# Supplementary material for: Brain-Sparing Sympathofacilitators Mitigate Obesity without Adverse Cardiovascular Effects
Source: Cell Metab. 2020 Jun 2;31(6):1120–1135.e7. doi: 10.1016/j.cmet.2020.04.013 (PMC7671941; doi:10.1016/j.cmet.2020.04.013)
Supplement: Data S1. Coordinates for the Minimized Complexes of Drug-Receptor Interactions, Together with the Solutions Obtained from PatchDock-FireDock, Related to Figure 3 [file mmc2.zip]

Archive with 16 entries (16 files):
- beta1_adrenoceptor_AMPH_minimized.pdb
- __MACOSX/._beta1_adrenoceptor_AMPH_minimized.pdb
- beta1_adrenoceptor_PEGyAMPH_minimized.pdb
- __MACOSX/._beta1_adrenoceptor_PEGyAMPH_minimized.pdb
- beta2_adrenoceptor_AMPH_minimized.pdb
- __MACOSX/._beta2_adrenoceptor_AMPH_minimized.pdb
- beta2_adrenoceptor_PEGyAMPH_minimized.pdb
- __MACOSX/._beta2_adrenoceptor_PEGyAMPH_minimized.pdb
- FireDockSolutions_beta2_adrenoceptor_AMPH.zip
- __MACOSX/._FireDockSolutions_beta2_adrenoceptor_AMPH.zip
- FireDockSolutionsbeta1_adrenoceptor_AMPH.zip
- __MACOSX/._FireDockSolutionsbeta1_adrenoceptor_AMPH.zip
- FireDockSolutionsbeta1adrenoceptor_PEGyAMPH.zip
- __MACOSX/._FireDockSolutionsbeta1adrenoceptor_PEGyAMPH.zip
- FireDockSolutionsbeta2_adrenoceptor_PEGyAMPH.zip
- __MACOSX/._FireDockSolutionsbeta2_adrenoceptor_PEGyAMPH.zip
