# Supplementary material for: Brain-Sparing Sympathofacilitators Mitigate Obesity without Adverse Cardiovascular Effects
Source: Cell Metab. 2020 Jun 2;31(6):1120–1135.e7. doi: 10.1016/j.cmet.2020.04.013 (PMC7671941; doi:10.1016/j.cmet.2020.04.013)
Supplement: Data S1. Coordinates for the Minimized Complexes of Drug-Receptor Interactions, Together with the Solutions Obtained from PatchDock-FireDock, Related to Figure 3 [file mmc2.zip › beta1_adrenoceptor_AMPH_minimized.pdb]

ATOM      1  N   ALA     1      67.525  60.226  55.084  1.00  0.00           N  
ATOM      2  CA  ALA     1      66.063  60.278  54.890  1.00  0.00           C  
ATOM      3  C   ALA     1      65.606  59.257  53.852  1.00  0.00           C  
ATOM      4  O   ALA     1      64.841  58.355  54.189  1.00  0.00           O  
ATOM      5  CB  ALA     1      65.574  61.698  54.562  1.00  0.00           C  
ATOM      6  HA  ALA     1      65.591  59.989  55.827  1.00  0.00           H  
ATOM      7  HB1 ALA     1      66.001  62.048  53.622  1.00  0.00           H  
ATOM      8  HB2 ALA     1      64.486  61.697  54.479  1.00  0.00           H  
ATOM      9  HB3 ALA     1      65.861  62.381  55.361  1.00  0.00           H  
ATOM     10  H1  ALA     1      67.999  60.521  54.240  1.00  0.00           H  
ATOM     11  H2  ALA     1      67.817  59.285  55.308  1.00  0.00           H  
ATOM     12  H3  ALA     1      67.787  60.839  55.845  1.00  0.00           H  
ATOM     13  N   ALA     2      66.071  59.362  52.602  1.00  0.00           N  
ATOM     14  CA  ALA     2      65.584  58.570  51.471  1.00  0.00           C  
ATOM     15  C   ALA     2      65.616  57.050  51.719  1.00  0.00           C  
ATOM     16  O   ALA     2      64.624  56.373  51.455  1.00  0.00           O  
ATOM     17  CB  ALA     2      66.406  58.954  50.234  1.00  0.00           C  
ATOM     18  H   ALA     2      66.743  60.094  52.388  1.00  0.00           H  
ATOM     19  HA  ALA     2      64.544  58.843  51.282  1.00  0.00           H  
ATOM     20  HB1 ALA     2      67.460  58.716  50.387  1.00  0.00           H  
ATOM     21  HB2 ALA     2      66.040  58.404  49.366  1.00  0.00           H  
ATOM     22  HB3 ALA     2      66.306  60.022  50.033  1.00  0.00           H  
ATOM     23  N   ALA     3      66.696  56.511  52.298  1.00  0.00           N  
ATOM     24  CA  ALA     3      66.799  55.075  52.578  1.00  0.00           C  
ATOM     25  C   ALA     3      65.787  54.591  53.636  1.00  0.00           C  
ATOM     26  O   ALA     3      65.247  53.490  53.511  1.00  0.00           O  
ATOM     27  CB  ALA     3      68.238  54.757  52.998  1.00  0.00           C  
ATOM     28  H   ALA     3      67.481  57.110  52.529  1.00  0.00           H  
ATOM     29  HA  ALA     3      66.588  54.529  51.657  1.00  0.00           H  
ATOM     30  HB1 ALA     3      68.482  55.268  53.930  1.00  0.00           H  
ATOM     31  HB2 ALA     3      68.345  53.682  53.144  1.00  0.00           H  
ATOM     32  HB3 ALA     3      68.930  55.075  52.216  1.00  0.00           H  
ATOM     33  N   LYS     4      65.487  55.411  54.654  1.00  0.00           N  
ATOM     34  CA  LYS     4      64.489  55.107  55.694  1.00  0.00           C  
ATOM     35  C   LYS     4      63.071  55.112  55.119  1.00  0.00           C  
ATOM     36  O   LYS     4      62.333  54.151  55.305  1.00  0.00           O  
ATOM     37  CB  LYS     4      64.648  56.102  56.858  1.00  0.00           C  
ATOM     38  CG  LYS     4      63.796  55.726  58.081  1.00  0.00           C  
ATOM     39  CD  LYS     4      64.020  56.737  59.212  1.00  0.00           C  
ATOM     40  CE  LYS     4      63.249  56.344  60.477  1.00  0.00           C  
ATOM     41  NZ  LYS     4      63.582  57.249  61.600  1.00  0.00           N1+
ATOM     42  H   LYS     4      65.917  56.326  54.662  1.00  0.00           H  
ATOM     43  HA  LYS     4      64.667  54.100  56.078  1.00  0.00           H  
ATOM     44  HB2 LYS     4      65.696  56.120  57.162  1.00  0.00           H  
ATOM     45  HB3 LYS     4      64.374  57.105  56.525  1.00  0.00           H  
ATOM     46  HG2 LYS     4      62.739  55.721  57.811  1.00  0.00           H  
ATOM     47  HG3 LYS     4      64.081  54.730  58.425  1.00  0.00           H  
ATOM     48  HD2 LYS     4      65.087  56.781  59.442  1.00  0.00           H  
ATOM     49  HD3 LYS     4      63.690  57.721  58.880  1.00  0.00           H  
ATOM     50  HE2 LYS     4      62.175  56.378  60.274  1.00  0.00           H  
ATOM     51  HE3 LYS     4      63.514  55.317  60.745  1.00  0.00           H  
ATOM     52  HZ1 LYS     4      63.285  58.199  61.399  1.00  0.00           H  
ATOM     53  HZ2 LYS     4      63.119  56.942  62.454  1.00  0.00           H  
ATOM     54  HZ3 LYS     4      64.587  57.239  61.771  1.00  0.00           H  
ATOM     55  N   VAL     5      62.721  56.149  54.352  1.00  0.00           N  
ATOM     56  CA  VAL     5      61.415  56.255  53.673  1.00  0.00           C  
ATOM     57  C   VAL     5      61.219  55.112  52.670  1.00  0.00           C  
ATOM     58  O   VAL     5      60.174  54.465  52.668  1.00  0.00           O  
ATOM     59  CB  VAL     5      61.261  57.636  52.998  1.00  0.00           C  
ATOM     60  CG1 VAL     5      59.957  57.760  52.198  1.00  0.00           C  
ATOM     61  CG2 VAL     5      61.272  58.761  54.042  1.00  0.00           C  
ATOM     62  H   VAL     5      63.392  56.901  54.241  1.00  0.00           H  
ATOM     63  HA  VAL     5      60.626  56.156  54.419  1.00  0.00           H  
ATOM     64  HB  VAL     5      62.096  57.792  52.314  1.00  0.00           H  
ATOM     65 HG11 VAL     5      59.102  57.554  52.844  1.00  0.00           H  
ATOM     66 HG12 VAL     5      59.860  58.771  51.798  1.00  0.00           H  
ATOM     67 HG13 VAL     5      59.950  57.061  51.362  1.00  0.00           H  
ATOM     68 HG21 VAL     5      62.208  58.763  54.598  1.00  0.00           H  
ATOM     69 HG22 VAL     5      61.167  59.728  53.547  1.00  0.00           H  
ATOM     70 HG23 VAL     5      60.444  58.633  54.741  1.00  0.00           H  
ATOM     71  N   MET     6      62.237  54.812  51.856  1.00  0.00           N  
ATOM     72  CA  MET     6      62.187  53.731  50.868  1.00  0.00           C  
ATOM     73  C   MET     6      62.063  52.346  51.515  1.00  0.00           C  
ATOM     74  O   MET     6      61.194  51.577  51.119  1.00  0.00           O  
ATOM     75  CB  MET     6      63.415  53.822  49.949  1.00  0.00           C  
ATOM     76  CG  MET     6      63.441  52.704  48.899  1.00  0.00           C  
ATOM     77  SD  MET     6      64.687  52.905  47.596  1.00  0.00           S  
ATOM     78  CE  MET     6      66.216  52.771  48.563  1.00  0.00           C  
ATOM     79  H   MET     6      63.070  55.392  51.883  1.00  0.00           H  
ATOM     80  HA  MET     6      61.297  53.874  50.253  1.00  0.00           H  
ATOM     81  HB2 MET     6      63.398  54.784  49.435  1.00  0.00           H  
ATOM     82  HB3 MET     6      64.322  53.763  50.551  1.00  0.00           H  
ATOM     83  HG2 MET     6      63.613  51.749  49.396  1.00  0.00           H  
ATOM     84  HG3 MET     6      62.463  52.661  48.418  1.00  0.00           H  
ATOM     85  HE1 MET     6      66.215  51.838  49.126  1.00  0.00           H  
ATOM     86  HE2 MET     6      67.073  52.783  47.888  1.00  0.00           H  
ATOM     87  HE3 MET     6      66.295  53.614  49.250  1.00  0.00           H  
ATOM     88  N   SER     7      62.888  52.016  52.514  1.00  0.00           N  
ATOM     89  CA  SER     7      62.827  50.702  53.179  1.00  0.00           C  
ATOM     90  C   SER     7      61.526  50.494  53.968  1.00  0.00           C  
ATOM     91  O   SER     7      60.979  49.391  53.938  1.00  0.00           O  
ATOM     92  CB  SER     7      64.056  50.473  54.064  1.00  0.00           C  
ATOM     93  OG  SER     7      64.213  51.499  55.021  1.00  0.00           O  
ATOM     94  H   SER     7      63.578  52.688  52.826  1.00  0.00           H  
ATOM     95  HA  SER     7      62.847  49.934  52.405  1.00  0.00           H  
ATOM     96  HB2 SER     7      63.951  49.516  54.578  1.00  0.00           H  
ATOM     97  HB3 SER     7      64.948  50.432  53.437  1.00  0.00           H  
ATOM     98  HG  SER     7      64.604  52.266  54.567  1.00  0.00           H  
ATOM     99  N   LEU     8      60.965  51.543  54.582  1.00  0.00           N  
ATOM    100  CA  LEU     8      59.624  51.506  55.178  1.00  0.00           C  
ATOM    101  C   LEU     8      58.533  51.235  54.125  1.00  0.00           C  
ATOM    102  O   LEU     8      57.664  50.388  54.341  1.00  0.00           O  
ATOM    103  CB  LEU     8      59.391  52.828  55.935  1.00  0.00           C  
ATOM    104  CG  LEU     8      57.990  52.991  56.555  1.00  0.00           C  
ATOM    105  CD1 LEU     8      57.671  51.904  57.584  1.00  0.00           C  
ATOM    106  CD2 LEU     8      57.897  54.349  57.252  1.00  0.00           C  
ATOM    107  H   LEU     8      61.490  52.410  54.639  1.00  0.00           H  
ATOM    108  HA  LEU     8      59.593  50.684  55.895  1.00  0.00           H  
ATOM    109  HB2 LEU     8      60.139  52.910  56.727  1.00  0.00           H  
ATOM    110  HB3 LEU     8      59.550  53.655  55.241  1.00  0.00           H  
ATOM    111  HG  LEU     8      57.238  52.964  55.768  1.00  0.00           H  
ATOM    112 HD11 LEU     8      58.436  51.887  58.360  1.00  0.00           H  
ATOM    113 HD12 LEU     8      56.700  52.101  58.036  1.00  0.00           H  
ATOM    114 HD13 LEU     8      57.628  50.930  57.096  1.00  0.00           H  
ATOM    115 HD21 LEU     8      58.095  55.144  56.533  1.00  0.00           H  
ATOM    116 HD22 LEU     8      56.894  54.488  57.655  1.00  0.00           H  
ATOM    117 HD23 LEU     8      58.624  54.406  58.062  1.00  0.00           H  
ATOM    118  N   LEU     9      58.602  51.906  52.968  1.00  0.00           N  
ATOM    119  CA  LEU     9      57.677  51.686  51.853  1.00  0.00           C  
ATOM    120  C   LEU     9      57.783  50.256  51.288  1.00  0.00           C  
ATOM    121  O   LEU     9      56.765  49.613  51.044  1.00  0.00           O  
ATOM    122  CB  LEU     9      57.923  52.767  50.783  1.00  0.00           C  
ATOM    123  CG  LEU     9      56.949  52.724  49.590  1.00  0.00           C  
ATOM    124  CD1 LEU     9      55.512  53.042  50.007  1.00  0.00           C  
ATOM    125  CD2 LEU     9      57.375  53.755  48.544  1.00  0.00           C  
ATOM    126  H   LEU     9      59.321  52.613  52.862  1.00  0.00           H  
ATOM    127  HA  LEU     9      56.666  51.810  52.237  1.00  0.00           H  
ATOM    128  HB2 LEU     9      57.856  53.749  51.253  1.00  0.00           H  
ATOM    129  HB3 LEU     9      58.937  52.652  50.400  1.00  0.00           H  
ATOM    130  HG  LEU     9      56.976  51.739  49.126  1.00  0.00           H  
ATOM    131 HD11 LEU     9      55.471  54.008  50.512  1.00  0.00           H  
ATOM    132 HD12 LEU     9      54.869  53.070  49.128  1.00  0.00           H  
ATOM    133 HD13 LEU     9      55.140  52.266  50.674  1.00  0.00           H  
ATOM    134 HD21 LEU     9      58.381  53.527  48.191  1.00  0.00           H  
ATOM    135 HD22 LEU     9      56.690  53.723  47.698  1.00  0.00           H  
ATOM    136 HD23 LEU     9      57.364  54.757  48.976  1.00  0.00           H  
ATOM    137  N   MET    10      58.999  49.720  51.146  1.00  0.00           N  
ATOM    138  CA  MET    10      59.227  48.324  50.751  1.00  0.00           C  
ATOM    139  C   MET    10      58.617  47.338  51.762  1.00  0.00           C  
ATOM    140  O   MET    10      57.937  46.391  51.365  1.00  0.00           O  
ATOM    141  CB  MET    10      60.734  48.060  50.598  1.00  0.00           C  
ATOM    142  CG  MET    10      61.361  48.800  49.412  1.00  0.00           C  
ATOM    143  SD  MET    10      63.167  48.657  49.346  1.00  0.00           S  
ATOM    144  CE  MET    10      63.437  49.211  47.643  1.00  0.00           C  
ATOM    145  H   MET    10      59.803  50.311  51.335  1.00  0.00           H  
ATOM    146  HA  MET    10      58.743  48.144  49.790  1.00  0.00           H  
ATOM    147  HB2 MET    10      61.247  48.356  51.512  1.00  0.00           H  
ATOM    148  HB3 MET    10      60.894  46.991  50.455  1.00  0.00           H  
ATOM    149  HG2 MET    10      60.944  48.402  48.490  1.00  0.00           H  
ATOM    150  HG3 MET    10      61.100  49.854  49.449  1.00  0.00           H  
ATOM    151  HE1 MET    10      63.022  50.210  47.508  1.00  0.00           H  
ATOM    152  HE2 MET    10      64.505  49.231  47.437  1.00  0.00           H  
ATOM    153  HE3 MET    10      62.951  48.524  46.952  1.00  0.00           H  
ATOM    154  N   ALA    11      58.810  47.573  53.064  1.00  0.00           N  
ATOM    155  CA  ALA    11      58.289  46.713  54.126  1.00  0.00           C  
ATOM    156  C   ALA    11      56.749  46.687  54.173  1.00  0.00           C  
ATOM    157  O   ALA    11      56.160  45.606  54.277  1.00  0.00           O  
ATOM    158  CB  ALA    11      58.888  47.170  55.462  1.00  0.00           C  
ATOM    159  H   ALA    11      59.390  48.361  53.335  1.00  0.00           H  
ATOM    160  HA  ALA    11      58.622  45.692  53.936  1.00  0.00           H  
ATOM    161  HB1 ALA    11      58.581  48.194  55.682  1.00  0.00           H  
ATOM    162  HB2 ALA    11      58.544  46.515  56.262  1.00  0.00           H  
ATOM    163  HB3 ALA    11      59.977  47.128  55.413  1.00  0.00           H  
ATOM    164  N   LEU    12      56.084  47.846  54.059  1.00  0.00           N  
ATOM    165  CA  LEU    12      54.617  47.898  54.039  1.00  0.00           C  
ATOM    166  C   LEU    12      54.027  47.345  52.728  1.00  0.00           C  
ATOM    167  O   LEU    12      52.969  46.723  52.770  1.00  0.00           O  
ATOM    168  CB  LEU    12      54.106  49.298  54.443  1.00  0.00           C  
ATOM    169  CG  LEU    12      54.248  50.428  53.405  1.00  0.00           C  
ATOM    170  CD1 LEU    12      53.047  50.518  52.458  1.00  0.00           C  
ATOM    171  CD2 LEU    12      54.367  51.780  54.111  1.00  0.00           C  
ATOM    172  H   LEU    12      56.614  48.712  54.002  1.00  0.00           H  
ATOM    173  HA  LEU    12      54.270  47.222  54.821  1.00  0.00           H  
ATOM    174  HB2 LEU    12      53.055  49.215  54.722  1.00  0.00           H  
ATOM    175  HB3 LEU    12      54.648  49.583  55.347  1.00  0.00           H  
ATOM    176  HG  LEU    12      55.150  50.269  52.826  1.00  0.00           H  
ATOM    177 HD11 LEU    12      52.130  50.671  53.027  1.00  0.00           H  
ATOM    178 HD12 LEU    12      53.180  51.354  51.772  1.00  0.00           H  
ATOM    179 HD13 LEU    12      52.955  49.610  51.869  1.00  0.00           H  
ATOM    180 HD21 LEU    12      55.245  51.779  54.756  1.00  0.00           H  
ATOM    181 HD22 LEU    12      54.481  52.575  53.375  1.00  0.00           H  
ATOM    182 HD23 LEU    12      53.477  51.970  54.712  1.00  0.00           H  
ATOM    183  N   VAL    13      54.719  47.475  51.588  1.00  0.00           N  
ATOM    184  CA  VAL    13      54.319  46.807  50.332  1.00  0.00           C  
ATOM    185  C   VAL    13      54.366  45.283  50.478  1.00  0.00           C  
ATOM    186  O   VAL    13      53.381  44.621  50.153  1.00  0.00           O  
ATOM    187  CB  VAL    13      55.157  47.315  49.138  1.00  0.00           C  
ATOM    188  CG1 VAL    13      55.059  46.424  47.891  1.00  0.00           C  
ATOM    189  CG2 VAL    13      54.677  48.714  48.726  1.00  0.00           C  
ATOM    190  H   VAL    13      55.566  48.036  51.588  1.00  0.00           H  
ATOM    191  HA  VAL    13      53.277  47.055  50.130  1.00  0.00           H  
ATOM    192  HB  VAL    13      56.205  47.370  49.431  1.00  0.00           H  
ATOM    193 HG11 VAL    13      54.014  46.275  47.616  1.00  0.00           H  
ATOM    194 HG12 VAL    13      55.586  46.890  47.058  1.00  0.00           H  
ATOM    195 HG13 VAL    13      55.523  45.457  48.082  1.00  0.00           H  
ATOM    196 HG21 VAL    13      54.686  49.386  49.584  1.00  0.00           H  
ATOM    197 HG22 VAL    13      55.341  49.120  47.964  1.00  0.00           H  
ATOM    198 HG23 VAL    13      53.662  48.663  48.332  1.00  0.00           H  
ATOM    199  N   VAL    14      55.443  44.718  51.042  1.00  0.00           N  
ATOM    200  CA  VAL    14      55.527  43.274  51.348  1.00  0.00           C  
ATOM    201  C   VAL    14      54.377  42.829  52.260  1.00  0.00           C  
ATOM    202  O   VAL    14      53.712  41.835  51.968  1.00  0.00           O  
ATOM    203  CB  VAL    14      56.901  42.923  51.965  1.00  0.00           C  
ATOM    204  CG1 VAL    14      56.957  41.530  52.608  1.00  0.00           C  
ATOM    205  CG2 VAL    14      57.992  42.972  50.891  1.00  0.00           C  
ATOM    206  H   VAL    14      56.230  45.313  51.282  1.00  0.00           H  
ATOM    207  HA  VAL    14      55.420  42.711  50.420  1.00  0.00           H  
ATOM    208  HB  VAL    14      57.143  43.654  52.736  1.00  0.00           H  
ATOM    209 HG11 VAL    14      56.653  40.774  51.884  1.00  0.00           H  
ATOM    210 HG12 VAL    14      57.971  41.315  52.943  1.00  0.00           H  
ATOM    211 HG13 VAL    14      56.296  41.481  53.473  1.00  0.00           H  
ATOM    212 HG21 VAL    14      57.998  43.948  50.410  1.00  0.00           H  
ATOM    213 HG22 VAL    14      58.969  42.806  51.345  1.00  0.00           H  
ATOM    214 HG23 VAL    14      57.808  42.201  50.141  1.00  0.00           H  
ATOM    215  N   LEU    15      54.099  43.585  53.329  1.00  0.00           N  
ATOM    216  CA  LEU    15      53.000  43.296  54.256  1.00  0.00           C  
ATOM    217  C   LEU    15      51.632  43.271  53.550  1.00  0.00           C  
ATOM    218  O   LEU    15      50.857  42.341  53.770  1.00  0.00           O  
ATOM    219  CB  LEU    15      53.047  44.325  55.403  1.00  0.00           C  
ATOM    220  CG  LEU    15      51.936  44.181  56.462  1.00  0.00           C  
ATOM    221  CD1 LEU    15      52.049  42.872  57.247  1.00  0.00           C  
ATOM    222  CD2 LEU    15      52.023  45.348  57.447  1.00  0.00           C  
ATOM    223  H   LEU    15      54.684  44.395  53.510  1.00  0.00           H  
ATOM    224  HA  LEU    15      53.162  42.301  54.671  1.00  0.00           H  
ATOM    225  HB2 LEU    15      54.017  44.260  55.897  1.00  0.00           H  
ATOM    226  HB3 LEU    15      52.962  45.319  54.968  1.00  0.00           H  
ATOM    227  HG  LEU    15      50.959  44.221  55.981  1.00  0.00           H  
ATOM    228 HD11 LEU    15      53.028  42.802  57.721  1.00  0.00           H  
ATOM    229 HD12 LEU    15      51.277  42.835  58.015  1.00  0.00           H  
ATOM    230 HD13 LEU    15      51.903  42.024  56.578  1.00  0.00           H  
ATOM    231 HD21 LEU    15      51.900  46.284  56.904  1.00  0.00           H  
ATOM    232 HD22 LEU    15      51.228  45.264  58.189  1.00  0.00           H  
ATOM    233 HD23 LEU    15      52.989  45.339  57.955  1.00  0.00           H  
ATOM    234  N   LEU    16      51.348  44.254  52.688  1.00  0.00           N  
ATOM    235  CA  LEU    16      50.088  44.346  51.942  1.00  0.00           C  
ATOM    236  C   LEU    16      49.908  43.198  50.937  1.00  0.00           C  
ATOM    237  O   LEU    16      48.834  42.594  50.910  1.00  0.00           O  
ATOM    238  CB  LEU    16      50.005  45.711  51.231  1.00  0.00           C  
ATOM    239  CG  LEU    16      49.752  46.902  52.176  1.00  0.00           C  
ATOM    240  CD1 LEU    16      50.029  48.213  51.437  1.00  0.00           C  
ATOM    241  CD2 LEU    16      48.306  46.937  52.677  1.00  0.00           C  
ATOM    242  H   LEU    16      52.036  44.989  52.558  1.00  0.00           H  
ATOM    243  HA  LEU    16      49.261  44.263  52.647  1.00  0.00           H  
ATOM    244  HB2 LEU    16      50.939  45.872  50.690  1.00  0.00           H  
ATOM    245  HB3 LEU    16      49.200  45.680  50.495  1.00  0.00           H  
ATOM    246  HG  LEU    16      50.413  46.844  53.038  1.00  0.00           H  
ATOM    247 HD11 LEU    16      49.364  48.309  50.579  1.00  0.00           H  
ATOM    248 HD12 LEU    16      49.874  49.055  52.112  1.00  0.00           H  
ATOM    249 HD13 LEU    16      51.064  48.225  51.098  1.00  0.00           H  
ATOM    250 HD21 LEU    16      48.090  46.046  53.264  1.00  0.00           H  
ATOM    251 HD22 LEU    16      48.161  47.810  53.314  1.00  0.00           H  
ATOM    252 HD23 LEU    16      47.617  46.992  51.835  1.00  0.00           H  
ATOM    253  N   ILE    17      50.942  42.864  50.150  1.00  0.00           N  
ATOM    254  CA  ILE    17      50.875  41.754  49.180  1.00  0.00           C  
ATOM    255  C   ILE    17      50.595  40.432  49.908  1.00  0.00           C  
ATOM    256  O   ILE    17      49.706  39.676  49.509  1.00  0.00           O  
ATOM    257  CB  ILE    17      52.167  41.639  48.329  1.00  0.00           C  
ATOM    258  CG1 ILE    17      52.471  42.900  47.492  1.00  0.00           C  
ATOM    259  CG2 ILE    17      52.041  40.441  47.370  1.00  0.00           C  
ATOM    260  CD1 ILE    17      53.921  42.978  46.995  1.00  0.00           C  
ATOM    261  H   ILE    17      51.803  43.398  50.227  1.00  0.00           H  
ATOM    262  HA  ILE    17      50.039  41.935  48.503  1.00  0.00           H  
ATOM    263  HB  ILE    17      53.007  41.462  49.005  1.00  0.00           H  
ATOM    264 HG12 ILE    17      51.804  42.938  46.633  1.00  0.00           H  
ATOM    265 HG13 ILE    17      52.293  43.787  48.090  1.00  0.00           H  
ATOM    266 HG21 ILE    17      51.141  40.537  46.762  1.00  0.00           H  
ATOM    267 HG22 ILE    17      52.898  40.379  46.702  1.00  0.00           H  
ATOM    268 HG23 ILE    17      51.987  39.501  47.918  1.00  0.00           H  
ATOM    269 HD11 ILE    17      54.139  42.161  46.308  1.00  0.00           H  
ATOM    270 HD12 ILE    17      54.068  43.918  46.463  1.00  0.00           H  
ATOM    271 HD13 ILE    17      54.608  42.936  47.841  1.00  0.00           H  
ATOM    272  N   VAL    18      51.329  40.151  50.990  1.00  0.00           N  
ATOM    273  CA  VAL    18      51.183  38.898  51.743  1.00  0.00           C  
ATOM    274  C   VAL    18      49.816  38.816  52.430  1.00  0.00           C  
ATOM    275  O   VAL    18      49.087  37.847  52.221  1.00  0.00           O  
ATOM    276  CB  VAL    18      52.353  38.713  52.731  1.00  0.00           C  
ATOM    277  CG1 VAL    18      52.167  37.502  53.656  1.00  0.00           C  
ATOM    278  CG2 VAL    18      53.667  38.505  51.963  1.00  0.00           C  
ATOM    279  H   VAL    18      52.038  40.817  51.283  1.00  0.00           H  
ATOM    280  HA  VAL    18      51.217  38.072  51.034  1.00  0.00           H  
ATOM    281  HB  VAL    18      52.444  39.605  53.351  1.00  0.00           H  
ATOM    282 HG11 VAL    18      52.014  36.600  53.065  1.00  0.00           H  
ATOM    283 HG12 VAL    18      53.050  37.376  54.282  1.00  0.00           H  
ATOM    284 HG13 VAL    18      51.307  37.653  54.309  1.00  0.00           H  
ATOM    285 HG21 VAL    18      53.868  39.354  51.312  1.00  0.00           H  
ATOM    286 HG22 VAL    18      54.498  38.416  52.663  1.00  0.00           H  
ATOM    287 HG23 VAL    18      53.607  37.605  51.353  1.00  0.00           H  
ATOM    288  N   ALA    19      49.432  39.832  53.211  1.00  0.00           N  
ATOM    289  CA  ALA    19      48.190  39.804  53.984  1.00  0.00           C  
ATOM    290  C   ALA    19      46.934  39.748  53.094  1.00  0.00           C  
ATOM    291  O   ALA    19      46.018  38.973  53.377  1.00  0.00           O  
ATOM    292  CB  ALA    19      48.164  41.023  54.915  1.00  0.00           C  
ATOM    293  H   ALA    19      50.040  40.640  53.310  1.00  0.00           H  
ATOM    294  HA  ALA    19      48.187  38.905  54.601  1.00  0.00           H  
ATOM    295  HB1 ALA    19      48.166  41.944  54.330  1.00  0.00           H  
ATOM    296  HB2 ALA    19      47.266  40.992  55.533  1.00  0.00           H  
ATOM    297  HB3 ALA    19      49.040  41.010  55.566  1.00  0.00           H  
ATOM    298  N   GLY    20      46.898  40.522  52.002  1.00  0.00           N  
ATOM    299  CA  GLY    20      45.752  40.561  51.090  1.00  0.00           C  
ATOM    300  C   GLY    20      45.486  39.211  50.420  1.00  0.00           C  
ATOM    301  O   GLY    20      44.360  38.713  50.446  1.00  0.00           O  
ATOM    302  H   GLY    20      47.691  41.125  51.799  1.00  0.00           H  
ATOM    303  HA2 GLY    20      44.859  40.858  51.640  1.00  0.00           H  
ATOM    304  HA3 GLY    20      45.947  41.297  50.311  1.00  0.00           H  
ATOM    305  N   ASN    21      46.526  38.585  49.864  1.00  0.00           N  
ATOM    306  CA  ASN    21      46.389  37.303  49.171  1.00  0.00           C  
ATOM    307  C   ASN    21      46.156  36.122  50.130  1.00  0.00           C  
ATOM    308  O   ASN    21      45.342  35.249  49.822  1.00  0.00           O  
ATOM    309  CB  ASN    21      47.593  37.117  48.239  1.00  0.00           C  
ATOM    310  CG  ASN    21      47.534  38.116  47.099  1.00  0.00           C  
ATOM    311  ND2 ASN    21      48.385  39.112  47.093  1.00  0.00           N  
ATOM    312  OD1 ASN    21      46.664  38.044  46.251  1.00  0.00           O  
ATOM    313  H   ASN    21      47.437  39.028  49.890  1.00  0.00           H  
ATOM    314  HA  ASN    21      45.499  37.349  48.539  1.00  0.00           H  
ATOM    315  HB2 ASN    21      48.527  37.221  48.790  1.00  0.00           H  
ATOM    316  HB3 ASN    21      47.552  36.122  47.800  1.00  0.00           H  
ATOM    317 HD21 ASN    21      48.342  39.777  46.328  1.00  0.00           H  
ATOM    318 HD22 ASN    21      49.050  39.222  47.848  1.00  0.00           H  
ATOM    319  N   VAL    22      46.762  36.122  51.328  1.00  0.00           N  
ATOM    320  CA  VAL    22      46.442  35.135  52.381  1.00  0.00           C  
ATOM    321  C   VAL    22      44.964  35.204  52.778  1.00  0.00           C  
ATOM    322  O   VAL    22      44.315  34.161  52.856  1.00  0.00           O  
ATOM    323  CB  VAL    22      47.360  35.302  53.613  1.00  0.00           C  
ATOM    324  CG1 VAL    22      46.880  34.531  54.851  1.00  0.00           C  
ATOM    325  CG2 VAL    22      48.767  34.783  53.293  1.00  0.00           C  
ATOM    326  H   VAL    22      47.436  36.853  51.538  1.00  0.00           H  
ATOM    327  HA  VAL    22      46.604  34.136  51.976  1.00  0.00           H  
ATOM    328  HB  VAL    22      47.420  36.359  53.876  1.00  0.00           H  
ATOM    329 HG11 VAL    22      46.733  33.478  54.606  1.00  0.00           H  
ATOM    330 HG12 VAL    22      47.618  34.614  55.649  1.00  0.00           H  
ATOM    331 HG13 VAL    22      45.944  34.950  55.221  1.00  0.00           H  
ATOM    332 HG21 VAL    22      49.155  35.294  52.417  1.00  0.00           H  
ATOM    333 HG22 VAL    22      49.435  34.982  54.131  1.00  0.00           H  
ATOM    334 HG23 VAL    22      48.740  33.711  53.095  1.00  0.00           H  
ATOM    335  N   LEU    23      44.405  36.405  52.972  1.00  0.00           N  
ATOM    336  CA  LEU    23      42.994  36.580  53.337  1.00  0.00           C  
ATOM    337  C   LEU    23      42.040  36.064  52.239  1.00  0.00           C  
ATOM    338  O   LEU    23      41.040  35.414  52.547  1.00  0.00           O  
ATOM    339  CB  LEU    23      42.757  38.067  53.670  1.00  0.00           C  
ATOM    340  CG  LEU    23      41.381  38.357  54.297  1.00  0.00           C  
ATOM    341  CD1 LEU    23      41.317  37.938  55.767  1.00  0.00           C  
ATOM    342  CD2 LEU    23      41.064  39.851  54.216  1.00  0.00           C  
ATOM    343  H   LEU    23      44.990  37.233  52.906  1.00  0.00           H  
ATOM    344  HA  LEU    23      42.807  35.986  54.231  1.00  0.00           H  
ATOM    345  HB2 LEU    23      43.531  38.412  54.357  1.00  0.00           H  
ATOM    346  HB3 LEU    23      42.855  38.640  52.746  1.00  0.00           H  
ATOM    347  HG  LEU    23      40.613  37.819  53.749  1.00  0.00           H  
ATOM    348 HD11 LEU    23      42.055  38.493  56.347  1.00  0.00           H  
ATOM    349 HD12 LEU    23      40.323  38.138  56.167  1.00  0.00           H  
ATOM    350 HD13 LEU    23      41.523  36.874  55.862  1.00  0.00           H  
ATOM    351 HD21 LEU    23      41.026  40.157  53.171  1.00  0.00           H  
ATOM    352 HD22 LEU    23      40.096  40.047  54.676  1.00  0.00           H  
ATOM    353 HD23 LEU    23      41.834  40.423  54.734  1.00  0.00           H  
ATOM    354  N   VAL    24      42.366  36.299  50.962  1.00  0.00           N  
ATOM    355  CA  VAL    24      41.610  35.775  49.806  1.00  0.00           C  
ATOM    356  C   VAL    24      41.641  34.244  49.750  1.00  0.00           C  
ATOM    357  O   VAL    24      40.585  33.616  49.633  1.00  0.00           O  
ATOM    358  CB  VAL    24      42.127  36.404  48.494  1.00  0.00           C  
ATOM    359  CG1 VAL    24      41.564  35.741  47.229  1.00  0.00           C  
ATOM    360  CG2 VAL    24      41.729  37.884  48.437  1.00  0.00           C  
ATOM    361  H   VAL    24      43.192  36.862  50.784  1.00  0.00           H  
ATOM    362  HA  VAL    24      40.564  36.053  49.917  1.00  0.00           H  
ATOM    363  HB  VAL    24      43.214  36.330  48.461  1.00  0.00           H  
ATOM    364 HG11 VAL    24      40.474  35.751  47.247  1.00  0.00           H  
ATOM    365 HG12 VAL    24      41.916  36.277  46.347  1.00  0.00           H  
ATOM    366 HG13 VAL    24      41.917  34.712  47.151  1.00  0.00           H  
ATOM    367 HG21 VAL    24      42.114  38.414  49.306  1.00  0.00           H  
ATOM    368 HG22 VAL    24      42.155  38.341  47.543  1.00  0.00           H  
ATOM    369 HG23 VAL    24      40.644  37.977  48.426  1.00  0.00           H  
ATOM    370  N   ILE    25      42.822  33.634  49.885  1.00  0.00           N  
ATOM    371  CA  ILE    25      42.985  32.170  49.869  1.00  0.00           C  
ATOM    372  C   ILE    25      42.253  31.529  51.059  1.00  0.00           C  
ATOM    373  O   ILE    25      41.507  30.566  50.874  1.00  0.00           O  
ATOM    374  CB  ILE    25      44.489  31.806  49.817  1.00  0.00           C  
ATOM    375  CG1 ILE    25      45.077  32.197  48.439  1.00  0.00           C  
ATOM    376  CG2 ILE    25      44.731  30.306  50.081  1.00  0.00           C  
ATOM    377  CD1 ILE    25      46.610  32.269  48.417  1.00  0.00           C  
ATOM    378  H   ILE    25      43.656  34.209  49.977  1.00  0.00           H  
ATOM    379  HA  ILE    25      42.514  31.779  48.966  1.00  0.00           H  
ATOM    380  HB  ILE    25      45.005  32.373  50.595  1.00  0.00           H  
ATOM    381 HG12 ILE    25      44.741  31.489  47.680  1.00  0.00           H  
ATOM    382 HG13 ILE    25      44.710  33.181  48.153  1.00  0.00           H  
ATOM    383 HG21 ILE    25      44.180  29.706  49.355  1.00  0.00           H  
ATOM    384 HG22 ILE    25      45.792  30.072  50.001  1.00  0.00           H  
ATOM    385 HG23 ILE    25      44.411  30.035  51.087  1.00  0.00           H  
ATOM    386 HD11 ILE    25      47.047  31.286  48.588  1.00  0.00           H  
ATOM    387 HD12 ILE    25      46.938  32.627  47.442  1.00  0.00           H  
ATOM    388 HD13 ILE    25      46.957  32.964  49.181  1.00  0.00           H  
ATOM    389  N   ALA    26      42.391  32.088  52.266  1.00  0.00           N  
ATOM    390  CA  ALA    26      41.703  31.607  53.465  1.00  0.00           C  
ATOM    391  C   ALA    26      40.170  31.695  53.342  1.00  0.00           C  
ATOM    392  O   ALA    26      39.460  30.775  53.763  1.00  0.00           O  
ATOM    393  CB  ALA    26      42.212  32.410  54.669  1.00  0.00           C  
ATOM    394  H   ALA    26      43.018  32.882  52.364  1.00  0.00           H  
ATOM    395  HA  ALA    26      41.960  30.557  53.617  1.00  0.00           H  
ATOM    396  HB1 ALA    26      41.991  33.470  54.533  1.00  0.00           H  
ATOM    397  HB2 ALA    26      41.728  32.056  55.579  1.00  0.00           H  
ATOM    398  HB3 ALA    26      43.291  32.283  54.770  1.00  0.00           H  
ATOM    399  N   ALA    27      39.648  32.766  52.730  1.00  0.00           N  
ATOM    400  CA  ALA    27      38.217  32.937  52.493  1.00  0.00           C  
ATOM    401  C   ALA    27      37.654  31.841  51.574  1.00  0.00           C  
ATOM    402  O   ALA    27      36.650  31.214  51.922  1.00  0.00           O  
ATOM    403  CB  ALA    27      37.975  34.342  51.927  1.00  0.00           C  
ATOM    404  H   ALA    27      40.272  33.515  52.446  1.00  0.00           H  
ATOM    405  HA  ALA    27      37.694  32.861  53.448  1.00  0.00           H  
ATOM    406  HB1 ALA    27      38.541  34.485  51.007  1.00  0.00           H  
ATOM    407  HB2 ALA    27      36.917  34.479  51.712  1.00  0.00           H  
ATOM    408  HB3 ALA    27      38.289  35.088  52.658  1.00  0.00           H  
ATOM    409  N   ILE    28      38.315  31.572  50.441  1.00  0.00           N  
ATOM    410  CA  ILE    28      37.905  30.539  49.473  1.00  0.00           C  
ATOM    411  C   ILE    28      38.066  29.130  50.068  1.00  0.00           C  
ATOM    412  O   ILE    28      37.142  28.317  50.007  1.00  0.00           O  
ATOM    413  CB  ILE    28      38.694  30.703  48.148  1.00  0.00           C  
ATOM    414  CG1 ILE    28      38.383  32.066  47.482  1.00  0.00           C  
ATOM    415  CG2 ILE    28      38.380  29.561  47.161  1.00  0.00           C  
ATOM    416  CD1 ILE    28      39.387  32.463  46.391  1.00  0.00           C  
ATOM    417  H   ILE    28      39.145  32.121  50.235  1.00  0.00           H  
ATOM    418  HA  ILE    28      36.846  30.667  49.252  1.00  0.00           H  
ATOM    419  HB  ILE    28      39.760  30.667  48.382  1.00  0.00           H  
ATOM    420 HG12 ILE    28      37.379  32.049  47.059  1.00  0.00           H  
ATOM    421 HG13 ILE    28      38.409  32.853  48.233  1.00  0.00           H  
ATOM    422 HG21 ILE    28      37.314  29.541  46.932  1.00  0.00           H  
ATOM    423 HG22 ILE    28      38.942  29.693  46.236  1.00  0.00           H  
ATOM    424 HG23 ILE    28      38.677  28.598  47.577  1.00  0.00           H  
ATOM    425 HD11 ILE    28      39.294  31.805  45.530  1.00  0.00           H  
ATOM    426 HD12 ILE    28      39.190  33.483  46.068  1.00  0.00           H  
ATOM    427 HD13 ILE    28      40.404  32.410  46.782  1.00  0.00           H  
ATOM    428  N   GLY    29      39.211  28.840  50.694  1.00  0.00           N  
ATOM    429  CA  GLY    29      39.531  27.514  51.235  1.00  0.00           C  
ATOM    430  C   GLY    29      38.603  27.045  52.363  1.00  0.00           C  
ATOM    431  O   GLY    29      38.416  25.839  52.528  1.00  0.00           O  
ATOM    432  H   GLY    29      39.943  29.546  50.716  1.00  0.00           H  
ATOM    433  HA2 GLY    29      39.496  26.779  50.431  1.00  0.00           H  
ATOM    434  HA3 GLY    29      40.547  27.539  51.629  1.00  0.00           H  
ATOM    435  N   SER    30      37.984  27.978  53.098  1.00  0.00           N  
ATOM    436  CA  SER    30      37.130  27.688  54.263  1.00  0.00           C  
ATOM    437  C   SER    30      35.638  28.035  54.089  1.00  0.00           C  
ATOM    438  O   SER    30      34.874  27.872  55.042  1.00  0.00           O  
ATOM    439  CB  SER    30      37.721  28.357  55.514  1.00  0.00           C  
ATOM    440  OG  SER    30      37.636  29.769  55.432  1.00  0.00           O  
ATOM    441  H   SER    30      38.205  28.946  52.901  1.00  0.00           H  
ATOM    442  HA  SER    30      37.159  26.615  54.452  1.00  0.00           H  
ATOM    443  HB2 SER    30      37.169  28.018  56.392  1.00  0.00           H  
ATOM    444  HB3 SER    30      38.764  28.059  55.630  1.00  0.00           H  
ATOM    445  HG  SER    30      38.373  30.091  54.869  1.00  0.00           H  
ATOM    446  N   THR    31      35.188  28.487  52.908  1.00  0.00           N  
ATOM    447  CA  THR    31      33.785  28.904  52.673  1.00  0.00           C  
ATOM    448  C   THR    31      33.214  28.248  51.412  1.00  0.00           C  
ATOM    449  O   THR    31      33.581  28.626  50.301  1.00  0.00           O  
ATOM    450  CB  THR    31      33.657  30.436  52.551  1.00  0.00           C  
ATOM    451  CG2 THR    31      32.212  30.909  52.696  1.00  0.00           C  
ATOM    452  OG1 THR    31      34.427  31.109  53.520  1.00  0.00           O  
ATOM    453  H   THR    31      35.847  28.586  52.144  1.00  0.00           H  
ATOM    454  HA  THR    31      33.168  28.595  53.516  1.00  0.00           H  
ATOM    455  HB  THR    31      34.022  30.748  51.574  1.00  0.00           H  
ATOM    456  HG1 THR    31      35.315  31.150  53.114  1.00  0.00           H  
ATOM    457 HG21 THR    31      31.811  30.595  53.661  1.00  0.00           H  
ATOM    458 HG22 THR    31      32.179  31.997  52.629  1.00  0.00           H  
ATOM    459 HG23 THR    31      31.599  30.494  51.897  1.00  0.00           H  
ATOM    460  N   GLN    32      32.282  27.298  51.558  1.00  0.00           N  
ATOM    461  CA  GLN    32      31.804  26.455  50.446  1.00  0.00           C  
ATOM    462  C   GLN    32      31.241  27.267  49.259  1.00  0.00           C  
ATOM    463  O   GLN    32      31.644  27.047  48.116  1.00  0.00           O  
ATOM    464  CB  GLN    32      30.782  25.440  50.998  1.00  0.00           C  
ATOM    465  CG  GLN    32      30.350  24.349  49.998  1.00  0.00           C  
ATOM    466  CD  GLN    32      31.437  23.326  49.654  1.00  0.00           C  
ATOM    467  NE2 GLN    32      31.143  22.389  48.783  1.00  0.00           N  
ATOM    468  OE1 GLN    32      32.545  23.328  50.174  1.00  0.00           O  
ATOM    469  H   GLN    32      32.003  27.036  52.493  1.00  0.00           H  
ATOM    470  HA  GLN    32      32.661  25.897  50.067  1.00  0.00           H  
ATOM    471  HB2 GLN    32      31.202  24.952  51.880  1.00  0.00           H  
ATOM    472  HB3 GLN    32      29.891  25.984  51.317  1.00  0.00           H  
ATOM    473  HG2 GLN    32      29.511  23.804  50.430  1.00  0.00           H  
ATOM    474  HG3 GLN    32      29.996  24.811  49.077  1.00  0.00           H  
ATOM    475 HE21 GLN    32      31.873  21.754  48.479  1.00  0.00           H  
ATOM    476 HE22 GLN    32      30.194  22.278  48.431  1.00  0.00           H  
ATOM    477  N   ARG    33      30.391  28.274  49.523  1.00  0.00           N  
ATOM    478  CA  ARG    33      29.824  29.181  48.499  1.00  0.00           C  
ATOM    479  C   ARG    33      30.883  29.966  47.701  1.00  0.00           C  
ATOM    480  O   ARG    33      30.611  30.354  46.568  1.00  0.00           O  
ATOM    481  CB  ARG    33      28.804  30.121  49.186  1.00  0.00           C  
ATOM    482  CG  ARG    33      28.030  31.085  48.262  1.00  0.00           C  
ATOM    483  CD  ARG    33      27.083  30.400  47.260  1.00  0.00           C  
ATOM    484  NE  ARG    33      25.825  29.943  47.882  1.00  0.00           N  
ATOM    485  CZ  ARG    33      24.717  30.641  48.076  1.00  0.00           C  
ATOM    486  NH1 ARG    33      24.582  31.894  47.741  1.00  0.00           N1+
ATOM    487  NH2 ARG    33      23.709  30.051  48.641  1.00  0.00           N  
ATOM    488  H   ARG    33      30.065  28.370  50.475  1.00  0.00           H  
ATOM    489  HA  ARG    33      29.298  28.566  47.768  1.00  0.00           H  
ATOM    490  HB2 ARG    33      28.076  29.512  49.724  1.00  0.00           H  
ATOM    491  HB3 ARG    33      29.336  30.724  49.924  1.00  0.00           H  
ATOM    492  HG2 ARG    33      27.446  31.767  48.882  1.00  0.00           H  
ATOM    493  HG3 ARG    33      28.739  31.700  47.709  1.00  0.00           H  
ATOM    494  HD2 ARG    33      26.848  31.104  46.463  1.00  0.00           H  
ATOM    495  HD3 ARG    33      27.590  29.554  46.794  1.00  0.00           H  
ATOM    496  HE  ARG    33      25.751  28.961  48.131  1.00  0.00           H  
ATOM    497 HH11 ARG    33      25.337  32.366  47.258  1.00  0.00           H  
ATOM    498 HH12 ARG    33      23.692  32.360  47.866  1.00  0.00           H  
ATOM    499 HH21 ARG    33      23.789  29.060  48.835  1.00  0.00           H  
ATOM    500 HH22 ARG    33      22.826  30.534  48.782  1.00  0.00           H  
ATOM    501  N   LEU    34      32.089  30.177  48.245  1.00  0.00           N  
ATOM    502  CA  LEU    34      33.194  30.847  47.543  1.00  0.00           C  
ATOM    503  C   LEU    34      34.036  29.925  46.647  1.00  0.00           C  
ATOM    504  O   LEU    34      34.901  30.437  45.940  1.00  0.00           O  
ATOM    505  CB  LEU    34      34.096  31.607  48.540  1.00  0.00           C  
ATOM    506  CG  LEU    34      33.482  32.879  49.151  1.00  0.00           C  
ATOM    507  CD1 LEU    34      34.500  33.519  50.093  1.00  0.00           C  
ATOM    508  CD2 LEU    34      33.141  33.928  48.088  1.00  0.00           C  
ATOM    509  H   LEU    34      32.293  29.741  49.134  1.00  0.00           H  
ATOM    510  HA  LEU    34      32.762  31.572  46.854  1.00  0.00           H  
ATOM    511  HB2 LEU    34      34.390  30.928  49.339  1.00  0.00           H  
ATOM    512  HB3 LEU    34      35.010  31.906  48.026  1.00  0.00           H  
ATOM    513  HG  LEU    34      32.583  32.624  49.713  1.00  0.00           H  
ATOM    514 HD11 LEU    34      35.405  33.792  49.550  1.00  0.00           H  
ATOM    515 HD12 LEU    34      34.066  34.414  50.538  1.00  0.00           H  
ATOM    516 HD13 LEU    34      34.754  32.825  50.891  1.00  0.00           H  
ATOM    517 HD21 LEU    34      32.324  33.581  47.458  1.00  0.00           H  
ATOM    518 HD22 LEU    34      32.818  34.843  48.576  1.00  0.00           H  
ATOM    519 HD23 LEU    34      34.019  34.152  47.485  1.00  0.00           H  
ATOM    520  N   GLN    35      33.801  28.610  46.601  1.00  0.00           N  
ATOM    521  CA  GLN    35      34.544  27.692  45.718  1.00  0.00           C  
ATOM    522  C   GLN    35      34.002  27.674  44.272  1.00  0.00           C  
ATOM    523  O   GLN    35      33.893  26.615  43.648  1.00  0.00           O  
ATOM    524  CB  GLN    35      34.685  26.301  46.370  1.00  0.00           C  
ATOM    525  CG  GLN    35      35.301  26.421  47.778  1.00  0.00           C  
ATOM    526  CD  GLN    35      36.193  25.264  48.211  1.00  0.00           C  
ATOM    527  NE2 GLN    35      36.987  25.502  49.230  1.00  0.00           N  
ATOM    528  OE1 GLN    35      36.218  24.169  47.654  1.00  0.00           O  
ATOM    529  H   GLN    35      33.077  28.213  47.190  1.00  0.00           H  
ATOM    530  HA  GLN    35      35.557  28.083  45.628  1.00  0.00           H  
ATOM    531  HB2 GLN    35      33.709  25.815  46.439  1.00  0.00           H  
ATOM    532  HB3 GLN    35      35.349  25.703  45.743  1.00  0.00           H  
ATOM    533  HG2 GLN    35      35.918  27.319  47.821  1.00  0.00           H  
ATOM    534  HG3 GLN    35      34.510  26.549  48.516  1.00  0.00           H  
ATOM    535 HE21 GLN    35      37.583  24.760  49.578  1.00  0.00           H  
ATOM    536 HE22 GLN    35      36.991  26.427  49.649  1.00  0.00           H  
ATOM    537  N   THR    36      33.627  28.847  43.743  1.00  0.00           N  
ATOM    538  CA  THR    36      33.119  29.049  42.371  1.00  0.00           C  
ATOM    539  C   THR    36      34.220  28.859  41.322  1.00  0.00           C  
ATOM    540  O   THR    36      35.409  28.925  41.637  1.00  0.00           O  
ATOM    541  CB  THR    36      32.477  30.440  42.181  1.00  0.00           C  
ATOM    542  CG2 THR    36      31.517  30.834  43.303  1.00  0.00           C  
ATOM    543  OG1 THR    36      33.467  31.437  42.097  1.00  0.00           O  
ATOM    544  H   THR    36      33.820  29.676  44.290  1.00  0.00           H  
ATOM    545  HA  THR    36      32.348  28.306  42.179  1.00  0.00           H  
ATOM    546  HB  THR    36      31.920  30.434  41.243  1.00  0.00           H  
ATOM    547  HG1 THR    36      33.032  32.308  42.119  1.00  0.00           H  
ATOM    548 HG21 THR    36      32.059  31.005  44.233  1.00  0.00           H  
ATOM    549 HG22 THR    36      30.988  31.746  43.027  1.00  0.00           H  
ATOM    550 HG23 THR    36      30.786  30.040  43.456  1.00  0.00           H  
ATOM    551  N   LEU    37      33.838  28.662  40.055  1.00  0.00           N  
ATOM    552  CA  LEU    37      34.800  28.520  38.957  1.00  0.00           C  
ATOM    553  C   LEU    37      35.631  29.801  38.730  1.00  0.00           C  
ATOM    554  O   LEU    37      36.855  29.721  38.669  1.00  0.00           O  
ATOM    555  CB  LEU    37      34.047  28.032  37.708  1.00  0.00           C  
ATOM    556  CG  LEU    37      34.998  27.502  36.616  1.00  0.00           C  
ATOM    557  CD1 LEU    37      34.359  26.307  35.910  1.00  0.00           C  
ATOM    558  CD2 LEU    37      35.318  28.570  35.574  1.00  0.00           C  
ATOM    559  H   LEU    37      32.856  28.603  39.835  1.00  0.00           H  
ATOM    560  HA  LEU    37      35.508  27.742  39.246  1.00  0.00           H  
ATOM    561  HB2 LEU    37      33.391  27.217  38.021  1.00  0.00           H  
ATOM    562  HB3 LEU    37      33.418  28.829  37.306  1.00  0.00           H  
ATOM    563  HG  LEU    37      35.926  27.159  37.073  1.00  0.00           H  
ATOM    564 HD11 LEU    37      33.439  26.618  35.414  1.00  0.00           H  
ATOM    565 HD12 LEU    37      35.043  25.906  35.164  1.00  0.00           H  
ATOM    566 HD13 LEU    37      34.131  25.523  36.628  1.00  0.00           H  
ATOM    567 HD21 LEU    37      35.738  29.453  36.053  1.00  0.00           H  
ATOM    568 HD22 LEU    37      36.045  28.186  34.861  1.00  0.00           H  
ATOM    569 HD23 LEU    37      34.412  28.861  35.042  1.00  0.00           H  
ATOM    570  N   THR    38      35.001  30.982  38.747  1.00  0.00           N  
ATOM    571  CA  THR    38      35.699  32.283  38.747  1.00  0.00           C  
ATOM    572  C   THR    38      36.717  32.383  39.891  1.00  0.00           C  
ATOM    573  O   THR    38      37.843  32.845  39.699  1.00  0.00           O  
ATOM    574  CB  THR    38      34.693  33.438  38.907  1.00  0.00           C  
ATOM    575  CG2 THR    38      35.324  34.822  38.740  1.00  0.00           C  
ATOM    576  OG1 THR    38      33.626  33.337  37.993  1.00  0.00           O  
ATOM    577  H   THR    38      33.994  31.002  38.702  1.00  0.00           H  
ATOM    578  HA  THR    38      36.227  32.398  37.801  1.00  0.00           H  
ATOM    579  HB  THR    38      34.266  33.383  39.910  1.00  0.00           H  
ATOM    580  HG1 THR    38      33.981  33.524  37.094  1.00  0.00           H  
ATOM    581 HG21 THR    38      35.884  34.874  37.806  1.00  0.00           H  
ATOM    582 HG22 THR    38      34.543  35.582  38.733  1.00  0.00           H  
ATOM    583 HG23 THR    38      35.999  35.029  39.570  1.00  0.00           H  
ATOM    584  N   ASN    39      36.352  31.920  41.092  1.00  0.00           N  
ATOM    585  CA  ASN    39      37.237  31.955  42.255  1.00  0.00           C  
ATOM    586  C   ASN    39      38.400  30.950  42.176  1.00  0.00           C  
ATOM    587  O   ASN    39      39.414  31.158  42.842  1.00  0.00           O  
ATOM    588  CB  ASN    39      36.420  31.783  43.542  1.00  0.00           C  
ATOM    589  CG  ASN    39      35.699  33.048  43.978  1.00  0.00           C  
ATOM    590  ND2 ASN    39      35.317  33.115  45.227  1.00  0.00           N  
ATOM    591  OD1 ASN    39      35.478  33.997  43.239  1.00  0.00           O  
ATOM    592  H   ASN    39      35.428  31.521  41.208  1.00  0.00           H  
ATOM    593  HA  ASN    39      37.692  32.941  42.286  1.00  0.00           H  
ATOM    594  HB2 ASN    39      35.705  30.970  43.432  1.00  0.00           H  
ATOM    595  HB3 ASN    39      37.102  31.507  44.347  1.00  0.00           H  
ATOM    596 HD21 ASN    39      34.997  33.996  45.584  1.00  0.00           H  
ATOM    597 HD22 ASN    39      35.406  32.278  45.791  1.00  0.00           H  
ATOM    598  N   LEU    40      38.318  29.908  41.341  1.00  0.00           N  
ATOM    599  CA  LEU    40      39.464  29.044  41.043  1.00  0.00           C  
ATOM    600  C   LEU    40      40.564  29.835  40.307  1.00  0.00           C  
ATOM    601  O   LEU    40      41.740  29.725  40.652  1.00  0.00           O  
ATOM    602  CB  LEU    40      38.983  27.819  40.240  1.00  0.00           C  
ATOM    603  CG  LEU    40      39.967  26.636  40.294  1.00  0.00           C  
ATOM    604  CD1 LEU    40      39.869  25.875  41.619  1.00  0.00           C  
ATOM    605  CD2 LEU    40      39.676  25.651  39.160  1.00  0.00           C  
ATOM    606  H   LEU    40      37.454  29.755  40.832  1.00  0.00           H  
ATOM    607  HA  LEU    40      39.883  28.705  41.990  1.00  0.00           H  
ATOM    608  HB2 LEU    40      38.015  27.486  40.618  1.00  0.00           H  
ATOM    609  HB3 LEU    40      38.849  28.122  39.201  1.00  0.00           H  
ATOM    610  HG  LEU    40      40.985  27.001  40.179  1.00  0.00           H  
ATOM    611 HD11 LEU    40      38.860  25.488  41.759  1.00  0.00           H  
ATOM    612 HD12 LEU    40      40.575  25.045  41.620  1.00  0.00           H  
ATOM    613 HD13 LEU    40      40.117  26.535  42.449  1.00  0.00           H  
ATOM    614 HD21 LEU    40      39.802  26.158  38.204  1.00  0.00           H  
ATOM    615 HD22 LEU    40      40.381  24.821  39.205  1.00  0.00           H  
ATOM    616 HD23 LEU    40      38.657  25.273  39.241  1.00  0.00           H  
ATOM    617  N   PHE    41      40.186  30.712  39.369  1.00  0.00           N  
ATOM    618  CA  PHE    41      41.124  31.645  38.734  1.00  0.00           C  
ATOM    619  C   PHE    41      41.639  32.706  39.722  1.00  0.00           C  
ATOM    620  O   PHE    41      42.845  32.925  39.790  1.00  0.00           O  
ATOM    621  CB  PHE    41      40.489  32.279  37.487  1.00  0.00           C  
ATOM    622  CG  PHE    41      39.914  31.297  36.475  1.00  0.00           C  
ATOM    623  CD1 PHE    41      40.673  30.192  36.038  1.00  0.00           C  
ATOM    624  CD2 PHE    41      38.627  31.504  35.942  1.00  0.00           C  
ATOM    625  CE1 PHE    41      40.142  29.289  35.098  1.00  0.00           C  
ATOM    626  CE2 PHE    41      38.103  30.613  34.989  1.00  0.00           C  
ATOM    627  CZ  PHE    41      38.856  29.502  34.571  1.00  0.00           C  
ATOM    628  H   PHE    41      39.208  30.761  39.111  1.00  0.00           H  
ATOM    629  HA  PHE    41      41.997  31.080  38.409  1.00  0.00           H  
ATOM    630  HB2 PHE    41      39.702  32.964  37.803  1.00  0.00           H  
ATOM    631  HB3 PHE    41      41.253  32.869  36.981  1.00  0.00           H  
ATOM    632  HD1 PHE    41      41.674  30.043  36.410  1.00  0.00           H  
ATOM    633  HD2 PHE    41      38.040  32.357  36.251  1.00  0.00           H  
ATOM    634  HE1 PHE    41      40.732  28.446  34.768  1.00  0.00           H  
ATOM    635  HE2 PHE    41      37.118  30.789  34.577  1.00  0.00           H  
ATOM    636  HZ  PHE    41      38.450  28.822  33.835  1.00  0.00           H  
ATOM    637  N   ILE    42      40.783  33.283  40.577  1.00  0.00           N  
ATOM    638  CA  ILE    42      41.237  34.178  41.668  1.00  0.00           C  
ATOM    639  C   ILE    42      42.234  33.470  42.608  1.00  0.00           C  
ATOM    640  O   ILE    42      43.164  34.101  43.100  1.00  0.00           O  
ATOM    641  CB  ILE    42      40.032  34.752  42.456  1.00  0.00           C  
ATOM    642  CG1 ILE    42      39.101  35.624  41.579  1.00  0.00           C  
ATOM    643  CG2 ILE    42      40.453  35.535  43.714  1.00  0.00           C  
ATOM    644  CD1 ILE    42      39.675  36.988  41.164  1.00  0.00           C  
ATOM    645  H   ILE    42      39.792  33.106  40.454  1.00  0.00           H  
ATOM    646  HA  ILE    42      41.781  35.010  41.222  1.00  0.00           H  
ATOM    647  HB  ILE    42      39.452  33.906  42.814  1.00  0.00           H  
ATOM    648 HG12 ILE    42      38.836  35.078  40.675  1.00  0.00           H  
ATOM    649 HG13 ILE    42      38.175  35.801  42.128  1.00  0.00           H  
ATOM    650 HG21 ILE    42      41.199  36.290  43.461  1.00  0.00           H  
ATOM    651 HG22 ILE    42      39.587  36.022  44.162  1.00  0.00           H  
ATOM    652 HG23 ILE    42      40.881  34.858  44.453  1.00  0.00           H  
ATOM    653 HD11 ILE    42      40.648  36.864  40.693  1.00  0.00           H  
ATOM    654 HD12 ILE    42      38.997  37.464  40.456  1.00  0.00           H  
ATOM    655 HD13 ILE    42      39.779  37.636  42.034  1.00  0.00           H  
ATOM    656  N   THR    43      42.096  32.157  42.819  1.00  0.00           N  
ATOM    657  CA  THR    43      43.056  31.361  43.603  1.00  0.00           C  
ATOM    658  C   THR    43      44.411  31.243  42.893  1.00  0.00           C  
ATOM    659  O   THR    43      45.439  31.417  43.537  1.00  0.00           O  
ATOM    660  CB  THR    43      42.493  29.969  43.937  1.00  0.00           C  
ATOM    661  CG2 THR    43      43.401  29.172  44.874  1.00  0.00           C  
ATOM    662  OG1 THR    43      41.251  30.086  44.596  1.00  0.00           O  
ATOM    663  H   THR    43      41.294  31.691  42.415  1.00  0.00           H  
ATOM    664  HA  THR    43      43.238  31.875  44.547  1.00  0.00           H  
ATOM    665  HB  THR    43      42.351  29.398  43.022  1.00  0.00           H  
ATOM    666  HG1 THR    43      40.622  30.505  43.985  1.00  0.00           H  
ATOM    667 HG21 THR    43      43.595  29.747  45.779  1.00  0.00           H  
ATOM    668 HG22 THR    43      42.913  28.235  45.141  1.00  0.00           H  
ATOM    669 HG23 THR    43      44.346  28.948  44.381  1.00  0.00           H  
ATOM    670  N   SER    44      44.438  31.021  41.570  1.00  0.00           N  
ATOM    671  CA  SER    44      45.682  31.057  40.773  1.00  0.00           C  
ATOM    672  C   SER    44      46.391  32.413  40.886  1.00  0.00           C  
ATOM    673  O   SER    44      47.591  32.462  41.158  1.00  0.00           O  
ATOM    674  CB  SER    44      45.382  30.720  39.303  1.00  0.00           C  
ATOM    675  OG  SER    44      46.537  30.814  38.487  1.00  0.00           O  
ATOM    676  H   SER    44      43.556  30.897  41.086  1.00  0.00           H  
ATOM    677  HA  SER    44      46.367  30.301  41.157  1.00  0.00           H  
ATOM    678  HB2 SER    44      44.994  29.703  39.252  1.00  0.00           H  
ATOM    679  HB3 SER    44      44.619  31.392  38.914  1.00  0.00           H  
ATOM    680  HG  SER    44      46.481  31.621  37.937  1.00  0.00           H  
ATOM    681  N   LEU    45      45.627  33.505  40.762  1.00  0.00           N  
ATOM    682  CA  LEU    45      46.117  34.879  40.882  1.00  0.00           C  
ATOM    683  C   LEU    45      46.730  35.133  42.267  1.00  0.00           C  
ATOM    684  O   LEU    45      47.888  35.530  42.372  1.00  0.00           O  
ATOM    685  CB  LEU    45      44.940  35.833  40.589  1.00  0.00           C  
ATOM    686  CG  LEU    45      45.302  37.327  40.564  1.00  0.00           C  
ATOM    687  CD1 LEU    45      46.204  37.641  39.375  1.00  0.00           C  
ATOM    688  CD2 LEU    45      44.016  38.147  40.432  1.00  0.00           C  
ATOM    689  H   LEU    45      44.645  33.372  40.546  1.00  0.00           H  
ATOM    690  HA  LEU    45      46.902  35.030  40.140  1.00  0.00           H  
ATOM    691  HB2 LEU    45      44.499  35.571  39.629  1.00  0.00           H  
ATOM    692  HB3 LEU    45      44.176  35.685  41.350  1.00  0.00           H  
ATOM    693  HG  LEU    45      45.801  37.610  41.489  1.00  0.00           H  
ATOM    694 HD11 LEU    45      45.751  37.314  38.441  1.00  0.00           H  
ATOM    695 HD12 LEU    45      46.400  38.710  39.327  1.00  0.00           H  
ATOM    696 HD13 LEU    45      47.163  37.145  39.507  1.00  0.00           H  
ATOM    697 HD21 LEU    45      43.397  38.001  41.316  1.00  0.00           H  
ATOM    698 HD22 LEU    45      44.266  39.202  40.341  1.00  0.00           H  
ATOM    699 HD23 LEU    45      43.467  37.839  39.545  1.00  0.00           H  
ATOM    700  N   ALA    46      45.976  34.822  43.325  1.00  0.00           N  
ATOM    701  CA  ALA    46      46.409  35.020  44.703  1.00  0.00           C  
ATOM    702  C   ALA    46      47.626  34.156  45.077  1.00  0.00           C  
ATOM    703  O   ALA    46      48.475  34.616  45.834  1.00  0.00           O  
ATOM    704  CB  ALA    46      45.218  34.760  45.632  1.00  0.00           C  
ATOM    705  H   ALA    46      45.032  34.492  43.168  1.00  0.00           H  
ATOM    706  HA  ALA    46      46.712  36.062  44.810  1.00  0.00           H  
ATOM    707  HB1 ALA    46      44.895  33.722  45.546  1.00  0.00           H  
ATOM    708  HB2 ALA    46      45.512  34.966  46.662  1.00  0.00           H  
ATOM    709  HB3 ALA    46      44.393  35.421  45.365  1.00  0.00           H  
ATOM    710  N   CYS    47      47.760  32.936  44.542  1.00  0.00           N  
ATOM    711  CA  CYS    47      48.964  32.122  44.732  1.00  0.00           C  
ATOM    712  C   CYS    47      50.204  32.748  44.072  1.00  0.00           C  
ATOM    713  O   CYS    47      51.263  32.791  44.700  1.00  0.00           O  
ATOM    714  CB  CYS    47      48.720  30.703  44.199  1.00  0.00           C  
ATOM    715  SG  CYS    47      47.645  29.785  45.342  1.00  0.00           S  
ATOM    716  H   CYS    47      47.005  32.562  43.977  1.00  0.00           H  
ATOM    717  HA  CYS    47      49.181  32.055  45.799  1.00  0.00           H  
ATOM    718  HB2 CYS    47      48.261  30.754  43.209  1.00  0.00           H  
ATOM    719  HB3 CYS    47      49.675  30.181  44.118  1.00  0.00           H  
ATOM    720  HG  CYS    47      47.613  28.651  44.633  1.00  0.00           H  
ATOM    721  N   ALA    48      50.087  33.256  42.839  1.00  0.00           N  
ATOM    722  CA  ALA    48      51.190  33.931  42.152  1.00  0.00           C  
ATOM    723  C   ALA    48      51.613  35.213  42.893  1.00  0.00           C  
ATOM    724  O   ALA    48      52.781  35.375  43.252  1.00  0.00           O  
ATOM    725  CB  ALA    48      50.765  34.212  40.706  1.00  0.00           C  
ATOM    726  H   ALA    48      49.187  33.221  42.374  1.00  0.00           H  
ATOM    727  HA  ALA    48      52.057  33.270  42.132  1.00  0.00           H  
ATOM    728  HB1 ALA    48      49.896  34.871  40.685  1.00  0.00           H  
ATOM    729  HB2 ALA    48      51.585  34.692  40.178  1.00  0.00           H  
ATOM    730  HB3 ALA    48      50.517  33.282  40.196  1.00  0.00           H  
ATOM    731  N   ASP    49      50.645  36.079  43.200  1.00  0.00           N  
ATOM    732  CA  ASP    49      50.853  37.328  43.933  1.00  0.00           C  
ATOM    733  C   ASP    49      51.402  37.103  45.356  1.00  0.00           C  
ATOM    734  O   ASP    49      52.295  37.827  45.801  1.00  0.00           O  
ATOM    735  CB  ASP    49      49.525  38.104  43.958  1.00  0.00           C  
ATOM    736  CG  ASP    49      49.127  38.739  42.617  1.00  0.00           C  
ATOM    737  OD1 ASP    49      49.992  38.903  41.719  1.00  0.00           O  
ATOM    738  OD2 ASP    49      47.976  39.209  42.511  1.00  0.00           O1-
ATOM    739  H   ASP    49      49.705  35.881  42.866  1.00  0.00           H  
ATOM    740  HA  ASP    49      51.594  37.927  43.401  1.00  0.00           H  
ATOM    741  HB2 ASP    49      48.729  37.439  44.295  1.00  0.00           H  
ATOM    742  HB3 ASP    49      49.609  38.905  44.689  1.00  0.00           H  
ATOM    743  N   LEU    50      50.951  36.062  46.067  1.00  0.00           N  
ATOM    744  CA  LEU    50      51.490  35.706  47.383  1.00  0.00           C  
ATOM    745  C   LEU    50      52.961  35.265  47.313  1.00  0.00           C  
ATOM    746  O   LEU    50      53.751  35.664  48.167  1.00  0.00           O  
ATOM    747  CB  LEU    50      50.596  34.632  48.030  1.00  0.00           C  
ATOM    748  CG  LEU    50      51.041  34.166  49.425  1.00  0.00           C  
ATOM    749  CD1 LEU    50      51.150  35.324  50.417  1.00  0.00           C  
ATOM    750  CD2 LEU    50      50.026  33.169  49.986  1.00  0.00           C  
ATOM    751  H   LEU    50      50.189  35.508  45.688  1.00  0.00           H  
ATOM    752  HA  LEU    50      51.455  36.603  48.001  1.00  0.00           H  
ATOM    753  HB2 LEU    50      49.587  35.030  48.113  1.00  0.00           H  
ATOM    754  HB3 LEU    50      50.564  33.762  47.372  1.00  0.00           H  
ATOM    755  HG  LEU    50      52.004  33.666  49.348  1.00  0.00           H  
ATOM    756 HD11 LEU    50      50.215  35.883  50.441  1.00  0.00           H  
ATOM    757 HD12 LEU    50      51.375  34.939  51.410  1.00  0.00           H  
ATOM    758 HD13 LEU    50      51.956  35.993  50.120  1.00  0.00           H  
ATOM    759 HD21 LEU    50      49.912  32.335  49.293  1.00  0.00           H  
ATOM    760 HD22 LEU    50      50.375  32.788  50.944  1.00  0.00           H  
ATOM    761 HD23 LEU    50      49.061  33.659  50.121  1.00  0.00           H  
ATOM    762  N   VAL    51      53.360  34.486  46.302  1.00  0.00           N  
ATOM    763  CA  VAL    51      54.773  34.107  46.101  1.00  0.00           C  
ATOM    764  C   VAL    51      55.637  35.324  45.740  1.00  0.00           C  
ATOM    765  O   VAL    51      56.764  35.438  46.234  1.00  0.00           O  
ATOM    766  CB  VAL    51      54.896  32.977  45.060  1.00  0.00           C  
ATOM    767  CG1 VAL    51      56.350  32.686  44.663  1.00  0.00           C  
ATOM    768  CG2 VAL    51      54.323  31.669  45.624  1.00  0.00           C  
ATOM    769  H   VAL    51      52.669  34.184  45.619  1.00  0.00           H  
ATOM    770  HA  VAL    51      55.164  33.727  47.044  1.00  0.00           H  
ATOM    771  HB  VAL    51      54.340  33.250  44.164  1.00  0.00           H  
ATOM    772 HG11 VAL    51      56.943  32.472  45.550  1.00  0.00           H  
ATOM    773 HG12 VAL    51      56.379  31.824  43.996  1.00  0.00           H  
ATOM    774 HG13 VAL    51      56.783  33.538  44.138  1.00  0.00           H  
ATOM    775 HG21 VAL    51      53.288  31.809  45.932  1.00  0.00           H  
ATOM    776 HG22 VAL    51      54.347  30.895  44.857  1.00  0.00           H  
ATOM    777 HG23 VAL    51      54.905  31.339  46.485  1.00  0.00           H  
ATOM    778  N   VAL    52      55.100  36.278  44.966  1.00  0.00           N  
ATOM    779  CA  VAL    52      55.752  37.578  44.726  1.00  0.00           C  
ATOM    780  C   VAL    52      56.014  38.301  46.054  1.00  0.00           C  
ATOM    781  O   VAL    52      57.154  38.678  46.331  1.00  0.00           O  
ATOM    782  CB  VAL    52      54.950  38.444  43.722  1.00  0.00           C  
ATOM    783  CG1 VAL    52      55.425  39.898  43.631  1.00  0.00           C  
ATOM    784  CG2 VAL    52      55.054  37.853  42.313  1.00  0.00           C  
ATOM    785  H   VAL    52      54.177  36.117  44.568  1.00  0.00           H  
ATOM    786  HA  VAL    52      56.720  37.379  44.278  1.00  0.00           H  
ATOM    787  HB  VAL    52      53.904  38.457  44.010  1.00  0.00           H  
ATOM    788 HG11 VAL    52      56.480  39.936  43.360  1.00  0.00           H  
ATOM    789 HG12 VAL    52      54.844  40.423  42.871  1.00  0.00           H  
ATOM    790 HG13 VAL    52      55.259  40.407  44.579  1.00  0.00           H  
ATOM    791 HG21 VAL    52      54.691  36.831  42.322  1.00  0.00           H  
ATOM    792 HG22 VAL    52      54.433  38.428  41.625  1.00  0.00           H  
ATOM    793 HG23 VAL    52      56.087  37.869  41.964  1.00  0.00           H  
ATOM    794  N   GLY    53      55.003  38.416  46.921  1.00  0.00           N  
ATOM    795  CA  GLY    53      55.131  39.064  48.232  1.00  0.00           C  
ATOM    796  C   GLY    53      56.049  38.341  49.227  1.00  0.00           C  
ATOM    797  O   GLY    53      56.787  39.000  49.957  1.00  0.00           O  
ATOM    798  H   GLY    53      54.086  38.083  46.629  1.00  0.00           H  
ATOM    799  HA2 GLY    53      55.504  40.079  48.096  1.00  0.00           H  
ATOM    800  HA3 GLY    53      54.144  39.117  48.688  1.00  0.00           H  
ATOM    801  N   LEU    54      56.023  37.004  49.268  1.00  0.00           N  
ATOM    802  CA  LEU    54      56.812  36.204  50.216  1.00  0.00           C  
ATOM    803  C   LEU    54      58.295  36.068  49.846  1.00  0.00           C  
ATOM    804  O   LEU    54      59.119  35.955  50.753  1.00  0.00           O  
ATOM    805  CB  LEU    54      56.202  34.794  50.350  1.00  0.00           C  
ATOM    806  CG  LEU    54      54.885  34.711  51.140  1.00  0.00           C  
ATOM    807  CD1 LEU    54      54.334  33.287  51.050  1.00  0.00           C  
ATOM    808  CD2 LEU    54      55.070  35.040  52.625  1.00  0.00           C  
ATOM    809  H   LEU    54      55.358  36.525  48.668  1.00  0.00           H  
ATOM    810  HA  LEU    54      56.792  36.696  51.188  1.00  0.00           H  
ATOM    811  HB2 LEU    54      56.043  34.394  49.347  1.00  0.00           H  
ATOM    812  HB3 LEU    54      56.928  34.147  50.846  1.00  0.00           H  
ATOM    813  HG  LEU    54      54.157  35.397  50.718  1.00  0.00           H  
ATOM    814 HD11 LEU    54      55.035  32.581  51.497  1.00  0.00           H  
ATOM    815 HD12 LEU    54      53.377  33.228  51.567  1.00  0.00           H  
ATOM    816 HD13 LEU    54      54.183  33.023  50.003  1.00  0.00           H  
ATOM    817 HD21 LEU    54      55.386  36.074  52.741  1.00  0.00           H  
ATOM    818 HD22 LEU    54      54.122  34.911  53.147  1.00  0.00           H  
ATOM    819 HD23 LEU    54      55.820  34.382  53.063  1.00  0.00           H  
ATOM    820  N   LEU    55      58.641  36.022  48.553  1.00  0.00           N  
ATOM    821  CA  LEU    55      59.982  35.614  48.104  1.00  0.00           C  
ATOM    822  C   LEU    55      60.620  36.562  47.082  1.00  0.00           C  
ATOM    823  O   LEU    55      61.807  36.860  47.201  1.00  0.00           O  
ATOM    824  CB  LEU    55      59.919  34.177  47.547  1.00  0.00           C  
ATOM    825  CG  LEU    55      59.547  33.083  48.568  1.00  0.00           C  
ATOM    826  CD1 LEU    55      59.400  31.737  47.857  1.00  0.00           C  
ATOM    827  CD2 LEU    55      60.610  32.915  49.657  1.00  0.00           C  
ATOM    828  H   LEU    55      57.900  36.091  47.863  1.00  0.00           H  
ATOM    829  HA  LEU    55      60.666  35.616  48.953  1.00  0.00           H  
ATOM    830  HB2 LEU    55      59.188  34.160  46.737  1.00  0.00           H  
ATOM    831  HB3 LEU    55      60.892  33.930  47.120  1.00  0.00           H  
ATOM    832  HG  LEU    55      58.592  33.321  49.036  1.00  0.00           H  
ATOM    833 HD11 LEU    55      60.338  31.460  47.377  1.00  0.00           H  
ATOM    834 HD12 LEU    55      59.120  30.967  48.576  1.00  0.00           H  
ATOM    835 HD13 LEU    55      58.616  31.805  47.105  1.00  0.00           H  
ATOM    836 HD21 LEU    55      60.674  33.822  50.257  1.00  0.00           H  
ATOM    837 HD22 LEU    55      60.335  32.094  50.318  1.00  0.00           H  
ATOM    838 HD23 LEU    55      61.581  32.709  49.207  1.00  0.00           H  
ATOM    839  N   VAL    56      59.869  37.064  46.099  1.00  0.00           N  
ATOM    840  CA  VAL    56      60.436  37.932  45.050  1.00  0.00           C  
ATOM    841  C   VAL    56      60.766  39.319  45.607  1.00  0.00           C  
ATOM    842  O   VAL    56      61.921  39.753  45.586  1.00  0.00           O  
ATOM    843  CB  VAL    56      59.495  38.030  43.835  1.00  0.00           C  
ATOM    844  CG1 VAL    56      60.050  38.958  42.755  1.00  0.00           C  
ATOM    845  CG2 VAL    56      59.235  36.648  43.219  1.00  0.00           C  
ATOM    846  H   VAL    56      58.886  36.825  46.061  1.00  0.00           H  
ATOM    847  HA  VAL    56      61.371  37.493  44.702  1.00  0.00           H  
ATOM    848  HB  VAL    56      58.547  38.449  44.158  1.00  0.00           H  
ATOM    849 HG11 VAL    56      61.039  38.626  42.441  1.00  0.00           H  
ATOM    850 HG12 VAL    56      59.374  38.961  41.899  1.00  0.00           H  
ATOM    851 HG13 VAL    56      60.118  39.981  43.124  1.00  0.00           H  
ATOM    852 HG21 VAL    56      58.816  35.966  43.958  1.00  0.00           H  
ATOM    853 HG22 VAL    56      58.514  36.740  42.408  1.00  0.00           H  
ATOM    854 HG23 VAL    56      60.164  36.231  42.828  1.00  0.00           H  
ATOM    855  N   VAL    57      59.757  40.003  46.148  1.00  0.00           N  
ATOM    856  CA  VAL    57      59.856  41.394  46.612  1.00  0.00           C  
ATOM    857  C   VAL    57      60.842  41.570  47.783  1.00  0.00           C  
ATOM    858  O   VAL    57      61.628  42.520  47.737  1.00  0.00           O  
ATOM    859  CB  VAL    57      58.448  41.957  46.910  1.00  0.00           C  
ATOM    860  CG1 VAL    57      58.479  43.403  47.399  1.00  0.00           C  
ATOM    861  CG2 VAL    57      57.594  41.961  45.639  1.00  0.00           C  
ATOM    862  H   VAL    57      58.843  39.557  46.172  1.00  0.00           H  
ATOM    863  HA  VAL    57      60.263  41.984  45.790  1.00  0.00           H  
ATOM    864  HB  VAL    57      57.951  41.348  47.662  1.00  0.00           H  
ATOM    865 HG11 VAL    57      58.905  44.032  46.618  1.00  0.00           H  
ATOM    866 HG12 VAL    57      57.467  43.743  47.621  1.00  0.00           H  
ATOM    867 HG13 VAL    57      59.081  43.489  48.301  1.00  0.00           H  
ATOM    868 HG21 VAL    57      57.491  40.954  45.248  1.00  0.00           H  
ATOM    869 HG22 VAL    57      56.600  42.352  45.854  1.00  0.00           H  
ATOM    870 HG23 VAL    57      58.067  42.575  44.876  1.00  0.00           H  
ATOM    871  N   PRO    58      60.913  40.674  48.795  1.00  0.00           N  
ATOM    872  CA  PRO    58      61.879  40.806  49.888  1.00  0.00           C  
ATOM    873  C   PRO    58      63.348  40.757  49.442  1.00  0.00           C  
ATOM    874  O   PRO    58      64.145  41.556  49.927  1.00  0.00           O  
ATOM    875  CB  PRO    58      61.546  39.685  50.879  1.00  0.00           C  
ATOM    876  CG  PRO    58      60.058  39.452  50.637  1.00  0.00           C  
ATOM    877  CD  PRO    58      59.959  39.622  49.125  1.00  0.00           C  
ATOM    878  HA  PRO    58      61.705  41.765  50.379  1.00  0.00           H  
ATOM    879  HB2 PRO    58      62.099  38.777  50.629  1.00  0.00           H  
ATOM    880  HB3 PRO    58      61.746  39.983  51.909  1.00  0.00           H  
ATOM    881  HG2 PRO    58      59.743  38.461  50.958  1.00  0.00           H  
ATOM    882  HG3 PRO    58      59.471  40.223  51.137  1.00  0.00           H  
ATOM    883  HD2 PRO    58      60.253  38.696  48.634  1.00  0.00           H  
ATOM    884  HD3 PRO    58      58.940  39.884  48.851  1.00  0.00           H  
ATOM    885  N   PHE    59      63.716  39.880  48.500  1.00  0.00           N  
ATOM    886  CA  PHE    59      65.082  39.847  47.949  1.00  0.00           C  
ATOM    887  C   PHE    59      65.374  41.046  47.032  1.00  0.00           C  
ATOM    888  O   PHE    59      66.488  41.572  47.046  1.00  0.00           O  
ATOM    889  CB  PHE    59      65.330  38.510  47.239  1.00  0.00           C  
ATOM    890  CG  PHE    59      65.776  37.406  48.181  1.00  0.00           C  
ATOM    891  CD1 PHE    59      64.829  36.593  48.832  1.00  0.00           C  
ATOM    892  CD2 PHE    59      67.148  37.200  48.422  1.00  0.00           C  
ATOM    893  CE1 PHE    59      65.249  35.572  49.702  1.00  0.00           C  
ATOM    894  CE2 PHE    59      67.568  36.177  49.291  1.00  0.00           C  
ATOM    895  CZ  PHE    59      66.620  35.360  49.930  1.00  0.00           C  
ATOM    896  H   PHE    59      63.025  39.253  48.110  1.00  0.00           H  
ATOM    897  HA  PHE    59      65.795  39.920  48.771  1.00  0.00           H  
ATOM    898  HB2 PHE    59      64.427  38.200  46.713  1.00  0.00           H  
ATOM    899  HB3 PHE    59      66.109  38.648  46.489  1.00  0.00           H  
ATOM    900  HD1 PHE    59      63.776  36.750  48.662  1.00  0.00           H  
ATOM    901  HD2 PHE    59      67.886  37.825  47.937  1.00  0.00           H  
ATOM    902  HE1 PHE    59      64.516  34.945  50.188  1.00  0.00           H  
ATOM    903  HE2 PHE    59      68.622  36.016  49.460  1.00  0.00           H  
ATOM    904  HZ  PHE    59      66.945  34.569  50.590  1.00  0.00           H  
ATOM    905  N   GLY    60      64.368  41.552  46.308  1.00  0.00           N  
ATOM    906  CA  GLY    60      64.475  42.834  45.603  1.00  0.00           C  
ATOM    907  C   GLY    60      64.738  44.012  46.554  1.00  0.00           C  
ATOM    908  O   GLY    60      65.502  44.918  46.221  1.00  0.00           O  
ATOM    909  H   GLY    60      63.478  41.066  46.296  1.00  0.00           H  
ATOM    910  HA2 GLY    60      65.287  42.781  44.877  1.00  0.00           H  
ATOM    911  HA3 GLY    60      63.541  43.023  45.074  1.00  0.00           H  
ATOM    912  N   ALA    61      64.156  43.989  47.757  1.00  0.00           N  
ATOM    913  CA  ALA    61      64.393  44.996  48.789  1.00  0.00           C  
ATOM    914  C   ALA    61      65.797  44.884  49.411  1.00  0.00           C  
ATOM    915  O   ALA    61      66.504  45.888  49.487  1.00  0.00           O  
ATOM    916  CB  ALA    61      63.290  44.901  49.851  1.00  0.00           C  
ATOM    917  H   ALA    61      63.491  43.248  47.953  1.00  0.00           H  
ATOM    918  HA  ALA    61      64.327  45.984  48.328  1.00  0.00           H  
ATOM    919  HB1 ALA    61      63.348  43.951  50.380  1.00  0.00           H  
ATOM    920  HB2 ALA    61      63.407  45.713  50.569  1.00  0.00           H  
ATOM    921  HB3 ALA    61      62.313  44.985  49.379  1.00  0.00           H  
ATOM    922  N   THR    62      66.237  43.691  49.833  1.00  0.00           N  
ATOM    923  CA  THR    62      67.563  43.520  50.465  1.00  0.00           C  
ATOM    924  C   THR    62      68.714  43.841  49.510  1.00  0.00           C  
ATOM    925  O   THR    62      69.685  44.468  49.938  1.00  0.00           O  
ATOM    926  CB  THR    62      67.771  42.117  51.050  1.00  0.00           C  
ATOM    927  CG2 THR    62      66.821  41.809  52.203  1.00  0.00           C  
ATOM    928  OG1 THR    62      67.610  41.133  50.061  1.00  0.00           O  
ATOM    929  H   THR    62      65.641  42.873  49.730  1.00  0.00           H  
ATOM    930  HA  THR    62      67.639  44.227  51.289  1.00  0.00           H  
ATOM    931  HB  THR    62      68.789  42.060  51.436  1.00  0.00           H  
ATOM    932  HG1 THR    62      67.837  40.277  50.434  1.00  0.00           H  
ATOM    933 HG21 THR    62      65.788  41.831  51.862  1.00  0.00           H  
ATOM    934 HG22 THR    62      67.044  40.823  52.610  1.00  0.00           H  
ATOM    935 HG23 THR    62      66.956  42.553  52.987  1.00  0.00           H  
ATOM    936  N   LEU    63      68.588  43.506  48.219  1.00  0.00           N  
ATOM    937  CA  LEU    63      69.550  43.896  47.184  1.00  0.00           C  
ATOM    938  C   LEU    63      69.715  45.423  47.107  1.00  0.00           C  
ATOM    939  O   LEU    63      70.841  45.914  47.143  1.00  0.00           O  
ATOM    940  CB  LEU    63      69.109  43.285  45.838  1.00  0.00           C  
ATOM    941  CG  LEU    63      69.943  43.719  44.614  1.00  0.00           C  
ATOM    942  CD1 LEU    63      71.437  43.413  44.763  1.00  0.00           C  
ATOM    943  CD2 LEU    63      69.428  43.007  43.363  1.00  0.00           C  
ATOM    944  H   LEU    63      67.794  42.930  47.947  1.00  0.00           H  
ATOM    945  HA  LEU    63      70.523  43.481  47.449  1.00  0.00           H  
ATOM    946  HB2 LEU    63      69.142  42.199  45.927  1.00  0.00           H  
ATOM    947  HB3 LEU    63      68.071  43.568  45.653  1.00  0.00           H  
ATOM    948  HG  LEU    63      69.824  44.792  44.462  1.00  0.00           H  
ATOM    949 HD11 LEU    63      71.587  42.358  44.972  1.00  0.00           H  
ATOM    950 HD12 LEU    63      71.958  43.674  43.842  1.00  0.00           H  
ATOM    951 HD13 LEU    63      71.864  44.003  45.573  1.00  0.00           H  
ATOM    952 HD21 LEU    63      68.371  43.232  43.220  1.00  0.00           H  
ATOM    953 HD22 LEU    63      69.977  43.350  42.486  1.00  0.00           H  
ATOM    954 HD23 LEU    63      69.547  41.927  43.458  1.00  0.00           H  
ATOM    955  N   VAL    64      68.614  46.182  47.062  1.00  0.00           N  
ATOM    956  CA  VAL    64      68.658  47.657  47.029  1.00  0.00           C  
ATOM    957  C   VAL    64      69.159  48.251  48.353  1.00  0.00           C  
ATOM    958  O   VAL    64      69.935  49.203  48.340  1.00  0.00           O  
ATOM    959  CB  VAL    64      67.284  48.237  46.628  1.00  0.00           C  
ATOM    960  CG1 VAL    64      67.242  49.770  46.712  1.00  0.00           C  
ATOM    961  CG2 VAL    64      66.935  47.857  45.182  1.00  0.00           C  
ATOM    962  H   VAL    64      67.711  45.721  47.047  1.00  0.00           H  
ATOM    963  HA  VAL    64      69.378  47.961  46.268  1.00  0.00           H  
ATOM    964  HB  VAL    64      66.518  47.834  47.291  1.00  0.00           H  
ATOM    965 HG11 VAL    64      68.065  50.198  46.139  1.00  0.00           H  
ATOM    966 HG12 VAL    64      66.300  50.145  46.313  1.00  0.00           H  
ATOM    967 HG13 VAL    64      67.324  50.089  47.750  1.00  0.00           H  
ATOM    968 HG21 VAL    64      66.929  46.774  45.065  1.00  0.00           H  
ATOM    969 HG22 VAL    64      65.943  48.232  44.931  1.00  0.00           H  
ATOM    970 HG23 VAL    64      67.666  48.282  44.494  1.00  0.00           H  
ATOM    971  N   VAL    65      68.765  47.684  49.499  1.00  0.00           N  
ATOM    972  CA  VAL    65      69.168  48.159  50.838  1.00  0.00           C  
ATOM    973  C   VAL    65      70.661  47.942  51.129  1.00  0.00           C  
ATOM    974  O   VAL    65      71.250  48.734  51.869  1.00  0.00           O  
ATOM    975  CB  VAL    65      68.264  47.518  51.916  1.00  0.00           C  
ATOM    976  CG1 VAL    65      68.774  47.668  53.357  1.00  0.00           C  
ATOM    977  CG2 VAL    65      66.866  48.155  51.871  1.00  0.00           C  
ATOM    978  H   VAL    65      68.097  46.919  49.442  1.00  0.00           H  
ATOM    979  HA  VAL    65      69.015  49.238  50.875  1.00  0.00           H  
ATOM    980  HB  VAL    65      68.173  46.451  51.710  1.00  0.00           H  
ATOM    981 HG11 VAL    65      68.946  48.720  53.587  1.00  0.00           H  
ATOM    982 HG12 VAL    65      68.040  47.264  54.054  1.00  0.00           H  
ATOM    983 HG13 VAL    65      69.701  47.112  53.489  1.00  0.00           H  
ATOM    984 HG21 VAL    65      66.443  48.075  50.869  1.00  0.00           H  
ATOM    985 HG22 VAL    65      66.202  47.638  52.563  1.00  0.00           H  
ATOM    986 HG23 VAL    65      66.925  49.208  52.144  1.00  0.00           H  
ATOM    987  N   ARG    66      71.295  46.901  50.568  1.00  0.00           N  
ATOM    988  CA  ARG    66      72.733  46.613  50.766  1.00  0.00           C  
ATOM    989  C   ARG    66      73.630  47.028  49.594  1.00  0.00           C  
ATOM    990  O   ARG    66      74.789  47.368  49.825  1.00  0.00           O  
ATOM    991  CB  ARG    66      72.921  45.129  51.139  1.00  0.00           C  
ATOM    992  CG  ARG    66      72.204  44.707  52.439  1.00  0.00           C  
ATOM    993  CD  ARG    66      72.638  45.523  53.668  1.00  0.00           C  
ATOM    994  NE  ARG    66      71.992  45.040  54.902  1.00  0.00           N  
ATOM    995  CZ  ARG    66      71.930  45.664  56.064  1.00  0.00           C  
ATOM    996  NH1 ARG    66      72.477  46.819  56.307  1.00  0.00           N1+
ATOM    997  NH2 ARG    66      71.288  45.116  57.046  1.00  0.00           N  
ATOM    998  H   ARG    66      70.736  46.247  50.025  1.00  0.00           H  
ATOM    999  HA  ARG    66      73.105  47.216  51.593  1.00  0.00           H  
ATOM   1000  HB2 ARG    66      72.556  44.506  50.320  1.00  0.00           H  
ATOM   1001  HB3 ARG    66      73.988  44.931  51.257  1.00  0.00           H  
ATOM   1002  HG2 ARG    66      71.126  44.806  52.309  1.00  0.00           H  
ATOM   1003  HG3 ARG    66      72.422  43.655  52.622  1.00  0.00           H  
ATOM   1004  HD2 ARG    66      73.723  45.455  53.777  1.00  0.00           H  
ATOM   1005  HD3 ARG    66      72.365  46.568  53.515  1.00  0.00           H  
ATOM   1006  HE  ARG    66      71.541  44.130  54.886  1.00  0.00           H  
ATOM   1007 HH11 ARG    66      73.039  47.284  55.603  1.00  0.00           H  
ATOM   1008 HH12 ARG    66      72.383  47.203  57.233  1.00  0.00           H  
ATOM   1009 HH21 ARG    66      70.875  44.201  56.893  1.00  0.00           H  
ATOM   1010 HH22 ARG    66      71.236  45.591  57.936  1.00  0.00           H  
ATOM   1011  N   GLY    67      73.121  47.052  48.362  1.00  0.00           N  
ATOM   1012  CA  GLY    67      73.866  47.475  47.168  1.00  0.00           C  
ATOM   1013  C   GLY    67      74.848  46.435  46.605  1.00  0.00           C  
ATOM   1014  O   GLY    67      75.799  46.815  45.929  1.00  0.00           O  
ATOM   1015  H   GLY    67      72.156  46.770  48.230  1.00  0.00           H  
ATOM   1016  HA2 GLY    67      73.145  47.702  46.382  1.00  0.00           H  
ATOM   1017  HA3 GLY    67      74.422  48.386  47.389  1.00  0.00           H  
ATOM   1018  N   THR    68      74.650  45.146  46.906  1.00  0.00           N  
ATOM   1019  CA  THR    68      75.390  43.994  46.348  1.00  0.00           C  
ATOM   1020  C   THR    68      74.614  42.694  46.623  1.00  0.00           C  
ATOM   1021  O   THR    68      73.920  42.590  47.639  1.00  0.00           O  
ATOM   1022  CB  THR    68      76.837  43.923  46.885  1.00  0.00           C  
ATOM   1023  CG2 THR    68      76.946  43.928  48.411  1.00  0.00           C  
ATOM   1024  OG1 THR    68      77.468  42.748  46.429  1.00  0.00           O  
ATOM   1025  H   THR    68      73.856  44.919  47.490  1.00  0.00           H  
ATOM   1026  HA  THR    68      75.457  44.115  45.267  1.00  0.00           H  
ATOM   1027  HB  THR    68      77.394  44.777  46.500  1.00  0.00           H  
ATOM   1028  HG1 THR    68      78.421  42.826  46.590  1.00  0.00           H  
ATOM   1029 HG21 THR    68      76.345  43.124  48.828  1.00  0.00           H  
ATOM   1030 HG22 THR    68      77.988  43.798  48.704  1.00  0.00           H  
ATOM   1031 HG23 THR    68      76.592  44.881  48.803  1.00  0.00           H  
ATOM   1032  N   TRP    69      74.668  41.716  45.712  1.00  0.00           N  
ATOM   1033  CA  TRP    69      73.912  40.461  45.812  1.00  0.00           C  
ATOM   1034  C   TRP    69      74.642  39.405  46.665  1.00  0.00           C  
ATOM   1035  O   TRP    69      75.502  38.668  46.188  1.00  0.00           O  
ATOM   1036  CB  TRP    69      73.588  39.952  44.401  1.00  0.00           C  
ATOM   1037  CG  TRP    69      72.780  38.695  44.371  1.00  0.00           C  
ATOM   1038  CD1 TRP    69      73.272  37.472  44.087  1.00  0.00           C  
ATOM   1039  CD2 TRP    69      71.360  38.500  44.655  1.00  0.00           C  
ATOM   1040  CE2 TRP    69      71.068  37.106  44.557  1.00  0.00           C  
ATOM   1041  CE3 TRP    69      70.292  39.356  44.999  1.00  0.00           C  
ATOM   1042  NE1 TRP    69      72.272  36.529  44.206  1.00  0.00           N  
ATOM   1043  CZ2 TRP    69      69.786  36.592  44.801  1.00  0.00           C  
ATOM   1044  CZ3 TRP    69      68.996  38.853  45.223  1.00  0.00           C  
ATOM   1045  CH2 TRP    69      68.741  37.474  45.123  1.00  0.00           C  
ATOM   1046  H   TRP    69      75.281  41.837  44.910  1.00  0.00           H  
ATOM   1047  HA  TRP    69      72.959  40.668  46.299  1.00  0.00           H  
ATOM   1048  HB2 TRP    69      73.041  40.724  43.859  1.00  0.00           H  
ATOM   1049  HB3 TRP    69      74.518  39.770  43.863  1.00  0.00           H  
ATOM   1050  HD1 TRP    69      74.307  37.280  43.818  1.00  0.00           H  
ATOM   1051  HE1 TRP    69      72.425  35.545  44.000  1.00  0.00           H  
ATOM   1052  HE3 TRP    69      70.472  40.414  45.075  1.00  0.00           H  
ATOM   1053  HZ2 TRP    69      69.594  35.534  44.731  1.00  0.00           H  
ATOM   1054  HZ3 TRP    69      68.189  39.534  45.463  1.00  0.00           H  
ATOM   1055  HH2 TRP    69      67.741  37.095  45.285  1.00  0.00           H  
ATOM   1056  N   LEU    70      74.278  39.291  47.946  1.00  0.00           N  
ATOM   1057  CA  LEU    70      74.982  38.459  48.943  1.00  0.00           C  
ATOM   1058  C   LEU    70      74.886  36.928  48.723  1.00  0.00           C  
ATOM   1059  O   LEU    70      75.475  36.152  49.482  1.00  0.00           O  
ATOM   1060  CB  LEU    70      74.477  38.825  50.355  1.00  0.00           C  
ATOM   1061  CG  LEU    70      74.470  40.323  50.714  1.00  0.00           C  
ATOM   1062  CD1 LEU    70      73.951  40.518  52.139  1.00  0.00           C  
ATOM   1063  CD2 LEU    70      75.865  40.936  50.629  1.00  0.00           C  
ATOM   1064  H   LEU    70      73.565  39.924  48.283  1.00  0.00           H  
ATOM   1065  HA  LEU    70      76.044  38.702  48.886  1.00  0.00           H  
ATOM   1066  HB2 LEU    70      73.461  38.452  50.457  1.00  0.00           H  
ATOM   1067  HB3 LEU    70      75.091  38.298  51.087  1.00  0.00           H  
ATOM   1068  HG  LEU    70      73.805  40.861  50.038  1.00  0.00           H  
ATOM   1069 HD11 LEU    70      74.593  39.997  52.849  1.00  0.00           H  
ATOM   1070 HD12 LEU    70      73.932  41.580  52.383  1.00  0.00           H  
ATOM   1071 HD13 LEU    70      72.938  40.124  52.216  1.00  0.00           H  
ATOM   1072 HD21 LEU    70      76.226  40.893  49.602  1.00  0.00           H  
ATOM   1073 HD22 LEU    70      75.820  41.980  50.937  1.00  0.00           H  
ATOM   1074 HD23 LEU    70      76.554  40.394  51.277  1.00  0.00           H  
ATOM   1075  N   TRP    71      74.133  36.475  47.716  1.00  0.00           N  
ATOM   1076  CA  TRP    71      73.695  35.078  47.571  1.00  0.00           C  
ATOM   1077  C   TRP    71      74.219  34.364  46.312  1.00  0.00           C  
ATOM   1078  O   TRP    71      73.916  33.191  46.104  1.00  0.00           O  
ATOM   1079  CB  TRP    71      72.167  35.022  47.738  1.00  0.00           C  
ATOM   1080  CG  TRP    71      71.678  35.653  49.010  1.00  0.00           C  
ATOM   1081  CD1 TRP    71      71.702  35.064  50.227  1.00  0.00           C  
ATOM   1082  CD2 TRP    71      71.252  37.033  49.245  1.00  0.00           C  
ATOM   1083  CE2 TRP    71      71.051  37.211  50.647  1.00  0.00           C  
ATOM   1084  CE3 TRP    71      71.043  38.160  48.422  1.00  0.00           C  
ATOM   1085  NE1 TRP    71      71.318  35.974  51.194  1.00  0.00           N  
ATOM   1086  CZ2 TRP    71      70.703  38.449  51.207  1.00  0.00           C  
ATOM   1087  CZ3 TRP    71      70.692  39.409  48.970  1.00  0.00           C  
ATOM   1088  CH2 TRP    71      70.540  39.559  50.359  1.00  0.00           C  
ATOM   1089  H   TRP    71      73.718  37.165  47.108  1.00  0.00           H  
ATOM   1090  HA  TRP    71      74.104  34.501  48.401  1.00  0.00           H  
ATOM   1091  HB2 TRP    71      71.697  35.528  46.895  1.00  0.00           H  
ATOM   1092  HB3 TRP    71      71.841  33.986  47.725  1.00  0.00           H  
ATOM   1093  HD1 TRP    71      72.039  34.051  50.413  1.00  0.00           H  
ATOM   1094  HE1 TRP    71      71.337  35.774  52.184  1.00  0.00           H  
ATOM   1095  HE3 TRP    71      71.152  38.055  47.354  1.00  0.00           H  
ATOM   1096  HZ2 TRP    71      70.586  38.551  52.275  1.00  0.00           H  
ATOM   1097  HZ3 TRP    71      70.534  40.260  48.318  1.00  0.00           H  
ATOM   1098  HH2 TRP    71      70.300  40.528  50.771  1.00  0.00           H  
ATOM   1099  N   GLY    72      75.050  35.025  45.499  1.00  0.00           N  
ATOM   1100  CA  GLY    72      75.687  34.425  44.320  1.00  0.00           C  
ATOM   1101  C   GLY    72      74.785  34.340  43.082  1.00  0.00           C  
ATOM   1102  O   GLY    72      73.561  34.203  43.179  1.00  0.00           O  
ATOM   1103  H   GLY    72      75.271  35.989  45.717  1.00  0.00           H  
ATOM   1104  HA2 GLY    72      76.576  35.001  44.073  1.00  0.00           H  
ATOM   1105  HA3 GLY    72      76.018  33.415  44.564  1.00  0.00           H  
ATOM   1106  N   SER    73      75.389  34.382  41.890  1.00  0.00           N  
ATOM   1107  CA  SER    73      74.675  34.486  40.606  1.00  0.00           C  
ATOM   1108  C   SER    73      73.672  33.350  40.347  1.00  0.00           C  
ATOM   1109  O   SER    73      72.629  33.596  39.753  1.00  0.00           O  
ATOM   1110  CB  SER    73      75.678  34.543  39.446  1.00  0.00           C  
ATOM   1111  OG  SER    73      76.759  35.405  39.750  1.00  0.00           O  
ATOM   1112  H   SER    73      76.381  34.579  41.859  1.00  0.00           H  
ATOM   1113  HA  SER    73      74.120  35.425  40.605  1.00  0.00           H  
ATOM   1114  HB2 SER    73      76.077  33.543  39.271  1.00  0.00           H  
ATOM   1115  HB3 SER    73      75.174  34.881  38.538  1.00  0.00           H  
ATOM   1116  HG  SER    73      76.507  36.329  39.600  1.00  0.00           H  
ATOM   1117  N   PHE    74      73.920  32.132  40.849  1.00  0.00           N  
ATOM   1118  CA  PHE    74      72.961  31.015  40.771  1.00  0.00           C  
ATOM   1119  C   PHE    74      71.624  31.342  41.458  1.00  0.00           C  
ATOM   1120  O   PHE    74      70.560  31.058  40.912  1.00  0.00           O  
ATOM   1121  CB  PHE    74      73.598  29.756  41.388  1.00  0.00           C  
ATOM   1122  CG  PHE    74      72.656  28.569  41.534  1.00  0.00           C  
ATOM   1123  CD1 PHE    74      72.352  27.763  40.420  1.00  0.00           C  
ATOM   1124  CD2 PHE    74      72.071  28.275  42.782  1.00  0.00           C  
ATOM   1125  CE1 PHE    74      71.466  26.677  40.552  1.00  0.00           C  
ATOM   1126  CE2 PHE    74      71.178  27.195  42.913  1.00  0.00           C  
ATOM   1127  CZ  PHE    74      70.873  26.397  41.796  1.00  0.00           C  
ATOM   1128  H   PHE    74      74.785  31.987  41.343  1.00  0.00           H  
ATOM   1129  HA  PHE    74      72.734  30.812  39.722  1.00  0.00           H  
ATOM   1130  HB2 PHE    74      74.446  29.455  40.772  1.00  0.00           H  
ATOM   1131  HB3 PHE    74      73.988  30.008  42.376  1.00  0.00           H  
ATOM   1132  HD1 PHE    74      72.791  27.984  39.458  1.00  0.00           H  
ATOM   1133  HD2 PHE    74      72.297  28.883  43.645  1.00  0.00           H  
ATOM   1134  HE1 PHE    74      71.230  26.066  39.692  1.00  0.00           H  
ATOM   1135  HE2 PHE    74      70.718  26.985  43.870  1.00  0.00           H  
ATOM   1136  HZ  PHE    74      70.175  25.578  41.895  1.00  0.00           H  
ATOM   1137  N   LEU    75      71.659  31.988  42.630  1.00  0.00           N  
ATOM   1138  CA  LEU    75      70.440  32.424  43.312  1.00  0.00           C  
ATOM   1139  C   LEU    75      69.853  33.714  42.723  1.00  0.00           C  
ATOM   1140  O   LEU    75      68.650  33.914  42.851  1.00  0.00           O  
ATOM   1141  CB  LEU    75      70.660  32.493  44.835  1.00  0.00           C  
ATOM   1142  CG  LEU    75      70.913  31.116  45.490  1.00  0.00           C  
ATOM   1143  CD1 LEU    75      71.090  31.263  47.001  1.00  0.00           C  
ATOM   1144  CD2 LEU    75      69.760  30.132  45.259  1.00  0.00           C  
ATOM   1145  H   LEU    75      72.550  32.276  43.012  1.00  0.00           H  
ATOM   1146  HA  LEU    75      69.672  31.678  43.131  1.00  0.00           H  
ATOM   1147  HB2 LEU    75      71.501  33.155  45.044  1.00  0.00           H  
ATOM   1148  HB3 LEU    75      69.771  32.929  45.292  1.00  0.00           H  
ATOM   1149  HG  LEU    75      71.827  30.684  45.083  1.00  0.00           H  
ATOM   1150 HD11 LEU    75      70.237  31.787  47.431  1.00  0.00           H  
ATOM   1151 HD12 LEU    75      71.175  30.281  47.464  1.00  0.00           H  
ATOM   1152 HD13 LEU    75      72.005  31.815  47.205  1.00  0.00           H  
ATOM   1153 HD21 LEU    75      69.702  29.852  44.209  1.00  0.00           H  
ATOM   1154 HD22 LEU    75      69.930  29.219  45.829  1.00  0.00           H  
ATOM   1155 HD23 LEU    75      68.818  30.578  45.577  1.00  0.00           H  
ATOM   1156  N   CYX    76      70.640  34.542  42.025  1.00  0.00           N  
ATOM   1157  CA  CYX    76      70.096  35.629  41.198  1.00  0.00           C  
ATOM   1158  C   CYX    76      69.283  35.067  40.014  1.00  0.00           C  
ATOM   1159  O   CYX    76      68.163  35.515  39.764  1.00  0.00           O  
ATOM   1160  CB  CYX    76      71.235  36.532  40.705  1.00  0.00           C  
ATOM   1161  SG  CYX    76      70.718  37.816  39.538  1.00  0.00           S  
ATOM   1162  H   CYX    76      71.623  34.322  41.949  1.00  0.00           H  
ATOM   1163  HA  CYX    76      69.422  36.237  41.804  1.00  0.00           H  
ATOM   1164  HB2 CYX    76      71.724  37.007  41.555  1.00  0.00           H  
ATOM   1165  HB3 CYX    76      71.967  35.917  40.189  1.00  0.00           H  
ATOM   1166  N   GLU    77      69.795  34.040  39.325  1.00  0.00           N  
ATOM   1167  CA  GLU    77      69.072  33.321  38.265  1.00  0.00           C  
ATOM   1168  C   GLU    77      67.815  32.615  38.805  1.00  0.00           C  
ATOM   1169  O   GLU    77      66.747  32.721  38.199  1.00  0.00           O  
ATOM   1170  CB  GLU    77      70.018  32.331  37.554  1.00  0.00           C  
ATOM   1171  CG  GLU    77      70.970  33.064  36.597  1.00  0.00           C  
ATOM   1172  CD  GLU    77      71.874  32.140  35.762  1.00  0.00           C  
ATOM   1173  OE1 GLU    77      72.397  31.125  36.279  1.00  0.00           O  
ATOM   1174  OE2 GLU    77      72.141  32.486  34.585  1.00  0.00           O1-
ATOM   1175  H   GLU    77      70.745  33.745  39.531  1.00  0.00           H  
ATOM   1176  HA  GLU    77      68.720  34.044  37.526  1.00  0.00           H  
ATOM   1177  HB2 GLU    77      70.588  31.762  38.290  1.00  0.00           H  
ATOM   1178  HB3 GLU    77      69.422  31.635  36.968  1.00  0.00           H  
ATOM   1179  HG2 GLU    77      70.363  33.667  35.919  1.00  0.00           H  
ATOM   1180  HG3 GLU    77      71.601  33.746  37.170  1.00  0.00           H  
ATOM   1181  N   LEU    78      67.888  31.976  39.979  1.00  0.00           N  
ATOM   1182  CA  LEU    78      66.727  31.360  40.637  1.00  0.00           C  
ATOM   1183  C   LEU    78      65.668  32.395  41.067  1.00  0.00           C  
ATOM   1184  O   LEU    78      64.481  32.188  40.818  1.00  0.00           O  
ATOM   1185  CB  LEU    78      67.227  30.494  41.809  1.00  0.00           C  
ATOM   1186  CG  LEU    78      66.141  29.609  42.457  1.00  0.00           C  
ATOM   1187  CD1 LEU    78      66.766  28.320  42.997  1.00  0.00           C  
ATOM   1188  CD2 LEU    78      65.441  30.292  43.637  1.00  0.00           C  
ATOM   1189  H   LEU    78      68.804  31.853  40.399  1.00  0.00           H  
ATOM   1190  HA  LEU    78      66.249  30.700  39.911  1.00  0.00           H  
ATOM   1191  HB2 LEU    78      68.015  29.847  41.417  1.00  0.00           H  
ATOM   1192  HB3 LEU    78      67.669  31.133  42.571  1.00  0.00           H  
ATOM   1193  HG  LEU    78      65.397  29.335  41.709  1.00  0.00           H  
ATOM   1194 HD11 LEU    78      67.516  28.552  43.753  1.00  0.00           H  
ATOM   1195 HD12 LEU    78      65.995  27.687  43.435  1.00  0.00           H  
ATOM   1196 HD13 LEU    78      67.240  27.773  42.181  1.00  0.00           H  
ATOM   1197 HD21 LEU    78      64.917  31.186  43.302  1.00  0.00           H  
ATOM   1198 HD22 LEU    78      64.707  29.614  44.070  1.00  0.00           H  
ATOM   1199 HD23 LEU    78      66.172  30.570  44.397  1.00  0.00           H  
ATOM   1200  N   TRP    79      66.079  33.516  41.671  1.00  0.00           N  
ATOM   1201  CA  TRP    79      65.187  34.624  42.047  1.00  0.00           C  
ATOM   1202  C   TRP    79      64.517  35.249  40.819  1.00  0.00           C  
ATOM   1203  O   TRP    79      63.296  35.388  40.795  1.00  0.00           O  
ATOM   1204  CB  TRP    79      65.973  35.669  42.856  1.00  0.00           C  
ATOM   1205  CG  TRP    79      65.278  36.980  43.083  1.00  0.00           C  
ATOM   1206  CD1 TRP    79      64.332  37.224  44.019  1.00  0.00           C  
ATOM   1207  CD2 TRP    79      65.425  38.230  42.334  1.00  0.00           C  
ATOM   1208  CE2 TRP    79      64.520  39.191  42.875  1.00  0.00           C  
ATOM   1209  CE3 TRP    79      66.239  38.658  41.261  1.00  0.00           C  
ATOM   1210  NE1 TRP    79      63.890  38.528  43.903  1.00  0.00           N  
ATOM   1211  CZ2 TRP    79      64.412  40.497  42.373  1.00  0.00           C  
ATOM   1212  CZ3 TRP    79      66.154  39.972  40.757  1.00  0.00           C  
ATOM   1213  CH2 TRP    79      65.242  40.891  41.309  1.00  0.00           C  
ATOM   1214  H   TRP    79      67.068  33.620  41.874  1.00  0.00           H  
ATOM   1215  HA  TRP    79      64.385  34.239  42.677  1.00  0.00           H  
ATOM   1216  HB2 TRP    79      66.238  35.239  43.823  1.00  0.00           H  
ATOM   1217  HB3 TRP    79      66.904  35.888  42.331  1.00  0.00           H  
ATOM   1218  HD1 TRP    79      63.970  36.503  44.742  1.00  0.00           H  
ATOM   1219  HE1 TRP    79      63.185  38.942  44.508  1.00  0.00           H  
ATOM   1220  HE3 TRP    79      66.952  37.970  40.830  1.00  0.00           H  
ATOM   1221  HZ2 TRP    79      63.701  41.186  42.803  1.00  0.00           H  
ATOM   1222  HZ3 TRP    79      66.809  40.273  39.950  1.00  0.00           H  
ATOM   1223  HH2 TRP    79      65.189  41.900  40.927  1.00  0.00           H  
ATOM   1224  N   THR    80      65.288  35.525  39.764  1.00  0.00           N  
ATOM   1225  CA  THR    80      64.765  36.035  38.486  1.00  0.00           C  
ATOM   1226  C   THR    80      63.786  35.042  37.853  1.00  0.00           C  
ATOM   1227  O   THR    80      62.748  35.441  37.330  1.00  0.00           O  
ATOM   1228  CB  THR    80      65.911  36.332  37.504  1.00  0.00           C  
ATOM   1229  CG2 THR    80      65.439  37.006  36.217  1.00  0.00           C  
ATOM   1230  OG1 THR    80      66.834  37.224  38.080  1.00  0.00           O  
ATOM   1231  H   THR    80      66.288  35.390  39.857  1.00  0.00           H  
ATOM   1232  HA  THR    80      64.226  36.963  38.673  1.00  0.00           H  
ATOM   1233  HB  THR    80      66.426  35.404  37.252  1.00  0.00           H  
ATOM   1234  HG1 THR    80      67.380  36.720  38.707  1.00  0.00           H  
ATOM   1235 HG21 THR    80      64.951  37.952  36.452  1.00  0.00           H  
ATOM   1236 HG22 THR    80      66.305  37.192  35.582  1.00  0.00           H  
ATOM   1237 HG23 THR    80      64.742  36.366  35.679  1.00  0.00           H  
ATOM   1238  N   SER    81      64.066  33.739  37.945  1.00  0.00           N  
ATOM   1239  CA  SER    81      63.167  32.695  37.442  1.00  0.00           C  
ATOM   1240  C   SER    81      61.846  32.620  38.213  1.00  0.00           C  
ATOM   1241  O   SER    81      60.797  32.403  37.604  1.00  0.00           O  
ATOM   1242  CB  SER    81      63.840  31.325  37.475  1.00  0.00           C  
ATOM   1243  OG  SER    81      65.019  31.305  36.703  1.00  0.00           O  
ATOM   1244  H   SER    81      64.947  33.459  38.360  1.00  0.00           H  
ATOM   1245  HA  SER    81      62.928  32.925  36.409  1.00  0.00           H  
ATOM   1246  HB2 SER    81      64.072  31.048  38.503  1.00  0.00           H  
ATOM   1247  HB3 SER    81      63.145  30.603  37.056  1.00  0.00           H  
ATOM   1248  HG  SER    81      65.710  31.797  37.187  1.00  0.00           H  
ATOM   1249  N   LEU    82      61.877  32.825  39.534  1.00  0.00           N  
ATOM   1250  CA  LEU    82      60.686  32.880  40.386  1.00  0.00           C  
ATOM   1251  C   LEU    82      59.853  34.154  40.149  1.00  0.00           C  
ATOM   1252  O   LEU    82      58.627  34.088  40.123  1.00  0.00           O  
ATOM   1253  CB  LEU    82      61.147  32.763  41.850  1.00  0.00           C  
ATOM   1254  CG  LEU    82      59.999  32.599  42.863  1.00  0.00           C  
ATOM   1255  CD1 LEU    82      59.303  31.244  42.708  1.00  0.00           C  
ATOM   1256  CD2 LEU    82      60.560  32.684  44.282  1.00  0.00           C  
ATOM   1257  H   LEU    82      62.780  32.968  39.972  1.00  0.00           H  
ATOM   1258  HA  LEU    82      60.054  32.028  40.139  1.00  0.00           H  
ATOM   1259  HB2 LEU    82      61.821  31.910  41.945  1.00  0.00           H  
ATOM   1260  HB3 LEU    82      61.710  33.662  42.105  1.00  0.00           H  
ATOM   1261  HG  LEU    82      59.268  33.396  42.739  1.00  0.00           H  
ATOM   1262 HD11 LEU    82      60.037  30.439  42.736  1.00  0.00           H  
ATOM   1263 HD12 LEU    82      58.584  31.103  43.513  1.00  0.00           H  
ATOM   1264 HD13 LEU    82      58.763  31.217  41.763  1.00  0.00           H  
ATOM   1265 HD21 LEU    82      61.023  33.660  44.431  1.00  0.00           H  
ATOM   1266 HD22 LEU    82      59.746  32.570  44.995  1.00  0.00           H  
ATOM   1267 HD23 LEU    82      61.300  31.901  44.442  1.00  0.00           H  
ATOM   1268  N   ASP    83      60.519  35.290  39.932  1.00  0.00           N  
ATOM   1269  CA  ASP    83      59.905  36.568  39.558  1.00  0.00           C  
ATOM   1270  C   ASP    83      59.152  36.443  38.224  1.00  0.00           C  
ATOM   1271  O   ASP    83      57.926  36.556  38.179  1.00  0.00           O  
ATOM   1272  CB  ASP    83      61.015  37.638  39.538  1.00  0.00           C  
ATOM   1273  CG  ASP    83      60.531  39.085  39.410  1.00  0.00           C  
ATOM   1274  OD1 ASP    83      59.378  39.338  39.024  1.00  0.00           O  
ATOM   1275  OD2 ASP    83      61.342  39.996  39.699  1.00  0.00           O1-
ATOM   1276  H   ASP    83      61.530  35.272  40.030  1.00  0.00           H  
ATOM   1277  HA  ASP    83      59.172  36.851  40.311  1.00  0.00           H  
ATOM   1278  HB2 ASP    83      61.588  37.557  40.462  1.00  0.00           H  
ATOM   1279  HB3 ASP    83      61.700  37.435  38.716  1.00  0.00           H  
ATOM   1280  N   VAL    84      59.858  36.067  37.152  1.00  0.00           N  
ATOM   1281  CA  VAL    84      59.262  35.915  35.814  1.00  0.00           C  
ATOM   1282  C   VAL    84      58.199  34.805  35.774  1.00  0.00           C  
ATOM   1283  O   VAL    84      57.219  34.950  35.041  1.00  0.00           O  
ATOM   1284  CB  VAL    84      60.362  35.723  34.747  1.00  0.00           C  
ATOM   1285  CG1 VAL    84      59.799  35.563  33.327  1.00  0.00           C  
ATOM   1286  CG2 VAL    84      61.309  36.928  34.708  1.00  0.00           C  
ATOM   1287  H   VAL    84      60.859  35.934  37.259  1.00  0.00           H  
ATOM   1288  HA  VAL    84      58.741  36.844  35.580  1.00  0.00           H  
ATOM   1289  HB  VAL    84      60.946  34.839  34.994  1.00  0.00           H  
ATOM   1290 HG11 VAL    84      59.210  36.441  33.059  1.00  0.00           H  
ATOM   1291 HG12 VAL    84      60.617  35.450  32.615  1.00  0.00           H  
ATOM   1292 HG13 VAL    84      59.163  34.683  33.258  1.00  0.00           H  
ATOM   1293 HG21 VAL    84      61.821  37.054  35.658  1.00  0.00           H  
ATOM   1294 HG22 VAL    84      62.059  36.794  33.928  1.00  0.00           H  
ATOM   1295 HG23 VAL    84      60.732  37.827  34.512  1.00  0.00           H  
ATOM   1296  N   LEU    85      58.322  33.744  36.590  1.00  0.00           N  
ATOM   1297  CA  LEU    85      57.263  32.739  36.773  1.00  0.00           C  
ATOM   1298  C   LEU    85      55.977  33.402  37.279  1.00  0.00           C  
ATOM   1299  O   LEU    85      54.948  33.351  36.608  1.00  0.00           O  
ATOM   1300  CB  LEU    85      57.719  31.622  37.746  1.00  0.00           C  
ATOM   1301  CG  LEU    85      56.632  30.580  38.101  1.00  0.00           C  
ATOM   1302  CD1 LEU    85      56.468  29.563  36.976  1.00  0.00           C  
ATOM   1303  CD2 LEU    85      56.988  29.812  39.374  1.00  0.00           C  
ATOM   1304  H   LEU    85      59.138  33.693  37.188  1.00  0.00           H  
ATOM   1305  HA  LEU    85      57.043  32.291  35.803  1.00  0.00           H  
ATOM   1306  HB2 LEU    85      58.574  31.099  37.326  1.00  0.00           H  
ATOM   1307  HB3 LEU    85      58.047  32.092  38.671  1.00  0.00           H  
ATOM   1308  HG  LEU    85      55.676  31.068  38.276  1.00  0.00           H  
ATOM   1309 HD11 LEU    85      57.389  28.998  36.842  1.00  0.00           H  
ATOM   1310 HD12 LEU    85      55.650  28.881  37.208  1.00  0.00           H  
ATOM   1311 HD13 LEU    85      56.234  30.087  36.056  1.00  0.00           H  
ATOM   1312 HD21 LEU    85      57.088  30.513  40.201  1.00  0.00           H  
ATOM   1313 HD22 LEU    85      56.186  29.114  39.612  1.00  0.00           H  
ATOM   1314 HD23 LEU    85      57.914  29.258  39.241  1.00  0.00           H  
ATOM   1315  N   CYS    86      56.021  34.007  38.466  1.00  0.00           N  
ATOM   1316  CA  CYS    86      54.814  34.483  39.135  1.00  0.00           C  
ATOM   1317  C   CYS    86      54.239  35.757  38.503  1.00  0.00           C  
ATOM   1318  O   CYS    86      53.020  35.906  38.475  1.00  0.00           O  
ATOM   1319  CB  CYS    86      55.099  34.635  40.628  1.00  0.00           C  
ATOM   1320  SG  CYS    86      55.454  32.996  41.324  1.00  0.00           S  
ATOM   1321  H   CYS    86      56.903  34.056  38.968  1.00  0.00           H  
ATOM   1322  HA  CYS    86      54.042  33.720  39.030  1.00  0.00           H  
ATOM   1323  HB2 CYS    86      55.947  35.306  40.781  1.00  0.00           H  
ATOM   1324  HB3 CYS    86      54.212  35.046  41.113  1.00  0.00           H  
ATOM   1325  HG  CYS    86      55.534  33.394  42.597  1.00  0.00           H  
ATOM   1326  N   VAL    87      55.066  36.632  37.920  1.00  0.00           N  
ATOM   1327  CA  VAL    87      54.584  37.766  37.111  1.00  0.00           C  
ATOM   1328  C   VAL    87      53.815  37.268  35.883  1.00  0.00           C  
ATOM   1329  O   VAL    87      52.706  37.738  35.635  1.00  0.00           O  
ATOM   1330  CB  VAL    87      55.746  38.708  36.729  1.00  0.00           C  
ATOM   1331  CG1 VAL    87      55.342  39.785  35.713  1.00  0.00           C  
ATOM   1332  CG2 VAL    87      56.258  39.437  37.978  1.00  0.00           C  
ATOM   1333  H   VAL    87      56.071  36.491  38.007  1.00  0.00           H  
ATOM   1334  HA  VAL    87      53.874  38.340  37.707  1.00  0.00           H  
ATOM   1335  HB  VAL    87      56.558  38.122  36.297  1.00  0.00           H  
ATOM   1336 HG11 VAL    87      54.487  40.347  36.089  1.00  0.00           H  
ATOM   1337 HG12 VAL    87      56.171  40.475  35.553  1.00  0.00           H  
ATOM   1338 HG13 VAL    87      55.083  39.330  34.757  1.00  0.00           H  
ATOM   1339 HG21 VAL    87      56.592  38.720  38.728  1.00  0.00           H  
ATOM   1340 HG22 VAL    87      57.113  40.059  37.717  1.00  0.00           H  
ATOM   1341 HG23 VAL    87      55.471  40.056  38.406  1.00  0.00           H  
ATOM   1342  N   THR    88      54.339  36.267  35.160  1.00  0.00           N  
ATOM   1343  CA  THR    88      53.625  35.667  34.016  1.00  0.00           C  
ATOM   1344  C   THR    88      52.335  34.983  34.470  1.00  0.00           C  
ATOM   1345  O   THR    88      51.274  35.268  33.921  1.00  0.00           O  
ATOM   1346  CB  THR    88      54.500  34.673  33.233  1.00  0.00           C  
ATOM   1347  CG2 THR    88      53.846  34.198  31.934  1.00  0.00           C  
ATOM   1348  OG1 THR    88      55.718  35.280  32.865  1.00  0.00           O  
ATOM   1349  H   THR    88      55.234  35.880  35.433  1.00  0.00           H  
ATOM   1350  HA  THR    88      53.338  36.467  33.332  1.00  0.00           H  
ATOM   1351  HB  THR    88      54.722  33.809  33.859  1.00  0.00           H  
ATOM   1352  HG1 THR    88      56.307  35.181  33.639  1.00  0.00           H  
ATOM   1353 HG21 THR    88      53.567  35.050  31.317  1.00  0.00           H  
ATOM   1354 HG22 THR    88      54.540  33.567  31.381  1.00  0.00           H  
ATOM   1355 HG23 THR    88      52.949  33.618  32.152  1.00  0.00           H  
ATOM   1356  N   ALA    89      52.390  34.153  35.517  1.00  0.00           N  
ATOM   1357  CA  ALA    89      51.229  33.415  36.014  1.00  0.00           C  
ATOM   1358  C   ALA    89      50.117  34.338  36.544  1.00  0.00           C  
ATOM   1359  O   ALA    89      48.937  34.074  36.303  1.00  0.00           O  
ATOM   1360  CB  ALA    89      51.698  32.427  37.089  1.00  0.00           C  
ATOM   1361  H   ALA    89      53.297  33.929  35.911  1.00  0.00           H  
ATOM   1362  HA  ALA    89      50.812  32.844  35.182  1.00  0.00           H  
ATOM   1363  HB1 ALA    89      52.112  32.967  37.941  1.00  0.00           H  
ATOM   1364  HB2 ALA    89      50.852  31.827  37.425  1.00  0.00           H  
ATOM   1365  HB3 ALA    89      52.460  31.763  36.679  1.00  0.00           H  
ATOM   1366  N   SER    90      50.476  35.432  37.226  1.00  0.00           N  
ATOM   1367  CA  SER    90      49.538  36.467  37.680  1.00  0.00           C  
ATOM   1368  C   SER    90      48.858  37.146  36.482  1.00  0.00           C  
ATOM   1369  O   SER    90      47.631  37.119  36.365  1.00  0.00           O  
ATOM   1370  CB  SER    90      50.276  37.471  38.588  1.00  0.00           C  
ATOM   1371  OG  SER    90      49.422  38.479  39.094  1.00  0.00           O  
ATOM   1372  H   SER    90      51.464  35.576  37.415  1.00  0.00           H  
ATOM   1373  HA  SER    90      48.760  35.992  38.275  1.00  0.00           H  
ATOM   1374  HB2 SER    90      50.709  36.932  39.431  1.00  0.00           H  
ATOM   1375  HB3 SER    90      51.088  37.941  38.029  1.00  0.00           H  
ATOM   1376  HG  SER    90      49.642  38.627  40.044  1.00  0.00           H  
ATOM   1377  N   ILE    91      49.638  37.663  35.525  1.00  0.00           N  
ATOM   1378  CA  ILE    91      49.120  38.445  34.389  1.00  0.00           C  
ATOM   1379  C   ILE    91      48.351  37.582  33.366  1.00  0.00           C  
ATOM   1380  O   ILE    91      47.291  37.999  32.893  1.00  0.00           O  
ATOM   1381  CB  ILE    91      50.265  39.280  33.767  1.00  0.00           C  
ATOM   1382  CG1 ILE    91      50.792  40.317  34.793  1.00  0.00           C  
ATOM   1383  CG2 ILE    91      49.780  39.996  32.496  1.00  0.00           C  
ATOM   1384  CD1 ILE    91      52.075  41.040  34.361  1.00  0.00           C  
ATOM   1385  H   ILE    91      50.646  37.594  35.631  1.00  0.00           H  
ATOM   1386  HA  ILE    91      48.390  39.152  34.784  1.00  0.00           H  
ATOM   1387  HB  ILE    91      51.079  38.607  33.492  1.00  0.00           H  
ATOM   1388 HG12 ILE    91      50.017  41.055  34.997  1.00  0.00           H  
ATOM   1389 HG13 ILE    91      51.019  39.818  35.734  1.00  0.00           H  
ATOM   1390 HG21 ILE    91      48.885  40.578  32.713  1.00  0.00           H  
ATOM   1391 HG22 ILE    91      50.557  40.644  32.102  1.00  0.00           H  
ATOM   1392 HG23 ILE    91      49.554  39.258  31.731  1.00  0.00           H  
ATOM   1393 HD11 ILE    91      51.881  41.714  33.528  1.00  0.00           H  
ATOM   1394 HD12 ILE    91      52.455  41.625  35.196  1.00  0.00           H  
ATOM   1395 HD13 ILE    91      52.831  40.310  34.073  1.00  0.00           H  
ATOM   1396  N   GLU    92      48.790  36.355  33.065  1.00  0.00           N  
ATOM   1397  CA  GLU    92      47.979  35.404  32.285  1.00  0.00           C  
ATOM   1398  C   GLU    92      46.679  35.034  33.019  1.00  0.00           C  
ATOM   1399  O   GLU    92      45.624  34.935  32.389  1.00  0.00           O  
ATOM   1400  CB  GLU    92      48.764  34.122  31.951  1.00  0.00           C  
ATOM   1401  CG  GLU    92      49.732  34.251  30.761  1.00  0.00           C  
ATOM   1402  CD  GLU    92      49.902  32.916  30.006  1.00  0.00           C  
ATOM   1403  OE1 GLU    92      50.084  31.871  30.674  1.00  0.00           O  
ATOM   1404  OE2 GLU    92      49.803  32.930  28.755  1.00  0.00           O1-
ATOM   1405  H   GLU    92      49.680  36.038  33.442  1.00  0.00           H  
ATOM   1406  HA  GLU    92      47.683  35.875  31.348  1.00  0.00           H  
ATOM   1407  HB2 GLU    92      49.305  33.787  32.835  1.00  0.00           H  
ATOM   1408  HB3 GLU    92      48.028  33.360  31.693  1.00  0.00           H  
ATOM   1409  HG2 GLU    92      49.334  34.995  30.067  1.00  0.00           H  
ATOM   1410  HG3 GLU    92      50.699  34.614  31.117  1.00  0.00           H  
ATOM   1411  N   THR    93      46.699  34.906  34.353  1.00  0.00           N  
ATOM   1412  CA  THR    93      45.465  34.672  35.121  1.00  0.00           C  
ATOM   1413  C   THR    93      44.501  35.868  35.038  1.00  0.00           C  
ATOM   1414  O   THR    93      43.293  35.651  34.940  1.00  0.00           O  
ATOM   1415  CB  THR    93      45.742  34.280  36.582  1.00  0.00           C  
ATOM   1416  CG2 THR    93      44.452  33.945  37.316  1.00  0.00           C  
ATOM   1417  OG1 THR    93      46.513  33.099  36.682  1.00  0.00           O  
ATOM   1418  H   THR    93      47.579  35.013  34.846  1.00  0.00           H  
ATOM   1419  HA  THR    93      44.951  33.828  34.662  1.00  0.00           H  
ATOM   1420  HB  THR    93      46.251  35.089  37.103  1.00  0.00           H  
ATOM   1421  HG1 THR    93      47.431  33.372  36.467  1.00  0.00           H  
ATOM   1422 HG21 THR    93      43.892  33.185  36.771  1.00  0.00           H  
ATOM   1423 HG22 THR    93      44.709  33.571  38.299  1.00  0.00           H  
ATOM   1424 HG23 THR    93      43.842  34.836  37.435  1.00  0.00           H  
ATOM   1425  N   LEU    94      44.985  37.120  34.989  1.00  0.00           N  
ATOM   1426  CA  LEU    94      44.129  38.295  34.731  1.00  0.00           C  
ATOM   1427  C   LEU    94      43.422  38.214  33.367  1.00  0.00           C  
ATOM   1428  O   LEU    94      42.235  38.531  33.267  1.00  0.00           O  
ATOM   1429  CB  LEU    94      44.930  39.610  34.821  1.00  0.00           C  
ATOM   1430  CG  LEU    94      45.539  39.957  36.191  1.00  0.00           C  
ATOM   1431  CD1 LEU    94      46.214  41.328  36.117  1.00  0.00           C  
ATOM   1432  CD2 LEU    94      44.474  40.007  37.286  1.00  0.00           C  
ATOM   1433  H   LEU    94      45.986  37.255  35.103  1.00  0.00           H  
ATOM   1434  HA  LEU    94      43.339  38.317  35.482  1.00  0.00           H  
ATOM   1435  HB2 LEU    94      45.728  39.594  34.081  1.00  0.00           H  
ATOM   1436  HB3 LEU    94      44.255  40.421  34.545  1.00  0.00           H  
ATOM   1437  HG  LEU    94      46.288  39.220  36.462  1.00  0.00           H  
ATOM   1438 HD11 LEU    94      45.484  42.100  35.877  1.00  0.00           H  
ATOM   1439 HD12 LEU    94      46.686  41.557  37.073  1.00  0.00           H  
ATOM   1440 HD13 LEU    94      46.985  41.314  35.346  1.00  0.00           H  
ATOM   1441 HD21 LEU    94      44.114  39.000  37.487  1.00  0.00           H  
ATOM   1442 HD22 LEU    94      44.909  40.404  38.202  1.00  0.00           H  
ATOM   1443 HD23 LEU    94      43.642  40.629  36.965  1.00  0.00           H  
ATOM   1444  N   CYS    95      44.114  37.732  32.331  1.00  0.00           N  
ATOM   1445  CA  CYS    95      43.522  37.480  31.016  1.00  0.00           C  
ATOM   1446  C   CYS    95      42.419  36.403  31.075  1.00  0.00           C  
ATOM   1447  O   CYS    95      41.311  36.616  30.575  1.00  0.00           O  
ATOM   1448  CB  CYS    95      44.661  37.135  30.048  1.00  0.00           C  
ATOM   1449  SG  CYS    95      44.019  36.787  28.392  1.00  0.00           S  
ATOM   1450  H   CYS    95      45.093  37.511  32.477  1.00  0.00           H  
ATOM   1451  HA  CYS    95      43.044  38.394  30.666  1.00  0.00           H  
ATOM   1452  HB2 CYS    95      45.349  37.978  29.999  1.00  0.00           H  
ATOM   1453  HB3 CYS    95      45.201  36.259  30.408  1.00  0.00           H  
ATOM   1454  HG  CYS    95      45.174  36.372  27.857  1.00  0.00           H  
ATOM   1455  N   VAL    96      42.668  35.287  31.770  1.00  0.00           N  
ATOM   1456  CA  VAL    96      41.659  34.234  31.999  1.00  0.00           C  
ATOM   1457  C   VAL    96      40.446  34.764  32.783  1.00  0.00           C  
ATOM   1458  O   VAL    96      39.308  34.449  32.436  1.00  0.00           O  
ATOM   1459  CB  VAL    96      42.296  33.008  32.688  1.00  0.00           C  
ATOM   1460  CG1 VAL    96      41.266  31.930  33.040  1.00  0.00           C  
ATOM   1461  CG2 VAL    96      43.338  32.342  31.778  1.00  0.00           C  
ATOM   1462  H   VAL    96      43.604  35.160  32.147  1.00  0.00           H  
ATOM   1463  HA  VAL    96      41.282  33.909  31.030  1.00  0.00           H  
ATOM   1464  HB  VAL    96      42.785  33.326  33.608  1.00  0.00           H  
ATOM   1465 HG11 VAL    96      40.718  31.626  32.148  1.00  0.00           H  
ATOM   1466 HG12 VAL    96      41.772  31.064  33.466  1.00  0.00           H  
ATOM   1467 HG13 VAL    96      40.561  32.306  33.781  1.00  0.00           H  
ATOM   1468 HG21 VAL    96      44.122  33.050  31.513  1.00  0.00           H  
ATOM   1469 HG22 VAL    96      43.805  31.506  32.298  1.00  0.00           H  
ATOM   1470 HG23 VAL    96      42.867  31.982  30.864  1.00  0.00           H  
ATOM   1471  N   ILE    97      40.656  35.625  33.786  1.00  0.00           N  
ATOM   1472  CA  ILE    97      39.576  36.286  34.539  1.00  0.00           C  
ATOM   1473  C   ILE    97      38.748  37.215  33.636  1.00  0.00           C  
ATOM   1474  O   ILE    97      37.520  37.217  33.735  1.00  0.00           O  
ATOM   1475  CB  ILE    97      40.154  37.018  35.776  1.00  0.00           C  
ATOM   1476  CG1 ILE    97      40.595  35.981  36.836  1.00  0.00           C  
ATOM   1477  CG2 ILE    97      39.146  38.003  36.405  1.00  0.00           C  
ATOM   1478  CD1 ILE    97      41.571  36.543  37.875  1.00  0.00           C  
ATOM   1479  H   ILE    97      41.619  35.828  34.043  1.00  0.00           H  
ATOM   1480  HA  ILE    97      38.890  35.517  34.896  1.00  0.00           H  
ATOM   1481  HB  ILE    97      41.026  37.590  35.460  1.00  0.00           H  
ATOM   1482 HG12 ILE    97      39.717  35.581  37.346  1.00  0.00           H  
ATOM   1483 HG13 ILE    97      41.097  35.149  36.345  1.00  0.00           H  
ATOM   1484 HG21 ILE    97      38.226  37.479  36.670  1.00  0.00           H  
ATOM   1485 HG22 ILE    97      39.568  38.464  37.297  1.00  0.00           H  
ATOM   1486 HG23 ILE    97      38.920  38.808  35.707  1.00  0.00           H  
ATOM   1487 HD11 ILE    97      41.115  37.358  38.434  1.00  0.00           H  
ATOM   1488 HD12 ILE    97      41.851  35.753  38.573  1.00  0.00           H  
ATOM   1489 HD13 ILE    97      42.468  36.911  37.377  1.00  0.00           H  
ATOM   1490  N   ALA    98      39.371  37.975  32.728  1.00  0.00           N  
ATOM   1491  CA  ALA    98      38.640  38.797  31.760  1.00  0.00           C  
ATOM   1492  C   ALA    98      37.733  37.944  30.851  1.00  0.00           C  
ATOM   1493  O   ALA    98      36.565  38.286  30.649  1.00  0.00           O  
ATOM   1494  CB  ALA    98      39.640  39.637  30.955  1.00  0.00           C  
ATOM   1495  H   ALA    98      40.386  37.972  32.698  1.00  0.00           H  
ATOM   1496  HA  ALA    98      37.990  39.478  32.308  1.00  0.00           H  
ATOM   1497  HB1 ALA    98      40.289  38.994  30.363  1.00  0.00           H  
ATOM   1498  HB2 ALA    98      39.100  40.308  30.285  1.00  0.00           H  
ATOM   1499  HB3 ALA    98      40.251  40.232  31.635  1.00  0.00           H  
ATOM   1500  N   ILE    99      38.243  36.805  30.367  1.00  0.00           N  
ATOM   1501  CA  ILE    99      37.490  35.839  29.551  1.00  0.00           C  
ATOM   1502  C   ILE    99      36.316  35.230  30.342  1.00  0.00           C  
ATOM   1503  O   ILE    99      35.199  35.181  29.822  1.00  0.00           O  
ATOM   1504  CB  ILE    99      38.458  34.770  28.985  1.00  0.00           C  
ATOM   1505  CG1 ILE    99      39.432  35.412  27.965  1.00  0.00           C  
ATOM   1506  CG2 ILE    99      37.700  33.603  28.322  1.00  0.00           C  
ATOM   1507  CD1 ILE    99      40.682  34.565  27.689  1.00  0.00           C  
ATOM   1508  H   ILE    99      39.217  36.601  30.574  1.00  0.00           H  
ATOM   1509  HA  ILE    99      37.050  36.370  28.707  1.00  0.00           H  
ATOM   1510  HB  ILE    99      39.041  34.364  29.812  1.00  0.00           H  
ATOM   1511 HG12 ILE    99      38.909  35.598  27.026  1.00  0.00           H  
ATOM   1512 HG13 ILE    99      39.781  36.374  28.339  1.00  0.00           H  
ATOM   1513 HG21 ILE    99      37.045  33.980  27.536  1.00  0.00           H  
ATOM   1514 HG22 ILE    99      38.401  32.888  27.894  1.00  0.00           H  
ATOM   1515 HG23 ILE    99      37.105  33.071  29.064  1.00  0.00           H  
ATOM   1516 HD11 ILE    99      40.414  33.624  27.211  1.00  0.00           H  
ATOM   1517 HD12 ILE    99      41.347  35.115  27.023  1.00  0.00           H  
ATOM   1518 HD13 ILE    99      41.208  34.364  28.622  1.00  0.00           H  
ATOM   1519  N   ASP   100      36.528  34.835  31.605  1.00  0.00           N  
ATOM   1520  CA  ASP   100      35.467  34.353  32.505  1.00  0.00           C  
ATOM   1521  C   ASP   100      34.352  35.395  32.674  1.00  0.00           C  
ATOM   1522  O   ASP   100      33.176  35.075  32.489  1.00  0.00           O  
ATOM   1523  CB  ASP   100      36.072  33.961  33.868  1.00  0.00           C  
ATOM   1524  CG  ASP   100      35.023  33.505  34.894  1.00  0.00           C  
ATOM   1525  OD1 ASP   100      34.769  32.287  34.994  1.00  0.00           O  
ATOM   1526  OD2 ASP   100      34.479  34.355  35.640  1.00  0.00           O1-
ATOM   1527  H   ASP   100      37.480  34.865  31.963  1.00  0.00           H  
ATOM   1528  HA  ASP   100      35.014  33.462  32.069  1.00  0.00           H  
ATOM   1529  HB2 ASP   100      36.794  33.158  33.713  1.00  0.00           H  
ATOM   1530  HB3 ASP   100      36.611  34.812  34.282  1.00  0.00           H  
ATOM   1531  N   ARG   101      34.707  36.658  32.957  1.00  0.00           N  
ATOM   1532  CA  ARG   101      33.708  37.720  33.159  1.00  0.00           C  
ATOM   1533  C   ARG   101      32.946  38.074  31.885  1.00  0.00           C  
ATOM   1534  O   ARG   101      31.756  38.354  31.982  1.00  0.00           O  
ATOM   1535  CB  ARG   101      34.317  38.978  33.807  1.00  0.00           C  
ATOM   1536  CG  ARG   101      34.953  38.805  35.203  1.00  0.00           C  
ATOM   1537  CD  ARG   101      34.335  37.722  36.099  1.00  0.00           C  
ATOM   1538  NE  ARG   101      32.900  37.952  36.356  1.00  0.00           N  
ATOM   1539  CZ  ARG   101      31.965  37.026  36.483  1.00  0.00           C  
ATOM   1540  NH1 ARG   101      32.187  35.749  36.367  1.00  0.00           N1+
ATOM   1541  NH2 ARG   101      30.745  37.387  36.748  1.00  0.00           N  
ATOM   1542  H   ARG   101      35.698  36.861  33.076  1.00  0.00           H  
ATOM   1543  HA  ARG   101      32.937  37.325  33.819  1.00  0.00           H  
ATOM   1544  HB2 ARG   101      35.064  39.403  33.134  1.00  0.00           H  
ATOM   1545  HB3 ARG   101      33.515  39.711  33.904  1.00  0.00           H  
ATOM   1546  HG2 ARG   101      36.006  38.566  35.081  1.00  0.00           H  
ATOM   1547  HG3 ARG   101      34.907  39.762  35.724  1.00  0.00           H  
ATOM   1548  HD2 ARG   101      34.488  36.757  35.621  1.00  0.00           H  
ATOM   1549  HD3 ARG   101      34.873  37.706  37.049  1.00  0.00           H  
ATOM   1550  HE  ARG   101      32.595  38.913  36.456  1.00  0.00           H  
ATOM   1551 HH11 ARG   101      33.109  35.392  36.092  1.00  0.00           H  
ATOM   1552 HH12 ARG   101      31.438  35.090  36.466  1.00  0.00           H  
ATOM   1553 HH21 ARG   101      30.504  38.355  36.844  1.00  0.00           H  
ATOM   1554 HH22 ARG   101      30.048  36.668  36.932  1.00  0.00           H  
ATOM   1555  N   TYR   102      33.574  38.036  30.708  1.00  0.00           N  
ATOM   1556  CA  TYR   102      32.854  38.207  29.440  1.00  0.00           C  
ATOM   1557  C   TYR   102      31.848  37.073  29.210  1.00  0.00           C  
ATOM   1558  O   TYR   102      30.649  37.335  29.108  1.00  0.00           O  
ATOM   1559  CB  TYR   102      33.848  38.337  28.278  1.00  0.00           C  
ATOM   1560  CG  TYR   102      33.230  38.303  26.886  1.00  0.00           C  
ATOM   1561  CD1 TYR   102      32.427  39.371  26.441  1.00  0.00           C  
ATOM   1562  CD2 TYR   102      33.467  37.211  26.027  1.00  0.00           C  
ATOM   1563  CE1 TYR   102      31.862  39.354  25.152  1.00  0.00           C  
ATOM   1564  CE2 TYR   102      32.905  37.189  24.734  1.00  0.00           C  
ATOM   1565  CZ  TYR   102      32.096  38.258  24.297  1.00  0.00           C  
ATOM   1566  OH  TYR   102      31.566  38.246  23.045  1.00  0.00           O  
ATOM   1567  H   TYR   102      34.567  37.827  30.691  1.00  0.00           H  
ATOM   1568  HA  TYR   102      32.277  39.131  29.488  1.00  0.00           H  
ATOM   1569  HB2 TYR   102      34.369  39.286  28.400  1.00  0.00           H  
ATOM   1570  HB3 TYR   102      34.589  37.540  28.354  1.00  0.00           H  
ATOM   1571  HD1 TYR   102      32.247  40.210  27.091  1.00  0.00           H  
ATOM   1572  HD2 TYR   102      34.088  36.388  26.356  1.00  0.00           H  
ATOM   1573  HE1 TYR   102      31.257  40.182  24.811  1.00  0.00           H  
ATOM   1574  HE2 TYR   102      33.089  36.356  24.071  1.00  0.00           H  
ATOM   1575  HH  TYR   102      30.789  38.848  22.972  1.00  0.00           H  
ATOM   1576  N   LEU   103      32.309  35.817  29.202  1.00  0.00           N  
ATOM   1577  CA  LEU   103      31.465  34.661  28.883  1.00  0.00           C  
ATOM   1578  C   LEU   103      30.317  34.461  29.887  1.00  0.00           C  
ATOM   1579  O   LEU   103      29.217  34.094  29.477  1.00  0.00           O  
ATOM   1580  CB  LEU   103      32.342  33.400  28.789  1.00  0.00           C  
ATOM   1581  CG  LEU   103      33.342  33.387  27.617  1.00  0.00           C  
ATOM   1582  CD1 LEU   103      34.241  32.155  27.737  1.00  0.00           C  
ATOM   1583  CD2 LEU   103      32.641  33.332  26.256  1.00  0.00           C  
ATOM   1584  H   LEU   103      33.297  35.660  29.385  1.00  0.00           H  
ATOM   1585  HA  LEU   103      30.990  34.840  27.918  1.00  0.00           H  
ATOM   1586  HB2 LEU   103      32.894  33.301  29.726  1.00  0.00           H  
ATOM   1587  HB3 LEU   103      31.691  32.531  28.687  1.00  0.00           H  
ATOM   1588  HG  LEU   103      33.969  34.275  27.650  1.00  0.00           H  
ATOM   1589 HD11 LEU   103      33.644  31.246  27.685  1.00  0.00           H  
ATOM   1590 HD12 LEU   103      34.974  32.156  26.931  1.00  0.00           H  
ATOM   1591 HD13 LEU   103      34.772  32.188  28.689  1.00  0.00           H  
ATOM   1592 HD21 LEU   103      32.067  34.244  26.093  1.00  0.00           H  
ATOM   1593 HD22 LEU   103      33.386  33.255  25.463  1.00  0.00           H  
ATOM   1594 HD23 LEU   103      31.976  32.471  26.210  1.00  0.00           H  
ATOM   1595  N   ALA   104      30.537  34.748  31.173  1.00  0.00           N  
ATOM   1596  CA  ALA   104      29.493  34.705  32.198  1.00  0.00           C  
ATOM   1597  C   ALA   104      28.434  35.824  32.065  1.00  0.00           C  
ATOM   1598  O   ALA   104      27.341  35.685  32.614  1.00  0.00           O  
ATOM   1599  CB  ALA   104      30.176  34.755  33.570  1.00  0.00           C  
ATOM   1600  H   ALA   104      31.480  34.987  31.467  1.00  0.00           H  
ATOM   1601  HA  ALA   104      28.967  33.752  32.115  1.00  0.00           H  
ATOM   1602  HB1 ALA   104      30.713  35.698  33.683  1.00  0.00           H  
ATOM   1603  HB2 ALA   104      29.425  34.672  34.357  1.00  0.00           H  
ATOM   1604  HB3 ALA   104      30.879  33.926  33.664  1.00  0.00           H  
ATOM   1605  N   ILE   105      28.732  36.928  31.365  1.00  0.00           N  
ATOM   1606  CA  ILE   105      27.824  38.080  31.206  1.00  0.00           C  
ATOM   1607  C   ILE   105      27.096  38.066  29.853  1.00  0.00           C  
ATOM   1608  O   ILE   105      25.904  38.376  29.812  1.00  0.00           O  
ATOM   1609  CB  ILE   105      28.593  39.401  31.470  1.00  0.00           C  
ATOM   1610  CG1 ILE   105      28.930  39.491  32.979  1.00  0.00           C  
ATOM   1611  CG2 ILE   105      27.802  40.649  31.027  1.00  0.00           C  
ATOM   1612  CD1 ILE   105      29.833  40.667  33.370  1.00  0.00           C  
ATOM   1613  H   ILE   105      29.650  36.986  30.935  1.00  0.00           H  
ATOM   1614  HA  ILE   105      27.039  38.015  31.959  1.00  0.00           H  
ATOM   1615  HB  ILE   105      29.522  39.380  30.898  1.00  0.00           H  
ATOM   1616 HG12 ILE   105      28.004  39.558  33.553  1.00  0.00           H  
ATOM   1617 HG13 ILE   105      29.440  38.578  33.288  1.00  0.00           H  
ATOM   1618 HG21 ILE   105      26.852  40.700  31.560  1.00  0.00           H  
ATOM   1619 HG22 ILE   105      28.376  41.553  31.226  1.00  0.00           H  
ATOM   1620 HG23 ILE   105      27.615  40.623  29.953  1.00  0.00           H  
ATOM   1621 HD11 ILE   105      29.287  41.608  33.300  1.00  0.00           H  
ATOM   1622 HD12 ILE   105      30.163  40.533  34.399  1.00  0.00           H  
ATOM   1623 HD13 ILE   105      30.708  40.704  32.720  1.00  0.00           H  
ATOM   1624  N   THR   106      27.773  37.729  28.751  1.00  0.00           N  
ATOM   1625  CA  THR   106      27.184  37.731  27.395  1.00  0.00           C  
ATOM   1626  C   THR   106      26.626  36.369  26.979  1.00  0.00           C  
ATOM   1627  O   THR   106      25.535  36.305  26.411  1.00  0.00           O  
ATOM   1628  CB  THR   106      28.202  38.220  26.353  1.00  0.00           C  
ATOM   1629  CG2 THR   106      28.667  39.646  26.656  1.00  0.00           C  
ATOM   1630  OG1 THR   106      29.340  37.390  26.354  1.00  0.00           O  
ATOM   1631  H   THR   106      28.766  37.517  28.828  1.00  0.00           H  
ATOM   1632  HA  THR   106      26.345  38.425  27.367  1.00  0.00           H  
ATOM   1633  HB  THR   106      27.738  38.202  25.366  1.00  0.00           H  
ATOM   1634  HG1 THR   106      29.999  37.796  25.784  1.00  0.00           H  
ATOM   1635 HG21 THR   106      29.358  39.651  27.499  1.00  0.00           H  
ATOM   1636 HG22 THR   106      29.152  40.061  25.775  1.00  0.00           H  
ATOM   1637 HG23 THR   106      27.806  40.269  26.893  1.00  0.00           H  
ATOM   1638  N   SER   107      27.312  35.276  27.328  1.00  0.00           N  
ATOM   1639  CA  SER   107      27.007  33.917  26.850  1.00  0.00           C  
ATOM   1640  C   SER   107      26.819  32.881  27.983  1.00  0.00           C  
ATOM   1641  O   SER   107      27.343  31.769  27.870  1.00  0.00           O  
ATOM   1642  CB  SER   107      28.085  33.479  25.843  1.00  0.00           C  
ATOM   1643  OG  SER   107      28.163  34.372  24.750  1.00  0.00           O  
ATOM   1644  H   SER   107      28.193  35.415  27.804  1.00  0.00           H  
ATOM   1645  HA  SER   107      26.064  33.944  26.305  1.00  0.00           H  
ATOM   1646  HB2 SER   107      29.054  33.429  26.343  1.00  0.00           H  
ATOM   1647  HB3 SER   107      27.830  32.496  25.454  1.00  0.00           H  
ATOM   1648  HG  SER   107      28.776  34.016  24.084  1.00  0.00           H  
ATOM   1649  N   PRO   108      26.071  33.170  29.074  1.00  0.00           N  
ATOM   1650  CA  PRO   108      26.083  32.362  30.302  1.00  0.00           C  
ATOM   1651  C   PRO   108      25.687  30.886  30.121  1.00  0.00           C  
ATOM   1652  O   PRO   108      26.270  30.017  30.765  1.00  0.00           O  
ATOM   1653  CB  PRO   108      25.141  33.079  31.280  1.00  0.00           C  
ATOM   1654  CG  PRO   108      24.252  33.941  30.386  1.00  0.00           C  
ATOM   1655  CD  PRO   108      25.201  34.323  29.256  1.00  0.00           C  
ATOM   1656  HA  PRO   108      27.089  32.388  30.721  1.00  0.00           H  
ATOM   1657  HB2 PRO   108      24.551  32.381  31.877  1.00  0.00           H  
ATOM   1658  HB3 PRO   108      25.726  33.723  31.936  1.00  0.00           H  
ATOM   1659  HG2 PRO   108      23.429  33.343  29.992  1.00  0.00           H  
ATOM   1660  HG3 PRO   108      23.877  34.820  30.912  1.00  0.00           H  
ATOM   1661  HD2 PRO   108      24.639  34.553  28.350  1.00  0.00           H  
ATOM   1662  HD3 PRO   108      25.798  35.184  29.562  1.00  0.00           H  
ATOM   1663  N   PHE   109      24.745  30.561  29.228  1.00  0.00           N  
ATOM   1664  CA  PHE   109      24.392  29.160  28.941  1.00  0.00           C  
ATOM   1665  C   PHE   109      25.531  28.404  28.236  1.00  0.00           C  
ATOM   1666  O   PHE   109      25.836  27.270  28.603  1.00  0.00           O  
ATOM   1667  CB  PHE   109      23.104  29.102  28.106  1.00  0.00           C  
ATOM   1668  CG  PHE   109      21.878  29.785  28.694  1.00  0.00           C  
ATOM   1669  CD1 PHE   109      21.618  29.763  30.082  1.00  0.00           C  
ATOM   1670  CD2 PHE   109      20.967  30.427  27.831  1.00  0.00           C  
ATOM   1671  CE1 PHE   109      20.473  30.396  30.597  1.00  0.00           C  
ATOM   1672  CE2 PHE   109      19.819  31.053  28.347  1.00  0.00           C  
ATOM   1673  CZ  PHE   109      19.575  31.043  29.731  1.00  0.00           C  
ATOM   1674  H   PHE   109      24.256  31.298  28.743  1.00  0.00           H  
ATOM   1675  HA  PHE   109      24.218  28.639  29.883  1.00  0.00           H  
ATOM   1676  HB2 PHE   109      23.313  29.548  27.132  1.00  0.00           H  
ATOM   1677  HB3 PHE   109      22.853  28.054  27.936  1.00  0.00           H  
ATOM   1678  HD1 PHE   109      22.297  29.269  30.762  1.00  0.00           H  
ATOM   1679  HD2 PHE   109      21.145  30.440  26.764  1.00  0.00           H  
ATOM   1680  HE1 PHE   109      20.278  30.392  31.661  1.00  0.00           H  
ATOM   1681  HE2 PHE   109      19.123  31.547  27.681  1.00  0.00           H  
ATOM   1682  HZ  PHE   109      18.692  31.527  30.126  1.00  0.00           H  
ATOM   1683  N   ARG   110      26.211  29.051  27.278  1.00  0.00           N  
ATOM   1684  CA  ARG   110      27.407  28.511  26.610  1.00  0.00           C  
ATOM   1685  C   ARG   110      28.573  28.374  27.592  1.00  0.00           C  
ATOM   1686  O   ARG   110      29.290  27.385  27.537  1.00  0.00           O  
ATOM   1687  CB  ARG   110      27.762  29.409  25.410  1.00  0.00           C  
ATOM   1688  CG  ARG   110      28.871  28.834  24.517  1.00  0.00           C  
ATOM   1689  CD  ARG   110      29.189  29.791  23.358  1.00  0.00           C  
ATOM   1690  NE  ARG   110      30.290  29.263  22.528  1.00  0.00           N  
ATOM   1691  CZ  ARG   110      31.314  29.941  22.037  1.00  0.00           C  
ATOM   1692  NH1 ARG   110      31.440  31.232  22.120  1.00  0.00           N1+
ATOM   1693  NH2 ARG   110      32.280  29.321  21.430  1.00  0.00           N  
ATOM   1694  H   ARG   110      25.953  30.009  27.088  1.00  0.00           H  
ATOM   1695  HA  ARG   110      27.185  27.501  26.254  1.00  0.00           H  
ATOM   1696  HB2 ARG   110      26.868  29.555  24.800  1.00  0.00           H  
ATOM   1697  HB3 ARG   110      28.088  30.377  25.783  1.00  0.00           H  
ATOM   1698  HG2 ARG   110      29.776  28.686  25.108  1.00  0.00           H  
ATOM   1699  HG3 ARG   110      28.550  27.871  24.116  1.00  0.00           H  
ATOM   1700  HD2 ARG   110      28.299  29.918  22.738  1.00  0.00           H  
ATOM   1701  HD3 ARG   110      29.461  30.764  23.773  1.00  0.00           H  
ATOM   1702  HE  ARG   110      30.285  28.274  22.345  1.00  0.00           H  
ATOM   1703 HH11 ARG   110      30.672  31.816  22.434  1.00  0.00           H  
ATOM   1704 HH12 ARG   110      32.258  31.664  21.703  1.00  0.00           H  
ATOM   1705 HH21 ARG   110      32.279  28.330  21.292  1.00  0.00           H  
ATOM   1706 HH22 ARG   110      33.061  29.894  21.116  1.00  0.00           H  
ATOM   1707  N   TYR   111      28.735  29.320  28.520  1.00  0.00           N  
ATOM   1708  CA  TYR   111      29.698  29.224  29.621  1.00  0.00           C  
ATOM   1709  C   TYR   111      29.437  27.981  30.492  1.00  0.00           C  
ATOM   1710  O   TYR   111      30.361  27.195  30.691  1.00  0.00           O  
ATOM   1711  CB  TYR   111      29.674  30.539  30.418  1.00  0.00           C  
ATOM   1712  CG  TYR   111      30.482  30.568  31.703  1.00  0.00           C  
ATOM   1713  CD1 TYR   111      31.848  30.916  31.684  1.00  0.00           C  
ATOM   1714  CD2 TYR   111      29.845  30.307  32.933  1.00  0.00           C  
ATOM   1715  CE1 TYR   111      32.569  31.022  32.891  1.00  0.00           C  
ATOM   1716  CE2 TYR   111      30.567  30.404  34.138  1.00  0.00           C  
ATOM   1717  CZ  TYR   111      31.928  30.772  34.124  1.00  0.00           C  
ATOM   1718  OH  TYR   111      32.602  30.893  35.298  1.00  0.00           O  
ATOM   1719  H   TYR   111      28.137  30.136  28.473  1.00  0.00           H  
ATOM   1720  HA  TYR   111      30.698  29.109  29.201  1.00  0.00           H  
ATOM   1721  HB2 TYR   111      30.022  31.342  29.769  1.00  0.00           H  
ATOM   1722  HB3 TYR   111      28.646  30.775  30.674  1.00  0.00           H  
ATOM   1723  HD1 TYR   111      32.341  31.123  30.747  1.00  0.00           H  
ATOM   1724  HD2 TYR   111      28.796  30.049  32.953  1.00  0.00           H  
ATOM   1725  HE1 TYR   111      33.611  31.308  32.885  1.00  0.00           H  
ATOM   1726  HE2 TYR   111      30.087  30.217  35.085  1.00  0.00           H  
ATOM   1727  HH  TYR   111      33.441  31.400  35.181  1.00  0.00           H  
ATOM   1728  N   GLN   112      28.188  27.734  30.915  1.00  0.00           N  
ATOM   1729  CA  GLN   112      27.832  26.546  31.711  1.00  0.00           C  
ATOM   1730  C   GLN   112      28.129  25.208  31.007  1.00  0.00           C  
ATOM   1731  O   GLN   112      28.580  24.277  31.672  1.00  0.00           O  
ATOM   1732  CB  GLN   112      26.349  26.586  32.135  1.00  0.00           C  
ATOM   1733  CG  GLN   112      26.073  27.592  33.265  1.00  0.00           C  
ATOM   1734  CD  GLN   112      24.689  27.455  33.910  1.00  0.00           C  
ATOM   1735  NE2 GLN   112      24.436  28.223  34.948  1.00  0.00           N  
ATOM   1736  OE1 GLN   112      23.830  26.673  33.520  1.00  0.00           O  
ATOM   1737  H   GLN   112      27.463  28.413  30.710  1.00  0.00           H  
ATOM   1738  HA  GLN   112      28.446  26.548  32.613  1.00  0.00           H  
ATOM   1739  HB2 GLN   112      25.717  26.814  31.275  1.00  0.00           H  
ATOM   1740  HB3 GLN   112      26.077  25.595  32.502  1.00  0.00           H  
ATOM   1741  HG2 GLN   112      26.817  27.448  34.049  1.00  0.00           H  
ATOM   1742  HG3 GLN   112      26.184  28.607  32.888  1.00  0.00           H  
ATOM   1743 HE21 GLN   112      23.549  28.130  35.422  1.00  0.00           H  
ATOM   1744 HE22 GLN   112      25.126  28.864  35.291  1.00  0.00           H  
ATOM   1745  N   SER   113      27.892  25.086  29.694  1.00  0.00           N  
ATOM   1746  CA  SER   113      28.122  23.828  28.961  1.00  0.00           C  
ATOM   1747  C   SER   113      29.518  23.683  28.335  1.00  0.00           C  
ATOM   1748  O   SER   113      29.887  22.571  27.948  1.00  0.00           O  
ATOM   1749  CB  SER   113      27.004  23.598  27.940  1.00  0.00           C  
ATOM   1750  OG  SER   113      26.896  24.636  26.986  1.00  0.00           O  
ATOM   1751  H   SER   113      27.466  25.857  29.192  1.00  0.00           H  
ATOM   1752  HA  SER   113      28.041  23.005  29.671  1.00  0.00           H  
ATOM   1753  HB2 SER   113      27.166  22.650  27.427  1.00  0.00           H  
ATOM   1754  HB3 SER   113      26.064  23.534  28.487  1.00  0.00           H  
ATOM   1755  HG  SER   113      25.948  24.716  26.786  1.00  0.00           H  
ATOM   1756  N   LEU   114      30.320  24.752  28.259  1.00  0.00           N  
ATOM   1757  CA  LEU   114      31.708  24.722  27.767  1.00  0.00           C  
ATOM   1758  C   LEU   114      32.750  24.664  28.897  1.00  0.00           C  
ATOM   1759  O   LEU   114      33.739  23.934  28.782  1.00  0.00           O  
ATOM   1760  CB  LEU   114      31.914  25.939  26.840  1.00  0.00           C  
ATOM   1761  CG  LEU   114      33.265  25.994  26.097  1.00  0.00           C  
ATOM   1762  CD1 LEU   114      33.085  26.699  24.750  1.00  0.00           C  
ATOM   1763  CD2 LEU   114      34.332  26.778  26.871  1.00  0.00           C  
ATOM   1764  H   LEU   114      29.917  25.653  28.491  1.00  0.00           H  
ATOM   1765  HA  LEU   114      31.848  23.825  27.161  1.00  0.00           H  
ATOM   1766  HB2 LEU   114      31.116  25.904  26.097  1.00  0.00           H  
ATOM   1767  HB3 LEU   114      31.789  26.859  27.411  1.00  0.00           H  
ATOM   1768  HG  LEU   114      33.623  24.982  25.910  1.00  0.00           H  
ATOM   1769 HD11 LEU   114      32.709  27.711  24.901  1.00  0.00           H  
ATOM   1770 HD12 LEU   114      34.040  26.736  24.225  1.00  0.00           H  
ATOM   1771 HD13 LEU   114      32.384  26.133  24.135  1.00  0.00           H  
ATOM   1772 HD21 LEU   114      34.549  26.298  27.822  1.00  0.00           H  
ATOM   1773 HD22 LEU   114      35.254  26.810  26.289  1.00  0.00           H  
ATOM   1774 HD23 LEU   114      33.990  27.797  27.053  1.00  0.00           H  
ATOM   1775  N   MET   115      32.570  25.433  29.975  1.00  0.00           N  
ATOM   1776  CA  MET   115      33.586  25.641  31.014  1.00  0.00           C  
ATOM   1777  C   MET   115      33.354  24.738  32.237  1.00  0.00           C  
ATOM   1778  O   MET   115      32.803  25.155  33.254  1.00  0.00           O  
ATOM   1779  CB  MET   115      33.666  27.142  31.352  1.00  0.00           C  
ATOM   1780  CG  MET   115      34.850  27.469  32.269  1.00  0.00           C  
ATOM   1781  SD  MET   115      36.502  27.067  31.624  1.00  0.00           S  
ATOM   1782  CE  MET   115      36.672  28.356  30.359  1.00  0.00           C  
ATOM   1783  H   MET   115      31.708  25.966  30.059  1.00  0.00           H  
ATOM   1784  HA  MET   115      34.555  25.364  30.602  1.00  0.00           H  
ATOM   1785  HB2 MET   115      33.765  27.715  30.430  1.00  0.00           H  
ATOM   1786  HB3 MET   115      32.746  27.455  31.847  1.00  0.00           H  
ATOM   1787  HG2 MET   115      34.821  28.534  32.503  1.00  0.00           H  
ATOM   1788  HG3 MET   115      34.715  26.930  33.203  1.00  0.00           H  
ATOM   1789  HE1 MET   115      36.576  29.339  30.822  1.00  0.00           H  
ATOM   1790  HE2 MET   115      37.651  28.280  29.887  1.00  0.00           H  
ATOM   1791  HE3 MET   115      35.901  28.236  29.598  1.00  0.00           H  
ATOM   1792  N   THR   116      33.766  23.471  32.145  1.00  0.00           N  
ATOM   1793  CA  THR   116      33.669  22.525  33.274  1.00  0.00           C  
ATOM   1794  C   THR   116      34.689  22.841  34.378  1.00  0.00           C  
ATOM   1795  O   THR   116      35.761  23.400  34.123  1.00  0.00           O  
ATOM   1796  CB  THR   116      33.799  21.054  32.837  1.00  0.00           C  
ATOM   1797  CG2 THR   116      32.928  20.701  31.629  1.00  0.00           C  
ATOM   1798  OG1 THR   116      35.127  20.717  32.506  1.00  0.00           O  
ATOM   1799  H   THR   116      34.189  23.161  31.284  1.00  0.00           H  
ATOM   1800  HA  THR   116      32.676  22.640  33.710  1.00  0.00           H  
ATOM   1801  HB  THR   116      33.491  20.425  33.673  1.00  0.00           H  
ATOM   1802  HG1 THR   116      35.103  19.807  32.189  1.00  0.00           H  
ATOM   1803 HG21 THR   116      33.288  21.209  30.734  1.00  0.00           H  
ATOM   1804 HG22 THR   116      32.950  19.624  31.461  1.00  0.00           H  
ATOM   1805 HG23 THR   116      31.898  21.005  31.821  1.00  0.00           H  
ATOM   1806  N   ARG   117      34.402  22.415  35.619  1.00  0.00           N  
ATOM   1807  CA  ARG   117      35.333  22.555  36.758  1.00  0.00           C  
ATOM   1808  C   ARG   117      36.654  21.801  36.545  1.00  0.00           C  
ATOM   1809  O   ARG   117      37.658  22.196  37.136  1.00  0.00           O  
ATOM   1810  CB  ARG   117      34.658  22.110  38.069  1.00  0.00           C  
ATOM   1811  CG  ARG   117      33.544  23.052  38.550  1.00  0.00           C  
ATOM   1812  CD  ARG   117      32.925  22.557  39.870  1.00  0.00           C  
ATOM   1813  NE  ARG   117      33.810  22.758  41.039  1.00  0.00           N  
ATOM   1814  CZ  ARG   117      33.904  23.853  41.775  1.00  0.00           C  
ATOM   1815  NH1 ARG   117      33.311  24.969  41.474  1.00  0.00           N1+
ATOM   1816  NH2 ARG   117      34.597  23.876  42.871  1.00  0.00           N  
ATOM   1817  H   ARG   117      33.528  21.930  35.773  1.00  0.00           H  
ATOM   1818  HA  ARG   117      35.615  23.605  36.852  1.00  0.00           H  
ATOM   1819  HB2 ARG   117      34.235  21.115  37.931  1.00  0.00           H  
ATOM   1820  HB3 ARG   117      35.418  22.055  38.850  1.00  0.00           H  
ATOM   1821  HG2 ARG   117      33.941  24.058  38.686  1.00  0.00           H  
ATOM   1822  HG3 ARG   117      32.758  23.088  37.794  1.00  0.00           H  
ATOM   1823  HD2 ARG   117      31.982  23.080  40.035  1.00  0.00           H  
ATOM   1824  HD3 ARG   117      32.691  21.494  39.775  1.00  0.00           H  
ATOM   1825  HE  ARG   117      34.355  21.968  41.351  1.00  0.00           H  
ATOM   1826 HH11 ARG   117      32.691  25.036  40.673  1.00  0.00           H  
ATOM   1827 HH12 ARG   117      33.399  25.735  42.127  1.00  0.00           H  
ATOM   1828 HH21 ARG   117      34.990  23.020  43.252  1.00  0.00           H  
ATOM   1829 HH22 ARG   117      34.609  24.728  43.411  1.00  0.00           H  
ATOM   1830  N   ALA   118      36.687  20.781  35.683  1.00  0.00           N  
ATOM   1831  CA  ALA   118      37.916  20.127  35.230  1.00  0.00           C  
ATOM   1832  C   ALA   118      38.684  20.988  34.212  1.00  0.00           C  
ATOM   1833  O   ALA   118      39.895  21.174  34.333  1.00  0.00           O  
ATOM   1834  CB  ALA   118      37.555  18.757  34.641  1.00  0.00           C  
ATOM   1835  H   ALA   118      35.806  20.423  35.349  1.00  0.00           H  
ATOM   1836  HA  ALA   118      38.570  19.961  36.087  1.00  0.00           H  
ATOM   1837  HB1 ALA   118      36.895  18.870  33.781  1.00  0.00           H  
ATOM   1838  HB2 ALA   118      38.466  18.243  34.328  1.00  0.00           H  
ATOM   1839  HB3 ALA   118      37.058  18.150  35.397  1.00  0.00           H  
ATOM   1840  N   ARG   119      37.990  21.579  33.229  1.00  0.00           N  
ATOM   1841  CA  ARG   119      38.605  22.422  32.189  1.00  0.00           C  
ATOM   1842  C   ARG   119      39.275  23.669  32.777  1.00  0.00           C  
ATOM   1843  O   ARG   119      40.374  24.017  32.354  1.00  0.00           O  
ATOM   1844  CB  ARG   119      37.539  22.738  31.127  1.00  0.00           C  
ATOM   1845  CG  ARG   119      38.132  23.278  29.814  1.00  0.00           C  
ATOM   1846  CD  ARG   119      37.168  23.064  28.635  1.00  0.00           C  
ATOM   1847  NE  ARG   119      37.027  21.628  28.309  1.00  0.00           N  
ATOM   1848  CZ  ARG   119      35.932  20.969  27.972  1.00  0.00           C  
ATOM   1849  NH1 ARG   119      34.753  21.501  27.858  1.00  0.00           N1+
ATOM   1850  NH2 ARG   119      35.989  19.692  27.759  1.00  0.00           N  
ATOM   1851  H   ARG   119      36.984  21.437  33.198  1.00  0.00           H  
ATOM   1852  HA  ARG   119      39.405  21.847  31.720  1.00  0.00           H  
ATOM   1853  HB2 ARG   119      37.007  21.811  30.913  1.00  0.00           H  
ATOM   1854  HB3 ARG   119      36.815  23.453  31.522  1.00  0.00           H  
ATOM   1855  HG2 ARG   119      38.334  24.345  29.928  1.00  0.00           H  
ATOM   1856  HG3 ARG   119      39.071  22.768  29.592  1.00  0.00           H  
ATOM   1857  HD2 ARG   119      36.202  23.501  28.889  1.00  0.00           H  
ATOM   1858  HD3 ARG   119      37.560  23.590  27.762  1.00  0.00           H  
ATOM   1859  HE  ARG   119      37.857  21.056  28.374  1.00  0.00           H  
ATOM   1860 HH11 ARG   119      34.588  22.479  28.066  1.00  0.00           H  
ATOM   1861 HH12 ARG   119      33.983  20.892  27.600  1.00  0.00           H  
ATOM   1862 HH21 ARG   119      36.858  19.197  27.869  1.00  0.00           H  
ATOM   1863 HH22 ARG   119      35.116  19.215  27.556  1.00  0.00           H  
ATOM   1864  N   ALA   120      38.691  24.258  33.822  1.00  0.00           N  
ATOM   1865  CA  ALA   120      39.317  25.339  34.589  1.00  0.00           C  
ATOM   1866  C   ALA   120      40.646  24.925  35.264  1.00  0.00           C  
ATOM   1867  O   ALA   120      41.609  25.692  35.227  1.00  0.00           O  
ATOM   1868  CB  ALA   120      38.292  25.851  35.605  1.00  0.00           C  
ATOM   1869  H   ALA   120      37.757  23.957  34.075  1.00  0.00           H  
ATOM   1870  HA  ALA   120      39.546  26.158  33.904  1.00  0.00           H  
ATOM   1871  HB1 ALA   120      38.042  25.068  36.323  1.00  0.00           H  
ATOM   1872  HB2 ALA   120      38.701  26.713  36.135  1.00  0.00           H  
ATOM   1873  HB3 ALA   120      37.390  26.164  35.081  1.00  0.00           H  
ATOM   1874  N   LYS   121      40.742  23.702  35.817  1.00  0.00           N  
ATOM   1875  CA  LYS   121      41.999  23.154  36.373  1.00  0.00           C  
ATOM   1876  C   LYS   121      43.072  23.009  35.286  1.00  0.00           C  
ATOM   1877  O   LYS   121      44.207  23.434  35.487  1.00  0.00           O  
ATOM   1878  CB  LYS   121      41.764  21.794  37.067  1.00  0.00           C  
ATOM   1879  CG  LYS   121      40.841  21.854  38.296  1.00  0.00           C  
ATOM   1880  CD  LYS   121      40.482  20.439  38.788  1.00  0.00           C  
ATOM   1881  CE  LYS   121      39.518  20.456  39.985  1.00  0.00           C  
ATOM   1882  NZ  LYS   121      38.108  20.700  39.589  1.00  0.00           N1+
ATOM   1883  H   LYS   121      39.931  23.098  35.785  1.00  0.00           H  
ATOM   1884  HA  LYS   121      42.401  23.856  37.106  1.00  0.00           H  
ATOM   1885  HB2 LYS   121      41.354  21.088  36.347  1.00  0.00           H  
ATOM   1886  HB3 LYS   121      42.729  21.399  37.391  1.00  0.00           H  
ATOM   1887  HG2 LYS   121      41.347  22.397  39.095  1.00  0.00           H  
ATOM   1888  HG3 LYS   121      39.932  22.393  38.045  1.00  0.00           H  
ATOM   1889  HD2 LYS   121      40.045  19.855  37.976  1.00  0.00           H  
ATOM   1890  HD3 LYS   121      41.403  19.940  39.097  1.00  0.00           H  
ATOM   1891  HE2 LYS   121      39.579  19.490  40.497  1.00  0.00           H  
ATOM   1892  HE3 LYS   121      39.847  21.226  40.688  1.00  0.00           H  
ATOM   1893  HZ1 LYS   121      37.678  19.870  39.175  1.00  0.00           H  
ATOM   1894  HZ2 LYS   121      37.538  20.928  40.403  1.00  0.00           H  
ATOM   1895  HZ3 LYS   121      38.030  21.441  38.902  1.00  0.00           H  
ATOM   1896  N   VAL   122      42.704  22.473  34.117  1.00  0.00           N  
ATOM   1897  CA  VAL   122      43.610  22.317  32.960  1.00  0.00           C  
ATOM   1898  C   VAL   122      44.145  23.668  32.465  1.00  0.00           C  
ATOM   1899  O   VAL   122      45.338  23.779  32.178  1.00  0.00           O  
ATOM   1900  CB  VAL   122      42.920  21.532  31.822  1.00  0.00           C  
ATOM   1901  CG1 VAL   122      43.765  21.460  30.542  1.00  0.00           C  
ATOM   1902  CG2 VAL   122      42.626  20.090  32.258  1.00  0.00           C  
ATOM   1903  H   VAL   122      41.755  22.122  34.044  1.00  0.00           H  
ATOM   1904  HA  VAL   122      44.478  21.740  33.281  1.00  0.00           H  
ATOM   1905  HB  VAL   122      41.976  22.016  31.575  1.00  0.00           H  
ATOM   1906 HG11 VAL   122      44.746  21.036  30.762  1.00  0.00           H  
ATOM   1907 HG12 VAL   122      43.268  20.834  29.800  1.00  0.00           H  
ATOM   1908 HG13 VAL   122      43.895  22.452  30.111  1.00  0.00           H  
ATOM   1909 HG21 VAL   122      41.981  20.077  33.136  1.00  0.00           H  
ATOM   1910 HG22 VAL   122      42.121  19.553  31.455  1.00  0.00           H  
ATOM   1911 HG23 VAL   122      43.556  19.574  32.498  1.00  0.00           H  
ATOM   1912  N   ILE   123      43.302  24.706  32.418  1.00  0.00           N  
ATOM   1913  CA  ILE   123      43.712  26.075  32.059  1.00  0.00           C  
ATOM   1914  C   ILE   123      44.749  26.619  33.054  1.00  0.00           C  
ATOM   1915  O   ILE   123      45.807  27.079  32.631  1.00  0.00           O  
ATOM   1916  CB  ILE   123      42.471  26.993  31.930  1.00  0.00           C  
ATOM   1917  CG1 ILE   123      41.668  26.612  30.662  1.00  0.00           C  
ATOM   1918  CG2 ILE   123      42.846  28.487  31.879  1.00  0.00           C  
ATOM   1919  CD1 ILE   123      40.220  27.118  30.676  1.00  0.00           C  
ATOM   1920  H   ILE   123      42.323  24.539  32.626  1.00  0.00           H  
ATOM   1921  HA  ILE   123      44.207  26.047  31.087  1.00  0.00           H  
ATOM   1922  HB  ILE   123      41.839  26.837  32.805  1.00  0.00           H  
ATOM   1923 HG12 ILE   123      42.176  27.001  29.778  1.00  0.00           H  
ATOM   1924 HG13 ILE   123      41.628  25.528  30.563  1.00  0.00           H  
ATOM   1925 HG21 ILE   123      43.542  28.674  31.059  1.00  0.00           H  
ATOM   1926 HG22 ILE   123      41.959  29.102  31.735  1.00  0.00           H  
ATOM   1927 HG23 ILE   123      43.309  28.801  32.815  1.00  0.00           H  
ATOM   1928 HD11 ILE   123      40.193  28.207  30.664  1.00  0.00           H  
ATOM   1929 HD12 ILE   123      39.703  26.747  29.791  1.00  0.00           H  
ATOM   1930 HD13 ILE   123      39.706  26.752  31.565  1.00  0.00           H  
ATOM   1931  N   ILE   124      44.501  26.508  34.365  1.00  0.00           N  
ATOM   1932  CA  ILE   124      45.439  26.985  35.399  1.00  0.00           C  
ATOM   1933  C   ILE   124      46.780  26.240  35.317  1.00  0.00           C  
ATOM   1934  O   ILE   124      47.833  26.875  35.272  1.00  0.00           O  
ATOM   1935  CB  ILE   124      44.792  26.885  36.800  1.00  0.00           C  
ATOM   1936  CG1 ILE   124      43.630  27.900  36.912  1.00  0.00           C  
ATOM   1937  CG2 ILE   124      45.816  27.127  37.927  1.00  0.00           C  
ATOM   1938  CD1 ILE   124      42.689  27.614  38.085  1.00  0.00           C  
ATOM   1939  H   ILE   124      43.616  26.109  34.658  1.00  0.00           H  
ATOM   1940  HA  ILE   124      45.659  28.036  35.207  1.00  0.00           H  
ATOM   1941  HB  ILE   124      44.391  25.876  36.919  1.00  0.00           H  
ATOM   1942 HG12 ILE   124      44.031  28.911  37.006  1.00  0.00           H  
ATOM   1943 HG13 ILE   124      43.026  27.870  36.005  1.00  0.00           H  
ATOM   1944 HG21 ILE   124      46.296  28.098  37.793  1.00  0.00           H  
ATOM   1945 HG22 ILE   124      45.331  27.101  38.901  1.00  0.00           H  
ATOM   1946 HG23 ILE   124      46.582  26.351  37.925  1.00  0.00           H  
ATOM   1947 HD11 ILE   124      43.195  27.784  39.035  1.00  0.00           H  
ATOM   1948 HD12 ILE   124      41.827  28.278  38.029  1.00  0.00           H  
ATOM   1949 HD13 ILE   124      42.342  26.582  38.034  1.00  0.00           H  
ATOM   1950  N   CYS   125      46.766  24.907  35.218  1.00  0.00           N  
ATOM   1951  CA  CYS   125      47.992  24.126  35.029  1.00  0.00           C  
ATOM   1952  C   CYS   125      48.746  24.512  33.743  1.00  0.00           C  
ATOM   1953  O   CYS   125      49.975  24.489  33.733  1.00  0.00           O  
ATOM   1954  CB  CYS   125      47.642  22.632  35.037  1.00  0.00           C  
ATOM   1955  SG  CYS   125      47.175  22.116  36.717  1.00  0.00           S  
ATOM   1956  H   CYS   125      45.880  24.416  35.288  1.00  0.00           H  
ATOM   1957  HA  CYS   125      48.671  24.329  35.859  1.00  0.00           H  
ATOM   1958  HB2 CYS   125      46.816  22.449  34.346  1.00  0.00           H  
ATOM   1959  HB3 CYS   125      48.509  22.053  34.713  1.00  0.00           H  
ATOM   1960  HG  CYS   125      46.499  21.012  36.374  1.00  0.00           H  
ATOM   1961  N   THR   126      48.035  24.903  32.680  1.00  0.00           N  
ATOM   1962  CA  THR   126      48.645  25.373  31.425  1.00  0.00           C  
ATOM   1963  C   THR   126      49.320  26.739  31.588  1.00  0.00           C  
ATOM   1964  O   THR   126      50.462  26.884  31.164  1.00  0.00           O  
ATOM   1965  CB  THR   126      47.617  25.384  30.283  1.00  0.00           C  
ATOM   1966  CG2 THR   126      48.203  25.828  28.945  1.00  0.00           C  
ATOM   1967  OG1 THR   126      47.130  24.072  30.098  1.00  0.00           O  
ATOM   1968  H   THR   126      47.025  24.909  32.753  1.00  0.00           H  
ATOM   1969  HA  THR   126      49.429  24.671  31.143  1.00  0.00           H  
ATOM   1970  HB  THR   126      46.784  26.040  30.535  1.00  0.00           H  
ATOM   1971  HG1 THR   126      46.522  23.891  30.835  1.00  0.00           H  
ATOM   1972 HG21 THR   126      49.086  25.237  28.707  1.00  0.00           H  
ATOM   1973 HG22 THR   126      47.456  25.700  28.160  1.00  0.00           H  
ATOM   1974 HG23 THR   126      48.472  26.883  28.992  1.00  0.00           H  
ATOM   1975  N   VAL   127      48.683  27.702  32.266  1.00  0.00           N  
ATOM   1976  CA  VAL   127      49.264  29.029  32.572  1.00  0.00           C  
ATOM   1977  C   VAL   127      50.565  28.910  33.374  1.00  0.00           C  
ATOM   1978  O   VAL   127      51.597  29.478  33.010  1.00  0.00           O  
ATOM   1979  CB  VAL   127      48.226  29.897  33.322  1.00  0.00           C  
ATOM   1980  CG1 VAL   127      48.838  31.115  34.025  1.00  0.00           C  
ATOM   1981  CG2 VAL   127      47.140  30.381  32.354  1.00  0.00           C  
ATOM   1982  H   VAL   127      47.737  27.517  32.584  1.00  0.00           H  
ATOM   1983  HA  VAL   127      49.520  29.539  31.640  1.00  0.00           H  
ATOM   1984  HB  VAL   127      47.744  29.292  34.090  1.00  0.00           H  
ATOM   1985 HG11 VAL   127      49.498  31.635  33.331  1.00  0.00           H  
ATOM   1986 HG12 VAL   127      48.056  31.795  34.362  1.00  0.00           H  
ATOM   1987 HG13 VAL   127      49.414  30.801  34.895  1.00  0.00           H  
ATOM   1988 HG21 VAL   127      46.640  29.532  31.892  1.00  0.00           H  
ATOM   1989 HG22 VAL   127      46.401  30.977  32.889  1.00  0.00           H  
ATOM   1990 HG23 VAL   127      47.595  30.994  31.573  1.00  0.00           H  
ATOM   1991  N   TRP   128      50.563  28.118  34.449  1.00  0.00           N  
ATOM   1992  CA  TRP   128      51.765  27.906  35.264  1.00  0.00           C  
ATOM   1993  C   TRP   128      52.855  27.114  34.513  1.00  0.00           C  
ATOM   1994  O   TRP   128      54.042  27.374  34.716  1.00  0.00           O  
ATOM   1995  CB  TRP   128      51.363  27.264  36.598  1.00  0.00           C  
ATOM   1996  CG  TRP   128      50.732  28.208  37.586  1.00  0.00           C  
ATOM   1997  CD1 TRP   128      49.461  28.673  37.544  1.00  0.00           C  
ATOM   1998  CD2 TRP   128      51.346  28.876  38.736  1.00  0.00           C  
ATOM   1999  CE2 TRP   128      50.360  29.693  39.370  1.00  0.00           C  
ATOM   2000  CE3 TRP   128      52.637  28.873  39.312  1.00  0.00           C  
ATOM   2001  NE1 TRP   128      49.235  29.543  38.590  1.00  0.00           N  
ATOM   2002  CZ2 TRP   128      50.629  30.444  40.522  1.00  0.00           C  
ATOM   2003  CZ3 TRP   128      52.922  29.632  40.465  1.00  0.00           C  
ATOM   2004  CH2 TRP   128      51.921  30.409  41.075  1.00  0.00           C  
ATOM   2005  H   TRP   128      49.694  27.670  34.721  1.00  0.00           H  
ATOM   2006  HA  TRP   128      52.203  28.879  35.494  1.00  0.00           H  
ATOM   2007  HB2 TRP   128      50.686  26.428  36.412  1.00  0.00           H  
ATOM   2008  HB3 TRP   128      52.261  26.857  37.065  1.00  0.00           H  
ATOM   2009  HD1 TRP   128      48.732  28.422  36.789  1.00  0.00           H  
ATOM   2010  HE1 TRP   128      48.355  30.042  38.719  1.00  0.00           H  
ATOM   2011  HE3 TRP   128      53.416  28.281  38.856  1.00  0.00           H  
ATOM   2012  HZ2 TRP   128      49.854  31.051  40.964  1.00  0.00           H  
ATOM   2013  HZ3 TRP   128      53.918  29.620  40.887  1.00  0.00           H  
ATOM   2014  HH2 TRP   128      52.152  30.984  41.961  1.00  0.00           H  
ATOM   2015  N   ALA   129      52.487  26.204  33.601  1.00  0.00           N  
ATOM   2016  CA  ALA   129      53.442  25.526  32.719  1.00  0.00           C  
ATOM   2017  C   ALA   129      54.073  26.475  31.680  1.00  0.00           C  
ATOM   2018  O   ALA   129      55.293  26.455  31.515  1.00  0.00           O  
ATOM   2019  CB  ALA   129      52.752  24.331  32.048  1.00  0.00           C  
ATOM   2020  H   ALA   129      51.502  26.000  33.482  1.00  0.00           H  
ATOM   2021  HA  ALA   129      54.257  25.139  33.332  1.00  0.00           H  
ATOM   2022  HB1 ALA   129      51.919  24.671  31.434  1.00  0.00           H  
ATOM   2023  HB2 ALA   129      53.467  23.804  31.416  1.00  0.00           H  
ATOM   2024  HB3 ALA   129      52.381  23.643  32.809  1.00  0.00           H  
ATOM   2025  N   ILE   130      53.281  27.335  31.024  1.00  0.00           N  
ATOM   2026  CA  ILE   130      53.781  28.383  30.113  1.00  0.00           C  
ATOM   2027  C   ILE   130      54.740  29.305  30.868  1.00  0.00           C  
ATOM   2028  O   ILE   130      55.865  29.521  30.424  1.00  0.00           O  
ATOM   2029  CB  ILE   130      52.604  29.169  29.476  1.00  0.00           C  
ATOM   2030  CG1 ILE   130      51.868  28.273  28.453  1.00  0.00           C  
ATOM   2031  CG2 ILE   130      53.077  30.468  28.790  1.00  0.00           C  
ATOM   2032  CD1 ILE   130      50.502  28.823  28.020  1.00  0.00           C  
ATOM   2033  H   ILE   130      52.280  27.298  31.198  1.00  0.00           H  
ATOM   2034  HA  ILE   130      54.354  27.914  29.314  1.00  0.00           H  
ATOM   2035  HB  ILE   130      51.905  29.446  30.268  1.00  0.00           H  
ATOM   2036 HG12 ILE   130      52.494  28.137  27.570  1.00  0.00           H  
ATOM   2037 HG13 ILE   130      51.696  27.289  28.888  1.00  0.00           H  
ATOM   2038 HG21 ILE   130      53.805  30.248  28.009  1.00  0.00           H  
ATOM   2039 HG22 ILE   130      52.225  30.998  28.362  1.00  0.00           H  
ATOM   2040 HG23 ILE   130      53.516  31.150  29.518  1.00  0.00           H  
ATOM   2041 HD11 ILE   130      50.619  29.745  27.451  1.00  0.00           H  
ATOM   2042 HD12 ILE   130      50.001  28.090  27.388  1.00  0.00           H  
ATOM   2043 HD13 ILE   130      49.885  29.018  28.899  1.00  0.00           H  
ATOM   2044  N   SER   131      54.341  29.765  32.054  1.00  0.00           N  
ATOM   2045  CA  SER   131      55.149  30.637  32.912  1.00  0.00           C  
ATOM   2046  C   SER   131      56.519  30.028  33.253  1.00  0.00           C  
ATOM   2047  O   SER   131      57.541  30.704  33.138  1.00  0.00           O  
ATOM   2048  CB  SER   131      54.368  30.949  34.192  1.00  0.00           C  
ATOM   2049  OG  SER   131      53.133  31.570  33.896  1.00  0.00           O  
ATOM   2050  H   SER   131      53.385  29.569  32.332  1.00  0.00           H  
ATOM   2051  HA  SER   131      55.329  31.576  32.389  1.00  0.00           H  
ATOM   2052  HB2 SER   131      54.186  30.032  34.752  1.00  0.00           H  
ATOM   2053  HB3 SER   131      54.962  31.624  34.806  1.00  0.00           H  
ATOM   2054  HG  SER   131      52.529  30.931  33.475  1.00  0.00           H  
ATOM   2055  N   ALA   132      56.573  28.737  33.602  1.00  0.00           N  
ATOM   2056  CA  ALA   132      57.829  28.032  33.882  1.00  0.00           C  
ATOM   2057  C   ALA   132      58.712  27.825  32.632  1.00  0.00           C  
ATOM   2058  O   ALA   132      59.942  27.844  32.731  1.00  0.00           O  
ATOM   2059  CB  ALA   132      57.481  26.693  34.543  1.00  0.00           C  
ATOM   2060  H   ALA   132      55.704  28.224  33.701  1.00  0.00           H  
ATOM   2061  HA  ALA   132      58.410  28.628  34.590  1.00  0.00           H  
ATOM   2062  HB1 ALA   132      56.905  26.076  33.852  1.00  0.00           H  
ATOM   2063  HB2 ALA   132      58.399  26.170  34.813  1.00  0.00           H  
ATOM   2064  HB3 ALA   132      56.892  26.865  35.444  1.00  0.00           H  
ATOM   2065  N   LEU   133      58.098  27.647  31.456  1.00  0.00           N  
ATOM   2066  CA  LEU   133      58.793  27.578  30.164  1.00  0.00           C  
ATOM   2067  C   LEU   133      59.286  28.952  29.671  1.00  0.00           C  
ATOM   2068  O   LEU   133      60.230  28.999  28.886  1.00  0.00           O  
ATOM   2069  CB  LEU   133      57.873  26.912  29.121  1.00  0.00           C  
ATOM   2070  CG  LEU   133      57.602  25.415  29.370  1.00  0.00           C  
ATOM   2071  CD1 LEU   133      56.469  24.935  28.461  1.00  0.00           C  
ATOM   2072  CD2 LEU   133      58.834  24.552  29.087  1.00  0.00           C  
ATOM   2073  H   LEU   133      57.083  27.612  31.448  1.00  0.00           H  
ATOM   2074  HA  LEU   133      59.687  26.966  30.283  1.00  0.00           H  
ATOM   2075  HB2 LEU   133      56.924  27.449  29.111  1.00  0.00           H  
ATOM   2076  HB3 LEU   133      58.322  27.022  28.133  1.00  0.00           H  
ATOM   2077  HG  LEU   133      57.304  25.253  30.405  1.00  0.00           H  
ATOM   2078 HD11 LEU   133      56.739  25.082  27.415  1.00  0.00           H  
ATOM   2079 HD12 LEU   133      56.275  23.878  28.639  1.00  0.00           H  
ATOM   2080 HD13 LEU   133      55.563  25.498  28.686  1.00  0.00           H  
ATOM   2081 HD21 LEU   133      59.636  24.810  29.777  1.00  0.00           H  
ATOM   2082 HD22 LEU   133      58.587  23.499  29.228  1.00  0.00           H  
ATOM   2083 HD23 LEU   133      59.172  24.705  28.062  1.00  0.00           H  
ATOM   2084  N   VAL   134      58.696  30.059  30.136  1.00  0.00           N  
ATOM   2085  CA  VAL   134      59.210  31.424  29.918  1.00  0.00           C  
ATOM   2086  C   VAL   134      60.366  31.754  30.871  1.00  0.00           C  
ATOM   2087  O   VAL   134      61.320  32.410  30.450  1.00  0.00           O  
ATOM   2088  CB  VAL   134      58.075  32.469  30.029  1.00  0.00           C  
ATOM   2089  CG1 VAL   134      58.576  33.921  29.977  1.00  0.00           C  
ATOM   2090  CG2 VAL   134      57.082  32.318  28.870  1.00  0.00           C  
ATOM   2091  H   VAL   134      57.846  29.947  30.679  1.00  0.00           H  
ATOM   2092  HA  VAL   134      59.616  31.486  28.908  1.00  0.00           H  
ATOM   2093  HB  VAL   134      57.543  32.324  30.968  1.00  0.00           H  
ATOM   2094 HG11 VAL   134      59.157  34.088  29.069  1.00  0.00           H  
ATOM   2095 HG12 VAL   134      57.727  34.606  29.994  1.00  0.00           H  
ATOM   2096 HG13 VAL   134      59.194  34.140  30.845  1.00  0.00           H  
ATOM   2097 HG21 VAL   134      56.680  31.309  28.839  1.00  0.00           H  
ATOM   2098 HG22 VAL   134      56.255  33.011  29.015  1.00  0.00           H  
ATOM   2099 HG23 VAL   134      57.574  32.532  27.920  1.00  0.00           H  
ATOM   2100  N   SER   135      60.314  31.322  32.136  1.00  0.00           N  
ATOM   2101  CA  SER   135      61.327  31.676  33.141  1.00  0.00           C  
ATOM   2102  C   SER   135      62.446  30.634  33.307  1.00  0.00           C  
ATOM   2103  O   SER   135      63.514  30.782  32.712  1.00  0.00           O  
ATOM   2104  CB  SER   135      60.662  32.113  34.452  1.00  0.00           C  
ATOM   2105  OG  SER   135      60.153  31.063  35.243  1.00  0.00           O  
ATOM   2106  H   SER   135      59.479  30.839  32.452  1.00  0.00           H  
ATOM   2107  HA  SER   135      61.838  32.574  32.790  1.00  0.00           H  
ATOM   2108  HB2 SER   135      61.406  32.650  35.035  1.00  0.00           H  
ATOM   2109  HB3 SER   135      59.848  32.799  34.226  1.00  0.00           H  
ATOM   2110  HG  SER   135      60.110  31.415  36.150  1.00  0.00           H  
ATOM   2111  N   PHE   136      62.227  29.585  34.104  1.00  0.00           N  
ATOM   2112  CA  PHE   136      63.270  28.665  34.574  1.00  0.00           C  
ATOM   2113  C   PHE   136      64.039  27.981  33.439  1.00  0.00           C  
ATOM   2114  O   PHE   136      65.259  27.854  33.538  1.00  0.00           O  
ATOM   2115  CB  PHE   136      62.654  27.606  35.507  1.00  0.00           C  
ATOM   2116  CG  PHE   136      62.402  28.094  36.921  1.00  0.00           C  
ATOM   2117  CD1 PHE   136      63.422  27.984  37.888  1.00  0.00           C  
ATOM   2118  CD2 PHE   136      61.179  28.698  37.268  1.00  0.00           C  
ATOM   2119  CE1 PHE   136      63.225  28.485  39.187  1.00  0.00           C  
ATOM   2120  CE2 PHE   136      60.993  29.220  38.562  1.00  0.00           C  
ATOM   2121  CZ  PHE   136      62.014  29.114  39.522  1.00  0.00           C  
ATOM   2122  H   PHE   136      61.315  29.541  34.540  1.00  0.00           H  
ATOM   2123  HA  PHE   136      64.007  29.238  35.143  1.00  0.00           H  
ATOM   2124  HB2 PHE   136      61.724  27.235  35.075  1.00  0.00           H  
ATOM   2125  HB3 PHE   136      63.339  26.758  35.569  1.00  0.00           H  
ATOM   2126  HD1 PHE   136      64.369  27.535  37.625  1.00  0.00           H  
ATOM   2127  HD2 PHE   136      60.390  28.785  36.535  1.00  0.00           H  
ATOM   2128  HE1 PHE   136      64.015  28.410  39.920  1.00  0.00           H  
ATOM   2129  HE2 PHE   136      60.071  29.720  38.814  1.00  0.00           H  
ATOM   2130  HZ  PHE   136      61.872  29.527  40.511  1.00  0.00           H  
ATOM   2131  N   LEU   137      63.364  27.559  32.364  1.00  0.00           N  
ATOM   2132  CA  LEU   137      64.035  26.903  31.238  1.00  0.00           C  
ATOM   2133  C   LEU   137      65.018  27.862  30.513  1.00  0.00           C  
ATOM   2134  O   LEU   137      66.217  27.576  30.536  1.00  0.00           O  
ATOM   2135  CB  LEU   137      62.995  26.166  30.363  1.00  0.00           C  
ATOM   2136  CG  LEU   137      63.518  25.701  28.990  1.00  0.00           C  
ATOM   2137  CD1 LEU   137      64.574  24.603  29.125  1.00  0.00           C  
ATOM   2138  CD2 LEU   137      62.367  25.156  28.147  1.00  0.00           C  
ATOM   2139  H   LEU   137      62.364  27.714  32.331  1.00  0.00           H  
ATOM   2140  HA  LEU   137      64.674  26.125  31.661  1.00  0.00           H  
ATOM   2141  HB2 LEU   137      62.643  25.294  30.916  1.00  0.00           H  
ATOM   2142  HB3 LEU   137      62.124  26.802  30.216  1.00  0.00           H  
ATOM   2143  HG  LEU   137      63.951  26.545  28.457  1.00  0.00           H  
ATOM   2144 HD11 LEU   137      64.148  23.726  29.611  1.00  0.00           H  
ATOM   2145 HD12 LEU   137      64.944  24.327  28.138  1.00  0.00           H  
ATOM   2146 HD13 LEU   137      65.413  24.965  29.717  1.00  0.00           H  
ATOM   2147 HD21 LEU   137      61.615  25.934  28.009  1.00  0.00           H  
ATOM   2148 HD22 LEU   137      62.738  24.852  27.169  1.00  0.00           H  
ATOM   2149 HD23 LEU   137      61.913  24.297  28.641  1.00  0.00           H  
ATOM   2150  N   PRO   138      64.600  29.010  29.937  1.00  0.00           N  
ATOM   2151  CA  PRO   138      65.532  29.947  29.305  1.00  0.00           C  
ATOM   2152  C   PRO   138      66.579  30.549  30.249  1.00  0.00           C  
ATOM   2153  O   PRO   138      67.705  30.817  29.818  1.00  0.00           O  
ATOM   2154  CB  PRO   138      64.661  31.057  28.709  1.00  0.00           C  
ATOM   2155  CG  PRO   138      63.339  30.352  28.436  1.00  0.00           C  
ATOM   2156  CD  PRO   138      63.233  29.398  29.620  1.00  0.00           C  
ATOM   2157  HA  PRO   138      66.049  29.422  28.505  1.00  0.00           H  
ATOM   2158  HB2 PRO   138      64.501  31.839  29.453  1.00  0.00           H  
ATOM   2159  HB3 PRO   138      65.097  31.474  27.801  1.00  0.00           H  
ATOM   2160  HG2 PRO   138      62.498  31.044  28.398  1.00  0.00           H  
ATOM   2161  HG3 PRO   138      63.408  29.780  27.509  1.00  0.00           H  
ATOM   2162  HD2 PRO   138      62.774  29.902  30.469  1.00  0.00           H  
ATOM   2163  HD3 PRO   138      62.634  28.551  29.310  1.00  0.00           H  
ATOM   2164  N   ILE   139      66.238  30.774  31.523  1.00  0.00           N  
ATOM   2165  CA  ILE   139      67.175  31.370  32.479  1.00  0.00           C  
ATOM   2166  C   ILE   139      68.275  30.367  32.856  1.00  0.00           C  
ATOM   2167  O   ILE   139      69.455  30.647  32.633  1.00  0.00           O  
ATOM   2168  CB  ILE   139      66.445  32.006  33.679  1.00  0.00           C  
ATOM   2169  CG1 ILE   139      65.641  33.239  33.193  1.00  0.00           C  
ATOM   2170  CG2 ILE   139      67.455  32.436  34.759  1.00  0.00           C  
ATOM   2171  CD1 ILE   139      64.595  33.736  34.196  1.00  0.00           C  
ATOM   2172  H   ILE   139      65.285  30.586  31.825  1.00  0.00           H  
ATOM   2173  HA  ILE   139      67.662  32.192  31.972  1.00  0.00           H  
ATOM   2174  HB  ILE   139      65.764  31.268  34.107  1.00  0.00           H  
ATOM   2175 HG12 ILE   139      66.330  34.054  32.962  1.00  0.00           H  
ATOM   2176 HG13 ILE   139      65.106  32.993  32.276  1.00  0.00           H  
ATOM   2177 HG21 ILE   139      68.213  33.090  34.330  1.00  0.00           H  
ATOM   2178 HG22 ILE   139      66.950  32.966  35.564  1.00  0.00           H  
ATOM   2179 HG23 ILE   139      67.933  31.558  35.193  1.00  0.00           H  
ATOM   2180 HD11 ILE   139      65.071  34.064  35.118  1.00  0.00           H  
ATOM   2181 HD12 ILE   139      64.048  34.574  33.764  1.00  0.00           H  
ATOM   2182 HD13 ILE   139      63.894  32.933  34.415  1.00  0.00           H  
ATOM   2183  N   MET   140      67.929  29.168  33.336  1.00  0.00           N  
ATOM   2184  CA  MET   140      68.938  28.192  33.780  1.00  0.00           C  
ATOM   2185  C   MET   140      69.741  27.561  32.624  1.00  0.00           C  
ATOM   2186  O   MET   140      70.889  27.174  32.833  1.00  0.00           O  
ATOM   2187  CB  MET   140      68.303  27.116  34.672  1.00  0.00           C  
ATOM   2188  CG  MET   140      67.558  27.671  35.899  1.00  0.00           C  
ATOM   2189  SD  MET   140      68.428  28.874  36.947  1.00  0.00           S  
ATOM   2190  CE  MET   140      69.918  27.957  37.427  1.00  0.00           C  
ATOM   2191  H   MET   140      66.943  28.940  33.439  1.00  0.00           H  
ATOM   2192  HA  MET   140      69.666  28.732  34.386  1.00  0.00           H  
ATOM   2193  HB2 MET   140      67.606  26.519  34.079  1.00  0.00           H  
ATOM   2194  HB3 MET   140      69.093  26.452  35.020  1.00  0.00           H  
ATOM   2195  HG2 MET   140      66.643  28.153  35.559  1.00  0.00           H  
ATOM   2196  HG3 MET   140      67.261  26.829  36.523  1.00  0.00           H  
ATOM   2197  HE1 MET   140      70.518  27.743  36.544  1.00  0.00           H  
ATOM   2198  HE2 MET   140      70.502  28.567  38.115  1.00  0.00           H  
ATOM   2199  HE3 MET   140      69.631  27.028  37.916  1.00  0.00           H  
ATOM   2200  N   MET   141      69.200  27.528  31.394  1.00  0.00           N  
ATOM   2201  CA  MET   141      69.951  27.172  30.175  1.00  0.00           C  
ATOM   2202  C   MET   141      70.882  28.285  29.660  1.00  0.00           C  
ATOM   2203  O   MET   141      71.555  28.098  28.648  1.00  0.00           O  
ATOM   2204  CB  MET   141      68.995  26.720  29.060  1.00  0.00           C  
ATOM   2205  CG  MET   141      68.265  25.410  29.381  1.00  0.00           C  
ATOM   2206  SD  MET   141      69.314  23.934  29.505  1.00  0.00           S  
ATOM   2207  CE  MET   141      69.883  23.766  27.779  1.00  0.00           C  
ATOM   2208  H   MET   141      68.231  27.805  31.280  1.00  0.00           H  
ATOM   2209  HA  MET   141      70.597  26.336  30.417  1.00  0.00           H  
ATOM   2210  HB2 MET   141      68.260  27.507  28.892  1.00  0.00           H  
ATOM   2211  HB3 MET   141      69.557  26.582  28.134  1.00  0.00           H  
ATOM   2212  HG2 MET   141      67.739  25.514  30.328  1.00  0.00           H  
ATOM   2213  HG3 MET   141      67.529  25.236  28.595  1.00  0.00           H  
ATOM   2214  HE1 MET   141      70.503  24.612  27.505  1.00  0.00           H  
ATOM   2215  HE2 MET   141      70.467  22.858  27.675  1.00  0.00           H  
ATOM   2216  HE3 MET   141      69.028  23.715  27.113  1.00  0.00           H  
ATOM   2217  N   HIE   142      70.927  29.451  30.320  1.00  0.00           N  
ATOM   2218  CA  HIE   142      71.665  30.663  29.902  1.00  0.00           C  
ATOM   2219  C   HIE   142      71.189  31.291  28.571  1.00  0.00           C  
ATOM   2220  O   HIE   142      71.824  32.209  28.042  1.00  0.00           O  
ATOM   2221  CB  HIE   142      73.192  30.425  29.958  1.00  0.00           C  
ATOM   2222  CG  HIE   142      73.769  30.018  31.303  1.00  0.00           C  
ATOM   2223  CD2 HIE   142      73.107  29.931  32.500  1.00  0.00           C  
ATOM   2224  ND1 HIE   142      75.119  29.700  31.515  1.00  0.00           N  
ATOM   2225  CE1 HIE   142      75.213  29.404  32.827  1.00  0.00           C  
ATOM   2226  NE2 HIE   142      74.023  29.526  33.442  1.00  0.00           N  
ATOM   2227  H   HIE   142      70.347  29.531  31.150  1.00  0.00           H  
ATOM   2228  HA  HIE   142      71.445  31.421  30.651  1.00  0.00           H  
ATOM   2229  HB2 HIE   142      73.471  29.661  29.231  1.00  0.00           H  
ATOM   2230  HB3 HIE   142      73.697  31.341  29.664  1.00  0.00           H  
ATOM   2231  HD2 HIE   142      72.059  30.135  32.680  1.00  0.00           H  
ATOM   2232  HE1 HIE   142      76.128  29.114  33.328  1.00  0.00           H  
ATOM   2233  HE2 HIE   142      73.823  29.357  34.433  1.00  0.00           H  
ATOM   2234  N   TRP   143      70.029  30.879  28.043  1.00  0.00           N  
ATOM   2235  CA  TRP   143      69.390  31.468  26.853  1.00  0.00           C  
ATOM   2236  C   TRP   143      68.939  32.920  27.066  1.00  0.00           C  
ATOM   2237  O   TRP   143      68.677  33.618  26.094  1.00  0.00           O  
ATOM   2238  CB  TRP   143      68.198  30.595  26.418  1.00  0.00           C  
ATOM   2239  CG  TRP   143      68.460  29.155  26.068  1.00  0.00           C  
ATOM   2240  CD1 TRP   143      69.663  28.609  25.779  1.00  0.00           C  
ATOM   2241  CD2 TRP   143      67.490  28.067  25.898  1.00  0.00           C  
ATOM   2242  CE2 TRP   143      68.192  26.885  25.515  1.00  0.00           C  
ATOM   2243  CE3 TRP   143      66.088  27.957  26.021  1.00  0.00           C  
ATOM   2244  NE1 TRP   143      69.509  27.281  25.445  1.00  0.00           N  
ATOM   2245  CZ2 TRP   143      67.547  25.662  25.282  1.00  0.00           C  
ATOM   2246  CZ3 TRP   143      65.427  26.734  25.795  1.00  0.00           C  
ATOM   2247  CH2 TRP   143      66.154  25.585  25.433  1.00  0.00           C  
ATOM   2248  H   TRP   143      69.506  30.163  28.535  1.00  0.00           H  
ATOM   2249  HA  TRP   143      70.110  31.481  26.041  1.00  0.00           H  
ATOM   2250  HB2 TRP   143      67.450  30.619  27.212  1.00  0.00           H  
ATOM   2251  HB3 TRP   143      67.745  31.058  25.539  1.00  0.00           H  
ATOM   2252  HD1 TRP   143      70.610  29.132  25.787  1.00  0.00           H  
ATOM   2253  HE1 TRP   143      70.287  26.698  25.137  1.00  0.00           H  
ATOM   2254  HE3 TRP   143      65.516  28.828  26.292  1.00  0.00           H  
ATOM   2255  HZ2 TRP   143      68.122  24.797  24.997  1.00  0.00           H  
ATOM   2256  HZ3 TRP   143      64.351  26.674  25.907  1.00  0.00           H  
ATOM   2257  HH2 TRP   143      65.643  24.647  25.275  1.00  0.00           H  
ATOM   2258  N   TRP   144      68.863  33.401  28.312  1.00  0.00           N  
ATOM   2259  CA  TRP   144      68.620  34.819  28.641  1.00  0.00           C  
ATOM   2260  C   TRP   144      69.836  35.737  28.412  1.00  0.00           C  
ATOM   2261  O   TRP   144      69.662  36.937  28.183  1.00  0.00           O  
ATOM   2262  CB  TRP   144      68.157  34.913  30.103  1.00  0.00           C  
ATOM   2263  CG  TRP   144      69.192  34.731  31.183  1.00  0.00           C  
ATOM   2264  CD1 TRP   144      69.734  33.553  31.568  1.00  0.00           C  
ATOM   2265  CD2 TRP   144      69.799  35.735  32.063  1.00  0.00           C  
ATOM   2266  CE2 TRP   144      70.590  35.063  33.042  1.00  0.00           C  
ATOM   2267  CE3 TRP   144      69.752  37.143  32.157  1.00  0.00           C  
ATOM   2268  NE1 TRP   144      70.520  33.736  32.688  1.00  0.00           N  
ATOM   2269  CZ2 TRP   144      71.263  35.743  34.069  1.00  0.00           C  
ATOM   2270  CZ3 TRP   144      70.428  37.839  33.178  1.00  0.00           C  
ATOM   2271  CH2 TRP   144      71.174  37.142  34.141  1.00  0.00           C  
ATOM   2272  H   TRP   144      68.938  32.733  29.068  1.00  0.00           H  
ATOM   2273  HA  TRP   144      67.815  35.191  28.006  1.00  0.00           H  
ATOM   2274  HB2 TRP   144      67.721  35.901  30.245  1.00  0.00           H  
ATOM   2275  HB3 TRP   144      67.355  34.189  30.267  1.00  0.00           H  
ATOM   2276  HD1 TRP   144      69.498  32.594  31.129  1.00  0.00           H  
ATOM   2277  HE1 TRP   144      70.922  32.972  33.243  1.00  0.00           H  
ATOM   2278  HE3 TRP   144      69.188  37.699  31.432  1.00  0.00           H  
ATOM   2279  HZ2 TRP   144      71.842  35.195  34.797  1.00  0.00           H  
ATOM   2280  HZ3 TRP   144      70.368  38.918  33.225  1.00  0.00           H  
ATOM   2281  HH2 TRP   144      71.678  37.683  34.931  1.00  0.00           H  
ATOM   2282  N   ARG   145      71.059  35.189  28.489  1.00  0.00           N  
ATOM   2283  CA  ARG   145      72.322  35.952  28.519  1.00  0.00           C  
ATOM   2284  C   ARG   145      72.601  36.680  27.202  1.00  0.00           C  
ATOM   2285  O   ARG   145      72.398  36.100  26.133  1.00  0.00           O  
ATOM   2286  CB  ARG   145      73.512  35.024  28.827  1.00  0.00           C  
ATOM   2287  CG  ARG   145      73.428  34.200  30.121  1.00  0.00           C  
ATOM   2288  CD  ARG   145      73.571  35.012  31.409  1.00  0.00           C  
ATOM   2289  NE  ARG   145      73.711  34.115  32.574  1.00  0.00           N  
ATOM   2290  CZ  ARG   145      74.803  33.480  32.948  1.00  0.00           C  
ATOM   2291  NH1 ARG   145      75.957  33.658  32.379  1.00  0.00           N1+
ATOM   2292  NH2 ARG   145      74.774  32.621  33.910  1.00  0.00           N  
ATOM   2293  H   ARG   145      71.116  34.185  28.594  1.00  0.00           H  
ATOM   2294  HA  ARG   145      72.247  36.705  29.304  1.00  0.00           H  
ATOM   2295  HB2 ARG   145      73.617  34.323  28.000  1.00  0.00           H  
ATOM   2296  HB3 ARG   145      74.426  35.619  28.856  1.00  0.00           H  
ATOM   2297  HG2 ARG   145      72.492  33.644  30.156  1.00  0.00           H  
ATOM   2298  HG3 ARG   145      74.245  33.481  30.087  1.00  0.00           H  
ATOM   2299  HD2 ARG   145      74.450  35.649  31.333  1.00  0.00           H  
ATOM   2300  HD3 ARG   145      72.700  35.656  31.530  1.00  0.00           H  
ATOM   2301  HE  ARG   145      72.880  33.895  33.116  1.00  0.00           H  
ATOM   2302 HH11 ARG   145      76.052  34.346  31.660  1.00  0.00           H  
ATOM   2303 HH12 ARG   145      76.732  33.102  32.723  1.00  0.00           H  
ATOM   2304 HH21 ARG   145      73.858  32.377  34.300  1.00  0.00           H  
ATOM   2305 HH22 ARG   145      75.598  32.070  34.084  1.00  0.00           H  
ATOM   2306  N   ASP   146      73.103  37.908  27.297  1.00  0.00           N  
ATOM   2307  CA  ASP   146      73.732  38.658  26.200  1.00  0.00           C  
ATOM   2308  C   ASP   146      75.185  38.181  25.938  1.00  0.00           C  
ATOM   2309  O   ASP   146      75.801  37.532  26.784  1.00  0.00           O  
ATOM   2310  CB  ASP   146      73.627  40.164  26.534  1.00  0.00           C  
ATOM   2311  CG  ASP   146      73.869  41.129  25.361  1.00  0.00           C  
ATOM   2312  OD1 ASP   146      74.126  40.651  24.232  1.00  0.00           O  
ATOM   2313  OD2 ASP   146      73.801  42.358  25.603  1.00  0.00           O1-
ATOM   2314  H   ASP   146      73.227  38.287  28.228  1.00  0.00           H  
ATOM   2315  HA  ASP   146      73.172  38.482  25.283  1.00  0.00           H  
ATOM   2316  HB2 ASP   146      72.624  40.364  26.915  1.00  0.00           H  
ATOM   2317  HB3 ASP   146      74.333  40.390  27.330  1.00  0.00           H  
ATOM   2318  N   GLU   147      75.739  38.498  24.768  1.00  0.00           N  
ATOM   2319  CA  GLU   147      77.137  38.225  24.373  1.00  0.00           C  
ATOM   2320  C   GLU   147      78.057  39.462  24.541  1.00  0.00           C  
ATOM   2321  O   GLU   147      79.260  39.412  24.272  1.00  0.00           O  
ATOM   2322  CB  GLU   147      77.154  37.708  22.922  1.00  0.00           C  
ATOM   2323  CG  GLU   147      76.398  36.380  22.703  1.00  0.00           C  
ATOM   2324  CD  GLU   147      77.084  35.139  23.300  1.00  0.00           C  
ATOM   2325  OE1 GLU   147      78.294  35.192  23.624  1.00  0.00           O  
ATOM   2326  OE2 GLU   147      76.454  34.053  23.325  1.00  0.00           O1-
ATOM   2327  H   GLU   147      75.187  39.109  24.167  1.00  0.00           H  
ATOM   2328  HA  GLU   147      77.548  37.446  25.016  1.00  0.00           H  
ATOM   2329  HB2 GLU   147      76.698  38.468  22.285  1.00  0.00           H  
ATOM   2330  HB3 GLU   147      78.187  37.585  22.590  1.00  0.00           H  
ATOM   2331  HG2 GLU   147      75.381  36.462  23.090  1.00  0.00           H  
ATOM   2332  HG3 GLU   147      76.317  36.223  21.627  1.00  0.00           H  
ATOM   2333  N   ASP   148      77.483  40.589  24.966  1.00  0.00           N  
ATOM   2334  CA  ASP   148      78.129  41.879  25.229  1.00  0.00           C  
ATOM   2335  C   ASP   148      79.206  41.814  26.349  1.00  0.00           C  
ATOM   2336  O   ASP   148      79.015  41.122  27.352  1.00  0.00           O  
ATOM   2337  CB  ASP   148      76.982  42.855  25.541  1.00  0.00           C  
ATOM   2338  CG  ASP   148      77.393  44.235  26.039  1.00  0.00           C  
ATOM   2339  OD1 ASP   148      77.013  45.236  25.388  1.00  0.00           O  
ATOM   2340  OD2 ASP   148      78.009  44.309  27.123  1.00  0.00           O1-
ATOM   2341  H   ASP   148      76.485  40.550  25.121  1.00  0.00           H  
ATOM   2342  HA  ASP   148      78.604  42.206  24.306  1.00  0.00           H  
ATOM   2343  HB2 ASP   148      76.370  42.966  24.643  1.00  0.00           H  
ATOM   2344  HB3 ASP   148      76.357  42.411  26.316  1.00  0.00           H  
ATOM   2345  N   PRO   149      80.348  42.528  26.224  1.00  0.00           N  
ATOM   2346  CA  PRO   149      81.466  42.437  27.174  1.00  0.00           C  
ATOM   2347  C   PRO   149      81.194  43.035  28.569  1.00  0.00           C  
ATOM   2348  O   PRO   149      81.834  42.611  29.538  1.00  0.00           O  
ATOM   2349  CB  PRO   149      82.626  43.167  26.486  1.00  0.00           C  
ATOM   2350  CG  PRO   149      81.923  44.195  25.601  1.00  0.00           C  
ATOM   2351  CD  PRO   149      80.686  43.434  25.134  1.00  0.00           C  
ATOM   2352  HA  PRO   149      81.739  41.391  27.306  1.00  0.00           H  
ATOM   2353  HB2 PRO   149      83.302  43.642  27.199  1.00  0.00           H  
ATOM   2354  HB3 PRO   149      83.176  42.464  25.859  1.00  0.00           H  
ATOM   2355  HG2 PRO   149      81.622  45.057  26.198  1.00  0.00           H  
ATOM   2356  HG3 PRO   149      82.549  44.505  24.765  1.00  0.00           H  
ATOM   2357  HD2 PRO   149      79.877  44.134  24.922  1.00  0.00           H  
ATOM   2358  HD3 PRO   149      80.925  42.854  24.241  1.00  0.00           H  
ATOM   2359  N   GLN   150      80.272  43.998  28.693  1.00  0.00           N  
ATOM   2360  CA  GLN   150      79.810  44.550  29.972  1.00  0.00           C  
ATOM   2361  C   GLN   150      78.779  43.617  30.623  1.00  0.00           C  
ATOM   2362  O   GLN   150      78.862  43.364  31.826  1.00  0.00           O  
ATOM   2363  CB  GLN   150      79.240  45.966  29.753  1.00  0.00           C  
ATOM   2364  CG  GLN   150      78.807  46.649  31.065  1.00  0.00           C  
ATOM   2365  CD  GLN   150      78.349  48.095  30.869  1.00  0.00           C  
ATOM   2366  NE2 GLN   150      78.477  48.941  31.869  1.00  0.00           N  
ATOM   2367  OE1 GLN   150      77.859  48.506  29.828  1.00  0.00           O  
ATOM   2368  H   GLN   150      79.711  44.233  27.873  1.00  0.00           H  
ATOM   2369  HA  GLN   150      80.661  44.627  30.649  1.00  0.00           H  
ATOM   2370  HB2 GLN   150      80.006  46.581  29.277  1.00  0.00           H  
ATOM   2371  HB3 GLN   150      78.379  45.916  29.087  1.00  0.00           H  
ATOM   2372  HG2 GLN   150      77.986  46.094  31.519  1.00  0.00           H  
ATOM   2373  HG3 GLN   150      79.649  46.640  31.757  1.00  0.00           H  
ATOM   2374 HE21 GLN   150      78.212  49.898  31.691  1.00  0.00           H  
ATOM   2375 HE22 GLN   150      78.845  48.648  32.756  1.00  0.00           H  
ATOM   2376  N   ALA   151      77.869  43.035  29.835  1.00  0.00           N  
ATOM   2377  CA  ALA   151      76.966  41.982  30.308  1.00  0.00           C  
ATOM   2378  C   ALA   151      77.763  40.779  30.849  1.00  0.00           C  
ATOM   2379  O   ALA   151      77.573  40.351  31.988  1.00  0.00           O  
ATOM   2380  CB  ALA   151      76.039  41.573  29.159  1.00  0.00           C  
ATOM   2381  H   ALA   151      77.848  43.297  28.850  1.00  0.00           H  
ATOM   2382  HA  ALA   151      76.358  42.378  31.123  1.00  0.00           H  
ATOM   2383  HB1 ALA   151      76.593  41.021  28.399  1.00  0.00           H  
ATOM   2384  HB2 ALA   151      75.242  40.939  29.544  1.00  0.00           H  
ATOM   2385  HB3 ALA   151      75.603  42.456  28.694  1.00  0.00           H  
ATOM   2386  N   LEU   152      78.751  40.319  30.074  1.00  0.00           N  
ATOM   2387  CA  LEU   152      79.678  39.251  30.442  1.00  0.00           C  
ATOM   2388  C   LEU   152      80.501  39.565  31.702  1.00  0.00           C  
ATOM   2389  O   LEU   152      80.857  38.637  32.426  1.00  0.00           O  
ATOM   2390  CB  LEU   152      80.562  38.945  29.218  1.00  0.00           C  
ATOM   2391  CG  LEU   152      81.561  37.787  29.399  1.00  0.00           C  
ATOM   2392  CD1 LEU   152      80.869  36.451  29.690  1.00  0.00           C  
ATOM   2393  CD2 LEU   152      82.386  37.617  28.123  1.00  0.00           C  
ATOM   2394  H   LEU   152      78.822  40.701  29.133  1.00  0.00           H  
ATOM   2395  HA  LEU   152      79.087  38.368  30.668  1.00  0.00           H  
ATOM   2396  HB2 LEU   152      79.913  38.714  28.371  1.00  0.00           H  
ATOM   2397  HB3 LEU   152      81.124  39.846  28.971  1.00  0.00           H  
ATOM   2398  HG  LEU   152      82.247  38.020  30.211  1.00  0.00           H  
ATOM   2399 HD11 LEU   152      80.125  36.246  28.920  1.00  0.00           H  
ATOM   2400 HD12 LEU   152      81.608  35.652  29.716  1.00  0.00           H  
ATOM   2401 HD13 LEU   152      80.381  36.497  30.663  1.00  0.00           H  
ATOM   2402 HD21 LEU   152      82.907  38.550  27.906  1.00  0.00           H  
ATOM   2403 HD22 LEU   152      83.114  36.818  28.261  1.00  0.00           H  
ATOM   2404 HD23 LEU   152      81.728  37.374  27.286  1.00  0.00           H  
ATOM   2405  N   LYS   153      80.764  40.843  32.013  1.00  0.00           N  
ATOM   2406  CA  LYS   153      81.383  41.240  33.288  1.00  0.00           C  
ATOM   2407  C   LYS   153      80.457  40.972  34.478  1.00  0.00           C  
ATOM   2408  O   LYS   153      80.907  40.403  35.468  1.00  0.00           O  
ATOM   2409  CB  LYS   153      81.822  42.711  33.239  1.00  0.00           C  
ATOM   2410  CG  LYS   153      82.739  43.046  34.424  1.00  0.00           C  
ATOM   2411  CD  LYS   153      83.120  44.527  34.429  1.00  0.00           C  
ATOM   2412  CE  LYS   153      84.209  44.765  35.478  1.00  0.00           C  
ATOM   2413  NZ  LYS   153      84.568  46.197  35.584  1.00  0.00           N1+
ATOM   2414  H   LYS   153      80.451  41.564  31.375  1.00  0.00           H  
ATOM   2415  HA  LYS   153      82.268  40.620  33.440  1.00  0.00           H  
ATOM   2416  HB2 LYS   153      82.367  42.894  32.311  1.00  0.00           H  
ATOM   2417  HB3 LYS   153      80.948  43.362  33.266  1.00  0.00           H  
ATOM   2418  HG2 LYS   153      82.240  42.814  35.366  1.00  0.00           H  
ATOM   2419  HG3 LYS   153      83.643  42.442  34.346  1.00  0.00           H  
ATOM   2420  HD2 LYS   153      83.499  44.797  33.443  1.00  0.00           H  
ATOM   2421  HD3 LYS   153      82.238  45.130  34.655  1.00  0.00           H  
ATOM   2422  HE2 LYS   153      83.870  44.395  36.451  1.00  0.00           H  
ATOM   2423  HE3 LYS   153      85.090  44.189  35.187  1.00  0.00           H  
ATOM   2424  HZ1 LYS   153      83.885  46.692  36.142  1.00  0.00           H  
ATOM   2425  HZ2 LYS   153      85.467  46.294  36.047  1.00  0.00           H  
ATOM   2426  HZ3 LYS   153      84.643  46.618  34.658  1.00  0.00           H  
ATOM   2427  N   CYX   154      79.170  41.319  34.376  1.00  0.00           N  
ATOM   2428  CA  CYX   154      78.187  40.994  35.417  1.00  0.00           C  
ATOM   2429  C   CYX   154      78.026  39.475  35.584  1.00  0.00           C  
ATOM   2430  O   CYX   154      78.061  38.961  36.700  1.00  0.00           O  
ATOM   2431  CB  CYX   154      76.847  41.667  35.102  1.00  0.00           C  
ATOM   2432  SG  CYX   154      75.589  41.464  36.394  1.00  0.00           S  
ATOM   2433  H   CYX   154      78.852  41.752  33.517  1.00  0.00           H  
ATOM   2434  HA  CYX   154      78.551  41.388  36.368  1.00  0.00           H  
ATOM   2435  HB2 CYX   154      77.010  42.736  34.955  1.00  0.00           H  
ATOM   2436  HB3 CYX   154      76.449  41.255  34.173  1.00  0.00           H  
ATOM   2437  N   TYR   155      77.990  38.732  34.472  1.00  0.00           N  
ATOM   2438  CA  TYR   155      78.001  37.262  34.461  1.00  0.00           C  
ATOM   2439  C   TYR   155      79.314  36.626  34.988  1.00  0.00           C  
ATOM   2440  O   TYR   155      79.454  35.404  34.961  1.00  0.00           O  
ATOM   2441  CB  TYR   155      77.691  36.758  33.040  1.00  0.00           C  
ATOM   2442  CG  TYR   155      76.480  37.335  32.311  1.00  0.00           C  
ATOM   2443  CD1 TYR   155      75.329  37.792  32.994  1.00  0.00           C  
ATOM   2444  CD2 TYR   155      76.514  37.399  30.904  1.00  0.00           C  
ATOM   2445  CE1 TYR   155      74.238  38.333  32.275  1.00  0.00           C  
ATOM   2446  CE2 TYR   155      75.437  37.952  30.191  1.00  0.00           C  
ATOM   2447  CZ  TYR   155      74.295  38.419  30.867  1.00  0.00           C  
ATOM   2448  OH  TYR   155      73.257  38.900  30.135  1.00  0.00           O  
ATOM   2449  H   TYR   155      77.928  39.212  33.579  1.00  0.00           H  
ATOM   2450  HA  TYR   155      77.206  36.919  35.124  1.00  0.00           H  
ATOM   2451  HB2 TYR   155      78.574  36.950  32.431  1.00  0.00           H  
ATOM   2452  HB3 TYR   155      77.568  35.678  33.089  1.00  0.00           H  
ATOM   2453  HD1 TYR   155      75.275  37.743  34.072  1.00  0.00           H  
ATOM   2454  HD2 TYR   155      77.376  37.044  30.359  1.00  0.00           H  
ATOM   2455  HE1 TYR   155      73.360  38.684  32.799  1.00  0.00           H  
ATOM   2456  HE2 TYR   155      75.481  38.029  29.117  1.00  0.00           H  
ATOM   2457  HH  TYR   155      72.526  39.260  30.670  1.00  0.00           H  
ATOM   2458  N   GLN   156      80.277  37.428  35.459  1.00  0.00           N  
ATOM   2459  CA  GLN   156      81.553  37.002  36.046  1.00  0.00           C  
ATOM   2460  C   GLN   156      81.792  37.560  37.467  1.00  0.00           C  
ATOM   2461  O   GLN   156      82.906  37.429  37.983  1.00  0.00           O  
ATOM   2462  CB  GLN   156      82.706  37.345  35.081  1.00  0.00           C  
ATOM   2463  CG  GLN   156      82.724  36.441  33.837  1.00  0.00           C  
ATOM   2464  CD  GLN   156      83.781  36.855  32.815  1.00  0.00           C  
ATOM   2465  NE2 GLN   156      83.882  36.163  31.703  1.00  0.00           N  
ATOM   2466  OE1 GLN   156      84.571  37.775  32.994  1.00  0.00           O  
ATOM   2467  H   GLN   156      80.112  38.426  35.423  1.00  0.00           H  
ATOM   2468  HA  GLN   156      81.535  35.918  36.166  1.00  0.00           H  
ATOM   2469  HB2 GLN   156      82.620  38.389  34.777  1.00  0.00           H  
ATOM   2470  HB3 GLN   156      83.662  37.218  35.588  1.00  0.00           H  
ATOM   2471  HG2 GLN   156      82.924  35.415  34.147  1.00  0.00           H  
ATOM   2472  HG3 GLN   156      81.751  36.455  33.350  1.00  0.00           H  
ATOM   2473 HE21 GLN   156      84.592  36.449  31.051  1.00  0.00           H  
ATOM   2474 HE22 GLN   156      83.250  35.403  31.531  1.00  0.00           H  
ATOM   2475  N   ASP   157      80.782  38.139  38.128  1.00  0.00           N  
ATOM   2476  CA  ASP   157      80.848  38.578  39.531  1.00  0.00           C  
ATOM   2477  C   ASP   157      79.671  37.997  40.350  1.00  0.00           C  
ATOM   2478  O   ASP   157      78.519  38.350  40.085  1.00  0.00           O  
ATOM   2479  CB  ASP   157      80.916  40.115  39.598  1.00  0.00           C  
ATOM   2480  CG  ASP   157      81.071  40.676  41.021  1.00  0.00           C  
ATOM   2481  OD1 ASP   157      80.839  39.966  42.025  1.00  0.00           O  
ATOM   2482  OD2 ASP   157      81.459  41.859  41.162  1.00  0.00           O1-
ATOM   2483  H   ASP   157      79.887  38.247  37.659  1.00  0.00           H  
ATOM   2484  HA  ASP   157      81.783  38.232  39.966  1.00  0.00           H  
ATOM   2485  HB2 ASP   157      81.768  40.449  39.003  1.00  0.00           H  
ATOM   2486  HB3 ASP   157      80.013  40.533  39.152  1.00  0.00           H  
ATOM   2487  N   PRO   158      79.924  37.150  41.373  1.00  0.00           N  
ATOM   2488  CA  PRO   158      78.882  36.583  42.237  1.00  0.00           C  
ATOM   2489  C   PRO   158      77.962  37.607  42.919  1.00  0.00           C  
ATOM   2490  O   PRO   158      76.830  37.262  43.256  1.00  0.00           O  
ATOM   2491  CB  PRO   158      79.633  35.752  43.284  1.00  0.00           C  
ATOM   2492  CG  PRO   158      80.908  35.337  42.555  1.00  0.00           C  
ATOM   2493  CD  PRO   158      81.216  36.568  41.710  1.00  0.00           C  
ATOM   2494  HA  PRO   158      78.270  35.916  41.636  1.00  0.00           H  
ATOM   2495  HB2 PRO   158      79.895  36.372  44.144  1.00  0.00           H  
ATOM   2496  HB3 PRO   158      79.053  34.886  43.604  1.00  0.00           H  
ATOM   2497  HG2 PRO   158      81.720  35.113  43.247  1.00  0.00           H  
ATOM   2498  HG3 PRO   158      80.702  34.483  41.907  1.00  0.00           H  
ATOM   2499  HD2 PRO   158      81.797  37.285  42.292  1.00  0.00           H  
ATOM   2500  HD3 PRO   158      81.768  36.267  40.818  1.00  0.00           H  
ATOM   2501  N   GLY   159      78.435  38.842  43.124  1.00  0.00           N  
ATOM   2502  CA  GLY   159      77.676  39.944  43.723  1.00  0.00           C  
ATOM   2503  C   GLY   159      76.874  40.796  42.732  1.00  0.00           C  
ATOM   2504  O   GLY   159      76.198  41.731  43.163  1.00  0.00           O  
ATOM   2505  H   GLY   159      79.365  39.056  42.773  1.00  0.00           H  
ATOM   2506  HA2 GLY   159      76.979  39.542  44.455  1.00  0.00           H  
ATOM   2507  HA3 GLY   159      78.367  40.603  44.245  1.00  0.00           H  
ATOM   2508  N   CYX   160      76.949  40.516  41.425  1.00  0.00           N  
ATOM   2509  CA  CYX   160      76.166  41.205  40.398  1.00  0.00           C  
ATOM   2510  C   CYX   160      74.820  40.503  40.133  1.00  0.00           C  
ATOM   2511  O   CYX   160      74.736  39.274  40.168  1.00  0.00           O  
ATOM   2512  CB  CYX   160      77.015  41.354  39.128  1.00  0.00           C  
ATOM   2513  SG  CYX   160      76.349  42.551  37.940  1.00  0.00           S  
ATOM   2514  H   CYX   160      77.480  39.702  41.132  1.00  0.00           H  
ATOM   2515  HA  CYX   160      75.946  42.213  40.753  1.00  0.00           H  
ATOM   2516  HB2 CYX   160      78.006  41.699  39.419  1.00  0.00           H  
ATOM   2517  HB3 CYX   160      77.123  40.379  38.649  1.00  0.00           H  
ATOM   2518  N   CYX   161      73.764  41.281  39.868  1.00  0.00           N  
ATOM   2519  CA  CYX   161      72.424  40.763  39.552  1.00  0.00           C  
ATOM   2520  C   CYX   161      71.614  41.711  38.633  1.00  0.00           C  
ATOM   2521  O   CYX   161      70.384  41.714  38.620  1.00  0.00           O  
ATOM   2522  CB  CYX   161      71.713  40.361  40.863  1.00  0.00           C  
ATOM   2523  SG  CYX   161      70.177  39.402  40.697  1.00  0.00           S  
ATOM   2524  H   CYX   161      73.902  42.283  39.831  1.00  0.00           H  
ATOM   2525  HA  CYX   161      72.566  39.854  38.967  1.00  0.00           H  
ATOM   2526  HB2 CYX   161      72.403  39.757  41.453  1.00  0.00           H  
ATOM   2527  HB3 CYX   161      71.489  41.265  41.429  1.00  0.00           H  
ATOM   2528  N   ASP   162      72.302  42.557  37.862  1.00  0.00           N  
ATOM   2529  CA  ASP   162      71.688  43.450  36.879  1.00  0.00           C  
ATOM   2530  C   ASP   162      71.054  42.642  35.727  1.00  0.00           C  
ATOM   2531  O   ASP   162      71.714  41.817  35.092  1.00  0.00           O  
ATOM   2532  CB  ASP   162      72.707  44.472  36.335  1.00  0.00           C  
ATOM   2533  CG  ASP   162      73.499  45.273  37.384  1.00  0.00           C  
ATOM   2534  OD1 ASP   162      74.025  44.692  38.363  1.00  0.00           O  
ATOM   2535  OD2 ASP   162      73.665  46.500  37.174  1.00  0.00           O1-
ATOM   2536  H   ASP   162      73.308  42.605  37.948  1.00  0.00           H  
ATOM   2537  HA  ASP   162      70.898  44.009  37.383  1.00  0.00           H  
ATOM   2538  HB2 ASP   162      73.431  43.942  35.713  1.00  0.00           H  
ATOM   2539  HB3 ASP   162      72.171  45.169  35.688  1.00  0.00           H  
ATOM   2540  N   PHE   163      69.772  42.888  35.429  1.00  0.00           N  
ATOM   2541  CA  PHE   163      68.974  42.141  34.439  1.00  0.00           C  
ATOM   2542  C   PHE   163      69.315  42.497  32.971  1.00  0.00           C  
ATOM   2543  O   PHE   163      68.453  42.851  32.165  1.00  0.00           O  
ATOM   2544  CB  PHE   163      67.479  42.284  34.787  1.00  0.00           C  
ATOM   2545  CG  PHE   163      66.536  41.422  33.959  1.00  0.00           C  
ATOM   2546  CD1 PHE   163      66.492  40.029  34.157  1.00  0.00           C  
ATOM   2547  CD2 PHE   163      65.708  42.009  32.980  1.00  0.00           C  
ATOM   2548  CE1 PHE   163      65.638  39.231  33.372  1.00  0.00           C  
ATOM   2549  CE2 PHE   163      64.858  41.211  32.195  1.00  0.00           C  
ATOM   2550  CZ  PHE   163      64.822  39.820  32.391  1.00  0.00           C  
ATOM   2551  H   PHE   163      69.287  43.558  36.004  1.00  0.00           H  
ATOM   2552  HA  PHE   163      69.228  41.086  34.554  1.00  0.00           H  
ATOM   2553  HB2 PHE   163      67.342  42.013  35.835  1.00  0.00           H  
ATOM   2554  HB3 PHE   163      67.192  43.331  34.682  1.00  0.00           H  
ATOM   2555  HD1 PHE   163      67.124  39.566  34.902  1.00  0.00           H  
ATOM   2556  HD2 PHE   163      65.750  43.074  32.802  1.00  0.00           H  
ATOM   2557  HE1 PHE   163      65.619  38.159  33.512  1.00  0.00           H  
ATOM   2558  HE2 PHE   163      64.247  41.671  31.430  1.00  0.00           H  
ATOM   2559  HZ  PHE   163      64.179  39.201  31.781  1.00  0.00           H  
ATOM   2560  N   VAL   164      70.595  42.428  32.599  1.00  0.00           N  
ATOM   2561  CA  VAL   164      71.022  42.548  31.199  1.00  0.00           C  
ATOM   2562  C   VAL   164      70.660  41.260  30.455  1.00  0.00           C  
ATOM   2563  O   VAL   164      71.013  40.165  30.895  1.00  0.00           O  
ATOM   2564  CB  VAL   164      72.520  42.884  31.064  1.00  0.00           C  
ATOM   2565  CG1 VAL   164      72.846  43.228  29.604  1.00  0.00           C  
ATOM   2566  CG2 VAL   164      72.917  44.091  31.927  1.00  0.00           C  
ATOM   2567  H   VAL   164      71.271  42.133  33.298  1.00  0.00           H  
ATOM   2568  HA  VAL   164      70.462  43.369  30.751  1.00  0.00           H  
ATOM   2569  HB  VAL   164      73.121  42.027  31.372  1.00  0.00           H  
ATOM   2570 HG11 VAL   164      72.175  44.004  29.237  1.00  0.00           H  
ATOM   2571 HG12 VAL   164      73.869  43.595  29.530  1.00  0.00           H  
ATOM   2572 HG13 VAL   164      72.753  42.341  28.976  1.00  0.00           H  
ATOM   2573 HG21 VAL   164      72.791  43.855  32.984  1.00  0.00           H  
ATOM   2574 HG22 VAL   164      73.966  44.336  31.764  1.00  0.00           H  
ATOM   2575 HG23 VAL   164      72.300  44.955  31.678  1.00  0.00           H  
ATOM   2576  N   THR   165      69.954  41.386  29.333  1.00  0.00           N  
ATOM   2577  CA  THR   165      69.369  40.280  28.555  1.00  0.00           C  
ATOM   2578  C   THR   165      69.600  40.469  27.056  1.00  0.00           C  
ATOM   2579  O   THR   165      69.713  41.599  26.575  1.00  0.00           O  
ATOM   2580  CB  THR   165      67.852  40.163  28.801  1.00  0.00           C  
ATOM   2581  CG2 THR   165      67.496  39.375  30.051  1.00  0.00           C  
ATOM   2582  OG1 THR   165      67.231  41.421  28.920  1.00  0.00           O  
ATOM   2583  H   THR   165      69.717  42.314  29.015  1.00  0.00           H  
ATOM   2584  HA  THR   165      69.840  39.341  28.843  1.00  0.00           H  
ATOM   2585  HB  THR   165      67.401  39.643  27.955  1.00  0.00           H  
ATOM   2586  HG1 THR   165      67.392  41.745  29.815  1.00  0.00           H  
ATOM   2587 HG21 THR   165      67.987  39.803  30.926  1.00  0.00           H  
ATOM   2588 HG22 THR   165      66.416  39.391  30.192  1.00  0.00           H  
ATOM   2589 HG23 THR   165      67.807  38.342  29.910  1.00  0.00           H  
ATOM   2590  N   ASN   166      69.651  39.369  26.297  1.00  0.00           N  
ATOM   2591  CA  ASN   166      69.677  39.453  24.833  1.00  0.00           C  
ATOM   2592  C   ASN   166      68.308  39.852  24.245  1.00  0.00           C  
ATOM   2593  O   ASN   166      67.247  39.642  24.842  1.00  0.00           O  
ATOM   2594  CB  ASN   166      70.227  38.160  24.204  1.00  0.00           C  
ATOM   2595  CG  ASN   166      69.308  36.961  24.338  1.00  0.00           C  
ATOM   2596  ND2 ASN   166      69.759  35.940  25.016  1.00  0.00           N  
ATOM   2597  OD1 ASN   166      68.202  36.936  23.817  1.00  0.00           O  
ATOM   2598  H   ASN   166      69.569  38.461  26.743  1.00  0.00           H  
ATOM   2599  HA  ASN   166      70.377  40.250  24.572  1.00  0.00           H  
ATOM   2600  HB2 ASN   166      70.404  38.319  23.142  1.00  0.00           H  
ATOM   2601  HB3 ASN   166      71.187  37.929  24.657  1.00  0.00           H  
ATOM   2602 HD21 ASN   166      69.168  35.125  25.138  1.00  0.00           H  
ATOM   2603 HD22 ASN   166      70.696  35.964  25.402  1.00  0.00           H  
ATOM   2604  N   ARG   167      68.345  40.386  23.017  1.00  0.00           N  
ATOM   2605  CA  ARG   167      67.178  40.897  22.281  1.00  0.00           C  
ATOM   2606  C   ARG   167      66.060  39.867  22.101  1.00  0.00           C  
ATOM   2607  O   ARG   167      64.896  40.224  22.254  1.00  0.00           O  
ATOM   2608  CB  ARG   167      67.674  41.467  20.937  1.00  0.00           C  
ATOM   2609  CG  ARG   167      66.559  42.082  20.068  1.00  0.00           C  
ATOM   2610  CD  ARG   167      67.088  42.983  18.939  1.00  0.00           C  
ATOM   2611  NE  ARG   167      67.895  44.109  19.462  1.00  0.00           N  
ATOM   2612  CZ  ARG   167      69.172  44.345  19.219  1.00  0.00           C  
ATOM   2613  NH1 ARG   167      69.837  43.717  18.297  1.00  0.00           N1+
ATOM   2614  NH2 ARG   167      69.820  45.217  19.931  1.00  0.00           N  
ATOM   2615  H   ARG   167      69.258  40.520  22.608  1.00  0.00           H  
ATOM   2616  HA  ARG   167      66.737  41.704  22.868  1.00  0.00           H  
ATOM   2617  HB2 ARG   167      68.419  42.230  21.166  1.00  0.00           H  
ATOM   2618  HB3 ARG   167      68.167  40.679  20.363  1.00  0.00           H  
ATOM   2619  HG2 ARG   167      65.977  41.276  19.620  1.00  0.00           H  
ATOM   2620  HG3 ARG   167      65.889  42.667  20.691  1.00  0.00           H  
ATOM   2621  HD2 ARG   167      67.672  42.367  18.254  1.00  0.00           H  
ATOM   2622  HD3 ARG   167      66.236  43.383  18.384  1.00  0.00           H  
ATOM   2623  HE  ARG   167      67.456  44.723  20.133  1.00  0.00           H  
ATOM   2624 HH11 ARG   167      69.361  43.127  17.634  1.00  0.00           H  
ATOM   2625 HH12 ARG   167      70.838  43.816  18.176  1.00  0.00           H  
ATOM   2626 HH21 ARG   167      69.359  45.645  20.732  1.00  0.00           H  
ATOM   2627 HH22 ARG   167      70.784  45.400  19.739  1.00  0.00           H  
ATOM   2628  N   ALA   168      66.393  38.610  21.802  1.00  0.00           N  
ATOM   2629  CA  ALA   168      65.398  37.567  21.561  1.00  0.00           C  
ATOM   2630  C   ALA   168      64.599  37.235  22.833  1.00  0.00           C  
ATOM   2631  O   ALA   168      63.368  37.288  22.818  1.00  0.00           O  
ATOM   2632  CB  ALA   168      66.101  36.333  20.978  1.00  0.00           C  
ATOM   2633  H   ALA   168      67.367  38.352  21.804  1.00  0.00           H  
ATOM   2634  HA  ALA   168      64.683  37.931  20.820  1.00  0.00           H  
ATOM   2635  HB1 ALA   168      66.836  35.942  21.684  1.00  0.00           H  
ATOM   2636  HB2 ALA   168      65.365  35.555  20.771  1.00  0.00           H  
ATOM   2637  HB3 ALA   168      66.604  36.595  20.047  1.00  0.00           H  
ATOM   2638  N   TYR   169      65.283  36.955  23.948  1.00  0.00           N  
ATOM   2639  CA  TYR   169      64.624  36.613  25.209  1.00  0.00           C  
ATOM   2640  C   TYR   169      63.849  37.792  25.813  1.00  0.00           C  
ATOM   2641  O   TYR   169      62.713  37.625  26.264  1.00  0.00           O  
ATOM   2642  CB  TYR   169      65.648  36.060  26.209  1.00  0.00           C  
ATOM   2643  CG  TYR   169      64.988  35.626  27.504  1.00  0.00           C  
ATOM   2644  CD1 TYR   169      64.069  34.561  27.479  1.00  0.00           C  
ATOM   2645  CD2 TYR   169      65.212  36.330  28.704  1.00  0.00           C  
ATOM   2646  CE1 TYR   169      63.361  34.210  28.641  1.00  0.00           C  
ATOM   2647  CE2 TYR   169      64.527  35.957  29.879  1.00  0.00           C  
ATOM   2648  CZ  TYR   169      63.595  34.898  29.849  1.00  0.00           C  
ATOM   2649  OH  TYR   169      62.918  34.545  30.970  1.00  0.00           O  
ATOM   2650  H   TYR   169      66.300  36.952  23.915  1.00  0.00           H  
ATOM   2651  HA  TYR   169      63.895  35.829  25.003  1.00  0.00           H  
ATOM   2652  HB2 TYR   169      66.152  35.198  25.769  1.00  0.00           H  
ATOM   2653  HB3 TYR   169      66.401  36.824  26.416  1.00  0.00           H  
ATOM   2654  HD1 TYR   169      63.885  34.025  26.560  1.00  0.00           H  
ATOM   2655  HD2 TYR   169      65.901  37.161  28.725  1.00  0.00           H  
ATOM   2656  HE1 TYR   169      62.637  33.413  28.609  1.00  0.00           H  
ATOM   2657  HE2 TYR   169      64.693  36.482  30.806  1.00  0.00           H  
ATOM   2658  HH  TYR   169      62.361  33.763  30.806  1.00  0.00           H  
ATOM   2659  N   ALA   170      64.423  38.998  25.784  1.00  0.00           N  
ATOM   2660  CA  ALA   170      63.776  40.196  26.313  1.00  0.00           C  
ATOM   2661  C   ALA   170      62.487  40.560  25.552  1.00  0.00           C  
ATOM   2662  O   ALA   170      61.482  40.909  26.176  1.00  0.00           O  
ATOM   2663  CB  ALA   170      64.794  41.332  26.262  1.00  0.00           C  
ATOM   2664  H   ALA   170      65.366  39.087  25.417  1.00  0.00           H  
ATOM   2665  HA  ALA   170      63.508  40.022  27.357  1.00  0.00           H  
ATOM   2666  HB1 ALA   170      65.089  41.512  25.228  1.00  0.00           H  
ATOM   2667  HB2 ALA   170      64.360  42.236  26.690  1.00  0.00           H  
ATOM   2668  HB3 ALA   170      65.679  41.063  26.836  1.00  0.00           H  
ATOM   2669  N   ILE   171      62.476  40.428  24.218  1.00  0.00           N  
ATOM   2670  CA  ILE   171      61.265  40.625  23.407  1.00  0.00           C  
ATOM   2671  C   ILE   171      60.245  39.507  23.673  1.00  0.00           C  
ATOM   2672  O   ILE   171      59.091  39.807  23.975  1.00  0.00           O  
ATOM   2673  CB  ILE   171      61.629  40.780  21.909  1.00  0.00           C  
ATOM   2674  CG1 ILE   171      62.336  42.141  21.693  1.00  0.00           C  
ATOM   2675  CG2 ILE   171      60.389  40.676  21.003  1.00  0.00           C  
ATOM   2676  CD1 ILE   171      62.916  42.344  20.287  1.00  0.00           C  
ATOM   2677  H   ILE   171      63.335  40.163  23.746  1.00  0.00           H  
ATOM   2678  HA  ILE   171      60.786  41.551  23.724  1.00  0.00           H  
ATOM   2679  HB  ILE   171      62.311  39.975  21.631  1.00  0.00           H  
ATOM   2680 HG12 ILE   171      61.634  42.949  21.897  1.00  0.00           H  
ATOM   2681 HG13 ILE   171      63.160  42.235  22.401  1.00  0.00           H  
ATOM   2682 HG21 ILE   171      59.655  41.433  21.283  1.00  0.00           H  
ATOM   2683 HG22 ILE   171      60.662  40.811  19.958  1.00  0.00           H  
ATOM   2684 HG23 ILE   171      59.941  39.687  21.086  1.00  0.00           H  
ATOM   2685 HD11 ILE   171      62.117  42.457  19.555  1.00  0.00           H  
ATOM   2686 HD12 ILE   171      63.520  43.251  20.275  1.00  0.00           H  
ATOM   2687 HD13 ILE   171      63.540  41.492  20.016  1.00  0.00           H  
ATOM   2688  N   ALA   172      60.652  38.233  23.619  1.00  0.00           N  
ATOM   2689  CA  ALA   172      59.740  37.096  23.783  1.00  0.00           C  
ATOM   2690  C   ALA   172      59.040  37.079  25.156  1.00  0.00           C  
ATOM   2691  O   ALA   172      57.821  36.912  25.223  1.00  0.00           O  
ATOM   2692  CB  ALA   172      60.525  35.802  23.539  1.00  0.00           C  
ATOM   2693  H   ALA   172      61.620  38.035  23.384  1.00  0.00           H  
ATOM   2694  HA  ALA   172      58.958  37.170  23.026  1.00  0.00           H  
ATOM   2695  HB1 ALA   172      61.332  35.708  24.268  1.00  0.00           H  
ATOM   2696  HB2 ALA   172      59.858  34.944  23.634  1.00  0.00           H  
ATOM   2697  HB3 ALA   172      60.951  35.810  22.534  1.00  0.00           H  
ATOM   2698  N   SER   173      59.789  37.310  26.239  1.00  0.00           N  
ATOM   2699  CA  SER   173      59.231  37.422  27.595  1.00  0.00           C  
ATOM   2700  C   SER   173      58.284  38.622  27.724  1.00  0.00           C  
ATOM   2701  O   SER   173      57.172  38.453  28.211  1.00  0.00           O  
ATOM   2702  CB  SER   173      60.347  37.479  28.646  1.00  0.00           C  
ATOM   2703  OG  SER   173      61.261  38.526  28.379  1.00  0.00           O  
ATOM   2704  H   SER   173      60.786  37.445  26.116  1.00  0.00           H  
ATOM   2705  HA  SER   173      58.637  36.531  27.799  1.00  0.00           H  
ATOM   2706  HB2 SER   173      59.901  37.629  29.631  1.00  0.00           H  
ATOM   2707  HB3 SER   173      60.885  36.529  28.653  1.00  0.00           H  
ATOM   2708  HG  SER   173      61.876  38.206  27.694  1.00  0.00           H  
ATOM   2709  N   SER   174      58.642  39.806  27.212  1.00  0.00           N  
ATOM   2710  CA  SER   174      57.748  40.980  27.242  1.00  0.00           C  
ATOM   2711  C   SER   174      56.439  40.754  26.469  1.00  0.00           C  
ATOM   2712  O   SER   174      55.376  41.219  26.885  1.00  0.00           O  
ATOM   2713  CB  SER   174      58.442  42.217  26.662  1.00  0.00           C  
ATOM   2714  OG  SER   174      59.674  42.482  27.305  1.00  0.00           O  
ATOM   2715  H   SER   174      59.578  39.904  26.840  1.00  0.00           H  
ATOM   2716  HA  SER   174      57.481  41.189  28.278  1.00  0.00           H  
ATOM   2717  HB2 SER   174      58.621  42.063  25.598  1.00  0.00           H  
ATOM   2718  HB3 SER   174      57.786  43.080  26.786  1.00  0.00           H  
ATOM   2719  HG  SER   174      60.336  41.871  26.916  1.00  0.00           H  
ATOM   2720  N   ILE   175      56.502  40.037  25.341  1.00  0.00           N  
ATOM   2721  CA  ILE   175      55.330  39.682  24.531  1.00  0.00           C  
ATOM   2722  C   ILE   175      54.390  38.742  25.298  1.00  0.00           C  
ATOM   2723  O   ILE   175      53.194  39.025  25.373  1.00  0.00           O  
ATOM   2724  CB  ILE   175      55.779  39.121  23.157  1.00  0.00           C  
ATOM   2725  CG1 ILE   175      56.263  40.295  22.273  1.00  0.00           C  
ATOM   2726  CG2 ILE   175      54.664  38.343  22.435  1.00  0.00           C  
ATOM   2727  CD1 ILE   175      56.891  39.866  20.940  1.00  0.00           C  
ATOM   2728  H   ILE   175      57.412  39.709  25.034  1.00  0.00           H  
ATOM   2729  HA  ILE   175      54.758  40.588  24.343  1.00  0.00           H  
ATOM   2730  HB  ILE   175      56.611  38.433  23.316  1.00  0.00           H  
ATOM   2731 HG12 ILE   175      55.425  40.962  22.063  1.00  0.00           H  
ATOM   2732 HG13 ILE   175      57.011  40.871  22.818  1.00  0.00           H  
ATOM   2733 HG21 ILE   175      53.806  38.993  22.263  1.00  0.00           H  
ATOM   2734 HG22 ILE   175      55.022  37.956  21.482  1.00  0.00           H  
ATOM   2735 HG23 ILE   175      54.360  37.481  23.028  1.00  0.00           H  
ATOM   2736 HD11 ILE   175      56.129  39.477  20.265  1.00  0.00           H  
ATOM   2737 HD12 ILE   175      57.355  40.731  20.466  1.00  0.00           H  
ATOM   2738 HD13 ILE   175      57.648  39.101  21.116  1.00  0.00           H  
ATOM   2739  N   ILE   176      54.909  37.651  25.874  1.00  0.00           N  
ATOM   2740  CA  ILE   176      54.087  36.640  26.561  1.00  0.00           C  
ATOM   2741  C   ILE   176      53.609  37.143  27.929  1.00  0.00           C  
ATOM   2742  O   ILE   176      52.409  37.169  28.184  1.00  0.00           O  
ATOM   2743  CB  ILE   176      54.837  35.289  26.667  1.00  0.00           C  
ATOM   2744  CG1 ILE   176      55.128  34.711  25.260  1.00  0.00           C  
ATOM   2745  CG2 ILE   176      54.017  34.275  27.492  1.00  0.00           C  
ATOM   2746  CD1 ILE   176      56.186  33.599  25.259  1.00  0.00           C  
ATOM   2747  H   ILE   176      55.908  37.488  25.793  1.00  0.00           H  
ATOM   2748  HA  ILE   176      53.187  36.466  25.969  1.00  0.00           H  
ATOM   2749  HB  ILE   176      55.787  35.462  27.178  1.00  0.00           H  
ATOM   2750 HG12 ILE   176      54.203  34.330  24.823  1.00  0.00           H  
ATOM   2751 HG13 ILE   176      55.501  35.498  24.606  1.00  0.00           H  
ATOM   2752 HG21 ILE   176      53.008  34.180  27.085  1.00  0.00           H  
ATOM   2753 HG22 ILE   176      54.486  33.294  27.490  1.00  0.00           H  
ATOM   2754 HG23 ILE   176      53.940  34.597  28.532  1.00  0.00           H  
ATOM   2755 HD11 ILE   176      55.828  32.724  25.800  1.00  0.00           H  
ATOM   2756 HD12 ILE   176      56.397  33.307  24.230  1.00  0.00           H  
ATOM   2757 HD13 ILE   176      57.105  33.963  25.718  1.00  0.00           H  
ATOM   2758  N   SER   177      54.524  37.587  28.794  1.00  0.00           N  
ATOM   2759  CA  SER   177      54.235  37.952  30.189  1.00  0.00           C  
ATOM   2760  C   SER   177      53.402  39.229  30.358  1.00  0.00           C  
ATOM   2761  O   SER   177      53.038  39.549  31.486  1.00  0.00           O  
ATOM   2762  CB  SER   177      55.544  38.113  30.977  1.00  0.00           C  
ATOM   2763  OG  SER   177      56.372  36.970  30.861  1.00  0.00           O  
ATOM   2764  H   SER   177      55.502  37.590  28.521  1.00  0.00           H  
ATOM   2765  HA  SER   177      53.661  37.146  30.642  1.00  0.00           H  
ATOM   2766  HB2 SER   177      56.083  38.980  30.594  1.00  0.00           H  
ATOM   2767  HB3 SER   177      55.316  38.284  32.031  1.00  0.00           H  
ATOM   2768  HG  SER   177      56.076  36.308  31.520  1.00  0.00           H  
ATOM   2769  N   PHE   178      53.111  39.976  29.284  1.00  0.00           N  
ATOM   2770  CA  PHE   178      52.336  41.218  29.378  1.00  0.00           C  
ATOM   2771  C   PHE   178      51.550  41.597  28.120  1.00  0.00           C  
ATOM   2772  O   PHE   178      50.330  41.741  28.201  1.00  0.00           O  
ATOM   2773  CB  PHE   178      53.266  42.355  29.813  1.00  0.00           C  
ATOM   2774  CG  PHE   178      52.589  43.704  29.956  1.00  0.00           C  
ATOM   2775  CD1 PHE   178      51.624  43.905  30.961  1.00  0.00           C  
ATOM   2776  CD2 PHE   178      52.926  44.761  29.090  1.00  0.00           C  
ATOM   2777  CE1 PHE   178      50.996  45.154  31.098  1.00  0.00           C  
ATOM   2778  CE2 PHE   178      52.305  46.014  29.237  1.00  0.00           C  
ATOM   2779  CZ  PHE   178      51.343  46.212  30.243  1.00  0.00           C  
ATOM   2780  H   PHE   178      53.428  39.654  28.382  1.00  0.00           H  
ATOM   2781  HA  PHE   178      51.590  41.090  30.162  1.00  0.00           H  
ATOM   2782  HB2 PHE   178      53.688  42.087  30.779  1.00  0.00           H  
ATOM   2783  HB3 PHE   178      54.093  42.437  29.105  1.00  0.00           H  
ATOM   2784  HD1 PHE   178      51.363  43.096  31.628  1.00  0.00           H  
ATOM   2785  HD2 PHE   178      53.665  44.611  28.316  1.00  0.00           H  
ATOM   2786  HE1 PHE   178      50.245  45.303  31.863  1.00  0.00           H  
ATOM   2787  HE2 PHE   178      52.565  46.820  28.572  1.00  0.00           H  
ATOM   2788  HZ  PHE   178      50.856  47.169  30.353  1.00  0.00           H  
ATOM   2789  N   TYR   179      52.199  41.784  26.964  1.00  0.00           N  
ATOM   2790  CA  TYR   179      51.513  42.405  25.820  1.00  0.00           C  
ATOM   2791  C   TYR   179      50.404  41.536  25.200  1.00  0.00           C  
ATOM   2792  O   TYR   179      49.366  42.083  24.828  1.00  0.00           O  
ATOM   2793  CB  TYR   179      52.519  42.884  24.763  1.00  0.00           C  
ATOM   2794  CG  TYR   179      53.360  44.076  25.195  1.00  0.00           C  
ATOM   2795  CD1 TYR   179      52.735  45.313  25.455  1.00  0.00           C  
ATOM   2796  CD2 TYR   179      54.760  43.967  25.315  1.00  0.00           C  
ATOM   2797  CE1 TYR   179      53.497  46.427  25.856  1.00  0.00           C  
ATOM   2798  CE2 TYR   179      55.526  45.077  25.721  1.00  0.00           C  
ATOM   2799  CZ  TYR   179      54.897  46.307  26.000  1.00  0.00           C  
ATOM   2800  OH  TYR   179      55.638  47.371  26.404  1.00  0.00           O  
ATOM   2801  H   TYR   179      53.204  41.648  26.930  1.00  0.00           H  
ATOM   2802  HA  TYR   179      51.003  43.292  26.196  1.00  0.00           H  
ATOM   2803  HB2 TYR   179      53.163  42.052  24.482  1.00  0.00           H  
ATOM   2804  HB3 TYR   179      51.966  43.181  23.871  1.00  0.00           H  
ATOM   2805  HD1 TYR   179      51.663  45.405  25.350  1.00  0.00           H  
ATOM   2806  HD2 TYR   179      55.246  43.027  25.103  1.00  0.00           H  
ATOM   2807  HE1 TYR   179      53.011  47.369  26.055  1.00  0.00           H  
ATOM   2808  HE2 TYR   179      56.598  44.999  25.829  1.00  0.00           H  
ATOM   2809  HH  TYR   179      55.098  48.087  26.738  1.00  0.00           H  
ATOM   2810  N   ILE   180      50.564  40.209  25.120  1.00  0.00           N  
ATOM   2811  CA  ILE   180      49.489  39.303  24.672  1.00  0.00           C  
ATOM   2812  C   ILE   180      48.292  39.330  25.650  1.00  0.00           C  
ATOM   2813  O   ILE   180      47.186  39.632  25.190  1.00  0.00           O  
ATOM   2814  CB  ILE   180      50.040  37.889  24.352  1.00  0.00           C  
ATOM   2815  CG1 ILE   180      50.827  37.945  23.022  1.00  0.00           C  
ATOM   2816  CG2 ILE   180      48.919  36.835  24.271  1.00  0.00           C  
ATOM   2817  CD1 ILE   180      51.569  36.647  22.672  1.00  0.00           C  
ATOM   2818  H   ILE   180      51.445  39.804  25.425  1.00  0.00           H  
ATOM   2819  HA  ILE   180      49.094  39.703  23.737  1.00  0.00           H  
ATOM   2820  HB  ILE   180      50.735  37.588  25.136  1.00  0.00           H  
ATOM   2821 HG12 ILE   180      50.145  38.189  22.207  1.00  0.00           H  
ATOM   2822 HG13 ILE   180      51.568  38.740  23.087  1.00  0.00           H  
ATOM   2823 HG21 ILE   180      48.204  37.104  23.493  1.00  0.00           H  
ATOM   2824 HG22 ILE   180      49.332  35.850  24.058  1.00  0.00           H  
ATOM   2825 HG23 ILE   180      48.401  36.751  25.226  1.00  0.00           H  
ATOM   2826 HD11 ILE   180      50.864  35.851  22.437  1.00  0.00           H  
ATOM   2827 HD12 ILE   180      52.194  36.816  21.795  1.00  0.00           H  
ATOM   2828 HD13 ILE   180      52.200  36.342  23.508  1.00  0.00           H  
ATOM   2829  N   PRO   181      48.470  39.115  26.974  1.00  0.00           N  
ATOM   2830  CA  PRO   181      47.415  39.317  27.969  1.00  0.00           C  
ATOM   2831  C   PRO   181      46.719  40.680  27.866  1.00  0.00           C  
ATOM   2832  O   PRO   181      45.493  40.728  27.787  1.00  0.00           O  
ATOM   2833  CB  PRO   181      48.103  39.133  29.327  1.00  0.00           C  
ATOM   2834  CG  PRO   181      49.179  38.098  29.017  1.00  0.00           C  
ATOM   2835  CD  PRO   181      49.624  38.488  27.610  1.00  0.00           C  
ATOM   2836  HA  PRO   181      46.666  38.536  27.842  1.00  0.00           H  
ATOM   2837  HB2 PRO   181      48.579  40.063  29.642  1.00  0.00           H  
ATOM   2838  HB3 PRO   181      47.415  38.783  30.095  1.00  0.00           H  
ATOM   2839  HG2 PRO   181      50.008  38.136  29.724  1.00  0.00           H  
ATOM   2840  HG3 PRO   181      48.735  37.102  28.998  1.00  0.00           H  
ATOM   2841  HD2 PRO   181      50.455  39.188  27.666  1.00  0.00           H  
ATOM   2842  HD3 PRO   181      49.932  37.585  27.088  1.00  0.00           H  
ATOM   2843  N   LEU   182      47.478  41.780  27.786  1.00  0.00           N  
ATOM   2844  CA  LEU   182      46.937  43.139  27.692  1.00  0.00           C  
ATOM   2845  C   LEU   182      46.042  43.328  26.457  1.00  0.00           C  
ATOM   2846  O   LEU   182      44.930  43.838  26.584  1.00  0.00           O  
ATOM   2847  CB  LEU   182      48.109  44.143  27.713  1.00  0.00           C  
ATOM   2848  CG  LEU   182      47.697  45.618  27.535  1.00  0.00           C  
ATOM   2849  CD1 LEU   182      46.887  46.140  28.723  1.00  0.00           C  
ATOM   2850  CD2 LEU   182      48.938  46.494  27.372  1.00  0.00           C  
ATOM   2851  H   LEU   182      48.485  41.673  27.860  1.00  0.00           H  
ATOM   2852  HA  LEU   182      46.309  43.312  28.565  1.00  0.00           H  
ATOM   2853  HB2 LEU   182      48.653  44.035  28.653  1.00  0.00           H  
ATOM   2854  HB3 LEU   182      48.791  43.882  26.903  1.00  0.00           H  
ATOM   2855  HG  LEU   182      47.105  45.726  26.629  1.00  0.00           H  
ATOM   2856 HD11 LEU   182      47.464  46.038  29.643  1.00  0.00           H  
ATOM   2857 HD12 LEU   182      46.645  47.193  28.573  1.00  0.00           H  
ATOM   2858 HD13 LEU   182      45.957  45.582  28.811  1.00  0.00           H  
ATOM   2859 HD21 LEU   182      49.505  46.166  26.502  1.00  0.00           H  
ATOM   2860 HD22 LEU   182      48.639  47.533  27.232  1.00  0.00           H  
ATOM   2861 HD23 LEU   182      49.560  46.413  28.260  1.00  0.00           H  
ATOM   2862  N   LEU   183      46.498  42.904  25.274  1.00  0.00           N  
ATOM   2863  CA  LEU   183      45.723  43.024  24.034  1.00  0.00           C  
ATOM   2864  C   LEU   183      44.439  42.179  24.068  1.00  0.00           C  
ATOM   2865  O   LEU   183      43.393  42.647  23.615  1.00  0.00           O  
ATOM   2866  CB  LEU   183      46.610  42.643  22.834  1.00  0.00           C  
ATOM   2867  CG  LEU   183      47.704  43.679  22.507  1.00  0.00           C  
ATOM   2868  CD1 LEU   183      48.693  43.086  21.502  1.00  0.00           C  
ATOM   2869  CD2 LEU   183      47.123  44.959  21.899  1.00  0.00           C  
ATOM   2870  H   LEU   183      47.417  42.471  25.236  1.00  0.00           H  
ATOM   2871  HA  LEU   183      45.399  44.058  23.925  1.00  0.00           H  
ATOM   2872  HB2 LEU   183      47.078  41.680  23.047  1.00  0.00           H  
ATOM   2873  HB3 LEU   183      45.979  42.517  21.953  1.00  0.00           H  
ATOM   2874  HG  LEU   183      48.249  43.947  23.410  1.00  0.00           H  
ATOM   2875 HD11 LEU   183      48.179  42.813  20.581  1.00  0.00           H  
ATOM   2876 HD12 LEU   183      49.475  43.812  21.281  1.00  0.00           H  
ATOM   2877 HD13 LEU   183      49.157  42.199  21.935  1.00  0.00           H  
ATOM   2878 HD21 LEU   183      46.481  45.460  22.623  1.00  0.00           H  
ATOM   2879 HD22 LEU   183      47.933  45.639  21.635  1.00  0.00           H  
ATOM   2880 HD23 LEU   183      46.545  44.724  21.007  1.00  0.00           H  
ATOM   2881  N   ILE   184      44.488  40.971  24.642  1.00  0.00           N  
ATOM   2882  CA  ILE   184      43.292  40.132  24.816  1.00  0.00           C  
ATOM   2883  C   ILE   184      42.322  40.778  25.814  1.00  0.00           C  
ATOM   2884  O   ILE   184      41.135  40.884  25.515  1.00  0.00           O  
ATOM   2885  CB  ILE   184      43.670  38.687  25.213  1.00  0.00           C  
ATOM   2886  CG1 ILE   184      44.466  37.994  24.081  1.00  0.00           C  
ATOM   2887  CG2 ILE   184      42.401  37.867  25.528  1.00  0.00           C  
ATOM   2888  CD1 ILE   184      45.199  36.726  24.538  1.00  0.00           C  
ATOM   2889  H   ILE   184      45.377  40.637  25.003  1.00  0.00           H  
ATOM   2890  HA  ILE   184      42.768  40.085  23.860  1.00  0.00           H  
ATOM   2891  HB  ILE   184      44.293  38.730  26.108  1.00  0.00           H  
ATOM   2892 HG12 ILE   184      43.793  37.745  23.260  1.00  0.00           H  
ATOM   2893 HG13 ILE   184      45.221  38.674  23.690  1.00  0.00           H  
ATOM   2894 HG21 ILE   184      41.709  37.901  24.687  1.00  0.00           H  
ATOM   2895 HG22 ILE   184      42.656  36.829  25.735  1.00  0.00           H  
ATOM   2896 HG23 ILE   184      41.906  38.256  26.418  1.00  0.00           H  
ATOM   2897 HD11 ILE   184      44.491  35.953  24.833  1.00  0.00           H  
ATOM   2898 HD12 ILE   184      45.803  36.344  23.715  1.00  0.00           H  
ATOM   2899 HD13 ILE   184      45.853  36.959  25.380  1.00  0.00           H  
ATOM   2900  N   MET   185      42.802  41.272  26.960  1.00  0.00           N  
ATOM   2901  CA  MET   185      41.971  41.962  27.958  1.00  0.00           C  
ATOM   2902  C   MET   185      41.298  43.216  27.378  1.00  0.00           C  
ATOM   2903  O   MET   185      40.104  43.418  27.597  1.00  0.00           O  
ATOM   2904  CB  MET   185      42.817  42.312  29.195  1.00  0.00           C  
ATOM   2905  CG  MET   185      43.204  41.062  29.997  1.00  0.00           C  
ATOM   2906  SD  MET   185      44.536  41.295  31.207  1.00  0.00           S  
ATOM   2907  CE  MET   185      43.722  42.371  32.416  1.00  0.00           C  
ATOM   2908  H   MET   185      43.792  41.152  27.159  1.00  0.00           H  
ATOM   2909  HA  MET   185      41.171  41.290  28.271  1.00  0.00           H  
ATOM   2910  HB2 MET   185      43.722  42.833  28.878  1.00  0.00           H  
ATOM   2911  HB3 MET   185      42.245  42.974  29.844  1.00  0.00           H  
ATOM   2912  HG2 MET   185      42.322  40.688  30.515  1.00  0.00           H  
ATOM   2913  HG3 MET   185      43.531  40.286  29.306  1.00  0.00           H  
ATOM   2914  HE1 MET   185      42.836  41.874  32.812  1.00  0.00           H  
ATOM   2915  HE2 MET   185      44.414  42.581  33.232  1.00  0.00           H  
ATOM   2916  HE3 MET   185      43.437  43.310  31.943  1.00  0.00           H  
ATOM   2917  N   ILE   186      42.019  44.014  26.579  1.00  0.00           N  
ATOM   2918  CA  ILE   186      41.454  45.159  25.846  1.00  0.00           C  
ATOM   2919  C   ILE   186      40.330  44.699  24.907  1.00  0.00           C  
ATOM   2920  O   ILE   186      39.221  45.223  24.993  1.00  0.00           O  
ATOM   2921  CB  ILE   186      42.566  45.939  25.097  1.00  0.00           C  
ATOM   2922  CG1 ILE   186      43.445  46.709  26.111  1.00  0.00           C  
ATOM   2923  CG2 ILE   186      41.990  46.924  24.058  1.00  0.00           C  
ATOM   2924  CD1 ILE   186      44.769  47.220  25.525  1.00  0.00           C  
ATOM   2925  H   ILE   186      43.006  43.801  26.454  1.00  0.00           H  
ATOM   2926  HA  ILE   186      40.994  45.837  26.566  1.00  0.00           H  
ATOM   2927  HB  ILE   186      43.191  45.219  24.566  1.00  0.00           H  
ATOM   2928 HG12 ILE   186      42.884  47.554  26.514  1.00  0.00           H  
ATOM   2929 HG13 ILE   186      43.696  46.055  26.943  1.00  0.00           H  
ATOM   2930 HG21 ILE   186      41.311  47.628  24.539  1.00  0.00           H  
ATOM   2931 HG22 ILE   186      42.790  47.476  23.567  1.00  0.00           H  
ATOM   2932 HG23 ILE   186      41.455  46.389  23.273  1.00  0.00           H  
ATOM   2933 HD11 ILE   186      44.588  47.996  24.782  1.00  0.00           H  
ATOM   2934 HD12 ILE   186      45.374  47.646  26.325  1.00  0.00           H  
ATOM   2935 HD13 ILE   186      45.315  46.395  25.066  1.00  0.00           H  
ATOM   2936  N   PHE   187      40.575  43.703  24.048  1.00  0.00           N  
ATOM   2937  CA  PHE   187      39.575  43.193  23.100  1.00  0.00           C  
ATOM   2938  C   PHE   187      38.331  42.622  23.803  1.00  0.00           C  
ATOM   2939  O   PHE   187      37.199  42.941  23.436  1.00  0.00           O  
ATOM   2940  CB  PHE   187      40.252  42.142  22.208  1.00  0.00           C  
ATOM   2941  CG  PHE   187      39.347  41.459  21.196  1.00  0.00           C  
ATOM   2942  CD1 PHE   187      38.929  42.152  20.043  1.00  0.00           C  
ATOM   2943  CD2 PHE   187      38.969  40.113  21.372  1.00  0.00           C  
ATOM   2944  CE1 PHE   187      38.160  41.498  19.064  1.00  0.00           C  
ATOM   2945  CE2 PHE   187      38.208  39.455  20.387  1.00  0.00           C  
ATOM   2946  CZ  PHE   187      37.812  40.146  19.228  1.00  0.00           C  
ATOM   2947  H   PHE   187      41.506  43.298  24.028  1.00  0.00           H  
ATOM   2948  HA  PHE   187      39.239  44.016  22.468  1.00  0.00           H  
ATOM   2949  HB2 PHE   187      41.067  42.623  21.664  1.00  0.00           H  
ATOM   2950  HB3 PHE   187      40.702  41.378  22.843  1.00  0.00           H  
ATOM   2951  HD1 PHE   187      39.224  43.182  19.893  1.00  0.00           H  
ATOM   2952  HD2 PHE   187      39.293  39.571  22.250  1.00  0.00           H  
ATOM   2953  HE1 PHE   187      37.866  42.029  18.168  1.00  0.00           H  
ATOM   2954  HE2 PHE   187      37.953  38.410  20.510  1.00  0.00           H  
ATOM   2955  HZ  PHE   187      37.264  39.636  18.448  1.00  0.00           H  
ATOM   2956  N   VAL   188      38.528  41.818  24.849  1.00  0.00           N  
ATOM   2957  CA  VAL   188      37.453  41.168  25.611  1.00  0.00           C  
ATOM   2958  C   VAL   188      36.584  42.191  26.353  1.00  0.00           C  
ATOM   2959  O   VAL   188      35.357  42.132  26.254  1.00  0.00           O  
ATOM   2960  CB  VAL   188      38.054  40.095  26.544  1.00  0.00           C  
ATOM   2961  CG1 VAL   188      37.035  39.521  27.526  1.00  0.00           C  
ATOM   2962  CG2 VAL   188      38.575  38.905  25.722  1.00  0.00           C  
ATOM   2963  H   VAL   188      39.489  41.610  25.109  1.00  0.00           H  
ATOM   2964  HA  VAL   188      36.792  40.661  24.910  1.00  0.00           H  
ATOM   2965  HB  VAL   188      38.875  40.529  27.116  1.00  0.00           H  
ATOM   2966 HG11 VAL   188      36.181  39.133  26.972  1.00  0.00           H  
ATOM   2967 HG12 VAL   188      37.491  38.712  28.095  1.00  0.00           H  
ATOM   2968 HG13 VAL   188      36.706  40.286  28.229  1.00  0.00           H  
ATOM   2969 HG21 VAL   188      39.290  39.239  24.972  1.00  0.00           H  
ATOM   2970 HG22 VAL   188      39.081  38.198  26.381  1.00  0.00           H  
ATOM   2971 HG23 VAL   188      37.750  38.401  25.219  1.00  0.00           H  
ATOM   2972  N   TYR   189      37.171  43.181  27.034  1.00  0.00           N  
ATOM   2973  CA  TYR   189      36.385  44.244  27.672  1.00  0.00           C  
ATOM   2974  C   TYR   189      35.785  45.249  26.670  1.00  0.00           C  
ATOM   2975  O   TYR   189      34.699  45.776  26.920  1.00  0.00           O  
ATOM   2976  CB  TYR   189      37.215  44.945  28.754  1.00  0.00           C  
ATOM   2977  CG  TYR   189      37.584  44.090  29.961  1.00  0.00           C  
ATOM   2978  CD1 TYR   189      36.598  43.350  30.650  1.00  0.00           C  
ATOM   2979  CD2 TYR   189      38.907  44.091  30.442  1.00  0.00           C  
ATOM   2980  CE1 TYR   189      36.936  42.613  31.803  1.00  0.00           C  
ATOM   2981  CE2 TYR   189      39.246  43.370  31.604  1.00  0.00           C  
ATOM   2982  CZ  TYR   189      38.261  42.633  32.288  1.00  0.00           C  
ATOM   2983  OH  TYR   189      38.590  41.948  33.415  1.00  0.00           O  
ATOM   2984  H   TYR   189      38.186  43.211  27.105  1.00  0.00           H  
ATOM   2985  HA  TYR   189      35.530  43.781  28.163  1.00  0.00           H  
ATOM   2986  HB2 TYR   189      38.122  45.343  28.295  1.00  0.00           H  
ATOM   2987  HB3 TYR   189      36.637  45.792  29.121  1.00  0.00           H  
ATOM   2988  HD1 TYR   189      35.576  43.352  30.303  1.00  0.00           H  
ATOM   2989  HD2 TYR   189      39.669  44.651  29.918  1.00  0.00           H  
ATOM   2990  HE1 TYR   189      36.179  42.046  32.323  1.00  0.00           H  
ATOM   2991  HE2 TYR   189      40.260  43.377  31.978  1.00  0.00           H  
ATOM   2992  HH  TYR   189      37.955  41.265  33.625  1.00  0.00           H  
ATOM   2993  N   LEU   190      36.404  45.470  25.504  1.00  0.00           N  
ATOM   2994  CA  LEU   190      35.804  46.267  24.427  1.00  0.00           C  
ATOM   2995  C   LEU   190      34.528  45.611  23.869  1.00  0.00           C  
ATOM   2996  O   LEU   190      33.546  46.308  23.600  1.00  0.00           O  
ATOM   2997  CB  LEU   190      36.861  46.526  23.336  1.00  0.00           C  
ATOM   2998  CG  LEU   190      36.369  47.367  22.144  1.00  0.00           C  
ATOM   2999  CD1 LEU   190      35.883  48.749  22.581  1.00  0.00           C  
ATOM   3000  CD2 LEU   190      37.505  47.551  21.140  1.00  0.00           C  
ATOM   3001  H   LEU   190      37.331  45.080  25.353  1.00  0.00           H  
ATOM   3002  HA  LEU   190      35.512  47.227  24.854  1.00  0.00           H  
ATOM   3003  HB2 LEU   190      37.708  47.041  23.793  1.00  0.00           H  
ATOM   3004  HB3 LEU   190      37.215  45.567  22.956  1.00  0.00           H  
ATOM   3005  HG  LEU   190      35.552  46.848  21.643  1.00  0.00           H  
ATOM   3006 HD11 LEU   190      36.676  49.273  23.116  1.00  0.00           H  
ATOM   3007 HD12 LEU   190      35.610  49.339  21.708  1.00  0.00           H  
ATOM   3008 HD13 LEU   190      35.010  48.662  23.222  1.00  0.00           H  
ATOM   3009 HD21 LEU   190      37.840  46.580  20.776  1.00  0.00           H  
ATOM   3010 HD22 LEU   190      37.165  48.149  20.296  1.00  0.00           H  
ATOM   3011 HD23 LEU   190      38.344  48.061  21.616  1.00  0.00           H  
ATOM   3012  N   ARG   191      34.490  44.273  23.773  1.00  0.00           N  
ATOM   3013  CA  ARG   191      33.260  43.521  23.454  1.00  0.00           C  
ATOM   3014  C   ARG   191      32.171  43.753  24.508  1.00  0.00           C  
ATOM   3015  O   ARG   191      31.027  43.981  24.128  1.00  0.00           O  
ATOM   3016  CB  ARG   191      33.566  42.022  23.268  1.00  0.00           C  
ATOM   3017  CG  ARG   191      34.419  41.743  22.018  1.00  0.00           C  
ATOM   3018  CD  ARG   191      35.018  40.329  22.019  1.00  0.00           C  
ATOM   3019  NE  ARG   191      34.013  39.294  21.704  1.00  0.00           N  
ATOM   3020  CZ  ARG   191      33.918  38.569  20.603  1.00  0.00           C  
ATOM   3021  NH1 ARG   191      34.767  38.649  19.623  1.00  0.00           N1+
ATOM   3022  NH2 ARG   191      32.930  37.742  20.444  1.00  0.00           N  
ATOM   3023  H   ARG   191      35.349  43.760  23.962  1.00  0.00           H  
ATOM   3024  HA  ARG   191      32.847  43.903  22.520  1.00  0.00           H  
ATOM   3025  HB2 ARG   191      34.077  41.644  24.152  1.00  0.00           H  
ATOM   3026  HB3 ARG   191      32.626  41.479  23.166  1.00  0.00           H  
ATOM   3027  HG2 ARG   191      33.814  41.886  21.121  1.00  0.00           H  
ATOM   3028  HG3 ARG   191      35.243  42.451  21.971  1.00  0.00           H  
ATOM   3029  HD2 ARG   191      35.824  40.308  21.287  1.00  0.00           H  
ATOM   3030  HD3 ARG   191      35.463  40.125  22.995  1.00  0.00           H  
ATOM   3031  HE  ARG   191      33.313  39.096  22.404  1.00  0.00           H  
ATOM   3032 HH11 ARG   191      35.589  39.210  19.727  1.00  0.00           H  
ATOM   3033 HH12 ARG   191      34.628  38.037  18.827  1.00  0.00           H  
ATOM   3034 HH21 ARG   191      32.251  37.623  21.180  1.00  0.00           H  
ATOM   3035 HH22 ARG   191      32.874  37.225  19.572  1.00  0.00           H  
ATOM   3036  N   VAL   192      32.514  43.796  25.803  1.00  0.00           N  
ATOM   3037  CA  VAL   192      31.560  44.151  26.881  1.00  0.00           C  
ATOM   3038  C   VAL   192      31.002  45.571  26.708  1.00  0.00           C  
ATOM   3039  O   VAL   192      29.790  45.753  26.810  1.00  0.00           O  
ATOM   3040  CB  VAL   192      32.167  43.975  28.293  1.00  0.00           C  
ATOM   3041  CG1 VAL   192      31.186  44.372  29.407  1.00  0.00           C  
ATOM   3042  CG2 VAL   192      32.576  42.523  28.564  1.00  0.00           C  
ATOM   3043  H   VAL   192      33.477  43.594  26.043  1.00  0.00           H  
ATOM   3044  HA  VAL   192      30.707  43.476  26.806  1.00  0.00           H  
ATOM   3045  HB  VAL   192      33.050  44.601  28.392  1.00  0.00           H  
ATOM   3046 HG11 VAL   192      30.260  43.805  29.309  1.00  0.00           H  
ATOM   3047 HG12 VAL   192      31.629  44.170  30.383  1.00  0.00           H  
ATOM   3048 HG13 VAL   192      30.961  45.437  29.355  1.00  0.00           H  
ATOM   3049 HG21 VAL   192      33.303  42.193  27.825  1.00  0.00           H  
ATOM   3050 HG22 VAL   192      33.036  42.444  29.549  1.00  0.00           H  
ATOM   3051 HG23 VAL   192      31.697  41.880  28.530  1.00  0.00           H  
ATOM   3052  N   TYR   193      31.842  46.571  26.404  1.00  0.00           N  
ATOM   3053  CA  TYR   193      31.376  47.944  26.138  1.00  0.00           C  
ATOM   3054  C   TYR   193      30.409  48.009  24.946  1.00  0.00           C  
ATOM   3055  O   TYR   193      29.327  48.589  25.062  1.00  0.00           O  
ATOM   3056  CB  TYR   193      32.570  48.892  25.922  1.00  0.00           C  
ATOM   3057  CG  TYR   193      32.189  50.249  25.340  1.00  0.00           C  
ATOM   3058  CD1 TYR   193      31.551  51.216  26.143  1.00  0.00           C  
ATOM   3059  CD2 TYR   193      32.436  50.530  23.981  1.00  0.00           C  
ATOM   3060  CE1 TYR   193      31.162  52.455  25.591  1.00  0.00           C  
ATOM   3061  CE2 TYR   193      32.045  51.764  23.425  1.00  0.00           C  
ATOM   3062  CZ  TYR   193      31.407  52.732  24.228  1.00  0.00           C  
ATOM   3063  OH  TYR   193      31.021  53.922  23.688  1.00  0.00           O  
ATOM   3064  H   TYR   193      32.837  46.373  26.359  1.00  0.00           H  
ATOM   3065  HA  TYR   193      30.820  48.296  27.008  1.00  0.00           H  
ATOM   3066  HB2 TYR   193      33.077  49.042  26.876  1.00  0.00           H  
ATOM   3067  HB3 TYR   193      33.283  48.416  25.248  1.00  0.00           H  
ATOM   3068  HD1 TYR   193      31.352  51.003  27.184  1.00  0.00           H  
ATOM   3069  HD2 TYR   193      32.932  49.799  23.358  1.00  0.00           H  
ATOM   3070  HE1 TYR   193      30.671  53.193  26.207  1.00  0.00           H  
ATOM   3071  HE2 TYR   193      32.254  51.985  22.389  1.00  0.00           H  
ATOM   3072  HH  TYR   193      31.019  54.620  24.370  1.00  0.00           H  
ATOM   3073  N   ARG   194      30.772  47.384  23.817  1.00  0.00           N  
ATOM   3074  CA  ARG   194      29.945  47.358  22.599  1.00  0.00           C  
ATOM   3075  C   ARG   194      28.601  46.659  22.836  1.00  0.00           C  
ATOM   3076  O   ARG   194      27.566  47.207  22.466  1.00  0.00           O  
ATOM   3077  CB  ARG   194      30.741  46.720  21.445  1.00  0.00           C  
ATOM   3078  CG  ARG   194      31.883  47.632  20.952  1.00  0.00           C  
ATOM   3079  CD  ARG   194      32.724  46.933  19.875  1.00  0.00           C  
ATOM   3080  NE  ARG   194      33.782  47.811  19.337  1.00  0.00           N  
ATOM   3081  CZ  ARG   194      34.601  47.537  18.338  1.00  0.00           C  
ATOM   3082  NH1 ARG   194      34.594  46.408  17.692  1.00  0.00           N1+
ATOM   3083  NH2 ARG   194      35.469  48.416  17.948  1.00  0.00           N  
ATOM   3084  H   ARG   194      31.675  46.917  23.805  1.00  0.00           H  
ATOM   3085  HA  ARG   194      29.691  48.382  22.323  1.00  0.00           H  
ATOM   3086  HB2 ARG   194      31.150  45.763  21.774  1.00  0.00           H  
ATOM   3087  HB3 ARG   194      30.063  46.535  20.609  1.00  0.00           H  
ATOM   3088  HG2 ARG   194      31.454  48.545  20.536  1.00  0.00           H  
ATOM   3089  HG3 ARG   194      32.533  47.901  21.783  1.00  0.00           H  
ATOM   3090  HD2 ARG   194      33.182  46.043  20.313  1.00  0.00           H  
ATOM   3091  HD3 ARG   194      32.063  46.625  19.062  1.00  0.00           H  
ATOM   3092  HE  ARG   194      33.896  48.738  19.737  1.00  0.00           H  
ATOM   3093 HH11 ARG   194      33.948  45.683  17.936  1.00  0.00           H  
ATOM   3094 HH12 ARG   194      35.234  46.301  16.915  1.00  0.00           H  
ATOM   3095 HH21 ARG   194      35.490  49.317  18.421  1.00  0.00           H  
ATOM   3096 HH22 ARG   194      36.086  48.195  17.180  1.00  0.00           H  
ATOM   3097  N   GLU   195      28.596  45.514  23.520  1.00  0.00           N  
ATOM   3098  CA  GLU   195      27.372  44.781  23.875  1.00  0.00           C  
ATOM   3099  C   GLU   195      26.461  45.580  24.827  1.00  0.00           C  
ATOM   3100  O   GLU   195      25.252  45.670  24.610  1.00  0.00           O  
ATOM   3101  CB  GLU   195      27.767  43.438  24.511  1.00  0.00           C  
ATOM   3102  CG  GLU   195      26.599  42.450  24.617  1.00  0.00           C  
ATOM   3103  CD  GLU   195      26.572  41.516  23.404  1.00  0.00           C  
ATOM   3104  OE1 GLU   195      26.016  41.888  22.345  1.00  0.00           O  
ATOM   3105  OE2 GLU   195      27.139  40.398  23.511  1.00  0.00           O1-
ATOM   3106  H   GLU   195      29.487  45.109  23.787  1.00  0.00           H  
ATOM   3107  HA  GLU   195      26.804  44.578  22.963  1.00  0.00           H  
ATOM   3108  HB2 GLU   195      28.564  42.976  23.927  1.00  0.00           H  
ATOM   3109  HB3 GLU   195      28.160  43.628  25.511  1.00  0.00           H  
ATOM   3110  HG2 GLU   195      26.733  41.855  25.522  1.00  0.00           H  
ATOM   3111  HG3 GLU   195      25.648  42.976  24.714  1.00  0.00           H  
ATOM   3112  N   ALA   196      27.028  46.220  25.857  1.00  0.00           N  
ATOM   3113  CA  ALA   196      26.268  47.062  26.783  1.00  0.00           C  
ATOM   3114  C   ALA   196      25.645  48.279  26.074  1.00  0.00           C  
ATOM   3115  O   ALA   196      24.470  48.586  26.284  1.00  0.00           O  
ATOM   3116  CB  ALA   196      27.194  47.487  27.929  1.00  0.00           C  
ATOM   3117  H   ALA   196      28.026  46.111  26.011  1.00  0.00           H  
ATOM   3118  HA  ALA   196      25.449  46.472  27.197  1.00  0.00           H  
ATOM   3119  HB1 ALA   196      28.033  48.066  27.540  1.00  0.00           H  
ATOM   3120  HB2 ALA   196      26.637  48.096  28.641  1.00  0.00           H  
ATOM   3121  HB3 ALA   196      27.577  46.603  28.440  1.00  0.00           H  
ATOM   3122  N   LYS   197      26.407  48.938  25.190  1.00  0.00           N  
ATOM   3123  CA  LYS   197      25.929  50.041  24.344  1.00  0.00           C  
ATOM   3124  C   LYS   197      24.825  49.588  23.378  1.00  0.00           C  
ATOM   3125  O   LYS   197      23.877  50.337  23.153  1.00  0.00           O  
ATOM   3126  CB  LYS   197      27.154  50.666  23.652  1.00  0.00           C  
ATOM   3127  CG  LYS   197      26.843  51.885  22.767  1.00  0.00           C  
ATOM   3128  CD  LYS   197      28.104  52.747  22.595  1.00  0.00           C  
ATOM   3129  CE  LYS   197      27.942  53.820  21.509  1.00  0.00           C  
ATOM   3130  NZ  LYS   197      28.968  54.882  21.649  1.00  0.00           N1+
ATOM   3131  H   LYS   197      27.370  48.631  25.076  1.00  0.00           H  
ATOM   3132  HA  LYS   197      25.473  50.792  24.987  1.00  0.00           H  
ATOM   3133  HB2 LYS   197      27.847  50.977  24.437  1.00  0.00           H  
ATOM   3134  HB3 LYS   197      27.654  49.910  23.042  1.00  0.00           H  
ATOM   3135  HG2 LYS   197      26.486  51.541  21.796  1.00  0.00           H  
ATOM   3136  HG3 LYS   197      26.063  52.491  23.229  1.00  0.00           H  
ATOM   3137  HD2 LYS   197      28.310  53.230  23.554  1.00  0.00           H  
ATOM   3138  HD3 LYS   197      28.950  52.107  22.332  1.00  0.00           H  
ATOM   3139  HE2 LYS   197      28.020  53.343  20.529  1.00  0.00           H  
ATOM   3140  HE3 LYS   197      26.949  54.269  21.590  1.00  0.00           H  
ATOM   3141  HZ1 LYS   197      29.872  54.493  21.886  1.00  0.00           H  
ATOM   3142  HZ2 LYS   197      29.056  55.436  20.795  1.00  0.00           H  
ATOM   3143  HZ3 LYS   197      28.698  55.505  22.409  1.00  0.00           H  
ATOM   3144  N   GLU   198      24.884  48.357  22.868  1.00  0.00           N  
ATOM   3145  CA  GLU   198      23.801  47.769  22.074  1.00  0.00           C  
ATOM   3146  C   GLU   198      22.541  47.447  22.899  1.00  0.00           C  
ATOM   3147  O   GLU   198      21.441  47.760  22.445  1.00  0.00           O  
ATOM   3148  CB  GLU   198      24.309  46.545  21.295  1.00  0.00           C  
ATOM   3149  CG  GLU   198      23.175  45.890  20.489  1.00  0.00           C  
ATOM   3150  CD  GLU   198      23.629  45.356  19.133  1.00  0.00           C  
ATOM   3151  OE1 GLU   198      24.672  44.671  19.043  1.00  0.00           O  
ATOM   3152  OE2 GLU   198      22.907  45.649  18.146  1.00  0.00           O1-
ATOM   3153  H   GLU   198      25.717  47.802  23.034  1.00  0.00           H  
ATOM   3154  HA  GLU   198      23.493  48.510  21.336  1.00  0.00           H  
ATOM   3155  HB2 GLU   198      25.089  46.887  20.613  1.00  0.00           H  
ATOM   3156  HB3 GLU   198      24.739  45.809  21.974  1.00  0.00           H  
ATOM   3157  HG2 GLU   198      22.724  45.087  21.076  1.00  0.00           H  
ATOM   3158  HG3 GLU   198      22.399  46.634  20.293  1.00  0.00           H  
ATOM   3159  N   GLN   199      22.644  46.890  24.110  1.00  0.00           N  
ATOM   3160  CA  GLN   199      21.445  46.677  24.936  1.00  0.00           C  
ATOM   3161  C   GLN   199      20.793  48.015  25.335  1.00  0.00           C  
ATOM   3162  O   GLN   199      19.574  48.137  25.254  1.00  0.00           O  
ATOM   3163  CB  GLN   199      21.760  45.784  26.147  1.00  0.00           C  
ATOM   3164  CG  GLN   199      20.508  45.347  26.940  1.00  0.00           C  
ATOM   3165  CD  GLN   199      19.627  44.338  26.194  1.00  0.00           C  
ATOM   3166  NE2 GLN   199      19.617  43.084  26.583  1.00  0.00           N  
ATOM   3167  OE1 GLN   199      18.900  44.642  25.258  1.00  0.00           O  
ATOM   3168  H   GLN   199      23.556  46.588  24.446  1.00  0.00           H  
ATOM   3169  HA  GLN   199      20.717  46.148  24.319  1.00  0.00           H  
ATOM   3170  HB2 GLN   199      22.286  44.891  25.807  1.00  0.00           H  
ATOM   3171  HB3 GLN   199      22.426  46.329  26.818  1.00  0.00           H  
ATOM   3172  HG2 GLN   199      20.842  44.891  27.872  1.00  0.00           H  
ATOM   3173  HG3 GLN   199      19.906  46.217  27.202  1.00  0.00           H  
ATOM   3174 HE21 GLN   199      19.067  42.445  26.032  1.00  0.00           H  
ATOM   3175 HE22 GLN   199      20.099  42.783  27.421  1.00  0.00           H  
ATOM   3176  N   ILE   200      21.587  49.048  25.647  1.00  0.00           N  
ATOM   3177  CA  ILE   200      21.092  50.416  25.917  1.00  0.00           C  
ATOM   3178  C   ILE   200      20.406  51.038  24.681  1.00  0.00           C  
ATOM   3179  O   ILE   200      19.457  51.810  24.818  1.00  0.00           O  
ATOM   3180  CB  ILE   200      22.242  51.288  26.482  1.00  0.00           C  
ATOM   3181  CG1 ILE   200      22.613  50.803  27.906  1.00  0.00           C  
ATOM   3182  CG2 ILE   200      21.886  52.788  26.528  1.00  0.00           C  
ATOM   3183  CD1 ILE   200      23.960  51.331  28.419  1.00  0.00           C  
ATOM   3184  H   ILE   200      22.586  48.877  25.720  1.00  0.00           H  
ATOM   3185  HA  ILE   200      20.326  50.353  26.688  1.00  0.00           H  
ATOM   3186  HB  ILE   200      23.110  51.169  25.831  1.00  0.00           H  
ATOM   3187 HG12 ILE   200      21.826  51.091  28.605  1.00  0.00           H  
ATOM   3188 HG13 ILE   200      22.673  49.716  27.919  1.00  0.00           H  
ATOM   3189 HG21 ILE   200      20.980  52.934  27.119  1.00  0.00           H  
ATOM   3190 HG22 ILE   200      22.696  53.366  26.967  1.00  0.00           H  
ATOM   3191 HG23 ILE   200      21.718  53.169  25.521  1.00  0.00           H  
ATOM   3192 HD11 ILE   200      23.914  52.407  28.584  1.00  0.00           H  
ATOM   3193 HD12 ILE   200      24.196  50.847  29.367  1.00  0.00           H  
ATOM   3194 HD13 ILE   200      24.748  51.103  27.701  1.00  0.00           H  
ATOM   3195  N   ARG   201      20.824  50.672  23.458  1.00  0.00           N  
ATOM   3196  CA  ARG   201      20.126  51.030  22.206  1.00  0.00           C  
ATOM   3197  C   ARG   201      18.749  50.352  22.091  1.00  0.00           C  
ATOM   3198  O   ARG   201      17.851  50.920  21.467  1.00  0.00           O  
ATOM   3199  CB  ARG   201      21.047  50.687  21.016  1.00  0.00           C  
ATOM   3200  CG  ARG   201      20.539  51.148  19.640  1.00  0.00           C  
ATOM   3201  CD  ARG   201      21.440  50.626  18.505  1.00  0.00           C  
ATOM   3202  NE  ARG   201      21.409  49.156  18.367  1.00  0.00           N  
ATOM   3203  CZ  ARG   201      20.455  48.431  17.811  1.00  0.00           C  
ATOM   3204  NH1 ARG   201      19.382  48.958  17.282  1.00  0.00           N1+
ATOM   3205  NH2 ARG   201      20.578  47.136  17.790  1.00  0.00           N  
ATOM   3206  H   ARG   201      21.642  50.076  23.402  1.00  0.00           H  
ATOM   3207  HA  ARG   201      19.939  52.105  22.211  1.00  0.00           H  
ATOM   3208  HB2 ARG   201      22.025  51.140  21.187  1.00  0.00           H  
ATOM   3209  HB3 ARG   201      21.177  49.612  20.976  1.00  0.00           H  
ATOM   3210  HG2 ARG   201      19.525  50.789  19.473  1.00  0.00           H  
ATOM   3211  HG3 ARG   201      20.528  52.238  19.612  1.00  0.00           H  
ATOM   3212  HD2 ARG   201      21.111  51.063  17.566  1.00  0.00           H  
ATOM   3213  HD3 ARG   201      22.466  50.956  18.680  1.00  0.00           H  
ATOM   3214  HE  ARG   201      22.199  48.644  18.718  1.00  0.00           H  
ATOM   3215 HH11 ARG   201      19.292  49.967  17.226  1.00  0.00           H  
ATOM   3216 HH12 ARG   201      18.714  48.373  16.821  1.00  0.00           H  
ATOM   3217 HH21 ARG   201      21.456  46.691  18.056  1.00  0.00           H  
ATOM   3218 HH22 ARG   201      19.855  46.532  17.427  1.00  0.00           H  
ATOM   3219  N   LYS   202      18.558  49.161  22.676  1.00  0.00           N  
ATOM   3220  CA  LYS   202      17.276  48.425  22.683  1.00  0.00           C  
ATOM   3221  C   LYS   202      16.327  48.849  23.812  1.00  0.00           C  
ATOM   3222  O   LYS   202      15.134  49.006  23.556  1.00  0.00           O  
ATOM   3223  CB  LYS   202      17.528  46.910  22.762  1.00  0.00           C  
ATOM   3224  CG  LYS   202      18.238  46.348  21.521  1.00  0.00           C  
ATOM   3225  CD  LYS   202      18.291  44.817  21.599  1.00  0.00           C  
ATOM   3226  CE  LYS   202      19.006  44.234  20.377  1.00  0.00           C  
ATOM   3227  NZ  LYS   202      18.776  42.775  20.282  1.00  0.00           N1+
ATOM   3228  H   LYS   202      19.343  48.760  23.178  1.00  0.00           H  
ATOM   3229  HA  LYS   202      16.742  48.626  21.753  1.00  0.00           H  
ATOM   3230  HB2 LYS   202      18.117  46.680  23.650  1.00  0.00           H  
ATOM   3231  HB3 LYS   202      16.562  46.410  22.861  1.00  0.00           H  
ATOM   3232  HG2 LYS   202      17.687  46.641  20.626  1.00  0.00           H  
ATOM   3233  HG3 LYS   202      19.250  46.745  21.459  1.00  0.00           H  
ATOM   3234  HD2 LYS   202      18.818  44.512  22.505  1.00  0.00           H  
ATOM   3235  HD3 LYS   202      17.270  44.435  21.638  1.00  0.00           H  
ATOM   3236  HE2 LYS   202      18.617  44.719  19.476  1.00  0.00           H  
ATOM   3237  HE3 LYS   202      20.075  44.452  20.450  1.00  0.00           H  
ATOM   3238  HZ1 LYS   202      17.781  42.595  20.151  1.00  0.00           H  
ATOM   3239  HZ2 LYS   202      19.275  42.365  19.508  1.00  0.00           H  
ATOM   3240  HZ3 LYS   202      19.056  42.301  21.139  1.00  0.00           H  
ATOM   3241  N   ILE   203      16.824  49.026  25.037  1.00  0.00           N  
ATOM   3242  CA  ILE   203      16.036  49.320  26.248  1.00  0.00           C  
ATOM   3243  C   ILE   203      16.850  50.187  27.220  1.00  0.00           C  
ATOM   3244  O   ILE   203      18.047  49.982  27.388  1.00  0.00           O  
ATOM   3245  CB  ILE   203      15.521  48.009  26.895  1.00  0.00           C  
ATOM   3246  CG1 ILE   203      14.625  48.324  28.114  1.00  0.00           C  
ATOM   3247  CG2 ILE   203      16.662  47.045  27.282  1.00  0.00           C  
ATOM   3248  CD1 ILE   203      13.795  47.129  28.598  1.00  0.00           C  
ATOM   3249  H   ILE   203      17.821  48.879  25.171  1.00  0.00           H  
ATOM   3250  HA  ILE   203      15.165  49.905  25.951  1.00  0.00           H  
ATOM   3251  HB  ILE   203      14.903  47.507  26.149  1.00  0.00           H  
ATOM   3252 HG12 ILE   203      15.237  48.681  28.943  1.00  0.00           H  
ATOM   3253 HG13 ILE   203      13.926  49.117  27.840  1.00  0.00           H  
ATOM   3254 HG21 ILE   203      17.274  47.482  28.073  1.00  0.00           H  
ATOM   3255 HG22 ILE   203      16.258  46.096  27.628  1.00  0.00           H  
ATOM   3256 HG23 ILE   203      17.299  46.842  26.421  1.00  0.00           H  
ATOM   3257 HD11 ILE   203      14.444  46.335  28.969  1.00  0.00           H  
ATOM   3258 HD12 ILE   203      13.148  47.452  29.413  1.00  0.00           H  
ATOM   3259 HD13 ILE   203      13.180  46.749  27.782  1.00  0.00           H  
ATOM   3260  N   ASP   204      16.220  51.186  27.844  1.00  0.00           N  
ATOM   3261  CA  ASP   204      16.956  52.307  28.438  1.00  0.00           C  
ATOM   3262  C   ASP   204      17.712  51.971  29.738  1.00  0.00           C  
ATOM   3263  O   ASP   204      18.777  52.549  29.966  1.00  0.00           O  
ATOM   3264  CB  ASP   204      16.006  53.499  28.650  1.00  0.00           C  
ATOM   3265  CG  ASP   204      14.882  53.231  29.656  1.00  0.00           C  
ATOM   3266  OD1 ASP   204      13.971  52.426  29.352  1.00  0.00           O  
ATOM   3267  OD2 ASP   204      14.927  53.855  30.743  1.00  0.00           O1-
ATOM   3268  H   ASP   204      15.215  51.279  27.767  1.00  0.00           H  
ATOM   3269  HA  ASP   204      17.714  52.621  27.718  1.00  0.00           H  
ATOM   3270  HB2 ASP   204      16.594  54.356  28.985  1.00  0.00           H  
ATOM   3271  HB3 ASP   204      15.560  53.768  27.690  1.00  0.00           H  
ATOM   3272  N   ARG   205      17.189  51.076  30.590  1.00  0.00           N  
ATOM   3273  CA  ARG   205      17.761  50.696  31.902  1.00  0.00           C  
ATOM   3274  C   ARG   205      17.338  49.283  32.323  1.00  0.00           C  
ATOM   3275  O   ARG   205      16.278  48.806  31.926  1.00  0.00           O  
ATOM   3276  CB  ARG   205      17.304  51.686  32.998  1.00  0.00           C  
ATOM   3277  CG  ARG   205      17.846  53.122  32.906  1.00  0.00           C  
ATOM   3278  CD  ARG   205      19.374  53.173  33.045  1.00  0.00           C  
ATOM   3279  NE  ARG   205      19.888  54.552  32.979  1.00  0.00           N  
ATOM   3280  CZ  ARG   205      20.391  55.160  31.922  1.00  0.00           C  
ATOM   3281  NH1 ARG   205      20.423  54.627  30.735  1.00  0.00           N1+
ATOM   3282  NH2 ARG   205      20.867  56.360  32.056  1.00  0.00           N  
ATOM   3283  H   ARG   205      16.322  50.629  30.319  1.00  0.00           H  
ATOM   3284  HA  ARG   205      18.850  50.696  31.834  1.00  0.00           H  
ATOM   3285  HB2 ARG   205      16.215  51.730  32.988  1.00  0.00           H  
ATOM   3286  HB3 ARG   205      17.600  51.291  33.971  1.00  0.00           H  
ATOM   3287  HG2 ARG   205      17.538  53.579  31.967  1.00  0.00           H  
ATOM   3288  HG3 ARG   205      17.404  53.705  33.714  1.00  0.00           H  
ATOM   3289  HD2 ARG   205      19.654  52.741  34.007  1.00  0.00           H  
ATOM   3290  HD3 ARG   205      19.841  52.564  32.271  1.00  0.00           H  
ATOM   3291  HE  ARG   205      19.946  55.051  33.852  1.00  0.00           H  
ATOM   3292 HH11 ARG   205      19.969  53.726  30.590  1.00  0.00           H  
ATOM   3293 HH12 ARG   205      20.802  55.125  29.940  1.00  0.00           H  
ATOM   3294 HH21 ARG   205      20.751  56.824  32.949  1.00  0.00           H  
ATOM   3295 HH22 ARG   205      21.243  56.865  31.264  1.00  0.00           H  
ATOM   3296  N   ALA   206      18.136  48.660  33.194  1.00  0.00           N  
ATOM   3297  CA  ALA   206      17.811  47.420  33.909  1.00  0.00           C  
ATOM   3298  C   ALA   206      18.621  47.329  35.220  1.00  0.00           C  
ATOM   3299  O   ALA   206      19.773  47.762  35.255  1.00  0.00           O  
ATOM   3300  CB  ALA   206      18.094  46.225  32.988  1.00  0.00           C  
ATOM   3301  H   ALA   206      19.003  49.117  33.449  1.00  0.00           H  
ATOM   3302  HA  ALA   206      16.749  47.419  34.163  1.00  0.00           H  
ATOM   3303  HB1 ALA   206      19.121  46.266  32.626  1.00  0.00           H  
ATOM   3304  HB2 ALA   206      17.938  45.292  33.531  1.00  0.00           H  
ATOM   3305  HB3 ALA   206      17.416  46.248  32.134  1.00  0.00           H  
ATOM   3306  N   SER   207      18.065  46.772  36.305  1.00  0.00           N  
ATOM   3307  CA  SER   207      18.728  46.784  37.624  1.00  0.00           C  
ATOM   3308  C   SER   207      18.452  45.551  38.491  1.00  0.00           C  
ATOM   3309  O   SER   207      17.334  45.314  38.944  1.00  0.00           O  
ATOM   3310  CB  SER   207      18.369  48.062  38.392  1.00  0.00           C  
ATOM   3311  OG  SER   207      19.049  48.106  39.640  1.00  0.00           O  
ATOM   3312  H   SER   207      17.141  46.347  36.214  1.00  0.00           H  
ATOM   3313  HA  SER   207      19.805  46.821  37.458  1.00  0.00           H  
ATOM   3314  HB2 SER   207      18.651  48.932  37.798  1.00  0.00           H  
ATOM   3315  HB3 SER   207      17.291  48.090  38.565  1.00  0.00           H  
ATOM   3316  HG  SER   207      18.359  48.232  40.328  1.00  0.00           H  
ATOM   3317  N   LYS   208      19.530  44.816  38.797  1.00  0.00           N  
ATOM   3318  CA  LYS   208      19.569  43.680  39.737  1.00  0.00           C  
ATOM   3319  C   LYS   208      19.128  44.068  41.159  1.00  0.00           C  
ATOM   3320  O   LYS   208      19.396  45.200  41.575  1.00  0.00           O  
ATOM   3321  CB  LYS   208      20.988  43.082  39.778  1.00  0.00           C  
ATOM   3322  CG  LYS   208      21.497  42.638  38.398  1.00  0.00           C  
ATOM   3323  CD  LYS   208      22.906  42.040  38.499  1.00  0.00           C  
ATOM   3324  CE  LYS   208      23.391  41.591  37.119  1.00  0.00           C  
ATOM   3325  NZ  LYS   208      22.849  40.268  36.743  1.00  0.00           N1+
ATOM   3326  H   LYS   208      20.377  45.039  38.300  1.00  0.00           H  
ATOM   3327  HA  LYS   208      18.873  42.921  39.375  1.00  0.00           H  
ATOM   3328  HB2 LYS   208      21.677  43.819  40.192  1.00  0.00           H  
ATOM   3329  HB3 LYS   208      20.983  42.215  40.441  1.00  0.00           H  
ATOM   3330  HG2 LYS   208      20.808  41.905  37.981  1.00  0.00           H  
ATOM   3331  HG3 LYS   208      21.539  43.496  37.726  1.00  0.00           H  
ATOM   3332  HD2 LYS   208      23.586  42.808  38.869  1.00  0.00           H  
ATOM   3333  HD3 LYS   208      22.919  41.199  39.195  1.00  0.00           H  
ATOM   3334  HE2 LYS   208      23.084  42.340  36.385  1.00  0.00           H  
ATOM   3335  HE3 LYS   208      24.482  41.553  37.122  1.00  0.00           H  
ATOM   3336  HZ1 LYS   208      21.846  40.212  36.892  1.00  0.00           H  
ATOM   3337  HZ2 LYS   208      23.017  40.059  35.762  1.00  0.00           H  
ATOM   3338  HZ3 LYS   208      23.281  39.524  37.282  1.00  0.00           H  
ATOM   3339  N   ARG   209      18.556  43.100  41.902  1.00  0.00           N  
ATOM   3340  CA  ARG   209      17.852  43.229  43.211  1.00  0.00           C  
ATOM   3341  C   ARG   209      18.275  44.424  44.077  1.00  0.00           C  
ATOM   3342  O   ARG   209      17.453  45.311  44.319  1.00  0.00           O  
ATOM   3343  CB  ARG   209      17.969  41.922  44.026  1.00  0.00           C  
ATOM   3344  CG  ARG   209      17.014  40.798  43.586  1.00  0.00           C  
ATOM   3345  CD  ARG   209      17.193  39.571  44.497  1.00  0.00           C  
ATOM   3346  NE  ARG   209      16.349  38.427  44.084  1.00  0.00           N  
ATOM   3347  CZ  ARG   209      16.628  37.139  44.221  1.00  0.00           C  
ATOM   3348  NH1 ARG   209      17.724  36.691  44.763  1.00  0.00           N1+
ATOM   3349  NH2 ARG   209      15.806  36.225  43.812  1.00  0.00           N  
ATOM   3350  H   ARG   209      18.487  42.198  41.438  1.00  0.00           H  
ATOM   3351  HA  ARG   209      16.793  43.403  43.011  1.00  0.00           H  
ATOM   3352  HB2 ARG   209      18.996  41.559  43.972  1.00  0.00           H  
ATOM   3353  HB3 ARG   209      17.749  42.144  45.072  1.00  0.00           H  
ATOM   3354  HG2 ARG   209      15.983  41.148  43.654  1.00  0.00           H  
ATOM   3355  HG3 ARG   209      17.228  40.517  42.555  1.00  0.00           H  
ATOM   3356  HD2 ARG   209      18.246  39.283  44.475  1.00  0.00           H  
ATOM   3357  HD3 ARG   209      16.933  39.852  45.520  1.00  0.00           H  
ATOM   3358  HE  ARG   209      15.448  38.638  43.686  1.00  0.00           H  
ATOM   3359 HH11 ARG   209      18.387  37.331  45.153  1.00  0.00           H  
ATOM   3360 HH12 ARG   209      17.853  35.689  44.818  1.00  0.00           H  
ATOM   3361 HH21 ARG   209      14.903  36.465  43.404  1.00  0.00           H  
ATOM   3362 HH22 ARG   209      16.075  35.254  43.916  1.00  0.00           H  
ATOM   3363  N   LYS   210      19.533  44.499  44.531  1.00  0.00           N  
ATOM   3364  CA  LYS   210      20.070  45.710  45.177  1.00  0.00           C  
ATOM   3365  C   LYS   210      20.237  46.843  44.161  1.00  0.00           C  
ATOM   3366  O   LYS   210      21.269  46.958  43.495  1.00  0.00           O  
ATOM   3367  CB  LYS   210      21.371  45.392  45.932  1.00  0.00           C  
ATOM   3368  CG  LYS   210      21.769  46.555  46.859  1.00  0.00           C  
ATOM   3369  CD  LYS   210      22.933  46.168  47.781  1.00  0.00           C  
ATOM   3370  CE  LYS   210      22.942  47.064  49.025  1.00  0.00           C  
ATOM   3371  NZ  LYS   210      23.988  46.651  49.988  1.00  0.00           N1+
ATOM   3372  H   LYS   210      20.129  43.686  44.435  1.00  0.00           H  
ATOM   3373  HA  LYS   210      19.345  46.045  45.921  1.00  0.00           H  
ATOM   3374  HB2 LYS   210      21.198  44.512  46.550  1.00  0.00           H  
ATOM   3375  HB3 LYS   210      22.180  45.174  45.233  1.00  0.00           H  
ATOM   3376  HG2 LYS   210      22.055  47.427  46.269  1.00  0.00           H  
ATOM   3377  HG3 LYS   210      20.906  46.823  47.471  1.00  0.00           H  
ATOM   3378  HD2 LYS   210      22.809  45.133  48.099  1.00  0.00           H  
ATOM   3379  HD3 LYS   210      23.878  46.259  47.242  1.00  0.00           H  
ATOM   3380  HE2 LYS   210      23.099  48.103  48.721  1.00  0.00           H  
ATOM   3381  HE3 LYS   210      21.961  46.990  49.506  1.00  0.00           H  
ATOM   3382  HZ1 LYS   210      24.918  46.812  49.606  1.00  0.00           H  
ATOM   3383  HZ2 LYS   210      23.912  47.160  50.863  1.00  0.00           H  
ATOM   3384  HZ3 LYS   210      23.912  45.656  50.199  1.00  0.00           H  
ATOM   3385  N   THR   211      19.219  47.687  44.020  1.00  0.00           N  
ATOM   3386  CA  THR   211      19.332  48.953  43.281  1.00  0.00           C  
ATOM   3387  C   THR   211      20.070  49.979  44.144  1.00  0.00           C  
ATOM   3388  O   THR   211      19.702  50.209  45.290  1.00  0.00           O  
ATOM   3389  CB  THR   211      17.960  49.444  42.802  1.00  0.00           C  
ATOM   3390  CG2 THR   211      18.037  50.778  42.062  1.00  0.00           C  
ATOM   3391  OG1 THR   211      17.468  48.501  41.870  1.00  0.00           O  
ATOM   3392  H   THR   211      18.379  47.507  44.553  1.00  0.00           H  
ATOM   3393  HA  THR   211      19.927  48.786  42.387  1.00  0.00           H  
ATOM   3394  HB  THR   211      17.272  49.531  43.643  1.00  0.00           H  
ATOM   3395  HG1 THR   211      17.040  47.794  42.373  1.00  0.00           H  
ATOM   3396 HG21 THR   211      18.757  50.719  41.245  1.00  0.00           H  
ATOM   3397 HG22 THR   211      17.056  51.022  41.655  1.00  0.00           H  
ATOM   3398 HG23 THR   211      18.331  51.571  42.750  1.00  0.00           H  
ATOM   3399  N   SER   212      21.146  50.567  43.618  1.00  0.00           N  
ATOM   3400  CA  SER   212      21.977  51.538  44.335  1.00  0.00           C  
ATOM   3401  C   SER   212      21.268  52.893  44.470  1.00  0.00           C  
ATOM   3402  O   SER   212      20.534  53.315  43.571  1.00  0.00           O  
ATOM   3403  CB  SER   212      23.354  51.652  43.657  1.00  0.00           C  
ATOM   3404  OG  SER   212      23.264  51.657  42.239  1.00  0.00           O  
ATOM   3405  H   SER   212      21.378  50.424  42.649  1.00  0.00           H  
ATOM   3406  HA  SER   212      22.145  51.161  45.344  1.00  0.00           H  
ATOM   3407  HB2 SER   212      23.866  52.553  44.002  1.00  0.00           H  
ATOM   3408  HB3 SER   212      23.950  50.788  43.953  1.00  0.00           H  
ATOM   3409  HG  SER   212      23.378  52.584  41.934  1.00  0.00           H  
ATOM   3410  N   ARG   213      21.469  53.575  45.608  1.00  0.00           N  
ATOM   3411  CA  ARG   213      20.893  54.906  45.885  1.00  0.00           C  
ATOM   3412  C   ARG   213      21.375  55.957  44.876  1.00  0.00           C  
ATOM   3413  O   ARG   213      22.465  55.821  44.324  1.00  0.00           O  
ATOM   3414  CB  ARG   213      21.122  55.307  47.356  1.00  0.00           C  
ATOM   3415  CG  ARG   213      22.577  55.614  47.745  1.00  0.00           C  
ATOM   3416  CD  ARG   213      22.692  55.778  49.271  1.00  0.00           C  
ATOM   3417  NE  ARG   213      23.998  56.327  49.680  1.00  0.00           N  
ATOM   3418  CZ  ARG   213      25.175  55.729  49.706  1.00  0.00           C  
ATOM   3419  NH1 ARG   213      25.342  54.469  49.413  1.00  0.00           N1+
ATOM   3420  NH2 ARG   213      26.223  56.426  50.034  1.00  0.00           N  
ATOM   3421  H   ARG   213      22.045  53.150  46.318  1.00  0.00           H  
ATOM   3422  HA  ARG   213      19.813  54.823  45.749  1.00  0.00           H  
ATOM   3423  HB2 ARG   213      20.512  56.186  47.577  1.00  0.00           H  
ATOM   3424  HB3 ARG   213      20.760  54.495  47.985  1.00  0.00           H  
ATOM   3425  HG2 ARG   213      23.229  54.802  47.420  1.00  0.00           H  
ATOM   3426  HG3 ARG   213      22.891  56.538  47.256  1.00  0.00           H  
ATOM   3427  HD2 ARG   213      21.913  56.464  49.611  1.00  0.00           H  
ATOM   3428  HD3 ARG   213      22.521  54.816  49.758  1.00  0.00           H  
ATOM   3429  HE  ARG   213      24.000  57.273  50.045  1.00  0.00           H  
ATOM   3430 HH11 ARG   213      24.529  53.869  49.308  1.00  0.00           H  
ATOM   3431 HH12 ARG   213      26.253  54.057  49.444  1.00  0.00           H  
ATOM   3432 HH21 ARG   213      26.076  57.370  50.368  1.00  0.00           H  
ATOM   3433 HH22 ARG   213      27.134  56.017  50.111  1.00  0.00           H  
ATOM   3434  N   VAL   214      20.578  57.011  44.667  1.00  0.00           N  
ATOM   3435  CA  VAL   214      20.664  57.963  43.527  1.00  0.00           C  
ATOM   3436  C   VAL   214      22.037  58.604  43.263  1.00  0.00           C  
ATOM   3437  O   VAL   214      22.291  59.042  42.148  1.00  0.00           O  
ATOM   3438  CB  VAL   214      19.602  59.079  43.654  1.00  0.00           C  
ATOM   3439  CG1 VAL   214      18.181  58.501  43.670  1.00  0.00           C  
ATOM   3440  CG2 VAL   214      19.794  59.956  44.899  1.00  0.00           C  
ATOM   3441  H   VAL   214      19.723  57.039  45.201  1.00  0.00           H  
ATOM   3442  HA  VAL   214      20.430  57.405  42.621  1.00  0.00           H  
ATOM   3443  HB  VAL   214      19.679  59.722  42.776  1.00  0.00           H  
ATOM   3444 HG11 VAL   214      18.004  57.913  44.569  1.00  0.00           H  
ATOM   3445 HG12 VAL   214      17.457  59.317  43.639  1.00  0.00           H  
ATOM   3446 HG13 VAL   214      18.025  57.877  42.789  1.00  0.00           H  
ATOM   3447 HG21 VAL   214      20.767  60.447  44.871  1.00  0.00           H  
ATOM   3448 HG22 VAL   214      19.029  60.733  44.916  1.00  0.00           H  
ATOM   3449 HG23 VAL   214      19.711  59.363  45.809  1.00  0.00           H  
ATOM   3450  N   MET   215      22.942  58.599  44.246  1.00  0.00           N  
ATOM   3451  CA  MET   215      24.359  58.958  44.100  1.00  0.00           C  
ATOM   3452  C   MET   215      25.093  58.150  43.006  1.00  0.00           C  
ATOM   3453  O   MET   215      26.007  58.679  42.376  1.00  0.00           O  
ATOM   3454  CB  MET   215      25.015  58.728  45.474  1.00  0.00           C  
ATOM   3455  CG  MET   215      26.509  59.067  45.556  1.00  0.00           C  
ATOM   3456  SD  MET   215      27.308  58.455  47.068  1.00  0.00           S  
ATOM   3457  CE  MET   215      27.459  56.690  46.665  1.00  0.00           C  
ATOM   3458  H   MET   215      22.652  58.214  45.128  1.00  0.00           H  
ATOM   3459  HA  MET   215      24.435  60.016  43.840  1.00  0.00           H  
ATOM   3460  HB2 MET   215      24.493  59.326  46.223  1.00  0.00           H  
ATOM   3461  HB3 MET   215      24.885  57.678  45.736  1.00  0.00           H  
ATOM   3462  HG2 MET   215      27.041  58.642  44.705  1.00  0.00           H  
ATOM   3463  HG3 MET   215      26.621  60.151  45.514  1.00  0.00           H  
ATOM   3464  HE1 MET   215      28.019  56.573  45.737  1.00  0.00           H  
ATOM   3465  HE2 MET   215      27.994  56.183  47.467  1.00  0.00           H  
ATOM   3466  HE3 MET   215      26.472  56.244  46.554  1.00  0.00           H  
ATOM   3467  N   ALA   216      24.721  56.884  42.771  1.00  0.00           N  
ATOM   3468  CA  ALA   216      25.464  55.968  41.901  1.00  0.00           C  
ATOM   3469  C   ALA   216      24.551  55.134  40.980  1.00  0.00           C  
ATOM   3470  O   ALA   216      24.001  54.102  41.376  1.00  0.00           O  
ATOM   3471  CB  ALA   216      26.367  55.095  42.784  1.00  0.00           C  
ATOM   3472  H   ALA   216      23.929  56.510  43.285  1.00  0.00           H  
ATOM   3473  HA  ALA   216      26.122  56.549  41.252  1.00  0.00           H  
ATOM   3474  HB1 ALA   216      25.762  54.487  43.458  1.00  0.00           H  
ATOM   3475  HB2 ALA   216      26.968  54.444  42.150  1.00  0.00           H  
ATOM   3476  HB3 ALA   216      27.035  55.729  43.369  1.00  0.00           H  
ATOM   3477  N   MET   217      24.444  55.565  39.720  1.00  0.00           N  
ATOM   3478  CA  MET   217      23.769  54.844  38.631  1.00  0.00           C  
ATOM   3479  C   MET   217      24.522  53.543  38.277  1.00  0.00           C  
ATOM   3480  O   MET   217      25.758  53.544  38.231  1.00  0.00           O  
ATOM   3481  CB  MET   217      23.659  55.803  37.431  1.00  0.00           C  
ATOM   3482  CG  MET   217      22.593  55.379  36.422  1.00  0.00           C  
ATOM   3483  SD  MET   217      22.358  56.537  35.048  1.00  0.00           S  
ATOM   3484  CE  MET   217      23.676  55.973  33.942  1.00  0.00           C  
ATOM   3485  H   MET   217      24.911  56.427  39.481  1.00  0.00           H  
ATOM   3486  HA  MET   217      22.762  54.582  38.963  1.00  0.00           H  
ATOM   3487  HB2 MET   217      23.385  56.795  37.794  1.00  0.00           H  
ATOM   3488  HB3 MET   217      24.626  55.880  36.932  1.00  0.00           H  
ATOM   3489  HG2 MET   217      22.856  54.406  36.018  1.00  0.00           H  
ATOM   3490  HG3 MET   217      21.642  55.289  36.948  1.00  0.00           H  
ATOM   3491  HE1 MET   217      23.452  54.958  33.615  1.00  0.00           H  
ATOM   3492  HE2 MET   217      23.728  56.627  33.072  1.00  0.00           H  
ATOM   3493  HE3 MET   217      24.632  55.992  34.464  1.00  0.00           H  
ATOM   3494  N   LYS   218      23.815  52.429  38.028  1.00  0.00           N  
ATOM   3495  CA  LYS   218      24.421  51.088  37.851  1.00  0.00           C  
ATOM   3496  C   LYS   218      25.440  51.050  36.709  1.00  0.00           C  
ATOM   3497  O   LYS   218      26.548  50.545  36.889  1.00  0.00           O  
ATOM   3498  CB  LYS   218      23.319  50.033  37.599  1.00  0.00           C  
ATOM   3499  CG  LYS   218      22.515  49.613  38.844  1.00  0.00           C  
ATOM   3500  CD  LYS   218      23.345  48.727  39.791  1.00  0.00           C  
ATOM   3501  CE  LYS   218      22.568  48.245  41.024  1.00  0.00           C  
ATOM   3502  NZ  LYS   218      21.535  47.226  40.710  1.00  0.00           N1+
ATOM   3503  H   LYS   218      22.802  52.512  37.938  1.00  0.00           H  
ATOM   3504  HA  LYS   218      24.975  50.833  38.750  1.00  0.00           H  
ATOM   3505  HB2 LYS   218      22.626  50.414  36.847  1.00  0.00           H  
ATOM   3506  HB3 LYS   218      23.776  49.136  37.176  1.00  0.00           H  
ATOM   3507  HG2 LYS   218      22.167  50.499  39.376  1.00  0.00           H  
ATOM   3508  HG3 LYS   218      21.644  49.049  38.510  1.00  0.00           H  
ATOM   3509  HD2 LYS   218      23.728  47.863  39.246  1.00  0.00           H  
ATOM   3510  HD3 LYS   218      24.196  49.304  40.150  1.00  0.00           H  
ATOM   3511  HE2 LYS   218      23.286  47.806  41.724  1.00  0.00           H  
ATOM   3512  HE3 LYS   218      22.116  49.108  41.516  1.00  0.00           H  
ATOM   3513  HZ1 LYS   218      21.934  46.446  40.215  1.00  0.00           H  
ATOM   3514  HZ2 LYS   218      21.136  46.859  41.576  1.00  0.00           H  
ATOM   3515  HZ3 LYS   218      20.763  47.616  40.171  1.00  0.00           H  
ATOM   3516  N   GLU   219      25.084  51.619  35.565  1.00  0.00           N  
ATOM   3517  CA  GLU   219      25.869  51.606  34.332  1.00  0.00           C  
ATOM   3518  C   GLU   219      27.180  52.404  34.472  1.00  0.00           C  
ATOM   3519  O   GLU   219      28.251  51.915  34.108  1.00  0.00           O  
ATOM   3520  CB  GLU   219      25.002  52.145  33.175  1.00  0.00           C  
ATOM   3521  CG  GLU   219      23.723  51.330  32.864  1.00  0.00           C  
ATOM   3522  CD  GLU   219      22.496  51.581  33.771  1.00  0.00           C  
ATOM   3523  OE1 GLU   219      22.585  52.380  34.736  1.00  0.00           O  
ATOM   3524  OE2 GLU   219      21.444  50.959  33.519  1.00  0.00           O1-
ATOM   3525  H   GLU   219      24.136  51.991  35.508  1.00  0.00           H  
ATOM   3526  HA  GLU   219      26.143  50.576  34.098  1.00  0.00           H  
ATOM   3527  HB2 GLU   219      24.739  53.184  33.366  1.00  0.00           H  
ATOM   3528  HB3 GLU   219      25.621  52.131  32.277  1.00  0.00           H  
ATOM   3529  HG2 GLU   219      23.430  51.571  31.840  1.00  0.00           H  
ATOM   3530  HG3 GLU   219      23.978  50.267  32.884  1.00  0.00           H  
ATOM   3531  N   HIE   220      27.137  53.598  35.078  1.00  0.00           N  
ATOM   3532  CA  HIE   220      28.346  54.383  35.381  1.00  0.00           C  
ATOM   3533  C   HIE   220      29.206  53.732  36.473  1.00  0.00           C  
ATOM   3534  O   HIE   220      30.432  53.728  36.363  1.00  0.00           O  
ATOM   3535  CB  HIE   220      27.971  55.822  35.767  1.00  0.00           C  
ATOM   3536  CG  HIE   220      27.400  56.683  34.661  1.00  0.00           C  
ATOM   3537  CD2 HIE   220      27.391  56.416  33.318  1.00  0.00           C  
ATOM   3538  ND1 HIE   220      26.873  57.959  34.863  1.00  0.00           N  
ATOM   3539  CE1 HIE   220      26.537  58.422  33.648  1.00  0.00           C  
ATOM   3540  NE2 HIE   220      26.842  57.520  32.698  1.00  0.00           N  
ATOM   3541  H   HIE   220      26.239  53.944  35.387  1.00  0.00           H  
ATOM   3542  HA  HIE   220      28.975  54.426  34.491  1.00  0.00           H  
ATOM   3543  HB2 HIE   220      27.256  55.799  36.591  1.00  0.00           H  
ATOM   3544  HB3 HIE   220      28.869  56.326  36.128  1.00  0.00           H  
ATOM   3545  HD2 HIE   220      27.774  55.527  32.834  1.00  0.00           H  
ATOM   3546  HE1 HIE   220      26.104  59.398  33.455  1.00  0.00           H  
ATOM   3547  HE2 HIE   220      26.752  57.674  31.692  1.00  0.00           H  
ATOM   3548  N   LYS   221      28.594  53.106  37.489  1.00  0.00           N  
ATOM   3549  CA  LYS   221      29.315  52.349  38.528  1.00  0.00           C  
ATOM   3550  C   LYS   221      30.093  51.164  37.936  1.00  0.00           C  
ATOM   3551  O   LYS   221      31.234  50.919  38.339  1.00  0.00           O  
ATOM   3552  CB  LYS   221      28.309  51.939  39.619  1.00  0.00           C  
ATOM   3553  CG  LYS   221      28.976  51.312  40.854  1.00  0.00           C  
ATOM   3554  CD  LYS   221      28.005  51.193  42.043  1.00  0.00           C  
ATOM   3555  CE  LYS   221      26.804  50.267  41.794  1.00  0.00           C  
ATOM   3556  NZ  LYS   221      27.206  48.840  41.808  1.00  0.00           N1+
ATOM   3557  H   LYS   221      27.579  53.165  37.544  1.00  0.00           H  
ATOM   3558  HA  LYS   221      30.056  53.013  38.974  1.00  0.00           H  
ATOM   3559  HB2 LYS   221      27.774  52.835  39.939  1.00  0.00           H  
ATOM   3560  HB3 LYS   221      27.584  51.240  39.203  1.00  0.00           H  
ATOM   3561  HG2 LYS   221      29.371  50.327  40.601  1.00  0.00           H  
ATOM   3562  HG3 LYS   221      29.809  51.946  41.163  1.00  0.00           H  
ATOM   3563  HD2 LYS   221      28.557  50.843  42.917  1.00  0.00           H  
ATOM   3564  HD3 LYS   221      27.626  52.186  42.284  1.00  0.00           H  
ATOM   3565  HE2 LYS   221      26.073  50.441  42.590  1.00  0.00           H  
ATOM   3566  HE3 LYS   221      26.333  50.531  40.844  1.00  0.00           H  
ATOM   3567  HZ1 LYS   221      27.535  48.594  42.742  1.00  0.00           H  
ATOM   3568  HZ2 LYS   221      26.424  48.218  41.608  1.00  0.00           H  
ATOM   3569  HZ3 LYS   221      27.941  48.647  41.146  1.00  0.00           H  
ATOM   3570  N   ALA   222      29.525  50.473  36.946  1.00  0.00           N  
ATOM   3571  CA  ALA   222      30.224  49.444  36.174  1.00  0.00           C  
ATOM   3572  C   ALA   222      31.379  50.032  35.336  1.00  0.00           C  
ATOM   3573  O   ALA   222      32.501  49.531  35.415  1.00  0.00           O  
ATOM   3574  CB  ALA   222      29.201  48.699  35.307  1.00  0.00           C  
ATOM   3575  H   ALA   222      28.568  50.696  36.691  1.00  0.00           H  
ATOM   3576  HA  ALA   222      30.661  48.725  36.868  1.00  0.00           H  
ATOM   3577  HB1 ALA   222      28.741  49.378  34.589  1.00  0.00           H  
ATOM   3578  HB2 ALA   222      29.700  47.895  34.765  1.00  0.00           H  
ATOM   3579  HB3 ALA   222      28.423  48.268  35.938  1.00  0.00           H  
ATOM   3580  N   LEU   223      31.145  51.131  34.604  1.00  0.00           N  
ATOM   3581  CA  LEU   223      32.173  51.801  33.791  1.00  0.00           C  
ATOM   3582  C   LEU   223      33.384  52.253  34.628  1.00  0.00           C  
ATOM   3583  O   LEU   223      34.522  51.942  34.276  1.00  0.00           O  
ATOM   3584  CB  LEU   223      31.523  52.975  33.034  1.00  0.00           C  
ATOM   3585  CG  LEU   223      32.484  53.766  32.122  1.00  0.00           C  
ATOM   3586  CD1 LEU   223      33.038  52.902  30.987  1.00  0.00           C  
ATOM   3587  CD2 LEU   223      31.744  54.953  31.507  1.00  0.00           C  
ATOM   3588  H   LEU   223      30.192  51.483  34.552  1.00  0.00           H  
ATOM   3589  HA  LEU   223      32.541  51.080  33.062  1.00  0.00           H  
ATOM   3590  HB2 LEU   223      30.698  52.592  32.430  1.00  0.00           H  
ATOM   3591  HB3 LEU   223      31.107  53.668  33.765  1.00  0.00           H  
ATOM   3592  HG  LEU   223      33.316  54.154  32.709  1.00  0.00           H  
ATOM   3593 HD11 LEU   223      32.220  52.443  30.431  1.00  0.00           H  
ATOM   3594 HD12 LEU   223      33.624  53.521  30.309  1.00  0.00           H  
ATOM   3595 HD13 LEU   223      33.687  52.126  31.391  1.00  0.00           H  
ATOM   3596 HD21 LEU   223      31.368  55.602  32.298  1.00  0.00           H  
ATOM   3597 HD22 LEU   223      32.429  55.531  30.886  1.00  0.00           H  
ATOM   3598 HD23 LEU   223      30.910  54.605  30.897  1.00  0.00           H  
ATOM   3599  N   LYS   224      33.145  52.901  35.778  1.00  0.00           N  
ATOM   3600  CA  LYS   224      34.194  53.290  36.741  1.00  0.00           C  
ATOM   3601  C   LYS   224      35.012  52.082  37.205  1.00  0.00           C  
ATOM   3602  O   LYS   224      36.227  52.181  37.356  1.00  0.00           O  
ATOM   3603  CB  LYS   224      33.535  54.001  37.940  1.00  0.00           C  
ATOM   3604  CG  LYS   224      34.567  54.570  38.935  1.00  0.00           C  
ATOM   3605  CD  LYS   224      33.929  55.153  40.208  1.00  0.00           C  
ATOM   3606  CE  LYS   224      33.276  54.095  41.116  1.00  0.00           C  
ATOM   3607  NZ  LYS   224      34.274  53.195  41.747  1.00  0.00           N1+
ATOM   3608  H   LYS   224      32.182  53.163  35.977  1.00  0.00           H  
ATOM   3609  HA  LYS   224      34.882  53.981  36.250  1.00  0.00           H  
ATOM   3610  HB2 LYS   224      32.920  54.825  37.571  1.00  0.00           H  
ATOM   3611  HB3 LYS   224      32.881  53.293  38.449  1.00  0.00           H  
ATOM   3612  HG2 LYS   224      35.274  53.796  39.231  1.00  0.00           H  
ATOM   3613  HG3 LYS   224      35.127  55.361  38.435  1.00  0.00           H  
ATOM   3614  HD2 LYS   224      34.695  55.686  40.774  1.00  0.00           H  
ATOM   3615  HD3 LYS   224      33.171  55.883  39.915  1.00  0.00           H  
ATOM   3616  HE2 LYS   224      32.716  54.613  41.900  1.00  0.00           H  
ATOM   3617  HE3 LYS   224      32.563  53.511  40.529  1.00  0.00           H  
ATOM   3618  HZ1 LYS   224      34.859  53.697  42.416  1.00  0.00           H  
ATOM   3619  HZ2 LYS   224      33.826  52.444  42.276  1.00  0.00           H  
ATOM   3620  HZ3 LYS   224      34.883  52.766  41.071  1.00  0.00           H  
ATOM   3621  N   THR   225      34.351  50.945  37.431  1.00  0.00           N  
ATOM   3622  CA  THR   225      34.996  49.704  37.891  1.00  0.00           C  
ATOM   3623  C   THR   225      35.917  49.113  36.819  1.00  0.00           C  
ATOM   3624  O   THR   225      37.051  48.756  37.129  1.00  0.00           O  
ATOM   3625  CB  THR   225      33.944  48.686  38.364  1.00  0.00           C  
ATOM   3626  CG2 THR   225      34.568  47.418  38.941  1.00  0.00           C  
ATOM   3627  OG1 THR   225      33.163  49.256  39.395  1.00  0.00           O  
ATOM   3628  H   THR   225      33.358  50.933  37.246  1.00  0.00           H  
ATOM   3629  HA  THR   225      35.625  49.936  38.750  1.00  0.00           H  
ATOM   3630  HB  THR   225      33.295  48.410  37.535  1.00  0.00           H  
ATOM   3631  HG1 THR   225      32.509  49.851  38.990  1.00  0.00           H  
ATOM   3632 HG21 THR   225      35.262  47.678  39.741  1.00  0.00           H  
ATOM   3633 HG22 THR   225      33.781  46.778  39.342  1.00  0.00           H  
ATOM   3634 HG23 THR   225      35.100  46.870  38.164  1.00  0.00           H  
ATOM   3635  N   LEU   226      35.492  49.087  35.549  1.00  0.00           N  
ATOM   3636  CA  LEU   226      36.359  48.693  34.427  1.00  0.00           C  
ATOM   3637  C   LEU   226      37.556  49.649  34.260  1.00  0.00           C  
ATOM   3638  O   LEU   226      38.681  49.195  34.046  1.00  0.00           O  
ATOM   3639  CB  LEU   226      35.509  48.590  33.145  1.00  0.00           C  
ATOM   3640  CG  LEU   226      36.318  48.297  31.864  1.00  0.00           C  
ATOM   3641  CD1 LEU   226      37.087  46.977  31.940  1.00  0.00           C  
ATOM   3642  CD2 LEU   226      35.370  48.229  30.666  1.00  0.00           C  
ATOM   3643  H   LEU   226      34.545  49.390  35.345  1.00  0.00           H  
ATOM   3644  HA  LEU   226      36.771  47.706  34.642  1.00  0.00           H  
ATOM   3645  HB2 LEU   226      34.763  47.805  33.283  1.00  0.00           H  
ATOM   3646  HB3 LEU   226      34.978  49.531  33.002  1.00  0.00           H  
ATOM   3647  HG  LEU   226      37.025  49.109  31.688  1.00  0.00           H  
ATOM   3648 HD11 LEU   226      36.403  46.139  32.077  1.00  0.00           H  
ATOM   3649 HD12 LEU   226      37.652  46.835  31.021  1.00  0.00           H  
ATOM   3650 HD13 LEU   226      37.802  46.995  32.760  1.00  0.00           H  
ATOM   3651 HD21 LEU   226      34.819  49.164  30.578  1.00  0.00           H  
ATOM   3652 HD22 LEU   226      35.947  48.083  29.752  1.00  0.00           H  
ATOM   3653 HD23 LEU   226      34.668  47.403  30.781  1.00  0.00           H  
ATOM   3654  N   GLY   227      37.329  50.958  34.417  1.00  0.00           N  
ATOM   3655  CA  GLY   227      38.391  51.968  34.399  1.00  0.00           C  
ATOM   3656  C   GLY   227      39.446  51.758  35.491  1.00  0.00           C  
ATOM   3657  O   GLY   227      40.635  51.917  35.227  1.00  0.00           O  
ATOM   3658  H   GLY   227      36.370  51.272  34.529  1.00  0.00           H  
ATOM   3659  HA2 GLY   227      38.890  51.957  33.429  1.00  0.00           H  
ATOM   3660  HA3 GLY   227      37.944  52.951  34.545  1.00  0.00           H  
ATOM   3661  N   ILE   228      39.036  51.332  36.692  1.00  0.00           N  
ATOM   3662  CA  ILE   228      39.957  50.943  37.774  1.00  0.00           C  
ATOM   3663  C   ILE   228      40.751  49.681  37.396  1.00  0.00           C  
ATOM   3664  O   ILE   228      41.975  49.690  37.513  1.00  0.00           O  
ATOM   3665  CB  ILE   228      39.187  50.788  39.111  1.00  0.00           C  
ATOM   3666  CG1 ILE   228      38.725  52.173  39.623  1.00  0.00           C  
ATOM   3667  CG2 ILE   228      40.031  50.090  40.195  1.00  0.00           C  
ATOM   3668  CD1 ILE   228      37.566  52.106  40.625  1.00  0.00           C  
ATOM   3669  H   ILE   228      38.039  51.250  36.852  1.00  0.00           H  
ATOM   3670  HA  ILE   228      40.693  51.739  37.906  1.00  0.00           H  
ATOM   3671  HB  ILE   228      38.306  50.172  38.928  1.00  0.00           H  
ATOM   3672 HG12 ILE   228      39.568  52.692  40.083  1.00  0.00           H  
ATOM   3673 HG13 ILE   228      38.390  52.782  38.785  1.00  0.00           H  
ATOM   3674 HG21 ILE   228      40.965  50.633  40.351  1.00  0.00           H  
ATOM   3675 HG22 ILE   228      39.486  50.044  41.136  1.00  0.00           H  
ATOM   3676 HG23 ILE   228      40.261  49.066  39.899  1.00  0.00           H  
ATOM   3677 HD11 ILE   228      37.874  51.590  41.534  1.00  0.00           H  
ATOM   3678 HD12 ILE   228      37.262  53.120  40.887  1.00  0.00           H  
ATOM   3679 HD13 ILE   228      36.719  51.584  40.180  1.00  0.00           H  
ATOM   3680  N   ILE   229      40.082  48.628  36.907  1.00  0.00           N  
ATOM   3681  CA  ILE   229      40.712  47.344  36.537  1.00  0.00           C  
ATOM   3682  C   ILE   229      41.836  47.553  35.510  1.00  0.00           C  
ATOM   3683  O   ILE   229      42.996  47.241  35.783  1.00  0.00           O  
ATOM   3684  CB  ILE   229      39.638  46.342  36.033  1.00  0.00           C  
ATOM   3685  CG1 ILE   229      38.764  45.857  37.213  1.00  0.00           C  
ATOM   3686  CG2 ILE   229      40.250  45.125  35.309  1.00  0.00           C  
ATOM   3687  CD1 ILE   229      37.424  45.240  36.789  1.00  0.00           C  
ATOM   3688  H   ILE   229      39.074  48.703  36.827  1.00  0.00           H  
ATOM   3689  HA  ILE   229      41.184  46.918  37.424  1.00  0.00           H  
ATOM   3690  HB  ILE   229      38.998  46.861  35.319  1.00  0.00           H  
ATOM   3691 HG12 ILE   229      39.321  45.121  37.790  1.00  0.00           H  
ATOM   3692 HG13 ILE   229      38.542  46.694  37.874  1.00  0.00           H  
ATOM   3693 HG21 ILE   229      40.970  44.626  35.958  1.00  0.00           H  
ATOM   3694 HG22 ILE   229      39.478  44.412  35.023  1.00  0.00           H  
ATOM   3695 HG23 ILE   229      40.754  45.428  34.392  1.00  0.00           H  
ATOM   3696 HD11 ILE   229      37.584  44.333  36.208  1.00  0.00           H  
ATOM   3697 HD12 ILE   229      36.852  44.983  37.681  1.00  0.00           H  
ATOM   3698 HD13 ILE   229      36.854  45.955  36.198  1.00  0.00           H  
ATOM   3699  N   MET   230      41.508  48.114  34.343  1.00  0.00           N  
ATOM   3700  CA  MET   230      42.492  48.300  33.270  1.00  0.00           C  
ATOM   3701  C   MET   230      43.476  49.436  33.569  1.00  0.00           C  
ATOM   3702  O   MET   230      44.647  49.343  33.195  1.00  0.00           O  
ATOM   3703  CB  MET   230      41.782  48.524  31.926  1.00  0.00           C  
ATOM   3704  CG  MET   230      41.009  47.279  31.465  1.00  0.00           C  
ATOM   3705  SD  MET   230      42.006  45.777  31.224  1.00  0.00           S  
ATOM   3706  CE  MET   230      42.999  46.232  29.779  1.00  0.00           C  
ATOM   3707  H   MET   230      40.545  48.392  34.188  1.00  0.00           H  
ATOM   3708  HA  MET   230      43.094  47.392  33.190  1.00  0.00           H  
ATOM   3709  HB2 MET   230      41.089  49.361  32.016  1.00  0.00           H  
ATOM   3710  HB3 MET   230      42.523  48.777  31.167  1.00  0.00           H  
ATOM   3711  HG2 MET   230      40.237  47.057  32.204  1.00  0.00           H  
ATOM   3712  HG3 MET   230      40.506  47.512  30.527  1.00  0.00           H  
ATOM   3713  HE1 MET   230      43.665  47.060  30.026  1.00  0.00           H  
ATOM   3714  HE2 MET   230      43.600  45.376  29.468  1.00  0.00           H  
ATOM   3715  HE3 MET   230      42.342  46.523  28.958  1.00  0.00           H  
ATOM   3716  N   GLY   231      43.031  50.487  34.265  1.00  0.00           N  
ATOM   3717  CA  GLY   231      43.864  51.633  34.621  1.00  0.00           C  
ATOM   3718  C   GLY   231      44.997  51.272  35.581  1.00  0.00           C  
ATOM   3719  O   GLY   231      46.139  51.646  35.326  1.00  0.00           O  
ATOM   3720  H   GLY   231      42.061  50.512  34.556  1.00  0.00           H  
ATOM   3721  HA2 GLY   231      44.298  52.062  33.717  1.00  0.00           H  
ATOM   3722  HA3 GLY   231      43.240  52.388  35.098  1.00  0.00           H  
ATOM   3723  N   VAL   232      44.717  50.510  36.647  1.00  0.00           N  
ATOM   3724  CA  VAL   232      45.755  50.080  37.602  1.00  0.00           C  
ATOM   3725  C   VAL   232      46.748  49.120  36.942  1.00  0.00           C  
ATOM   3726  O   VAL   232      47.951  49.343  37.041  1.00  0.00           O  
ATOM   3727  CB  VAL   232      45.141  49.474  38.880  1.00  0.00           C  
ATOM   3728  CG1 VAL   232      46.210  48.893  39.815  1.00  0.00           C  
ATOM   3729  CG2 VAL   232      44.378  50.544  39.676  1.00  0.00           C  
ATOM   3730  H   VAL   232      43.758  50.209  36.802  1.00  0.00           H  
ATOM   3731  HA  VAL   232      46.332  50.955  37.902  1.00  0.00           H  
ATOM   3732  HB  VAL   232      44.450  48.677  38.605  1.00  0.00           H  
ATOM   3733 HG11 VAL   232      46.983  49.638  40.012  1.00  0.00           H  
ATOM   3734 HG12 VAL   232      45.755  48.594  40.756  1.00  0.00           H  
ATOM   3735 HG13 VAL   232      46.672  48.013  39.366  1.00  0.00           H  
ATOM   3736 HG21 VAL   232      43.607  51.000  39.057  1.00  0.00           H  
ATOM   3737 HG22 VAL   232      43.893  50.085  40.538  1.00  0.00           H  
ATOM   3738 HG23 VAL   232      45.064  51.319  40.017  1.00  0.00           H  
ATOM   3739  N   PHE   233      46.270  48.111  36.206  1.00  0.00           N  
ATOM   3740  CA  PHE   233      47.133  47.160  35.490  1.00  0.00           C  
ATOM   3741  C   PHE   233      48.077  47.861  34.491  1.00  0.00           C  
ATOM   3742  O   PHE   233      49.282  47.590  34.460  1.00  0.00           O  
ATOM   3743  CB  PHE   233      46.219  46.128  34.806  1.00  0.00           C  
ATOM   3744  CG  PHE   233      46.896  45.152  33.860  1.00  0.00           C  
ATOM   3745  CD1 PHE   233      48.040  44.435  34.263  1.00  0.00           C  
ATOM   3746  CD2 PHE   233      46.359  44.934  32.576  1.00  0.00           C  
ATOM   3747  CE1 PHE   233      48.654  43.527  33.382  1.00  0.00           C  
ATOM   3748  CE2 PHE   233      46.964  44.014  31.703  1.00  0.00           C  
ATOM   3749  CZ  PHE   233      48.116  43.316  32.100  1.00  0.00           C  
ATOM   3750  H   PHE   233      45.267  47.977  36.155  1.00  0.00           H  
ATOM   3751  HA  PHE   233      47.763  46.640  36.213  1.00  0.00           H  
ATOM   3752  HB2 PHE   233      45.709  45.551  35.578  1.00  0.00           H  
ATOM   3753  HB3 PHE   233      45.452  46.667  34.249  1.00  0.00           H  
ATOM   3754  HD1 PHE   233      48.451  44.580  35.251  1.00  0.00           H  
ATOM   3755  HD2 PHE   233      45.473  45.464  32.260  1.00  0.00           H  
ATOM   3756  HE1 PHE   233      49.537  42.988  33.693  1.00  0.00           H  
ATOM   3757  HE2 PHE   233      46.539  43.833  30.729  1.00  0.00           H  
ATOM   3758  HZ  PHE   233      48.582  42.614  31.422  1.00  0.00           H  
ATOM   3759  N   THR   234      47.550  48.824  33.726  1.00  0.00           N  
ATOM   3760  CA  THR   234      48.334  49.616  32.761  1.00  0.00           C  
ATOM   3761  C   THR   234      49.320  50.558  33.460  1.00  0.00           C  
ATOM   3762  O   THR   234      50.453  50.712  33.003  1.00  0.00           O  
ATOM   3763  CB  THR   234      47.412  50.414  31.824  1.00  0.00           C  
ATOM   3764  CG2 THR   234      48.168  51.101  30.689  1.00  0.00           C  
ATOM   3765  OG1 THR   234      46.478  49.554  31.213  1.00  0.00           O  
ATOM   3766  H   THR   234      46.553  48.993  33.790  1.00  0.00           H  
ATOM   3767  HA  THR   234      48.917  48.934  32.145  1.00  0.00           H  
ATOM   3768  HB  THR   234      46.871  51.166  32.399  1.00  0.00           H  
ATOM   3769  HG1 THR   234      45.783  49.383  31.872  1.00  0.00           H  
ATOM   3770 HG21 THR   234      48.734  50.359  30.127  1.00  0.00           H  
ATOM   3771 HG22 THR   234      47.455  51.588  30.022  1.00  0.00           H  
ATOM   3772 HG23 THR   234      48.844  51.858  31.086  1.00  0.00           H  
ATOM   3773  N   LEU   235      48.931  51.175  34.581  1.00  0.00           N  
ATOM   3774  CA  LEU   235      49.811  52.041  35.372  1.00  0.00           C  
ATOM   3775  C   LEU   235      50.971  51.249  36.003  1.00  0.00           C  
ATOM   3776  O   LEU   235      52.095  51.749  36.014  1.00  0.00           O  
ATOM   3777  CB  LEU   235      48.959  52.777  36.423  1.00  0.00           C  
ATOM   3778  CG  LEU   235      49.735  53.714  37.368  1.00  0.00           C  
ATOM   3779  CD1 LEU   235      50.451  54.837  36.611  1.00  0.00           C  
ATOM   3780  CD2 LEU   235      48.759  54.362  38.353  1.00  0.00           C  
ATOM   3781  H   LEU   235      47.975  51.048  34.903  1.00  0.00           H  
ATOM   3782  HA  LEU   235      50.253  52.784  34.712  1.00  0.00           H  
ATOM   3783  HB2 LEU   235      48.193  53.356  35.904  1.00  0.00           H  
ATOM   3784  HB3 LEU   235      48.447  52.035  37.033  1.00  0.00           H  
ATOM   3785  HG  LEU   235      50.466  53.141  37.937  1.00  0.00           H  
ATOM   3786 HD11 LEU   235      49.743  55.391  35.996  1.00  0.00           H  
ATOM   3787 HD12 LEU   235      50.924  55.514  37.322  1.00  0.00           H  
ATOM   3788 HD13 LEU   235      51.229  54.409  35.980  1.00  0.00           H  
ATOM   3789 HD21 LEU   235      48.256  53.585  38.929  1.00  0.00           H  
ATOM   3790 HD22 LEU   235      49.307  55.005  39.042  1.00  0.00           H  
ATOM   3791 HD23 LEU   235      48.018  54.952  37.817  1.00  0.00           H  
ATOM   3792  N   CYS   236      50.706  50.032  36.490  1.00  0.00           N  
ATOM   3793  CA  CYS   236      51.702  49.154  37.094  1.00  0.00           C  
ATOM   3794  C   CYS   236      52.747  48.662  36.081  1.00  0.00           C  
ATOM   3795  O   CYS   236      53.937  48.908  36.263  1.00  0.00           O  
ATOM   3796  CB  CYS   236      50.995  47.981  37.800  1.00  0.00           C  
ATOM   3797  SG  CYS   236      50.337  48.538  39.404  1.00  0.00           S  
ATOM   3798  H   CYS   236      49.737  49.728  36.517  1.00  0.00           H  
ATOM   3799  HA  CYS   236      52.240  49.692  37.862  1.00  0.00           H  
ATOM   3800  HB2 CYS   236      50.198  47.592  37.172  1.00  0.00           H  
ATOM   3801  HB3 CYS   236      51.707  47.173  37.961  1.00  0.00           H  
ATOM   3802  HG  CYS   236      51.557  48.666  39.955  1.00  0.00           H  
ATOM   3803  N   TRP   237      52.330  47.950  35.029  1.00  0.00           N  
ATOM   3804  CA  TRP   237      53.268  47.129  34.240  1.00  0.00           C  
ATOM   3805  C   TRP   237      53.698  47.731  32.898  1.00  0.00           C  
ATOM   3806  O   TRP   237      54.817  47.449  32.460  1.00  0.00           O  
ATOM   3807  CB  TRP   237      52.692  45.718  34.083  1.00  0.00           C  
ATOM   3808  CG  TRP   237      52.834  44.866  35.306  1.00  0.00           C  
ATOM   3809  CD1 TRP   237      51.828  44.466  36.117  1.00  0.00           C  
ATOM   3810  CD2 TRP   237      54.062  44.327  35.893  1.00  0.00           C  
ATOM   3811  CE2 TRP   237      53.715  43.579  37.056  1.00  0.00           C  
ATOM   3812  CE3 TRP   237      55.436  44.400  35.568  1.00  0.00           C  
ATOM   3813  NE1 TRP   237      52.347  43.708  37.149  1.00  0.00           N  
ATOM   3814  CZ2 TRP   237      54.671  42.921  37.845  1.00  0.00           C  
ATOM   3815  CZ3 TRP   237      56.408  43.744  36.352  1.00  0.00           C  
ATOM   3816  CH2 TRP   237      56.029  43.006  37.488  1.00  0.00           C  
ATOM   3817  H   TRP   237      51.332  47.778  34.937  1.00  0.00           H  
ATOM   3818  HA  TRP   237      54.201  47.005  34.796  1.00  0.00           H  
ATOM   3819  HB2 TRP   237      51.639  45.774  33.801  1.00  0.00           H  
ATOM   3820  HB3 TRP   237      53.209  45.207  33.275  1.00  0.00           H  
ATOM   3821  HD1 TRP   237      50.781  44.721  35.987  1.00  0.00           H  
ATOM   3822  HE1 TRP   237      51.779  43.294  37.873  1.00  0.00           H  
ATOM   3823  HE3 TRP   237      55.739  44.955  34.692  1.00  0.00           H  
ATOM   3824  HZ2 TRP   237      54.363  42.366  38.720  1.00  0.00           H  
ATOM   3825  HZ3 TRP   237      57.452  43.804  36.077  1.00  0.00           H  
ATOM   3826  HH2 TRP   237      56.780  42.511  38.090  1.00  0.00           H  
ATOM   3827  N   LEU   238      52.897  48.595  32.253  1.00  0.00           N  
ATOM   3828  CA  LEU   238      53.288  49.189  30.960  1.00  0.00           C  
ATOM   3829  C   LEU   238      54.638  49.936  31.011  1.00  0.00           C  
ATOM   3830  O   LEU   238      55.425  49.747  30.081  1.00  0.00           O  
ATOM   3831  CB  LEU   238      52.157  50.069  30.385  1.00  0.00           C  
ATOM   3832  CG  LEU   238      52.460  50.711  29.015  1.00  0.00           C  
ATOM   3833  CD1 LEU   238      52.697  49.678  27.911  1.00  0.00           C  
ATOM   3834  CD2 LEU   238      51.291  51.598  28.585  1.00  0.00           C  
ATOM   3835  H   LEU   238      52.014  48.862  32.676  1.00  0.00           H  
ATOM   3836  HA  LEU   238      53.436  48.357  30.274  1.00  0.00           H  
ATOM   3837  HB2 LEU   238      51.245  49.478  30.307  1.00  0.00           H  
ATOM   3838  HB3 LEU   238      51.966  50.886  31.075  1.00  0.00           H  
ATOM   3839  HG  LEU   238      53.344  51.345  29.098  1.00  0.00           H  
ATOM   3840 HD11 LEU   238      51.826  49.029  27.822  1.00  0.00           H  
ATOM   3841 HD12 LEU   238      52.868  50.191  26.965  1.00  0.00           H  
ATOM   3842 HD13 LEU   238      53.579  49.085  28.147  1.00  0.00           H  
ATOM   3843 HD21 LEU   238      51.099  52.349  29.352  1.00  0.00           H  
ATOM   3844 HD22 LEU   238      51.534  52.106  27.652  1.00  0.00           H  
ATOM   3845 HD23 LEU   238      50.394  50.996  28.444  1.00  0.00           H  
ATOM   3846  N   PRO   239      54.968  50.725  32.061  1.00  0.00           N  
ATOM   3847  CA  PRO   239      56.258  51.413  32.141  1.00  0.00           C  
ATOM   3848  C   PRO   239      57.449  50.450  32.169  1.00  0.00           C  
ATOM   3849  O   PRO   239      58.451  50.696  31.499  1.00  0.00           O  
ATOM   3850  CB  PRO   239      56.192  52.267  33.415  1.00  0.00           C  
ATOM   3851  CG  PRO   239      54.698  52.483  33.626  1.00  0.00           C  
ATOM   3852  CD  PRO   239      54.122  51.149  33.173  1.00  0.00           C  
ATOM   3853  HA  PRO   239      56.357  52.070  31.277  1.00  0.00           H  
ATOM   3854  HB2 PRO   239      56.592  51.715  34.266  1.00  0.00           H  
ATOM   3855  HB3 PRO   239      56.716  53.214  33.289  1.00  0.00           H  
ATOM   3856  HG2 PRO   239      54.456  52.700  34.666  1.00  0.00           H  
ATOM   3857  HG3 PRO   239      54.349  53.275  32.964  1.00  0.00           H  
ATOM   3858  HD2 PRO   239      54.197  50.427  33.987  1.00  0.00           H  
ATOM   3859  HD3 PRO   239      53.082  51.277  32.885  1.00  0.00           H  
ATOM   3860  N   PHE   240      57.337  49.334  32.898  1.00  0.00           N  
ATOM   3861  CA  PHE   240      58.409  48.343  33.019  1.00  0.00           C  
ATOM   3862  C   PHE   240      58.706  47.657  31.682  1.00  0.00           C  
ATOM   3863  O   PHE   240      59.843  47.698  31.208  1.00  0.00           O  
ATOM   3864  CB  PHE   240      58.055  47.322  34.111  1.00  0.00           C  
ATOM   3865  CG  PHE   240      59.056  46.188  34.199  1.00  0.00           C  
ATOM   3866  CD1 PHE   240      60.322  46.409  34.774  1.00  0.00           C  
ATOM   3867  CD2 PHE   240      58.756  44.938  33.626  1.00  0.00           C  
ATOM   3868  CE1 PHE   240      61.290  45.388  34.758  1.00  0.00           C  
ATOM   3869  CE2 PHE   240      59.723  43.920  33.608  1.00  0.00           C  
ATOM   3870  CZ  PHE   240      60.993  44.151  34.160  1.00  0.00           C  
ATOM   3871  H   PHE   240      56.461  49.147  33.367  1.00  0.00           H  
ATOM   3872  HA  PHE   240      59.326  48.853  33.318  1.00  0.00           H  
ATOM   3873  HB2 PHE   240      58.007  47.828  35.074  1.00  0.00           H  
ATOM   3874  HB3 PHE   240      57.066  46.907  33.911  1.00  0.00           H  
ATOM   3875  HD1 PHE   240      60.568  47.371  35.201  1.00  0.00           H  
ATOM   3876  HD2 PHE   240      57.790  44.758  33.176  1.00  0.00           H  
ATOM   3877  HE1 PHE   240      62.271  45.566  35.176  1.00  0.00           H  
ATOM   3878  HE2 PHE   240      59.494  42.963  33.157  1.00  0.00           H  
ATOM   3879  HZ  PHE   240      61.741  43.375  34.116  1.00  0.00           H  
ATOM   3880  N   PHE   241      57.690  47.074  31.038  1.00  0.00           N  
ATOM   3881  CA  PHE   241      57.883  46.370  29.766  1.00  0.00           C  
ATOM   3882  C   PHE   241      58.250  47.317  28.614  1.00  0.00           C  
ATOM   3883  O   PHE   241      59.063  46.945  27.767  1.00  0.00           O  
ATOM   3884  CB  PHE   241      56.656  45.505  29.454  1.00  0.00           C  
ATOM   3885  CG  PHE   241      56.511  44.332  30.409  1.00  0.00           C  
ATOM   3886  CD1 PHE   241      57.378  43.228  30.294  1.00  0.00           C  
ATOM   3887  CD2 PHE   241      55.536  44.344  31.423  1.00  0.00           C  
ATOM   3888  CE1 PHE   241      57.262  42.140  31.177  1.00  0.00           C  
ATOM   3889  CE2 PHE   241      55.431  43.264  32.318  1.00  0.00           C  
ATOM   3890  CZ  PHE   241      56.288  42.159  32.191  1.00  0.00           C  
ATOM   3891  H   PHE   241      56.768  47.081  31.461  1.00  0.00           H  
ATOM   3892  HA  PHE   241      58.733  45.696  29.883  1.00  0.00           H  
ATOM   3893  HB2 PHE   241      55.757  46.123  29.481  1.00  0.00           H  
ATOM   3894  HB3 PHE   241      56.757  45.106  28.444  1.00  0.00           H  
ATOM   3895  HD1 PHE   241      58.135  43.213  29.523  1.00  0.00           H  
ATOM   3896  HD2 PHE   241      54.848  45.171  31.501  1.00  0.00           H  
ATOM   3897  HE1 PHE   241      57.919  41.288  31.073  1.00  0.00           H  
ATOM   3898  HE2 PHE   241      54.667  43.261  33.083  1.00  0.00           H  
ATOM   3899  HZ  PHE   241      56.184  41.322  32.867  1.00  0.00           H  
ATOM   3900  N   LEU   242      57.754  48.562  28.615  1.00  0.00           N  
ATOM   3901  CA  LEU   242      58.179  49.574  27.643  1.00  0.00           C  
ATOM   3902  C   LEU   242      59.671  49.915  27.792  1.00  0.00           C  
ATOM   3903  O   LEU   242      60.385  49.962  26.791  1.00  0.00           O  
ATOM   3904  CB  LEU   242      57.278  50.816  27.776  1.00  0.00           C  
ATOM   3905  CG  LEU   242      57.627  51.973  26.819  1.00  0.00           C  
ATOM   3906  CD1 LEU   242      57.510  51.572  25.346  1.00  0.00           C  
ATOM   3907  CD2 LEU   242      56.675  53.143  27.071  1.00  0.00           C  
ATOM   3908  H   LEU   242      57.081  48.824  29.326  1.00  0.00           H  
ATOM   3909  HA  LEU   242      58.044  49.151  26.645  1.00  0.00           H  
ATOM   3910  HB2 LEU   242      56.245  50.516  27.600  1.00  0.00           H  
ATOM   3911  HB3 LEU   242      57.353  51.187  28.800  1.00  0.00           H  
ATOM   3912  HG  LEU   242      58.643  52.317  27.012  1.00  0.00           H  
ATOM   3913 HD11 LEU   242      56.515  51.177  25.144  1.00  0.00           H  
ATOM   3914 HD12 LEU   242      57.688  52.439  24.711  1.00  0.00           H  
ATOM   3915 HD13 LEU   242      58.256  50.815  25.105  1.00  0.00           H  
ATOM   3916 HD21 LEU   242      56.754  53.465  28.109  1.00  0.00           H  
ATOM   3917 HD22 LEU   242      56.933  53.979  26.421  1.00  0.00           H  
ATOM   3918 HD23 LEU   242      55.647  52.838  26.870  1.00  0.00           H  
ATOM   3919  N   VAL   243      60.163  50.109  29.021  1.00  0.00           N  
ATOM   3920  CA  VAL   243      61.599  50.331  29.274  1.00  0.00           C  
ATOM   3921  C   VAL   243      62.437  49.102  28.923  1.00  0.00           C  
ATOM   3922  O   VAL   243      63.498  49.256  28.323  1.00  0.00           O  
ATOM   3923  CB  VAL   243      61.848  50.799  30.720  1.00  0.00           C  
ATOM   3924  CG1 VAL   243      63.328  50.765  31.119  1.00  0.00           C  
ATOM   3925  CG2 VAL   243      61.371  52.250  30.862  1.00  0.00           C  
ATOM   3926  H   VAL   243      59.533  50.064  29.816  1.00  0.00           H  
ATOM   3927  HA  VAL   243      61.944  51.125  28.610  1.00  0.00           H  
ATOM   3928  HB  VAL   243      61.293  50.167  31.413  1.00  0.00           H  
ATOM   3929 HG11 VAL   243      63.923  51.339  30.409  1.00  0.00           H  
ATOM   3930 HG12 VAL   243      63.453  51.171  32.121  1.00  0.00           H  
ATOM   3931 HG13 VAL   243      63.693  49.739  31.127  1.00  0.00           H  
ATOM   3932 HG21 VAL   243      60.297  52.308  30.693  1.00  0.00           H  
ATOM   3933 HG22 VAL   243      61.592  52.613  31.864  1.00  0.00           H  
ATOM   3934 HG23 VAL   243      61.876  52.886  30.137  1.00  0.00           H  
ATOM   3935  N   ASN   244      61.955  47.889  29.206  1.00  0.00           N  
ATOM   3936  CA  ASN   244      62.633  46.653  28.808  1.00  0.00           C  
ATOM   3937  C   ASN   244      62.838  46.596  27.277  1.00  0.00           C  
ATOM   3938  O   ASN   244      63.955  46.388  26.805  1.00  0.00           O  
ATOM   3939  CB  ASN   244      61.824  45.460  29.352  1.00  0.00           C  
ATOM   3940  CG  ASN   244      62.626  44.171  29.352  1.00  0.00           C  
ATOM   3941  ND2 ASN   244      62.112  43.110  28.780  1.00  0.00           N  
ATOM   3942  OD1 ASN   244      63.717  44.096  29.888  1.00  0.00           O  
ATOM   3943  H   ASN   244      61.095  47.821  29.740  1.00  0.00           H  
ATOM   3944  HA  ASN   244      63.625  46.642  29.270  1.00  0.00           H  
ATOM   3945  HB2 ASN   244      61.537  45.651  30.385  1.00  0.00           H  
ATOM   3946  HB3 ASN   244      60.918  45.327  28.765  1.00  0.00           H  
ATOM   3947 HD21 ASN   244      62.661  42.273  28.815  1.00  0.00           H  
ATOM   3948 HD22 ASN   244      61.189  43.133  28.364  1.00  0.00           H  
ATOM   3949  N   ILE   245      61.790  46.886  26.497  1.00  0.00           N  
ATOM   3950  CA  ILE   245      61.849  46.958  25.026  1.00  0.00           C  
ATOM   3951  C   ILE   245      62.736  48.114  24.516  1.00  0.00           C  
ATOM   3952  O   ILE   245      63.378  47.973  23.475  1.00  0.00           O  
ATOM   3953  CB  ILE   245      60.405  47.017  24.463  1.00  0.00           C  
ATOM   3954  CG1 ILE   245      59.625  45.699  24.702  1.00  0.00           C  
ATOM   3955  CG2 ILE   245      60.351  47.387  22.968  1.00  0.00           C  
ATOM   3956  CD1 ILE   245      60.129  44.466  23.938  1.00  0.00           C  
ATOM   3957  H   ILE   245      60.895  47.052  26.947  1.00  0.00           H  
ATOM   3958  HA  ILE   245      62.322  46.046  24.660  1.00  0.00           H  
ATOM   3959  HB  ILE   245      59.875  47.806  24.999  1.00  0.00           H  
ATOM   3960 HG12 ILE   245      59.636  45.457  25.764  1.00  0.00           H  
ATOM   3961 HG13 ILE   245      58.583  45.864  24.426  1.00  0.00           H  
ATOM   3962 HG21 ILE   245      61.004  46.733  22.389  1.00  0.00           H  
ATOM   3963 HG22 ILE   245      59.330  47.301  22.596  1.00  0.00           H  
ATOM   3964 HG23 ILE   245      60.674  48.416  22.825  1.00  0.00           H  
ATOM   3965 HD11 ILE   245      61.147  44.219  24.240  1.00  0.00           H  
ATOM   3966 HD12 ILE   245      59.484  43.618  24.165  1.00  0.00           H  
ATOM   3967 HD13 ILE   245      60.094  44.641  22.864  1.00  0.00           H  
ATOM   3968  N   VAL   246      62.821  49.245  25.227  1.00  0.00           N  
ATOM   3969  CA  VAL   246      63.751  50.345  24.892  1.00  0.00           C  
ATOM   3970  C   VAL   246      65.211  49.950  25.138  1.00  0.00           C  
ATOM   3971  O   VAL   246      66.046  50.108  24.246  1.00  0.00           O  
ATOM   3972  CB  VAL   246      63.380  51.639  25.649  1.00  0.00           C  
ATOM   3973  CG1 VAL   246      64.477  52.712  25.600  1.00  0.00           C  
ATOM   3974  CG2 VAL   246      62.122  52.263  25.030  1.00  0.00           C  
ATOM   3975  H   VAL   246      62.242  49.334  26.055  1.00  0.00           H  
ATOM   3976  HA  VAL   246      63.675  50.554  23.824  1.00  0.00           H  
ATOM   3977  HB  VAL   246      63.182  51.406  26.693  1.00  0.00           H  
ATOM   3978 HG11 VAL   246      64.766  52.899  24.566  1.00  0.00           H  
ATOM   3979 HG12 VAL   246      64.116  53.635  26.053  1.00  0.00           H  
ATOM   3980 HG13 VAL   246      65.350  52.387  26.169  1.00  0.00           H  
ATOM   3981 HG21 VAL   246      61.307  51.540  25.023  1.00  0.00           H  
ATOM   3982 HG22 VAL   246      61.812  53.127  25.617  1.00  0.00           H  
ATOM   3983 HG23 VAL   246      62.331  52.571  24.007  1.00  0.00           H  
ATOM   3984  N   ASN   247      65.529  49.407  26.315  1.00  0.00           N  
ATOM   3985  CA  ASN   247      66.901  49.101  26.740  1.00  0.00           C  
ATOM   3986  C   ASN   247      67.549  47.957  25.931  1.00  0.00           C  
ATOM   3987  O   ASN   247      68.776  47.865  25.860  1.00  0.00           O  
ATOM   3988  CB  ASN   247      66.895  48.810  28.253  1.00  0.00           C  
ATOM   3989  CG  ASN   247      66.571  50.026  29.110  1.00  0.00           C  
ATOM   3990  ND2 ASN   247      66.549  49.862  30.412  1.00  0.00           N  
ATOM   3991  OD1 ASN   247      66.357  51.133  28.643  1.00  0.00           O  
ATOM   3992  H   ASN   247      64.791  49.305  27.005  1.00  0.00           H  
ATOM   3993  HA  ASN   247      67.518  49.987  26.568  1.00  0.00           H  
ATOM   3994  HB2 ASN   247      66.175  48.022  28.472  1.00  0.00           H  
ATOM   3995  HB3 ASN   247      67.883  48.458  28.549  1.00  0.00           H  
ATOM   3996 HD21 ASN   247      66.409  50.691  30.959  1.00  0.00           H  
ATOM   3997 HD22 ASN   247      66.690  48.957  30.822  1.00  0.00           H  
ATOM   3998  N   VAL   248      66.731  47.139  25.259  1.00  0.00           N  
ATOM   3999  CA  VAL   248      67.122  46.150  24.236  1.00  0.00           C  
ATOM   4000  C   VAL   248      67.780  46.773  22.988  1.00  0.00           C  
ATOM   4001  O   VAL   248      68.438  46.068  22.215  1.00  0.00           O  
ATOM   4002  CB  VAL   248      65.869  45.319  23.885  1.00  0.00           C  
ATOM   4003  CG1 VAL   248      65.910  44.561  22.557  1.00  0.00           C  
ATOM   4004  CG2 VAL   248      65.640  44.272  24.975  1.00  0.00           C  
ATOM   4005  H   VAL   248      65.740  47.228  25.455  1.00  0.00           H  
ATOM   4006  HA  VAL   248      67.868  45.484  24.670  1.00  0.00           H  
ATOM   4007  HB  VAL   248      65.005  45.981  23.852  1.00  0.00           H  
ATOM   4008 HG11 VAL   248      66.811  43.950  22.513  1.00  0.00           H  
ATOM   4009 HG12 VAL   248      65.026  43.928  22.473  1.00  0.00           H  
ATOM   4010 HG13 VAL   248      65.900  45.266  21.728  1.00  0.00           H  
ATOM   4011 HG21 VAL   248      65.658  44.734  25.961  1.00  0.00           H  
ATOM   4012 HG22 VAL   248      64.661  43.818  24.831  1.00  0.00           H  
ATOM   4013 HG23 VAL   248      66.419  43.509  24.940  1.00  0.00           H  
ATOM   4014  N   PHE   249      67.664  48.088  22.793  1.00  0.00           N  
ATOM   4015  CA  PHE   249      68.406  48.842  21.775  1.00  0.00           C  
ATOM   4016  C   PHE   249      69.210  49.985  22.413  1.00  0.00           C  
ATOM   4017  O   PHE   249      70.436  50.020  22.325  1.00  0.00           O  
ATOM   4018  CB  PHE   249      67.431  49.369  20.707  1.00  0.00           C  
ATOM   4019  CG  PHE   249      66.659  48.304  19.949  1.00  0.00           C  
ATOM   4020  CD1 PHE   249      67.164  47.782  18.743  1.00  0.00           C  
ATOM   4021  CD2 PHE   249      65.415  47.854  20.432  1.00  0.00           C  
ATOM   4022  CE1 PHE   249      66.427  46.821  18.025  1.00  0.00           C  
ATOM   4023  CE2 PHE   249      64.683  46.892  19.713  1.00  0.00           C  
ATOM   4024  CZ  PHE   249      65.184  46.377  18.506  1.00  0.00           C  
ATOM   4025  H   PHE   249      67.088  48.609  23.445  1.00  0.00           H  
ATOM   4026  HA  PHE   249      69.133  48.197  21.276  1.00  0.00           H  
ATOM   4027  HB2 PHE   249      66.713  50.048  21.171  1.00  0.00           H  
ATOM   4028  HB3 PHE   249      67.998  49.959  19.986  1.00  0.00           H  
ATOM   4029  HD1 PHE   249      68.110  48.132  18.354  1.00  0.00           H  
ATOM   4030  HD2 PHE   249      65.015  48.250  21.355  1.00  0.00           H  
ATOM   4031  HE1 PHE   249      66.809  46.437  17.091  1.00  0.00           H  
ATOM   4032  HE2 PHE   249      63.725  46.560  20.085  1.00  0.00           H  
ATOM   4033  HZ  PHE   249      64.608  45.654  17.942  1.00  0.00           H  
ATOM   4034  N   ASN   250      68.526  50.899  23.102  1.00  0.00           N  
ATOM   4035  CA  ASN   250      69.072  52.177  23.551  1.00  0.00           C  
ATOM   4036  C   ASN   250      69.431  52.118  25.046  1.00  0.00           C  
ATOM   4037  O   ASN   250      68.840  52.824  25.857  1.00  0.00           O  
ATOM   4038  CB  ASN   250      68.074  53.301  23.200  1.00  0.00           C  
ATOM   4039  CG  ASN   250      67.604  53.304  21.754  1.00  0.00           C  
ATOM   4040  ND2 ASN   250      66.441  53.855  21.501  1.00  0.00           N  
ATOM   4041  OD1 ASN   250      68.245  52.807  20.846  1.00  0.00           O  
ATOM   4042  H   ASN   250      67.533  50.746  23.235  1.00  0.00           H  
ATOM   4043  HA  ASN   250      69.994  52.377  23.001  1.00  0.00           H  
ATOM   4044  HB2 ASN   250      67.198  53.201  23.842  1.00  0.00           H  
ATOM   4045  HB3 ASN   250      68.536  54.265  23.402  1.00  0.00           H  
ATOM   4046 HD21 ASN   250      66.101  53.783  20.549  1.00  0.00           H  
ATOM   4047 HD22 ASN   250      65.893  54.287  22.219  1.00  0.00           H  
ATOM   4048  N   ARG   251      70.371  51.243  25.427  1.00  0.00           N  
ATOM   4049  CA  ARG   251      70.635  50.853  26.831  1.00  0.00           C  
ATOM   4050  C   ARG   251      70.863  52.025  27.809  1.00  0.00           C  
ATOM   4051  O   ARG   251      70.370  51.971  28.927  1.00  0.00           O  
ATOM   4052  CB  ARG   251      71.796  49.838  26.834  1.00  0.00           C  
ATOM   4053  CG  ARG   251      71.977  49.120  28.182  1.00  0.00           C  
ATOM   4054  CD  ARG   251      73.097  48.066  28.131  1.00  0.00           C  
ATOM   4055  NE  ARG   251      72.727  46.872  27.333  1.00  0.00           N  
ATOM   4056  CZ  ARG   251      73.555  45.983  26.799  1.00  0.00           C  
ATOM   4057  NH1 ARG   251      74.847  46.137  26.857  1.00  0.00           N1+
ATOM   4058  NH2 ARG   251      73.074  44.930  26.201  1.00  0.00           N  
ATOM   4059  H   ARG   251      70.783  50.680  24.692  1.00  0.00           H  
ATOM   4060  HA  ARG   251      69.746  50.344  27.205  1.00  0.00           H  
ATOM   4061  HB2 ARG   251      71.596  49.085  26.070  1.00  0.00           H  
ATOM   4062  HB3 ARG   251      72.723  50.352  26.573  1.00  0.00           H  
ATOM   4063  HG2 ARG   251      72.237  49.857  28.943  1.00  0.00           H  
ATOM   4064  HG3 ARG   251      71.041  48.641  28.474  1.00  0.00           H  
ATOM   4065  HD2 ARG   251      73.995  48.535  27.726  1.00  0.00           H  
ATOM   4066  HD3 ARG   251      73.313  47.750  29.153  1.00  0.00           H  
ATOM   4067  HE  ARG   251      71.745  46.704  27.197  1.00  0.00           H  
ATOM   4068 HH11 ARG   251      75.244  46.922  27.332  1.00  0.00           H  
ATOM   4069 HH12 ARG   251      75.479  45.565  26.295  1.00  0.00           H  
ATOM   4070 HH21 ARG   251      72.091  44.752  26.164  1.00  0.00           H  
ATOM   4071 HH22 ARG   251      73.673  44.142  25.921  1.00  0.00           H  
ATOM   4072  N   ASP   252      71.544  53.091  27.381  1.00  0.00           N  
ATOM   4073  CA  ASP   252      71.787  54.316  28.177  1.00  0.00           C  
ATOM   4074  C   ASP   252      70.626  55.343  28.177  1.00  0.00           C  
ATOM   4075  O   ASP   252      70.750  56.417  28.769  1.00  0.00           O  
ATOM   4076  CB  ASP   252      73.094  54.984  27.694  1.00  0.00           C  
ATOM   4077  CG  ASP   252      74.366  54.571  28.448  1.00  0.00           C  
ATOM   4078  OD1 ASP   252      74.316  53.783  29.422  1.00  0.00           O  
ATOM   4079  OD2 ASP   252      75.435  55.124  28.092  1.00  0.00           O1-
ATOM   4080  H   ASP   252      71.914  53.054  26.449  1.00  0.00           H  
ATOM   4081  HA  ASP   252      71.909  54.028  29.226  1.00  0.00           H  
ATOM   4082  HB2 ASP   252      73.231  54.786  26.632  1.00  0.00           H  
ATOM   4083  HB3 ASP   252      73.016  56.064  27.800  1.00  0.00           H  
ATOM   4084  N   LEU   253      69.502  55.074  27.499  1.00  0.00           N  
ATOM   4085  CA  LEU   253      68.372  56.014  27.403  1.00  0.00           C  
ATOM   4086  C   LEU   253      67.499  56.053  28.674  1.00  0.00           C  
ATOM   4087  O   LEU   253      66.730  56.999  28.850  1.00  0.00           O  
ATOM   4088  CB  LEU   253      67.566  55.679  26.130  1.00  0.00           C  
ATOM   4089  CG  LEU   253      66.434  56.653  25.744  1.00  0.00           C  
ATOM   4090  CD1 LEU   253      66.917  58.096  25.571  1.00  0.00           C  
ATOM   4091  CD2 LEU   253      65.826  56.218  24.406  1.00  0.00           C  
ATOM   4092  H   LEU   253      69.412  54.173  27.040  1.00  0.00           H  
ATOM   4093  HA  LEU   253      68.788  57.014  27.285  1.00  0.00           H  
ATOM   4094  HB2 LEU   253      68.267  55.630  25.297  1.00  0.00           H  
ATOM   4095  HB3 LEU   253      67.122  54.691  26.258  1.00  0.00           H  
ATOM   4096  HG  LEU   253      65.648  56.623  26.498  1.00  0.00           H  
ATOM   4097 HD11 LEU   253      67.741  58.137  24.859  1.00  0.00           H  
ATOM   4098 HD12 LEU   253      66.097  58.722  25.222  1.00  0.00           H  
ATOM   4099 HD13 LEU   253      67.249  58.487  26.532  1.00  0.00           H  
ATOM   4100 HD21 LEU   253      65.476  55.191  24.487  1.00  0.00           H  
ATOM   4101 HD22 LEU   253      64.973  56.853  24.167  1.00  0.00           H  
ATOM   4102 HD23 LEU   253      66.571  56.286  23.613  1.00  0.00           H  
ATOM   4103  N   VAL   254      67.616  55.061  29.567  1.00  0.00           N  
ATOM   4104  CA  VAL   254      66.817  54.969  30.802  1.00  0.00           C  
ATOM   4105  C   VAL   254      67.699  54.617  32.015  1.00  0.00           C  
ATOM   4106  O   VAL   254      68.301  53.542  32.025  1.00  0.00           O  
ATOM   4107  CB  VAL   254      65.654  53.964  30.667  1.00  0.00           C  
ATOM   4108  CG1 VAL   254      64.720  54.104  31.878  1.00  0.00           C  
ATOM   4109  CG2 VAL   254      64.821  54.191  29.396  1.00  0.00           C  
ATOM   4110  H   VAL   254      68.276  54.318  29.375  1.00  0.00           H  
ATOM   4111  HA  VAL   254      66.351  55.935  30.969  1.00  0.00           H  
ATOM   4112  HB  VAL   254      66.046  52.949  30.645  1.00  0.00           H  
ATOM   4113 HG11 VAL   254      64.359  55.128  31.948  1.00  0.00           H  
ATOM   4114 HG12 VAL   254      63.866  53.443  31.766  1.00  0.00           H  
ATOM   4115 HG13 VAL   254      65.243  53.833  32.796  1.00  0.00           H  
ATOM   4116 HG21 VAL   254      65.430  53.982  28.516  1.00  0.00           H  
ATOM   4117 HG22 VAL   254      63.977  53.506  29.375  1.00  0.00           H  
ATOM   4118 HG23 VAL   254      64.464  55.220  29.355  1.00  0.00           H  
ATOM   4119  N   PRO   255      67.762  55.472  33.058  1.00  0.00           N  
ATOM   4120  CA  PRO   255      68.535  55.199  34.271  1.00  0.00           C  
ATOM   4121  C   PRO   255      68.073  53.955  35.045  1.00  0.00           C  
ATOM   4122  O   PRO   255      66.872  53.703  35.177  1.00  0.00           O  
ATOM   4123  CB  PRO   255      68.393  56.448  35.142  1.00  0.00           C  
ATOM   4124  CG  PRO   255      68.122  57.562  34.137  1.00  0.00           C  
ATOM   4125  CD  PRO   255      67.273  56.845  33.090  1.00  0.00           C  
ATOM   4126  HA  PRO   255      69.583  55.088  33.993  1.00  0.00           H  
ATOM   4127  HB2 PRO   255      67.527  56.345  35.798  1.00  0.00           H  
ATOM   4128  HB3 PRO   255      69.296  56.638  35.722  1.00  0.00           H  
ATOM   4129  HG2 PRO   255      67.587  58.398  34.589  1.00  0.00           H  
ATOM   4130  HG3 PRO   255      69.060  57.894  33.690  1.00  0.00           H  
ATOM   4131  HD2 PRO   255      66.225  56.851  33.392  1.00  0.00           H  
ATOM   4132  HD3 PRO   255      67.396  57.343  32.127  1.00  0.00           H  
ATOM   4133  N   ASP   256      69.019  53.238  35.663  1.00  0.00           N  
ATOM   4134  CA  ASP   256      68.741  52.032  36.463  1.00  0.00           C  
ATOM   4135  C   ASP   256      67.719  52.292  37.579  1.00  0.00           C  
ATOM   4136  O   ASP   256      66.809  51.491  37.786  1.00  0.00           O  
ATOM   4137  CB  ASP   256      70.025  51.483  37.112  1.00  0.00           C  
ATOM   4138  CG  ASP   256      71.109  50.991  36.154  1.00  0.00           C  
ATOM   4139  OD1 ASP   256      70.892  50.955  34.921  1.00  0.00           O  
ATOM   4140  OD2 ASP   256      72.210  50.656  36.655  1.00  0.00           O1-
ATOM   4141  H   ASP   256      69.983  53.437  35.430  1.00  0.00           H  
ATOM   4142  HA  ASP   256      68.329  51.262  35.808  1.00  0.00           H  
ATOM   4143  HB2 ASP   256      70.455  52.266  37.743  1.00  0.00           H  
ATOM   4144  HB3 ASP   256      69.751  50.649  37.762  1.00  0.00           H  
ATOM   4145  N   TRP   257      67.825  53.434  38.272  1.00  0.00           N  
ATOM   4146  CA  TRP   257      66.907  53.798  39.357  1.00  0.00           C  
ATOM   4147  C   TRP   257      65.452  53.912  38.878  1.00  0.00           C  
ATOM   4148  O   TRP   257      64.538  53.611  39.648  1.00  0.00           O  
ATOM   4149  CB  TRP   257      67.383  55.096  40.037  1.00  0.00           C  
ATOM   4150  CG  TRP   257      67.332  56.355  39.215  1.00  0.00           C  
ATOM   4151  CD1 TRP   257      68.395  56.957  38.635  1.00  0.00           C  
ATOM   4152  CD2 TRP   257      66.174  57.184  38.869  1.00  0.00           C  
ATOM   4153  CE2 TRP   257      66.609  58.224  37.993  1.00  0.00           C  
ATOM   4154  CE3 TRP   257      64.797  57.161  39.190  1.00  0.00           C  
ATOM   4155  NE1 TRP   257      67.977  58.072  37.934  1.00  0.00           N  
ATOM   4156  CZ2 TRP   257      65.719  59.129  37.398  1.00  0.00           C  
ATOM   4157  CZ3 TRP   257      63.896  58.073  38.608  1.00  0.00           C  
ATOM   4158  CH2 TRP   257      64.348  59.033  37.685  1.00  0.00           C  
ATOM   4159  H   TRP   257      68.574  54.067  38.035  1.00  0.00           H  
ATOM   4160  HA  TRP   257      66.931  53.000  40.101  1.00  0.00           H  
ATOM   4161  HB2 TRP   257      66.766  55.259  40.922  1.00  0.00           H  
ATOM   4162  HB3 TRP   257      68.406  54.949  40.387  1.00  0.00           H  
ATOM   4163  HD1 TRP   257      69.421  56.614  38.707  1.00  0.00           H  
ATOM   4164  HE1 TRP   257      68.608  58.683  37.430  1.00  0.00           H  
ATOM   4165  HE3 TRP   257      64.431  56.416  39.882  1.00  0.00           H  
ATOM   4166  HZ2 TRP   257      66.088  59.883  36.718  1.00  0.00           H  
ATOM   4167  HZ3 TRP   257      62.844  58.019  38.856  1.00  0.00           H  
ATOM   4168  HH2 TRP   257      63.645  59.704  37.210  1.00  0.00           H  
ATOM   4169  N   LEU   258      65.230  54.300  37.615  1.00  0.00           N  
ATOM   4170  CA  LEU   258      63.906  54.422  37.008  1.00  0.00           C  
ATOM   4171  C   LEU   258      63.378  53.061  36.529  1.00  0.00           C  
ATOM   4172  O   LEU   258      62.217  52.737  36.769  1.00  0.00           O  
ATOM   4173  CB  LEU   258      63.977  55.470  35.881  1.00  0.00           C  
ATOM   4174  CG  LEU   258      62.631  55.791  35.204  1.00  0.00           C  
ATOM   4175  CD1 LEU   258      61.563  56.258  36.195  1.00  0.00           C  
ATOM   4176  CD2 LEU   258      62.833  56.919  34.189  1.00  0.00           C  
ATOM   4177  H   LEU   258      66.033  54.457  37.020  1.00  0.00           H  
ATOM   4178  HA  LEU   258      63.219  54.787  37.772  1.00  0.00           H  
ATOM   4179  HB2 LEU   258      64.385  56.393  36.295  1.00  0.00           H  
ATOM   4180  HB3 LEU   258      64.668  55.118  35.114  1.00  0.00           H  
ATOM   4181  HG  LEU   258      62.269  54.908  34.676  1.00  0.00           H  
ATOM   4182 HD11 LEU   258      61.948  57.077  36.799  1.00  0.00           H  
ATOM   4183 HD12 LEU   258      60.682  56.598  35.655  1.00  0.00           H  
ATOM   4184 HD13 LEU   258      61.267  55.429  36.838  1.00  0.00           H  
ATOM   4185 HD21 LEU   258      63.607  56.641  33.477  1.00  0.00           H  
ATOM   4186 HD22 LEU   258      61.903  57.098  33.650  1.00  0.00           H  
ATOM   4187 HD23 LEU   258      63.134  57.833  34.702  1.00  0.00           H  
ATOM   4188  N   PHE   259      64.233  52.227  35.928  1.00  0.00           N  
ATOM   4189  CA  PHE   259      63.859  50.865  35.522  1.00  0.00           C  
ATOM   4190  C   PHE   259      63.514  49.982  36.738  1.00  0.00           C  
ATOM   4191  O   PHE   259      62.494  49.291  36.738  1.00  0.00           O  
ATOM   4192  CB  PHE   259      64.997  50.272  34.673  1.00  0.00           C  
ATOM   4193  CG  PHE   259      64.748  48.926  33.999  1.00  0.00           C  
ATOM   4194  CD1 PHE   259      63.458  48.517  33.597  1.00  0.00           C  
ATOM   4195  CD2 PHE   259      65.851  48.101  33.699  1.00  0.00           C  
ATOM   4196  CE1 PHE   259      63.280  47.313  32.891  1.00  0.00           C  
ATOM   4197  CE2 PHE   259      65.670  46.888  33.008  1.00  0.00           C  
ATOM   4198  CZ  PHE   259      64.385  46.496  32.599  1.00  0.00           C  
ATOM   4199  H   PHE   259      65.183  52.545  35.764  1.00  0.00           H  
ATOM   4200  HA  PHE   259      62.962  50.939  34.907  1.00  0.00           H  
ATOM   4201  HB2 PHE   259      65.240  50.985  33.883  1.00  0.00           H  
ATOM   4202  HB3 PHE   259      65.882  50.183  35.306  1.00  0.00           H  
ATOM   4203  HD1 PHE   259      62.592  49.129  33.799  1.00  0.00           H  
ATOM   4204  HD2 PHE   259      66.847  48.402  33.993  1.00  0.00           H  
ATOM   4205  HE1 PHE   259      62.291  47.014  32.570  1.00  0.00           H  
ATOM   4206  HE2 PHE   259      66.520  46.257  32.785  1.00  0.00           H  
ATOM   4207  HZ  PHE   259      64.246  45.568  32.058  1.00  0.00           H  
ATOM   4208  N   VAL   260      64.299  50.078  37.819  1.00  0.00           N  
ATOM   4209  CA  VAL   260      64.015  49.422  39.109  1.00  0.00           C  
ATOM   4210  C   VAL   260      62.739  49.974  39.753  1.00  0.00           C  
ATOM   4211  O   VAL   260      61.924  49.191  40.243  1.00  0.00           O  
ATOM   4212  CB  VAL   260      65.229  49.538  40.057  1.00  0.00           C  
ATOM   4213  CG1 VAL   260      64.932  49.055  41.485  1.00  0.00           C  
ATOM   4214  CG2 VAL   260      66.401  48.697  39.533  1.00  0.00           C  
ATOM   4215  H   VAL   260      65.143  50.641  37.746  1.00  0.00           H  
ATOM   4216  HA  VAL   260      63.837  48.362  38.924  1.00  0.00           H  
ATOM   4217  HB  VAL   260      65.538  50.583  40.113  1.00  0.00           H  
ATOM   4218 HG11 VAL   260      64.558  48.031  41.463  1.00  0.00           H  
ATOM   4219 HG12 VAL   260      65.844  49.089  42.083  1.00  0.00           H  
ATOM   4220 HG13 VAL   260      64.195  49.701  41.961  1.00  0.00           H  
ATOM   4221 HG21 VAL   260      66.670  49.003  38.523  1.00  0.00           H  
ATOM   4222 HG22 VAL   260      67.274  48.838  40.172  1.00  0.00           H  
ATOM   4223 HG23 VAL   260      66.133  47.641  39.519  1.00  0.00           H  
ATOM   4224  N   ALA   261      62.506  51.294  39.712  1.00  0.00           N  
ATOM   4225  CA  ALA   261      61.251  51.881  40.188  1.00  0.00           C  
ATOM   4226  C   ALA   261      60.035  51.350  39.412  1.00  0.00           C  
ATOM   4227  O   ALA   261      59.009  51.057  40.019  1.00  0.00           O  
ATOM   4228  CB  ALA   261      61.323  53.410  40.107  1.00  0.00           C  
ATOM   4229  H   ALA   261      63.205  51.911  39.317  1.00  0.00           H  
ATOM   4230  HA  ALA   261      61.113  51.603  41.234  1.00  0.00           H  
ATOM   4231  HB1 ALA   261      61.493  53.730  39.080  1.00  0.00           H  
ATOM   4232  HB2 ALA   261      60.383  53.837  40.459  1.00  0.00           H  
ATOM   4233  HB3 ALA   261      62.127  53.776  40.740  1.00  0.00           H  
ATOM   4234  N   PHE   262      60.147  51.166  38.093  1.00  0.00           N  
ATOM   4235  CA  PHE   262      59.087  50.557  37.287  1.00  0.00           C  
ATOM   4236  C   PHE   262      58.888  49.062  37.587  1.00  0.00           C  
ATOM   4237  O   PHE   262      57.746  48.610  37.604  1.00  0.00           O  
ATOM   4238  CB  PHE   262      59.341  50.824  35.799  1.00  0.00           C  
ATOM   4239  CG  PHE   262      59.225  52.267  35.317  1.00  0.00           C  
ATOM   4240  CD1 PHE   262      58.652  53.292  36.104  1.00  0.00           C  
ATOM   4241  CD2 PHE   262      59.639  52.566  34.007  1.00  0.00           C  
ATOM   4242  CE1 PHE   262      58.497  54.588  35.581  1.00  0.00           C  
ATOM   4243  CE2 PHE   262      59.488  53.864  33.485  1.00  0.00           C  
ATOM   4244  CZ  PHE   262      58.914  54.875  34.271  1.00  0.00           C  
ATOM   4245  H   PHE   262      60.988  51.488  37.623  1.00  0.00           H  
ATOM   4246  HA  PHE   262      58.143  51.029  37.544  1.00  0.00           H  
ATOM   4247  HB2 PHE   262      60.329  50.443  35.534  1.00  0.00           H  
ATOM   4248  HB3 PHE   262      58.609  50.247  35.237  1.00  0.00           H  
ATOM   4249  HD1 PHE   262      58.316  53.101  37.111  1.00  0.00           H  
ATOM   4250  HD2 PHE   262      60.055  51.783  33.390  1.00  0.00           H  
ATOM   4251  HE1 PHE   262      58.055  55.365  36.189  1.00  0.00           H  
ATOM   4252  HE2 PHE   262      59.797  54.081  32.473  1.00  0.00           H  
ATOM   4253  HZ  PHE   262      58.790  55.871  33.868  1.00  0.00           H  
ATOM   4254  N   ASN   263      59.936  48.296  37.914  1.00  0.00           N  
ATOM   4255  CA  ASN   263      59.760  46.917  38.394  1.00  0.00           C  
ATOM   4256  C   ASN   263      58.976  46.881  39.725  1.00  0.00           C  
ATOM   4257  O   ASN   263      58.093  46.040  39.883  1.00  0.00           O  
ATOM   4258  CB  ASN   263      61.135  46.226  38.499  1.00  0.00           C  
ATOM   4259  CG  ASN   263      61.098  44.705  38.644  1.00  0.00           C  
ATOM   4260  ND2 ASN   263      59.970  44.079  38.889  1.00  0.00           N  
ATOM   4261  OD1 ASN   263      62.119  44.043  38.520  1.00  0.00           O  
ATOM   4262  H   ASN   263      60.872  48.683  37.844  1.00  0.00           H  
ATOM   4263  HA  ASN   263      59.163  46.381  37.652  1.00  0.00           H  
ATOM   4264  HB2 ASN   263      61.707  46.444  37.598  1.00  0.00           H  
ATOM   4265  HB3 ASN   263      61.677  46.630  39.353  1.00  0.00           H  
ATOM   4266 HD21 ASN   263      60.012  43.087  39.056  1.00  0.00           H  
ATOM   4267 HD22 ASN   263      59.124  44.588  39.116  1.00  0.00           H  
ATOM   4268  N   TRP   264      59.247  47.809  40.650  1.00  0.00           N  
ATOM   4269  CA  TRP   264      58.489  47.961  41.903  1.00  0.00           C  
ATOM   4270  C   TRP   264      57.054  48.469  41.697  1.00  0.00           C  
ATOM   4271  O   TRP   264      56.142  48.026  42.396  1.00  0.00           O  
ATOM   4272  CB  TRP   264      59.277  48.869  42.857  1.00  0.00           C  
ATOM   4273  CG  TRP   264      60.259  48.136  43.718  1.00  0.00           C  
ATOM   4274  CD1 TRP   264      61.536  47.831  43.395  1.00  0.00           C  
ATOM   4275  CD2 TRP   264      60.025  47.536  45.028  1.00  0.00           C  
ATOM   4276  CE2 TRP   264      61.220  46.876  45.442  1.00  0.00           C  
ATOM   4277  CE3 TRP   264      58.918  47.476  45.905  1.00  0.00           C  
ATOM   4278  NE1 TRP   264      62.111  47.093  44.413  1.00  0.00           N  
ATOM   4279  CZ2 TRP   264      61.312  46.192  46.661  1.00  0.00           C  
ATOM   4280  CZ3 TRP   264      59.005  46.802  47.138  1.00  0.00           C  
ATOM   4281  CH2 TRP   264      60.198  46.160  47.514  1.00  0.00           C  
ATOM   4282  H   TRP   264      60.014  48.449  40.473  1.00  0.00           H  
ATOM   4283  HA  TRP   264      58.392  46.985  42.372  1.00  0.00           H  
ATOM   4284  HB2 TRP   264      59.792  49.651  42.296  1.00  0.00           H  
ATOM   4285  HB3 TRP   264      58.573  49.365  43.528  1.00  0.00           H  
ATOM   4286  HD1 TRP   264      62.017  48.103  42.463  1.00  0.00           H  
ATOM   4287  HE1 TRP   264      63.058  46.740  44.381  1.00  0.00           H  
ATOM   4288  HE3 TRP   264      57.993  47.952  45.616  1.00  0.00           H  
ATOM   4289  HZ2 TRP   264      62.227  45.693  46.935  1.00  0.00           H  
ATOM   4290  HZ3 TRP   264      58.145  46.759  47.793  1.00  0.00           H  
ATOM   4291  HH2 TRP   264      60.249  45.629  48.454  1.00  0.00           H  
ATOM   4292  N   LEU   265      56.831  49.354  40.723  1.00  0.00           N  
ATOM   4293  CA  LEU   265      55.500  49.790  40.289  1.00  0.00           C  
ATOM   4294  C   LEU   265      54.688  48.612  39.713  1.00  0.00           C  
ATOM   4295  O   LEU   265      53.489  48.518  39.972  1.00  0.00           O  
ATOM   4296  CB  LEU   265      55.698  50.950  39.296  1.00  0.00           C  
ATOM   4297  CG  LEU   265      54.432  51.597  38.713  1.00  0.00           C  
ATOM   4298  CD1 LEU   265      53.480  52.118  39.792  1.00  0.00           C  
ATOM   4299  CD2 LEU   265      54.841  52.776  37.827  1.00  0.00           C  
ATOM   4300  H   LEU   265      57.636  49.744  40.245  1.00  0.00           H  
ATOM   4301  HA  LEU   265      54.958  50.162  41.158  1.00  0.00           H  
ATOM   4302  HB2 LEU   265      56.292  51.723  39.787  1.00  0.00           H  
ATOM   4303  HB3 LEU   265      56.270  50.572  38.455  1.00  0.00           H  
ATOM   4304  HG  LEU   265      53.917  50.869  38.096  1.00  0.00           H  
ATOM   4305 HD11 LEU   265      53.994  52.819  40.450  1.00  0.00           H  
ATOM   4306 HD12 LEU   265      52.635  52.614  39.316  1.00  0.00           H  
ATOM   4307 HD13 LEU   265      53.092  51.282  40.373  1.00  0.00           H  
ATOM   4308 HD21 LEU   265      55.492  52.419  37.030  1.00  0.00           H  
ATOM   4309 HD22 LEU   265      53.950  53.206  37.371  1.00  0.00           H  
ATOM   4310 HD23 LEU   265      55.357  53.538  38.411  1.00  0.00           H  
ATOM   4311  N   GLY   266      55.357  47.668  39.044  1.00  0.00           N  
ATOM   4312  CA  GLY   266      54.809  46.361  38.673  1.00  0.00           C  
ATOM   4313  C   GLY   266      54.466  45.481  39.883  1.00  0.00           C  
ATOM   4314  O   GLY   266      53.319  45.055  40.019  1.00  0.00           O  
ATOM   4315  H   GLY   266      56.313  47.872  38.774  1.00  0.00           H  
ATOM   4316  HA2 GLY   266      53.912  46.494  38.068  1.00  0.00           H  
ATOM   4317  HA3 GLY   266      55.553  45.835  38.078  1.00  0.00           H  
ATOM   4318  N   TYR   267      55.408  45.270  40.816  1.00  0.00           N  
ATOM   4319  CA  TYR   267      55.177  44.485  42.045  1.00  0.00           C  
ATOM   4320  C   TYR   267      53.979  44.981  42.879  1.00  0.00           C  
ATOM   4321  O   TYR   267      53.286  44.178  43.505  1.00  0.00           O  
ATOM   4322  CB  TYR   267      56.428  44.489  42.944  1.00  0.00           C  
ATOM   4323  CG  TYR   267      57.715  43.856  42.429  1.00  0.00           C  
ATOM   4324  CD1 TYR   267      57.706  42.727  41.581  1.00  0.00           C  
ATOM   4325  CD2 TYR   267      58.948  44.340  42.913  1.00  0.00           C  
ATOM   4326  CE1 TYR   267      58.915  42.101  41.214  1.00  0.00           C  
ATOM   4327  CE2 TYR   267      60.156  43.724  42.540  1.00  0.00           C  
ATOM   4328  CZ  TYR   267      60.146  42.598  41.693  1.00  0.00           C  
ATOM   4329  OH  TYR   267      61.326  42.023  41.343  1.00  0.00           O  
ATOM   4330  H   TYR   267      56.342  45.626  40.644  1.00  0.00           H  
ATOM   4331  HA  TYR   267      54.950  43.460  41.758  1.00  0.00           H  
ATOM   4332  HB2 TYR   267      56.639  45.523  43.217  1.00  0.00           H  
ATOM   4333  HB3 TYR   267      56.171  43.962  43.866  1.00  0.00           H  
ATOM   4334  HD1 TYR   267      56.774  42.314  41.226  1.00  0.00           H  
ATOM   4335  HD2 TYR   267      58.968  45.173  43.600  1.00  0.00           H  
ATOM   4336  HE1 TYR   267      58.899  41.230  40.574  1.00  0.00           H  
ATOM   4337  HE2 TYR   267      61.098  44.097  42.908  1.00  0.00           H  
ATOM   4338  HH  TYR   267      61.212  41.210  40.802  1.00  0.00           H  
ATOM   4339  N   ALA   268      53.688  46.286  42.869  1.00  0.00           N  
ATOM   4340  CA  ALA   268      52.521  46.852  43.549  1.00  0.00           C  
ATOM   4341  C   ALA   268      51.174  46.290  43.038  1.00  0.00           C  
ATOM   4342  O   ALA   268      50.199  46.256  43.794  1.00  0.00           O  
ATOM   4343  CB  ALA   268      52.578  48.378  43.413  1.00  0.00           C  
ATOM   4344  H   ALA   268      54.317  46.912  42.378  1.00  0.00           H  
ATOM   4345  HA  ALA   268      52.593  46.599  44.609  1.00  0.00           H  
ATOM   4346  HB1 ALA   268      52.467  48.666  42.366  1.00  0.00           H  
ATOM   4347  HB2 ALA   268      51.770  48.825  43.991  1.00  0.00           H  
ATOM   4348  HB3 ALA   268      53.532  48.749  43.789  1.00  0.00           H  
ATOM   4349  N   ASN   269      51.108  45.784  41.799  1.00  0.00           N  
ATOM   4350  CA  ASN   269      49.904  45.157  41.244  1.00  0.00           C  
ATOM   4351  C   ASN   269      49.445  43.950  42.086  1.00  0.00           C  
ATOM   4352  O   ASN   269      48.241  43.759  42.263  1.00  0.00           O  
ATOM   4353  CB  ASN   269      50.184  44.760  39.781  1.00  0.00           C  
ATOM   4354  CG  ASN   269      48.943  44.605  38.913  1.00  0.00           C  
ATOM   4355  ND2 ASN   269      47.849  44.096  39.427  1.00  0.00           N  
ATOM   4356  OD1 ASN   269      48.940  44.961  37.748  1.00  0.00           O  
ATOM   4357  H   ASN   269      51.946  45.783  41.225  1.00  0.00           H  
ATOM   4358  HA  ASN   269      49.107  45.900  41.253  1.00  0.00           H  
ATOM   4359  HB2 ASN   269      50.799  45.527  39.313  1.00  0.00           H  
ATOM   4360  HB3 ASN   269      50.739  43.822  39.763  1.00  0.00           H  
ATOM   4361 HD21 ASN   269      47.060  43.955  38.820  1.00  0.00           H  
ATOM   4362 HD22 ASN   269      47.816  43.751  40.378  1.00  0.00           H  
ATOM   4363  N   SER   270      50.378  43.183  42.657  1.00  0.00           N  
ATOM   4364  CA  SER   270      50.086  42.016  43.501  1.00  0.00           C  
ATOM   4365  C   SER   270      49.474  42.373  44.868  1.00  0.00           C  
ATOM   4366  O   SER   270      48.858  41.520  45.505  1.00  0.00           O  
ATOM   4367  CB  SER   270      51.368  41.192  43.673  1.00  0.00           C  
ATOM   4368  OG  SER   270      51.815  40.726  42.412  1.00  0.00           O  
ATOM   4369  H   SER   270      51.354  43.376  42.463  1.00  0.00           H  
ATOM   4370  HA  SER   270      49.354  41.396  42.983  1.00  0.00           H  
ATOM   4371  HB2 SER   270      52.143  41.813  44.124  1.00  0.00           H  
ATOM   4372  HB3 SER   270      51.187  40.343  44.330  1.00  0.00           H  
ATOM   4373  HG  SER   270      51.176  40.052  42.078  1.00  0.00           H  
ATOM   4374  N   ALA   271      49.583  43.632  45.316  1.00  0.00           N  
ATOM   4375  CA  ALA   271      48.782  44.164  46.427  1.00  0.00           C  
ATOM   4376  C   ALA   271      47.406  44.663  45.950  1.00  0.00           C  
ATOM   4377  O   ALA   271      46.403  44.502  46.645  1.00  0.00           O  
ATOM   4378  CB  ALA   271      49.552  45.306  47.105  1.00  0.00           C  
ATOM   4379  H   ALA   271      50.117  44.289  44.762  1.00  0.00           H  
ATOM   4380  HA  ALA   271      48.611  43.379  47.165  1.00  0.00           H  
ATOM   4381  HB1 ALA   271      49.732  46.116  46.398  1.00  0.00           H  
ATOM   4382  HB2 ALA   271      48.965  45.690  47.940  1.00  0.00           H  
ATOM   4383  HB3 ALA   271      50.502  44.945  47.486  1.00  0.00           H  
ATOM   4384  N   MET   272      47.350  45.270  44.760  1.00  0.00           N  
ATOM   4385  CA  MET   272      46.115  45.826  44.200  1.00  0.00           C  
ATOM   4386  C   MET   272      45.097  44.759  43.778  1.00  0.00           C  
ATOM   4387  O   MET   272      43.901  45.010  43.897  1.00  0.00           O  
ATOM   4388  CB  MET   272      46.432  46.751  43.016  1.00  0.00           C  
ATOM   4389  CG  MET   272      47.195  48.018  43.429  1.00  0.00           C  
ATOM   4390  SD  MET   272      46.365  49.105  44.630  1.00  0.00           S  
ATOM   4391  CE  MET   272      44.862  49.569  43.723  1.00  0.00           C  
ATOM   4392  H   MET   272      48.211  45.386  44.241  1.00  0.00           H  
ATOM   4393  HA  MET   272      45.631  46.420  44.975  1.00  0.00           H  
ATOM   4394  HB2 MET   272      47.018  46.206  42.276  1.00  0.00           H  
ATOM   4395  HB3 MET   272      45.496  47.046  42.544  1.00  0.00           H  
ATOM   4396  HG2 MET   272      48.153  47.724  43.854  1.00  0.00           H  
ATOM   4397  HG3 MET   272      47.406  48.598  42.532  1.00  0.00           H  
ATOM   4398  HE1 MET   272      44.254  48.685  43.530  1.00  0.00           H  
ATOM   4399  HE2 MET   272      44.281  50.270  44.322  1.00  0.00           H  
ATOM   4400  HE3 MET   272      45.132  50.043  42.779  1.00  0.00           H  
ATOM   4401  N   ASN   273      45.520  43.576  43.323  1.00  0.00           N  
ATOM   4402  CA  ASN   273      44.608  42.539  42.822  1.00  0.00           C  
ATOM   4403  C   ASN   273      43.510  42.130  43.840  1.00  0.00           C  
ATOM   4404  O   ASN   273      42.328  42.242  43.490  1.00  0.00           O  
ATOM   4405  CB  ASN   273      45.434  41.360  42.267  1.00  0.00           C  
ATOM   4406  CG  ASN   273      46.052  41.630  40.902  1.00  0.00           C  
ATOM   4407  ND2 ASN   273      47.154  40.997  40.594  1.00  0.00           N  
ATOM   4408  OD1 ASN   273      45.550  42.406  40.101  1.00  0.00           O  
ATOM   4409  H   ASN   273      46.517  43.439  43.199  1.00  0.00           H  
ATOM   4410  HA  ASN   273      44.058  42.971  41.983  1.00  0.00           H  
ATOM   4411  HB2 ASN   273      46.242  41.117  42.954  1.00  0.00           H  
ATOM   4412  HB3 ASN   273      44.803  40.479  42.177  1.00  0.00           H  
ATOM   4413 HD21 ASN   273      47.545  41.086  39.676  1.00  0.00           H  
ATOM   4414 HD22 ASN   273      47.533  40.304  41.253  1.00  0.00           H  
ATOM   4415  N   PRO   274      43.815  41.775  45.110  1.00  0.00           N  
ATOM   4416  CA  PRO   274      42.793  41.585  46.149  1.00  0.00           C  
ATOM   4417  C   PRO   274      41.885  42.804  46.377  1.00  0.00           C  
ATOM   4418  O   PRO   274      40.677  42.651  46.564  1.00  0.00           O  
ATOM   4419  CB  PRO   274      43.573  41.258  47.429  1.00  0.00           C  
ATOM   4420  CG  PRO   274      44.825  40.572  46.899  1.00  0.00           C  
ATOM   4421  CD  PRO   274      45.115  41.340  45.612  1.00  0.00           C  
ATOM   4422  HA  PRO   274      42.174  40.730  45.876  1.00  0.00           H  
ATOM   4423  HB2 PRO   274      43.863  42.175  47.947  1.00  0.00           H  
ATOM   4424  HB3 PRO   274      43.006  40.610  48.097  1.00  0.00           H  
ATOM   4425  HG2 PRO   274      45.656  40.633  47.603  1.00  0.00           H  
ATOM   4426  HG3 PRO   274      44.589  39.534  46.663  1.00  0.00           H  
ATOM   4427  HD2 PRO   274      45.742  42.204  45.826  1.00  0.00           H  
ATOM   4428  HD3 PRO   274      45.618  40.671  44.917  1.00  0.00           H  
ATOM   4429  N   ILE   275      42.458  44.013  46.346  1.00  0.00           N  
ATOM   4430  CA  ILE   275      41.756  45.286  46.578  1.00  0.00           C  
ATOM   4431  C   ILE   275      40.822  45.658  45.413  1.00  0.00           C  
ATOM   4432  O   ILE   275      39.842  46.377  45.622  1.00  0.00           O  
ATOM   4433  CB  ILE   275      42.794  46.398  46.884  1.00  0.00           C  
ATOM   4434  CG1 ILE   275      43.660  46.077  48.128  1.00  0.00           C  
ATOM   4435  CG2 ILE   275      42.156  47.792  47.042  1.00  0.00           C  
ATOM   4436  CD1 ILE   275      42.901  45.938  49.456  1.00  0.00           C  
ATOM   4437  H   ILE   275      43.448  44.056  46.137  1.00  0.00           H  
ATOM   4438  HA  ILE   275      41.113  45.166  47.450  1.00  0.00           H  
ATOM   4439  HB  ILE   275      43.474  46.464  46.035  1.00  0.00           H  
ATOM   4440 HG12 ILE   275      44.207  45.150  47.956  1.00  0.00           H  
ATOM   4441 HG13 ILE   275      44.406  46.864  48.243  1.00  0.00           H  
ATOM   4442 HG21 ILE   275      41.348  47.764  47.773  1.00  0.00           H  
ATOM   4443 HG22 ILE   275      42.909  48.510  47.373  1.00  0.00           H  
ATOM   4444 HG23 ILE   275      41.772  48.142  46.084  1.00  0.00           H  
ATOM   4445 HD11 ILE   275      42.197  45.108  49.406  1.00  0.00           H  
ATOM   4446 HD12 ILE   275      43.616  45.736  50.254  1.00  0.00           H  
ATOM   4447 HD13 ILE   275      42.370  46.860  49.692  1.00  0.00           H  
ATOM   4448  N   ILE   276      41.081  45.164  44.200  1.00  0.00           N  
ATOM   4449  CA  ILE   276      40.230  45.346  43.018  1.00  0.00           C  
ATOM   4450  C   ILE   276      39.097  44.307  42.993  1.00  0.00           C  
ATOM   4451  O   ILE   276      37.925  44.679  43.071  1.00  0.00           O  
ATOM   4452  CB  ILE   276      41.089  45.336  41.727  1.00  0.00           C  
ATOM   4453  CG1 ILE   276      42.015  46.576  41.676  1.00  0.00           C  
ATOM   4454  CG2 ILE   276      40.218  45.317  40.458  1.00  0.00           C  
ATOM   4455  CD1 ILE   276      43.159  46.444  40.662  1.00  0.00           C  
ATOM   4456  H   ILE   276      41.948  44.647  44.085  1.00  0.00           H  
ATOM   4457  HA  ILE   276      39.750  46.324  43.078  1.00  0.00           H  
ATOM   4458  HB  ILE   276      41.706  44.434  41.733  1.00  0.00           H  
ATOM   4459 HG12 ILE   276      41.428  47.464  41.439  1.00  0.00           H  
ATOM   4460 HG13 ILE   276      42.467  46.743  42.651  1.00  0.00           H  
ATOM   4461 HG21 ILE   276      39.588  46.206  40.414  1.00  0.00           H  
ATOM   4462 HG22 ILE   276      40.852  45.278  39.574  1.00  0.00           H  
ATOM   4463 HG23 ILE   276      39.588  44.430  40.432  1.00  0.00           H  
ATOM   4464 HD11 ILE   276      42.774  46.400  39.644  1.00  0.00           H  
ATOM   4465 HD12 ILE   276      43.806  47.314  40.745  1.00  0.00           H  
ATOM   4466 HD13 ILE   276      43.743  45.546  40.872  1.00  0.00           H  
ATOM   4467  N   TYR   277      39.421  43.015  42.866  1.00  0.00           N  
ATOM   4468  CA  TYR   277      38.439  42.002  42.448  1.00  0.00           C  
ATOM   4469  C   TYR   277      37.549  41.468  43.577  1.00  0.00           C  
ATOM   4470  O   TYR   277      36.364  41.209  43.361  1.00  0.00           O  
ATOM   4471  CB  TYR   277      39.158  40.845  41.735  1.00  0.00           C  
ATOM   4472  CG  TYR   277      39.991  41.289  40.547  1.00  0.00           C  
ATOM   4473  CD1 TYR   277      41.395  41.225  40.607  1.00  0.00           C  
ATOM   4474  CD2 TYR   277      39.367  41.811  39.397  1.00  0.00           C  
ATOM   4475  CE1 TYR   277      42.173  41.731  39.552  1.00  0.00           C  
ATOM   4476  CE2 TYR   277      40.146  42.310  38.334  1.00  0.00           C  
ATOM   4477  CZ  TYR   277      41.552  42.293  38.420  1.00  0.00           C  
ATOM   4478  OH  TYR   277      42.301  42.833  37.426  1.00  0.00           O  
ATOM   4479  H   TYR   277      40.405  42.762  42.862  1.00  0.00           H  
ATOM   4480  HA  TYR   277      37.770  42.467  41.723  1.00  0.00           H  
ATOM   4481  HB2 TYR   277      39.800  40.330  42.454  1.00  0.00           H  
ATOM   4482  HB3 TYR   277      38.410  40.132  41.380  1.00  0.00           H  
ATOM   4483  HD1 TYR   277      41.883  40.800  41.471  1.00  0.00           H  
ATOM   4484  HD2 TYR   277      38.291  41.849  39.336  1.00  0.00           H  
ATOM   4485  HE1 TYR   277      43.248  41.696  39.610  1.00  0.00           H  
ATOM   4486  HE2 TYR   277      39.683  42.723  37.453  1.00  0.00           H  
ATOM   4487  HH  TYR   277      43.239  42.773  37.626  1.00  0.00           H  
ATOM   4488  N   CYS   278      38.077  41.304  44.792  1.00  0.00           N  
ATOM   4489  CA  CYS   278      37.415  40.554  45.870  1.00  0.00           C  
ATOM   4490  C   CYS   278      36.334  41.354  46.635  1.00  0.00           C  
ATOM   4491  O   CYS   278      36.098  41.130  47.820  1.00  0.00           O  
ATOM   4492  CB  CYS   278      38.487  39.930  46.772  1.00  0.00           C  
ATOM   4493  SG  CYS   278      39.571  38.875  45.758  1.00  0.00           S  
ATOM   4494  H   CYS   278      39.044  41.569  44.936  1.00  0.00           H  
ATOM   4495  HA  CYS   278      36.883  39.722  45.406  1.00  0.00           H  
ATOM   4496  HB2 CYS   278      39.070  40.718  47.254  1.00  0.00           H  
ATOM   4497  HB3 CYS   278      38.001  39.321  47.536  1.00  0.00           H  
ATOM   4498  HG  CYS   278      40.463  38.574  46.708  1.00  0.00           H  
ATOM   4499  N   ARG   279      35.662  42.300  45.965  1.00  0.00           N  
ATOM   4500  CA  ARG   279      34.684  43.241  46.551  1.00  0.00           C  
ATOM   4501  C   ARG   279      33.252  42.701  46.700  1.00  0.00           C  
ATOM   4502  O   ARG   279      32.381  43.457  47.130  1.00  0.00           O  
ATOM   4503  CB  ARG   279      34.704  44.556  45.742  1.00  0.00           C  
ATOM   4504  CG  ARG   279      36.016  45.327  45.938  1.00  0.00           C  
ATOM   4505  CD  ARG   279      36.000  46.673  45.203  1.00  0.00           C  
ATOM   4506  NE  ARG   279      37.244  47.401  45.492  1.00  0.00           N  
ATOM   4507  CZ  ARG   279      37.414  48.481  46.231  1.00  0.00           C  
ATOM   4508  NH1 ARG   279      36.439  49.245  46.633  1.00  0.00           N1+
ATOM   4509  NH2 ARG   279      38.622  48.790  46.595  1.00  0.00           N  
ATOM   4510  H   ARG   279      35.887  42.391  44.979  1.00  0.00           H  
ATOM   4511  HA  ARG   279      35.003  43.464  47.571  1.00  0.00           H  
ATOM   4512  HB2 ARG   279      34.559  44.340  44.681  1.00  0.00           H  
ATOM   4513  HB3 ARG   279      33.889  45.202  46.073  1.00  0.00           H  
ATOM   4514  HG2 ARG   279      36.161  45.511  47.004  1.00  0.00           H  
ATOM   4515  HG3 ARG   279      36.853  44.732  45.572  1.00  0.00           H  
ATOM   4516  HD2 ARG   279      35.930  46.494  44.128  1.00  0.00           H  
ATOM   4517  HD3 ARG   279      35.131  47.250  45.520  1.00  0.00           H  
ATOM   4518  HE  ARG   279      38.104  46.918  45.252  1.00  0.00           H  
ATOM   4519 HH11 ARG   279      35.494  49.121  46.282  1.00  0.00           H  
ATOM   4520 HH12 ARG   279      36.617  49.989  47.296  1.00  0.00           H  
ATOM   4521 HH21 ARG   279      39.371  48.164  46.331  1.00  0.00           H  
ATOM   4522 HH22 ARG   279      38.807  49.619  47.150  1.00  0.00           H  
ATOM   4523  N   SER   280      32.971  41.446  46.335  1.00  0.00           N  
ATOM   4524  CA  SER   280      31.605  40.888  46.370  1.00  0.00           C  
ATOM   4525  C   SER   280      31.086  40.643  47.804  1.00  0.00           C  
ATOM   4526  O   SER   280      31.891  40.506  48.732  1.00  0.00           O  
ATOM   4527  CB  SER   280      31.512  39.605  45.529  1.00  0.00           C  
ATOM   4528  OG  SER   280      32.059  38.495  46.213  1.00  0.00           O  
ATOM   4529  H   SER   280      33.736  40.845  46.077  1.00  0.00           H  
ATOM   4530  HA  SER   280      30.956  41.624  45.900  1.00  0.00           H  
ATOM   4531  HB2 SER   280      30.465  39.397  45.309  1.00  0.00           H  
ATOM   4532  HB3 SER   280      32.036  39.751  44.583  1.00  0.00           H  
ATOM   4533  HG  SER   280      31.954  37.714  45.659  1.00  0.00           H  
ATOM   4534  N   PRO   281      29.754  40.545  48.017  1.00  0.00           N  
ATOM   4535  CA  PRO   281      29.177  40.313  49.344  1.00  0.00           C  
ATOM   4536  C   PRO   281      29.711  39.055  50.036  1.00  0.00           C  
ATOM   4537  O   PRO   281      30.047  39.101  51.214  1.00  0.00           O  
ATOM   4538  CB  PRO   281      27.661  40.233  49.131  1.00  0.00           C  
ATOM   4539  CG  PRO   281      27.441  41.085  47.884  1.00  0.00           C  
ATOM   4540  CD  PRO   281      28.686  40.781  47.053  1.00  0.00           C  
ATOM   4541  HA  PRO   281      29.394  41.174  49.976  1.00  0.00           H  
ATOM   4542  HB2 PRO   281      27.359  39.205  48.920  1.00  0.00           H  
ATOM   4543  HB3 PRO   281      27.111  40.624  49.988  1.00  0.00           H  
ATOM   4544  HG2 PRO   281      26.525  40.809  47.360  1.00  0.00           H  
ATOM   4545  HG3 PRO   281      27.427  42.142  48.157  1.00  0.00           H  
ATOM   4546  HD2 PRO   281      28.519  39.879  46.463  1.00  0.00           H  
ATOM   4547  HD3 PRO   281      28.900  41.627  46.399  1.00  0.00           H  
ATOM   4548  N   ASP   282      29.850  37.940  49.318  1.00  0.00           N  
ATOM   4549  CA  ASP   282      30.306  36.679  49.917  1.00  0.00           C  
ATOM   4550  C   ASP   282      31.791  36.701  50.315  1.00  0.00           C  
ATOM   4551  O   ASP   282      32.150  36.115  51.338  1.00  0.00           O  
ATOM   4552  CB  ASP   282      29.950  35.495  49.004  1.00  0.00           C  
ATOM   4553  CG  ASP   282      28.439  35.295  48.804  1.00  0.00           C  
ATOM   4554  OD1 ASP   282      27.635  35.941  49.524  1.00  0.00           O  
ATOM   4555  OD2 ASP   282      28.081  34.491  47.920  1.00  0.00           O1-
ATOM   4556  H   ASP   282      29.519  37.929  48.367  1.00  0.00           H  
ATOM   4557  HA  ASP   282      29.759  36.531  50.845  1.00  0.00           H  
ATOM   4558  HB2 ASP   282      30.424  35.644  48.031  1.00  0.00           H  
ATOM   4559  HB3 ASP   282      30.356  34.583  49.444  1.00  0.00           H  
ATOM   4560  N   PHE   283      32.646  37.436  49.588  1.00  0.00           N  
ATOM   4561  CA  PHE   283      34.013  37.710  50.048  1.00  0.00           C  
ATOM   4562  C   PHE   283      34.001  38.557  51.326  1.00  0.00           C  
ATOM   4563  O   PHE   283      34.654  38.187  52.298  1.00  0.00           O  
ATOM   4564  CB  PHE   283      34.846  38.392  48.951  1.00  0.00           C  
ATOM   4565  CG  PHE   283      35.578  37.446  48.015  1.00  0.00           C  
ATOM   4566  CD1 PHE   283      36.590  36.609  48.524  1.00  0.00           C  
ATOM   4567  CD2 PHE   283      35.313  37.451  46.632  1.00  0.00           C  
ATOM   4568  CE1 PHE   283      37.323  35.777  47.661  1.00  0.00           C  
ATOM   4569  CE2 PHE   283      36.042  36.613  45.767  1.00  0.00           C  
ATOM   4570  CZ  PHE   283      37.048  35.778  46.283  1.00  0.00           C  
ATOM   4571  H   PHE   283      32.298  37.939  48.783  1.00  0.00           H  
ATOM   4572  HA  PHE   283      34.494  36.768  50.310  1.00  0.00           H  
ATOM   4573  HB2 PHE   283      34.215  39.074  48.379  1.00  0.00           H  
ATOM   4574  HB3 PHE   283      35.611  39.001  49.434  1.00  0.00           H  
ATOM   4575  HD1 PHE   283      36.821  36.623  49.581  1.00  0.00           H  
ATOM   4576  HD2 PHE   283      34.570  38.119  46.228  1.00  0.00           H  
ATOM   4577  HE1 PHE   283      38.113  35.153  48.055  1.00  0.00           H  
ATOM   4578  HE2 PHE   283      35.852  36.628  44.702  1.00  0.00           H  
ATOM   4579  HZ  PHE   283      37.623  35.153  45.613  1.00  0.00           H  
ATOM   4580  N   ARG   284      33.206  39.637  51.377  1.00  0.00           N  
ATOM   4581  CA  ARG   284      33.072  40.500  52.570  1.00  0.00           C  
ATOM   4582  C   ARG   284      32.609  39.709  53.803  1.00  0.00           C  
ATOM   4583  O   ARG   284      33.216  39.836  54.866  1.00  0.00           O  
ATOM   4584  CB  ARG   284      32.112  41.663  52.265  1.00  0.00           C  
ATOM   4585  CG  ARG   284      32.659  42.650  51.218  1.00  0.00           C  
ATOM   4586  CD  ARG   284      31.512  43.512  50.679  1.00  0.00           C  
ATOM   4587  NE  ARG   284      31.979  44.524  49.716  1.00  0.00           N  
ATOM   4588  CZ  ARG   284      32.276  45.789  49.956  1.00  0.00           C  
ATOM   4589  NH1 ARG   284      32.193  46.316  51.140  1.00  0.00           N1+
ATOM   4590  NH2 ARG   284      32.659  46.557  48.978  1.00  0.00           N  
ATOM   4591  H   ARG   284      32.679  39.874  50.540  1.00  0.00           H  
ATOM   4592  HA  ARG   284      34.050  40.907  52.825  1.00  0.00           H  
ATOM   4593  HB2 ARG   284      31.163  41.257  51.916  1.00  0.00           H  
ATOM   4594  HB3 ARG   284      31.916  42.216  53.186  1.00  0.00           H  
ATOM   4595  HG2 ARG   284      33.414  43.285  51.683  1.00  0.00           H  
ATOM   4596  HG3 ARG   284      33.117  42.116  50.386  1.00  0.00           H  
ATOM   4597  HD2 ARG   284      30.798  42.863  50.172  1.00  0.00           H  
ATOM   4598  HD3 ARG   284      30.995  43.979  51.513  1.00  0.00           H  
ATOM   4599  HE  ARG   284      32.065  44.219  48.753  1.00  0.00           H  
ATOM   4600 HH11 ARG   284      31.634  45.838  51.841  1.00  0.00           H  
ATOM   4601 HH12 ARG   284      32.295  47.317  51.265  1.00  0.00           H  
ATOM   4602 HH21 ARG   284      32.615  46.219  48.036  1.00  0.00           H  
ATOM   4603 HH22 ARG   284      32.793  47.548  49.146  1.00  0.00           H  
ATOM   4604  N   LYS   285      31.604  38.835  53.650  1.00  0.00           N  
ATOM   4605  CA  LYS   285      31.119  37.915  54.701  1.00  0.00           C  
ATOM   4606  C   LYS   285      32.234  36.988  55.197  1.00  0.00           C  
ATOM   4607  O   LYS   285      32.453  36.881  56.402  1.00  0.00           O  
ATOM   4608  CB  LYS   285      29.934  37.085  54.168  1.00  0.00           C  
ATOM   4609  CG  LYS   285      28.667  37.918  53.897  1.00  0.00           C  
ATOM   4610  CD  LYS   285      27.657  37.148  53.027  1.00  0.00           C  
ATOM   4611  CE  LYS   285      26.773  38.118  52.235  1.00  0.00           C  
ATOM   4612  NZ  LYS   285      26.016  37.426  51.164  1.00  0.00           N1+
ATOM   4613  H   LYS   285      31.142  38.823  52.745  1.00  0.00           H  
ATOM   4614  HA  LYS   285      30.787  38.493  55.564  1.00  0.00           H  
ATOM   4615  HB2 LYS   285      30.250  36.591  53.248  1.00  0.00           H  
ATOM   4616  HB3 LYS   285      29.683  36.311  54.895  1.00  0.00           H  
ATOM   4617  HG2 LYS   285      28.202  38.182  54.845  1.00  0.00           H  
ATOM   4618  HG3 LYS   285      28.940  38.845  53.399  1.00  0.00           H  
ATOM   4619  HD2 LYS   285      28.190  36.517  52.317  1.00  0.00           H  
ATOM   4620  HD3 LYS   285      27.041  36.508  53.661  1.00  0.00           H  
ATOM   4621  HE2 LYS   285      26.088  38.626  52.921  1.00  0.00           H  
ATOM   4622  HE3 LYS   285      27.411  38.883  51.785  1.00  0.00           H  
ATOM   4623  HZ1 LYS   285      25.349  36.775  51.541  1.00  0.00           H  
ATOM   4624  HZ2 LYS   285      25.511  38.085  50.571  1.00  0.00           H  
ATOM   4625  HZ3 LYS   285      26.642  36.906  50.541  1.00  0.00           H  
ATOM   4626  N   ALA   286      32.977  36.354  54.286  1.00  0.00           N  
ATOM   4627  CA  ALA   286      34.088  35.472  54.647  1.00  0.00           C  
ATOM   4628  C   ALA   286      35.250  36.220  55.329  1.00  0.00           C  
ATOM   4629  O   ALA   286      35.778  35.733  56.326  1.00  0.00           O  
ATOM   4630  CB  ALA   286      34.547  34.728  53.392  1.00  0.00           C  
ATOM   4631  H   ALA   286      32.754  36.472  53.303  1.00  0.00           H  
ATOM   4632  HA  ALA   286      33.722  34.733  55.360  1.00  0.00           H  
ATOM   4633  HB1 ALA   286      34.908  35.440  52.650  1.00  0.00           H  
ATOM   4634  HB2 ALA   286      35.348  34.035  53.651  1.00  0.00           H  
ATOM   4635  HB3 ALA   286      33.713  34.163  52.975  1.00  0.00           H  
ATOM   4636  N   PHE   287      35.611  37.419  54.857  1.00  0.00           N  
ATOM   4637  CA  PHE   287      36.626  38.267  55.492  1.00  0.00           C  
ATOM   4638  C   PHE   287      36.236  38.642  56.926  1.00  0.00           C  
ATOM   4639  O   PHE   287      37.069  38.530  57.826  1.00  0.00           O  
ATOM   4640  CB  PHE   287      36.867  39.531  54.649  1.00  0.00           C  
ATOM   4641  CG  PHE   287      37.392  39.345  53.231  1.00  0.00           C  
ATOM   4642  CD1 PHE   287      38.090  38.182  52.843  1.00  0.00           C  
ATOM   4643  CD2 PHE   287      37.208  40.380  52.292  1.00  0.00           C  
ATOM   4644  CE1 PHE   287      38.606  38.063  51.541  1.00  0.00           C  
ATOM   4645  CE2 PHE   287      37.715  40.257  50.986  1.00  0.00           C  
ATOM   4646  CZ  PHE   287      38.420  39.101  50.614  1.00  0.00           C  
ATOM   4647  H   PHE   287      35.172  37.758  54.006  1.00  0.00           H  
ATOM   4648  HA  PHE   287      37.561  37.711  55.566  1.00  0.00           H  
ATOM   4649  HB2 PHE   287      35.931  40.089  54.595  1.00  0.00           H  
ATOM   4650  HB3 PHE   287      37.584  40.157  55.181  1.00  0.00           H  
ATOM   4651  HD1 PHE   287      38.256  37.377  53.540  1.00  0.00           H  
ATOM   4652  HD2 PHE   287      36.675  41.277  52.574  1.00  0.00           H  
ATOM   4653  HE1 PHE   287      39.155  37.176  51.263  1.00  0.00           H  
ATOM   4654  HE2 PHE   287      37.565  41.053  50.268  1.00  0.00           H  
ATOM   4655  HZ  PHE   287      38.822  39.011  49.616  1.00  0.00           H  
ATOM   4656  N   LYS   288      34.969  39.007  57.171  1.00  0.00           N  
ATOM   4657  CA  LYS   288      34.469  39.237  58.536  1.00  0.00           C  
ATOM   4658  C   LYS   288      34.500  37.965  59.386  1.00  0.00           C  
ATOM   4659  O   LYS   288      35.009  38.022  60.497  1.00  0.00           O  
ATOM   4660  CB  LYS   288      33.072  39.873  58.517  1.00  0.00           C  
ATOM   4661  CG  LYS   288      33.144  41.342  58.073  1.00  0.00           C  
ATOM   4662  CD  LYS   288      31.811  42.052  58.326  1.00  0.00           C  
ATOM   4663  CE  LYS   288      31.936  43.541  57.994  1.00  0.00           C  
ATOM   4664  NZ  LYS   288      30.774  44.293  58.514  1.00  0.00           N1+
ATOM   4665  H   LYS   288      34.331  39.116  56.387  1.00  0.00           H  
ATOM   4666  HA  LYS   288      35.148  39.927  59.042  1.00  0.00           H  
ATOM   4667  HB2 LYS   288      32.406  39.312  57.859  1.00  0.00           H  
ATOM   4668  HB3 LYS   288      32.669  39.837  59.531  1.00  0.00           H  
ATOM   4669  HG2 LYS   288      33.920  41.850  58.647  1.00  0.00           H  
ATOM   4670  HG3 LYS   288      33.396  41.401  57.014  1.00  0.00           H  
ATOM   4671  HD2 LYS   288      31.026  41.602  57.717  1.00  0.00           H  
ATOM   4672  HD3 LYS   288      31.550  41.940  59.379  1.00  0.00           H  
ATOM   4673  HE2 LYS   288      32.851  43.930  58.451  1.00  0.00           H  
ATOM   4674  HE3 LYS   288      32.007  43.658  56.908  1.00  0.00           H  
ATOM   4675  HZ1 LYS   288      30.727  44.199  59.521  1.00  0.00           H  
ATOM   4676  HZ2 LYS   288      30.848  45.271  58.285  1.00  0.00           H  
ATOM   4677  HZ3 LYS   288      29.914  43.942  58.089  1.00  0.00           H  
ATOM   4678  N   ARG   289      34.060  36.809  58.867  1.00  0.00           N  
ATOM   4679  CA  ARG   289      34.124  35.516  59.587  1.00  0.00           C  
ATOM   4680  C   ARG   289      35.556  35.129  59.992  1.00  0.00           C  
ATOM   4681  O   ARG   289      35.753  34.573  61.072  1.00  0.00           O  
ATOM   4682  CB  ARG   289      33.457  34.415  58.740  1.00  0.00           C  
ATOM   4683  CG  ARG   289      33.311  33.091  59.518  1.00  0.00           C  
ATOM   4684  CD  ARG   289      32.661  31.968  58.693  1.00  0.00           C  
ATOM   4685  NE  ARG   289      33.436  31.622  57.483  1.00  0.00           N  
ATOM   4686  CZ  ARG   289      34.585  30.972  57.413  1.00  0.00           C  
ATOM   4687  NH1 ARG   289      35.200  30.495  58.459  1.00  0.00           N1+
ATOM   4688  NH2 ARG   289      35.152  30.806  56.258  1.00  0.00           N  
ATOM   4689  H   ARG   289      33.625  36.842  57.951  1.00  0.00           H  
ATOM   4690  HA  ARG   289      33.566  35.624  60.520  1.00  0.00           H  
ATOM   4691  HB2 ARG   289      32.462  34.752  58.437  1.00  0.00           H  
ATOM   4692  HB3 ARG   289      34.054  34.248  57.843  1.00  0.00           H  
ATOM   4693  HG2 ARG   289      34.287  32.749  59.856  1.00  0.00           H  
ATOM   4694  HG3 ARG   289      32.695  33.270  60.400  1.00  0.00           H  
ATOM   4695  HD2 ARG   289      32.548  31.082  59.322  1.00  0.00           H  
ATOM   4696  HD3 ARG   289      31.659  32.288  58.398  1.00  0.00           H  
ATOM   4697  HE  ARG   289      33.034  31.885  56.601  1.00  0.00           H  
ATOM   4698 HH11 ARG   289      34.751  30.553  59.353  1.00  0.00           H  
ATOM   4699 HH12 ARG   289      36.026  29.932  58.349  1.00  0.00           H  
ATOM   4700 HH21 ARG   289      34.680  31.049  55.396  1.00  0.00           H  
ATOM   4701 HH22 ARG   289      36.051  30.344  56.187  1.00  0.00           H  
ATOM   4702  N   LEU   290      36.553  35.432  59.158  1.00  0.00           N  
ATOM   4703  CA  LEU   290      37.972  35.251  59.489  1.00  0.00           C  
ATOM   4704  C   LEU   290      38.426  36.219  60.596  1.00  0.00           C  
ATOM   4705  O   LEU   290      38.955  35.775  61.612  1.00  0.00           O  
ATOM   4706  CB  LEU   290      38.834  35.397  58.220  1.00  0.00           C  
ATOM   4707  CG  LEU   290      38.652  34.251  57.205  1.00  0.00           C  
ATOM   4708  CD1 LEU   290      39.275  34.646  55.868  1.00  0.00           C  
ATOM   4709  CD2 LEU   290      39.309  32.949  57.667  1.00  0.00           C  
ATOM   4710  H   LEU   290      36.312  35.834  58.260  1.00  0.00           H  
ATOM   4711  HA  LEU   290      38.116  34.245  59.882  1.00  0.00           H  
ATOM   4712  HB2 LEU   290      38.587  36.343  57.740  1.00  0.00           H  
ATOM   4713  HB3 LEU   290      39.887  35.439  58.509  1.00  0.00           H  
ATOM   4714  HG  LEU   290      37.593  34.059  57.044  1.00  0.00           H  
ATOM   4715 HD11 LEU   290      40.344  34.816  55.991  1.00  0.00           H  
ATOM   4716 HD12 LEU   290      39.119  33.848  55.149  1.00  0.00           H  
ATOM   4717 HD13 LEU   290      38.803  35.553  55.493  1.00  0.00           H  
ATOM   4718 HD21 LEU   290      38.843  32.596  58.587  1.00  0.00           H  
ATOM   4719 HD22 LEU   290      39.187  32.181  56.903  1.00  0.00           H  
ATOM   4720 HD23 LEU   290      40.372  33.111  57.848  1.00  0.00           H  
ATOM   4721  N   LEU   291      38.174  37.521  60.431  1.00  0.00           N  
ATOM   4722  CA  LEU   291      38.645  38.588  61.328  1.00  0.00           C  
ATOM   4723  C   LEU   291      37.751  38.849  62.564  1.00  0.00           C  
ATOM   4724  O   LEU   291      37.961  39.834  63.272  1.00  0.00           O  
ATOM   4725  CB  LEU   291      38.879  39.866  60.494  1.00  0.00           C  
ATOM   4726  CG  LEU   291      39.895  39.719  59.341  1.00  0.00           C  
ATOM   4727  CD1 LEU   291      39.987  41.032  58.563  1.00  0.00           C  
ATOM   4728  CD2 LEU   291      41.296  39.360  59.846  1.00  0.00           C  
ATOM   4729  H   LEU   291      37.692  37.807  59.585  1.00  0.00           H  
ATOM   4730  HA  LEU   291      39.604  38.276  61.744  1.00  0.00           H  
ATOM   4731  HB2 LEU   291      37.921  40.179  60.079  1.00  0.00           H  
ATOM   4732  HB3 LEU   291      39.228  40.658  61.158  1.00  0.00           H  
ATOM   4733  HG  LEU   291      39.570  38.942  58.651  1.00  0.00           H  
ATOM   4734 HD11 LEU   291      40.335  41.832  59.218  1.00  0.00           H  
ATOM   4735 HD12 LEU   291      40.679  40.918  57.729  1.00  0.00           H  
ATOM   4736 HD13 LEU   291      39.004  41.289  58.170  1.00  0.00           H  
ATOM   4737 HD21 LEU   291      41.281  38.357  60.271  1.00  0.00           H  
ATOM   4738 HD22 LEU   291      41.999  39.362  59.013  1.00  0.00           H  
ATOM   4739 HD23 LEU   291      41.617  40.083  60.597  1.00  0.00           H  
ATOM   4740  N   ALA   292      36.776  37.978  62.841  1.00  0.00           N  
ATOM   4741  CA  ALA   292      35.782  38.111  63.915  1.00  0.00           C  
ATOM   4742  C   ALA   292      36.334  38.016  65.357  1.00  0.00           C  
ATOM   4743  O   ALA   292      35.549  38.129  66.306  1.00  0.00           O  
ATOM   4744  CB  ALA   292      34.710  37.032  63.693  1.00  0.00           C  
ATOM   4745  H   ALA   292      36.625  37.237  62.175  1.00  0.00           H  
ATOM   4746  HA  ALA   292      35.310  39.090  63.819  1.00  0.00           H  
ATOM   4747  HB1 ALA   292      35.157  36.040  63.777  1.00  0.00           H  
ATOM   4748  HB2 ALA   292      33.925  37.134  64.443  1.00  0.00           H  
ATOM   4749  HB3 ALA   292      34.254  37.143  62.712  1.00  0.00           H  
ATOM   4750  N   PHE   293      37.640  37.771  65.529  1.00  0.00           N  
ATOM   4751  CA  PHE   293      38.282  37.444  66.806  1.00  0.00           C  
ATOM   4752  C   PHE   293      39.614  38.172  67.000  1.00  0.00           C  
ATOM   4753  O   PHE   293      40.520  38.093  66.139  1.00  0.00           O  
ATOM   4754  CB  PHE   293      38.440  35.917  66.932  1.00  0.00           C  
ATOM   4755  CG  PHE   293      37.154  35.116  66.788  1.00  0.00           C  
ATOM   4756  CD1 PHE   293      36.097  35.298  67.701  1.00  0.00           C  
ATOM   4757  CD2 PHE   293      37.007  34.192  65.735  1.00  0.00           C  
ATOM   4758  CE1 PHE   293      34.906  34.559  67.567  1.00  0.00           C  
ATOM   4759  CE2 PHE   293      35.816  33.454  65.599  1.00  0.00           C  
ATOM   4760  CZ  PHE   293      34.766  33.635  66.517  1.00  0.00           C  
ATOM   4761  OXT PHE   293      39.780  38.788  68.076  1.00  0.00           O1-
ATOM   4762  H   PHE   293      38.230  37.775  64.711  1.00  0.00           H  
ATOM   4763  HA  PHE   293      37.630  37.779  67.610  1.00  0.00           H  
ATOM   4764  HB2 PHE   293      39.154  35.582  66.177  1.00  0.00           H  
ATOM   4765  HB3 PHE   293      38.875  35.691  67.906  1.00  0.00           H  
ATOM   4766  HD1 PHE   293      36.190  36.027  68.494  1.00  0.00           H  
ATOM   4767  HD2 PHE   293      37.810  34.050  65.026  1.00  0.00           H  
ATOM   4768  HE1 PHE   293      34.095  34.710  68.267  1.00  0.00           H  
ATOM   4769  HE2 PHE   293      35.710  32.752  64.783  1.00  0.00           H  
ATOM   4770  HZ  PHE   293      33.851  33.067  66.412  1.00  0.00           H  
ATOM   4771  N1  LIG   294      63.027  41.419  38.172  1.00  0.00           N  
ATOM   4772  C2  LIG   294      61.107  39.912  32.784  1.00  0.00           C  
ATOM   4773  C3  LIG   294      61.660  40.423  33.974  1.00  0.00           C  
ATOM   4774  C4  LIG   294      60.829  40.749  35.068  1.00  0.00           C  
ATOM   4775  C5  LIG   294      59.443  40.515  34.958  1.00  0.00           C  
ATOM   4776  C6  LIG   294      58.894  39.978  33.780  1.00  0.00           C  
ATOM   4777  C7  LIG   294      59.724  39.685  32.686  1.00  0.00           C  
ATOM   4778  C8  LIG   294      61.347  41.342  36.377  1.00  0.00           C  
ATOM   4779  C9  LIG   294      62.848  41.239  36.720  1.00  0.00           C  
ATOM   4780  C10 LIG   294      63.697  42.304  36.014  1.00  0.00           C  
ATOM   4781  H21 LIG   294      62.757  42.364  38.448  1.00  0.00           H  
ATOM   4782  H23 LIG   294      63.956  41.210  38.495  1.00  0.00           H  
ATOM   4783  H25 LIG   294      62.388  40.807  38.697  1.00  0.00           H  
ATOM   4784  H27 LIG   294      61.749  39.668  31.950  1.00  0.00           H  
ATOM   4785  H29 LIG   294      62.728  40.539  34.031  1.00  0.00           H  
ATOM   4786  H31 LIG   294      58.791  40.735  35.794  1.00  0.00           H  
ATOM   4787  H33 LIG   294      57.833  39.783  33.721  1.00  0.00           H  
ATOM   4788  H35 LIG   294      59.304  39.264  31.782  1.00  0.00           H  
ATOM   4789  H37 LIG   294      61.041  42.388  36.423  1.00  0.00           H  
ATOM   4790  H39 LIG   294      60.797  40.828  37.167  1.00  0.00           H  
ATOM   4791  H41 LIG   294      63.192  40.242  36.421  1.00  0.00           H  
ATOM   4792  H43 LIG   294      63.617  42.225  34.934  1.00  0.00           H  
ATOM   4793  H45 LIG   294      64.744  42.177  36.286  1.00  0.00           H  
ATOM   4794  H47 LIG   294      63.372  43.302  36.307  1.00  0.00           H  
END
