# Supplementary material for: Brain-Sparing Sympathofacilitators Mitigate Obesity without Adverse Cardiovascular Effects
Source: Cell Metab. 2020 Jun 2;31(6):1120–1135.e7. doi: 10.1016/j.cmet.2020.04.013 (PMC7671941; doi:10.1016/j.cmet.2020.04.013)
Supplement: Data S1. Coordinates for the Minimized Complexes of Drug-Receptor Interactions, Together with the Solutions Obtained from PatchDock-FireDock, Related to Figure 3 [file mmc2.zip › beta1_adrenoceptor_PEGyAMPH_minimized.pdb]

ATOM      1  N   ALA     1      67.776  59.936  55.505  1.00  0.00           N  
ATOM      2  CA  ALA     1      66.325  59.806  55.738  1.00  0.00           C  
ATOM      3  C   ALA     1      65.668  58.861  54.732  1.00  0.00           C  
ATOM      4  O   ALA     1      65.033  57.892  55.148  1.00  0.00           O  
ATOM      5  CB  ALA     1      65.638  61.178  55.778  1.00  0.00           C  
ATOM      6  HA  ALA     1      66.191  59.344  56.716  1.00  0.00           H  
ATOM      7  HB1 ALA     1      65.745  61.684  54.818  1.00  0.00           H  
ATOM      8  HB2 ALA     1      64.577  61.049  55.996  1.00  0.00           H  
ATOM      9  HB3 ALA     1      66.085  61.792  56.560  1.00  0.00           H  
ATOM     10  H1  ALA     1      67.952  60.560  54.728  1.00  0.00           H  
ATOM     11  H2  ALA     1      68.181  59.035  55.283  1.00  0.00           H  
ATOM     12  H3  ALA     1      68.219  60.289  56.345  1.00  0.00           H  
ATOM     13  N   ALA     2      65.824  59.098  53.424  1.00  0.00           N  
ATOM     14  CA  ALA     2      65.172  58.338  52.353  1.00  0.00           C  
ATOM     15  C   ALA     2      65.321  56.804  52.466  1.00  0.00           C  
ATOM     16  O   ALA     2      64.360  56.088  52.191  1.00  0.00           O  
ATOM     17  CB  ALA     2      65.726  58.846  51.016  1.00  0.00           C  
ATOM     18  H   ALA     2      66.381  59.899  53.136  1.00  0.00           H  
ATOM     19  HA  ALA     2      64.104  58.560  52.382  1.00  0.00           H  
ATOM     20  HB1 ALA     2      66.798  58.652  50.953  1.00  0.00           H  
ATOM     21  HB2 ALA     2      65.225  58.336  50.192  1.00  0.00           H  
ATOM     22  HB3 ALA     2      65.550  59.919  50.922  1.00  0.00           H  
ATOM     23  N   ALA     3      66.466  56.281  52.923  1.00  0.00           N  
ATOM     24  CA  ALA     3      66.663  54.839  53.112  1.00  0.00           C  
ATOM     25  C   ALA     3      65.769  54.234  54.217  1.00  0.00           C  
ATOM     26  O   ALA     3      65.243  53.130  54.048  1.00  0.00           O  
ATOM     27  CB  ALA     3      68.147  54.583  53.396  1.00  0.00           C  
ATOM     28  H   ALA     3      67.242  56.905  53.120  1.00  0.00           H  
ATOM     29  HA  ALA     3      66.410  54.331  52.179  1.00  0.00           H  
ATOM     30  HB1 ALA     3      68.454  55.097  54.309  1.00  0.00           H  
ATOM     31  HB2 ALA     3      68.318  53.512  53.514  1.00  0.00           H  
ATOM     32  HB3 ALA     3      68.750  54.942  52.560  1.00  0.00           H  
ATOM     33  N   LYS     4      65.539  54.955  55.326  1.00  0.00           N  
ATOM     34  CA  LYS     4      64.617  54.533  56.400  1.00  0.00           C  
ATOM     35  C   LYS     4      63.164  54.550  55.913  1.00  0.00           C  
ATOM     36  O   LYS     4      62.426  53.602  56.157  1.00  0.00           O  
ATOM     37  CB  LYS     4      64.828  55.415  57.649  1.00  0.00           C  
ATOM     38  CG  LYS     4      64.029  54.903  58.862  1.00  0.00           C  
ATOM     39  CD  LYS     4      64.292  55.741  60.124  1.00  0.00           C  
ATOM     40  CE  LYS     4      63.466  55.199  61.300  1.00  0.00           C  
ATOM     41  NZ  LYS     4      63.663  56.009  62.526  1.00  0.00           N1+
ATOM     42  H   LYS     4      65.945  55.880  55.381  1.00  0.00           H  
ATOM     43  HA  LYS     4      64.841  53.500  56.673  1.00  0.00           H  
ATOM     44  HB2 LYS     4      65.889  55.411  57.906  1.00  0.00           H  
ATOM     45  HB3 LYS     4      64.531  56.442  57.429  1.00  0.00           H  
ATOM     46  HG2 LYS     4      62.963  54.940  58.635  1.00  0.00           H  
ATOM     47  HG3 LYS     4      64.309  53.867  59.061  1.00  0.00           H  
ATOM     48  HD2 LYS     4      65.355  55.698  60.373  1.00  0.00           H  
ATOM     49  HD3 LYS     4      64.015  56.780  59.931  1.00  0.00           H  
ATOM     50  HE2 LYS     4      62.408  55.207  61.022  1.00  0.00           H  
ATOM     51  HE3 LYS     4      63.759  54.162  61.492  1.00  0.00           H  
ATOM     52  HZ1 LYS     4      63.370  56.974  62.383  1.00  0.00           H  
ATOM     53  HZ2 LYS     4      63.122  55.639  63.295  1.00  0.00           H  
ATOM     54  HZ3 LYS     4      64.645  56.021  62.796  1.00  0.00           H  
ATOM     55  N   VAL     5      62.780  55.585  55.160  1.00  0.00           N  
ATOM     56  CA  VAL     5      61.448  55.690  54.535  1.00  0.00           C  
ATOM     57  C   VAL     5      61.216  54.556  53.527  1.00  0.00           C  
ATOM     58  O   VAL     5      60.197  53.872  53.589  1.00  0.00           O  
ATOM     59  CB  VAL     5      61.261  57.075  53.874  1.00  0.00           C  
ATOM     60  CG1 VAL     5      59.906  57.210  53.168  1.00  0.00           C  
ATOM     61  CG2 VAL     5      61.363  58.204  54.910  1.00  0.00           C  
ATOM     62  H   VAL     5      63.448  56.331  55.012  1.00  0.00           H  
ATOM     63  HA  VAL     5      60.689  55.583  55.310  1.00  0.00           H  
ATOM     64  HB  VAL     5      62.046  57.222  53.132  1.00  0.00           H  
ATOM     65 HG11 VAL     5      59.094  57.024  53.872  1.00  0.00           H  
ATOM     66 HG12 VAL     5      59.798  58.216  52.760  1.00  0.00           H  
ATOM     67 HG13 VAL     5      59.831  56.503  52.341  1.00  0.00           H  
ATOM     68 HG21 VAL     5      62.340  58.199  55.389  1.00  0.00           H  
ATOM     69 HG22 VAL     5      61.233  59.169  54.418  1.00  0.00           H  
ATOM     70 HG23 VAL     5      60.590  58.087  55.670  1.00  0.00           H  
ATOM     71  N   MET     6      62.179  54.310  52.633  1.00  0.00           N  
ATOM     72  CA  MET     6      62.087  53.281  51.593  1.00  0.00           C  
ATOM     73  C   MET     6      62.035  51.860  52.169  1.00  0.00           C  
ATOM     74  O   MET     6      61.182  51.075  51.766  1.00  0.00           O  
ATOM     75  CB  MET     6      63.254  53.456  50.608  1.00  0.00           C  
ATOM     76  CG  MET     6      63.231  52.422  49.476  1.00  0.00           C  
ATOM     77  SD  MET     6      64.333  52.796  48.083  1.00  0.00           S  
ATOM     78  CE  MET     6      65.960  52.618  48.868  1.00  0.00           C  
ATOM     79  H   MET     6      62.988  54.922  52.620  1.00  0.00           H  
ATOM     80  HA  MET     6      61.157  53.435  51.043  1.00  0.00           H  
ATOM     81  HB2 MET     6      63.191  54.453  50.169  1.00  0.00           H  
ATOM     82  HB3 MET     6      64.201  53.374  51.144  1.00  0.00           H  
ATOM     83  HG2 MET     6      63.491  51.441  49.875  1.00  0.00           H  
ATOM     84  HG3 MET     6      62.214  52.366  49.084  1.00  0.00           H  
ATOM     85  HE1 MET     6      66.027  51.651  49.364  1.00  0.00           H  
ATOM     86  HE2 MET     6      66.739  52.682  48.107  1.00  0.00           H  
ATOM     87  HE3 MET     6      66.111  53.413  49.598  1.00  0.00           H  
ATOM     88  N   SER     7      62.900  51.526  53.130  1.00  0.00           N  
ATOM     89  CA  SER     7      62.901  50.196  53.761  1.00  0.00           C  
ATOM     90  C   SER     7      61.628  49.928  54.579  1.00  0.00           C  
ATOM     91  O   SER     7      61.089  48.823  54.503  1.00  0.00           O  
ATOM     92  CB  SER     7      64.163  49.995  54.607  1.00  0.00           C  
ATOM     93  OG  SER     7      64.336  51.034  55.548  1.00  0.00           O  
ATOM     94  H   SER     7      63.577  52.212  53.440  1.00  0.00           H  
ATOM     95  HA  SER     7      62.923  49.445  52.970  1.00  0.00           H  
ATOM     96  HB2 SER     7      64.094  49.041  55.131  1.00  0.00           H  
ATOM     97  HB3 SER     7      65.034  49.965  53.949  1.00  0.00           H  
ATOM     98  HG  SER     7      64.712  51.800  55.080  1.00  0.00           H  
ATOM     99  N   LEU     8      61.081  50.931  55.279  1.00  0.00           N  
ATOM    100  CA  LEU     8      59.773  50.834  55.940  1.00  0.00           C  
ATOM    101  C   LEU     8      58.625  50.624  54.933  1.00  0.00           C  
ATOM    102  O   LEU     8      57.765  49.768  55.146  1.00  0.00           O  
ATOM    103  CB  LEU     8      59.568  52.096  56.801  1.00  0.00           C  
ATOM    104  CG  LEU     8      58.199  52.197  57.501  1.00  0.00           C  
ATOM    105  CD1 LEU     8      57.945  51.040  58.470  1.00  0.00           C  
ATOM    106  CD2 LEU     8      58.130  53.502  58.295  1.00  0.00           C  
ATOM    107  H   LEU     8      61.595  51.802  55.362  1.00  0.00           H  
ATOM    108  HA  LEU     8      59.787  49.964  56.597  1.00  0.00           H  
ATOM    109  HB2 LEU     8      60.356  52.131  57.556  1.00  0.00           H  
ATOM    110  HB3 LEU     8      59.683  52.971  56.161  1.00  0.00           H  
ATOM    111  HG  LEU     8      57.406  52.214  56.754  1.00  0.00           H  
ATOM    112 HD11 LEU     8      58.745  50.983  59.208  1.00  0.00           H  
ATOM    113 HD12 LEU     8      56.992  51.188  58.976  1.00  0.00           H  
ATOM    114 HD13 LEU     8      57.892  50.099  57.922  1.00  0.00           H  
ATOM    115 HD21 LEU     8      58.284  54.347  57.623  1.00  0.00           H  
ATOM    116 HD22 LEU     8      57.148  53.601  58.757  1.00  0.00           H  
ATOM    117 HD23 LEU     8      58.898  53.513  59.069  1.00  0.00           H  
ATOM    118  N   LEU     9      58.633  51.362  53.817  1.00  0.00           N  
ATOM    119  CA  LEU     9      57.659  51.207  52.733  1.00  0.00           C  
ATOM    120  C   LEU     9      57.716  49.802  52.105  1.00  0.00           C  
ATOM    121  O   LEU     9      56.679  49.183  51.878  1.00  0.00           O  
ATOM    122  CB  LEU     9      57.892  52.331  51.705  1.00  0.00           C  
ATOM    123  CG  LEU     9      56.979  52.286  50.465  1.00  0.00           C  
ATOM    124  CD1 LEU     9      55.500  52.437  50.825  1.00  0.00           C  
ATOM    125  CD2 LEU     9      57.360  53.421  49.514  1.00  0.00           C  
ATOM    126  H   LEU     9      59.347  52.077  53.719  1.00  0.00           H  
ATOM    127  HA  LEU     9      56.664  51.333  53.157  1.00  0.00           H  
ATOM    128  HB2 LEU     9      57.759  53.291  52.204  1.00  0.00           H  
ATOM    129  HB3 LEU     9      58.925  52.276  51.361  1.00  0.00           H  
ATOM    130  HG  LEU     9      57.121  51.342  49.940  1.00  0.00           H  
ATOM    131 HD11 LEU     9      55.343  53.360  51.384  1.00  0.00           H  
ATOM    132 HD12 LEU     9      54.902  52.458  49.914  1.00  0.00           H  
ATOM    133 HD13 LEU     9      55.178  51.587  51.424  1.00  0.00           H  
ATOM    134 HD21 LEU     9      58.403  53.318  49.218  1.00  0.00           H  
ATOM    135 HD22 LEU     9      56.738  53.379  48.620  1.00  0.00           H  
ATOM    136 HD23 LEU     9      57.220  54.385  50.004  1.00  0.00           H  
ATOM    137  N   MET    10      58.913  49.259  51.877  1.00  0.00           N  
ATOM    138  CA  MET    10      59.090  47.889  51.381  1.00  0.00           C  
ATOM    139  C   MET    10      58.603  46.837  52.392  1.00  0.00           C  
ATOM    140  O   MET    10      57.939  45.878  52.000  1.00  0.00           O  
ATOM    141  CB  MET    10      60.560  47.662  51.000  1.00  0.00           C  
ATOM    142  CG  MET    10      60.943  48.488  49.766  1.00  0.00           C  
ATOM    143  SD  MET    10      62.697  48.408  49.331  1.00  0.00           S  
ATOM    144  CE  MET    10      62.614  49.199  47.700  1.00  0.00           C  
ATOM    145  H   MET    10      59.739  49.825  52.052  1.00  0.00           H  
ATOM    146  HA  MET    10      58.484  47.762  50.483  1.00  0.00           H  
ATOM    147  HB2 MET    10      61.204  47.936  51.837  1.00  0.00           H  
ATOM    148  HB3 MET    10      60.716  46.607  50.771  1.00  0.00           H  
ATOM    149  HG2 MET    10      60.355  48.137  48.920  1.00  0.00           H  
ATOM    150  HG3 MET    10      60.683  49.533  49.926  1.00  0.00           H  
ATOM    151  HE1 MET    10      62.132  50.172  47.786  1.00  0.00           H  
ATOM    152  HE2 MET    10      63.619  49.333  47.301  1.00  0.00           H  
ATOM    153  HE3 MET    10      62.043  48.570  47.018  1.00  0.00           H  
ATOM    154  N   ALA    11      58.861  47.031  53.690  1.00  0.00           N  
ATOM    155  CA  ALA    11      58.399  46.125  54.743  1.00  0.00           C  
ATOM    156  C   ALA    11      56.862  46.055  54.838  1.00  0.00           C  
ATOM    157  O   ALA    11      56.302  44.957  54.894  1.00  0.00           O  
ATOM    158  CB  ALA    11      59.031  46.555  56.073  1.00  0.00           C  
ATOM    159  H   ALA    11      59.431  47.826  53.961  1.00  0.00           H  
ATOM    160  HA  ALA    11      58.752  45.119  54.508  1.00  0.00           H  
ATOM    161  HB1 ALA    11      58.705  47.562  56.339  1.00  0.00           H  
ATOM    162  HB2 ALA    11      58.726  45.868  56.864  1.00  0.00           H  
ATOM    163  HB3 ALA    11      60.118  46.543  55.989  1.00  0.00           H  
ATOM    164  N   LEU    12      56.167  47.202  54.803  1.00  0.00           N  
ATOM    165  CA  LEU    12      54.698  47.216  54.823  1.00  0.00           C  
ATOM    166  C   LEU    12      54.082  46.727  53.498  1.00  0.00           C  
ATOM    167  O   LEU    12      53.020  46.109  53.529  1.00  0.00           O  
ATOM    168  CB  LEU    12      54.167  48.576  55.324  1.00  0.00           C  
ATOM    169  CG  LEU    12      54.326  49.786  54.384  1.00  0.00           C  
ATOM    170  CD1 LEU    12      53.156  49.940  53.408  1.00  0.00           C  
ATOM    171  CD2 LEU    12      54.406  51.081  55.197  1.00  0.00           C  
ATOM    172  H   LEU    12      56.675  48.081  54.784  1.00  0.00           H  
ATOM    173  HA  LEU    12      54.388  46.486  55.571  1.00  0.00           H  
ATOM    174  HB2 LEU    12      53.111  48.463  55.574  1.00  0.00           H  
ATOM    175  HB3 LEU    12      54.689  48.789  56.259  1.00  0.00           H  
ATOM    176  HG  LEU    12      55.249  49.686  53.829  1.00  0.00           H  
ATOM    177 HD11 LEU    12      52.217  50.032  53.954  1.00  0.00           H  
ATOM    178 HD12 LEU    12      53.301  50.830  52.797  1.00  0.00           H  
ATOM    179 HD13 LEU    12      53.099  49.083  52.742  1.00  0.00           H  
ATOM    180 HD21 LEU    12      55.263  51.035  55.870  1.00  0.00           H  
ATOM    181 HD22 LEU    12      54.542  51.929  54.527  1.00  0.00           H  
ATOM    182 HD23 LEU    12      53.494  51.221  55.777  1.00  0.00           H  
ATOM    183  N   VAL    13      54.751  46.909  52.351  1.00  0.00           N  
ATOM    184  CA  VAL    13      54.329  46.301  51.072  1.00  0.00           C  
ATOM    185  C   VAL    13      54.389  44.771  51.136  1.00  0.00           C  
ATOM    186  O   VAL    13      53.410  44.121  50.775  1.00  0.00           O  
ATOM    187  CB  VAL    13      55.136  46.876  49.888  1.00  0.00           C  
ATOM    188  CG1 VAL    13      55.049  46.035  48.607  1.00  0.00           C  
ATOM    189  CG2 VAL    13      54.611  48.276  49.540  1.00  0.00           C  
ATOM    190  H   VAL    13      55.597  47.470  52.363  1.00  0.00           H  
ATOM    191  HA  VAL    13      53.281  46.549  50.905  1.00  0.00           H  
ATOM    192  HB  VAL    13      56.186  46.950  50.170  1.00  0.00           H  
ATOM    193 HG11 VAL    13      54.006  45.869  48.333  1.00  0.00           H  
ATOM    194 HG12 VAL    13      55.556  46.548  47.789  1.00  0.00           H  
ATOM    195 HG13 VAL    13      55.541  45.073  48.752  1.00  0.00           H  
ATOM    196 HG21 VAL    13      54.610  48.911  50.425  1.00  0.00           H  
ATOM    197 HG22 VAL    13      55.255  48.733  48.788  1.00  0.00           H  
ATOM    198 HG23 VAL    13      53.594  48.211  49.153  1.00  0.00           H  
ATOM    199  N   VAL    14      55.472  44.185  51.665  1.00  0.00           N  
ATOM    200  CA  VAL    14      55.566  42.728  51.898  1.00  0.00           C  
ATOM    201  C   VAL    14      54.422  42.236  52.790  1.00  0.00           C  
ATOM    202  O   VAL    14      53.755  41.258  52.449  1.00  0.00           O  
ATOM    203  CB  VAL    14      56.943  42.353  52.491  1.00  0.00           C  
ATOM    204  CG1 VAL    14      57.004  40.935  53.076  1.00  0.00           C  
ATOM    205  CG2 VAL    14      58.028  42.445  51.413  1.00  0.00           C  
ATOM    206  H   VAL    14      56.258  44.772  51.932  1.00  0.00           H  
ATOM    207  HA  VAL    14      55.457  42.212  50.943  1.00  0.00           H  
ATOM    208  HB  VAL    14      57.191  43.051  53.290  1.00  0.00           H  
ATOM    209 HG11 VAL    14      56.694  40.209  52.324  1.00  0.00           H  
ATOM    210 HG12 VAL    14      58.021  40.708  53.395  1.00  0.00           H  
ATOM    211 HG13 VAL    14      56.351  40.852  53.945  1.00  0.00           H  
ATOM    212 HG21 VAL    14      58.034  43.442  50.975  1.00  0.00           H  
ATOM    213 HG22 VAL    14      59.007  42.256  51.852  1.00  0.00           H  
ATOM    214 HG23 VAL    14      57.836  41.710  50.632  1.00  0.00           H  
ATOM    215  N   LEU    15      54.147  42.935  53.898  1.00  0.00           N  
ATOM    216  CA  LEU    15      53.050  42.591  54.807  1.00  0.00           C  
ATOM    217  C   LEU    15      51.679  42.622  54.107  1.00  0.00           C  
ATOM    218  O   LEU    15      50.893  41.691  54.278  1.00  0.00           O  
ATOM    219  CB  LEU    15      53.110  43.528  56.030  1.00  0.00           C  
ATOM    220  CG  LEU    15      52.001  43.306  57.078  1.00  0.00           C  
ATOM    221  CD1 LEU    15      52.054  41.909  57.700  1.00  0.00           C  
ATOM    222  CD2 LEU    15      52.150  44.334  58.200  1.00  0.00           C  
ATOM    223  H   LEU    15      54.734  43.731  54.123  1.00  0.00           H  
ATOM    224  HA  LEU    15      53.207  41.567  55.147  1.00  0.00           H  
ATOM    225  HB2 LEU    15      54.081  43.411  56.513  1.00  0.00           H  
ATOM    226  HB3 LEU    15      53.035  44.556  55.677  1.00  0.00           H  
ATOM    227  HG  LEU    15      51.025  43.450  56.614  1.00  0.00           H  
ATOM    228 HD11 LEU    15      53.030  41.734  58.152  1.00  0.00           H  
ATOM    229 HD12 LEU    15      51.285  41.822  58.469  1.00  0.00           H  
ATOM    230 HD13 LEU    15      51.856  41.153  56.941  1.00  0.00           H  
ATOM    231 HD21 LEU    15      52.085  45.341  57.789  1.00  0.00           H  
ATOM    232 HD22 LEU    15      51.348  44.202  58.928  1.00  0.00           H  
ATOM    233 HD23 LEU    15      53.110  44.209  58.702  1.00  0.00           H  
ATOM    234  N   LEU    16      51.403  43.649  53.295  1.00  0.00           N  
ATOM    235  CA  LEU    16      50.146  43.783  52.548  1.00  0.00           C  
ATOM    236  C   LEU    16      49.954  42.673  51.503  1.00  0.00           C  
ATOM    237  O   LEU    16      48.872  42.085  51.451  1.00  0.00           O  
ATOM    238  CB  LEU    16      50.085  45.173  51.883  1.00  0.00           C  
ATOM    239  CG  LEU    16      49.821  46.330  52.865  1.00  0.00           C  
ATOM    240  CD1 LEU    16      50.141  47.666  52.192  1.00  0.00           C  
ATOM    241  CD2 LEU    16      48.359  46.368  53.318  1.00  0.00           C  
ATOM    242  H   LEU    16      52.096  44.385  53.205  1.00  0.00           H  
ATOM    243  HA  LEU    16      49.316  43.687  53.247  1.00  0.00           H  
ATOM    244  HB2 LEU    16      51.029  45.347  51.366  1.00  0.00           H  
ATOM    245  HB3 LEU    16      49.296  45.173  51.130  1.00  0.00           H  
ATOM    246  HG  LEU    16      50.451  46.226  53.747  1.00  0.00           H  
ATOM    247 HD11 LEU    16      49.516  47.803  51.310  1.00  0.00           H  
ATOM    248 HD12 LEU    16      49.969  48.482  52.893  1.00  0.00           H  
ATOM    249 HD13 LEU    16      51.190  47.678  51.897  1.00  0.00           H  
ATOM    250 HD21 LEU    16      48.110  45.454  53.854  1.00  0.00           H  
ATOM    251 HD22 LEU    16      48.206  47.213  53.990  1.00  0.00           H  
ATOM    252 HD23 LEU    16      47.701  46.472  52.455  1.00  0.00           H  
ATOM    253  N   ILE    17      50.986  42.357  50.705  1.00  0.00           N  
ATOM    254  CA  ILE    17      50.912  41.286  49.694  1.00  0.00           C  
ATOM    255  C   ILE    17      50.632  39.936  50.371  1.00  0.00           C  
ATOM    256  O   ILE    17      49.745  39.197  49.940  1.00  0.00           O  
ATOM    257  CB  ILE    17      52.199  41.212  48.831  1.00  0.00           C  
ATOM    258  CG1 ILE    17      52.471  42.507  48.032  1.00  0.00           C  
ATOM    259  CG2 ILE    17      52.089  40.043  47.833  1.00  0.00           C  
ATOM    260  CD1 ILE    17      53.913  42.626  47.519  1.00  0.00           C  
ATOM    261  H   ILE    17      51.853  42.879  50.805  1.00  0.00           H  
ATOM    262  HA  ILE    17      50.071  41.493  49.030  1.00  0.00           H  
ATOM    263  HB  ILE    17      53.046  41.029  49.495  1.00  0.00           H  
ATOM    264 HG12 ILE    17      51.790  42.563  47.184  1.00  0.00           H  
ATOM    265 HG13 ILE    17      52.285  43.371  48.663  1.00  0.00           H  
ATOM    266 HG21 ILE    17      51.197  40.155  47.216  1.00  0.00           H  
ATOM    267 HG22 ILE    17      52.957  40.004  47.178  1.00  0.00           H  
ATOM    268 HG23 ILE    17      52.032  39.087  48.352  1.00  0.00           H  
ATOM    269 HD11 ILE    17      54.137  41.839  46.800  1.00  0.00           H  
ATOM    270 HD12 ILE    17      54.038  43.588  47.021  1.00  0.00           H  
ATOM    271 HD13 ILE    17      54.612  42.566  48.354  1.00  0.00           H  
ATOM    272  N   VAL    18      51.357  39.615  51.448  1.00  0.00           N  
ATOM    273  CA  VAL    18      51.191  38.341  52.164  1.00  0.00           C  
ATOM    274  C   VAL    18      49.820  38.253  52.839  1.00  0.00           C  
ATOM    275  O   VAL    18      49.073  37.310  52.581  1.00  0.00           O  
ATOM    276  CB  VAL    18      52.350  38.111  53.156  1.00  0.00           C  
ATOM    277  CG1 VAL    18      52.138  36.877  54.045  1.00  0.00           C  
ATOM    278  CG2 VAL    18      53.668  37.905  52.395  1.00  0.00           C  
ATOM    279  H   VAL    18      52.069  40.267  51.768  1.00  0.00           H  
ATOM    280  HA  VAL    18      51.222  37.536  51.431  1.00  0.00           H  
ATOM    281  HB  VAL    18      52.449  38.984  53.803  1.00  0.00           H  
ATOM    282 HG11 VAL    18      51.977  35.995  53.426  1.00  0.00           H  
ATOM    283 HG12 VAL    18      53.015  36.719  54.673  1.00  0.00           H  
ATOM    284 HG13 VAL    18      51.277  37.021  54.697  1.00  0.00           H  
ATOM    285 HG21 VAL    18      53.889  38.773  51.777  1.00  0.00           H  
ATOM    286 HG22 VAL    18      54.489  37.778  53.099  1.00  0.00           H  
ATOM    287 HG23 VAL    18      53.599  37.026  51.755  1.00  0.00           H  
ATOM    288  N   ALA    19      49.451  39.234  53.670  1.00  0.00           N  
ATOM    289  CA  ALA    19      48.216  39.182  54.454  1.00  0.00           C  
ATOM    290  C   ALA    19      46.951  39.178  53.578  1.00  0.00           C  
ATOM    291  O   ALA    19      46.022  38.412  53.845  1.00  0.00           O  
ATOM    292  CB  ALA    19      48.213  40.357  55.440  1.00  0.00           C  
ATOM    293  H   ALA    19      50.072  40.026  53.808  1.00  0.00           H  
ATOM    294  HA  ALA    19      48.212  38.256  55.031  1.00  0.00           H  
ATOM    295  HB1 ALA    19      48.215  41.304  54.897  1.00  0.00           H  
ATOM    296  HB2 ALA    19      47.322  40.306  56.068  1.00  0.00           H  
ATOM    297  HB3 ALA    19      49.096  40.309  56.079  1.00  0.00           H  
ATOM    298  N   GLY    20      46.920  39.985  52.509  1.00  0.00           N  
ATOM    299  CA  GLY    20      45.773  40.062  51.601  1.00  0.00           C  
ATOM    300  C   GLY    20      45.495  38.736  50.890  1.00  0.00           C  
ATOM    301  O   GLY    20      44.361  38.255  50.892  1.00  0.00           O  
ATOM    302  H   GLY    20      47.723  40.579  52.319  1.00  0.00           H  
ATOM    303  HA2 GLY    20      44.883  40.349  52.162  1.00  0.00           H  
ATOM    304  HA3 GLY    20      45.974  40.820  50.844  1.00  0.00           H  
ATOM    305  N   ASN    21      46.531  38.111  50.327  1.00  0.00           N  
ATOM    306  CA  ASN    21      46.385  36.846  49.605  1.00  0.00           C  
ATOM    307  C   ASN    21      46.161  35.643  50.539  1.00  0.00           C  
ATOM    308  O   ASN    21      45.339  34.783  50.219  1.00  0.00           O  
ATOM    309  CB  ASN    21      47.578  36.682  48.655  1.00  0.00           C  
ATOM    310  CG  ASN    21      47.506  37.709  47.541  1.00  0.00           C  
ATOM    311  ND2 ASN    21      48.365  38.698  47.542  1.00  0.00           N  
ATOM    312  OD1 ASN    21      46.619  37.664  46.708  1.00  0.00           O  
ATOM    313  H   ASN    21      47.448  38.540  50.373  1.00  0.00           H  
ATOM    314  HA  ASN    21      45.488  36.908  48.984  1.00  0.00           H  
ATOM    315  HB2 ASN    21      48.519  36.771  49.197  1.00  0.00           H  
ATOM    316  HB3 ASN    21      47.530  35.698  48.192  1.00  0.00           H  
ATOM    317 HD21 ASN    21      48.318  39.377  46.788  1.00  0.00           H  
ATOM    318 HD22 ASN    21      49.048  38.783  48.283  1.00  0.00           H  
ATOM    319  N   VAL    22      46.782  35.612  51.728  1.00  0.00           N  
ATOM    320  CA  VAL    22      46.476  34.600  52.762  1.00  0.00           C  
ATOM    321  C   VAL    22      45.001  34.651  53.170  1.00  0.00           C  
ATOM    322  O   VAL    22      44.360  33.604  53.228  1.00  0.00           O  
ATOM    323  CB  VAL    22      47.398  34.743  53.994  1.00  0.00           C  
ATOM    324  CG1 VAL    22      46.925  33.942  55.217  1.00  0.00           C  
ATOM    325  CG2 VAL    22      48.805  34.236  53.662  1.00  0.00           C  
ATOM    326  H   VAL    22      47.465  36.334  51.945  1.00  0.00           H  
ATOM    327  HA  VAL    22      46.641  33.611  52.334  1.00  0.00           H  
ATOM    328  HB  VAL    22      47.454  35.794  54.280  1.00  0.00           H  
ATOM    329 HG11 VAL    22      46.779  32.896  54.949  1.00  0.00           H  
ATOM    330 HG12 VAL    22      47.666  34.009  56.014  1.00  0.00           H  
ATOM    331 HG13 VAL    22      45.989  34.350  55.600  1.00  0.00           H  
ATOM    332 HG21 VAL    22      49.191  34.774  52.802  1.00  0.00           H  
ATOM    333 HG22 VAL    22      49.473  34.413  54.505  1.00  0.00           H  
ATOM    334 HG23 VAL    22      48.781  33.171  53.431  1.00  0.00           H  
ATOM    335  N   LEU    23      44.434  35.842  53.399  1.00  0.00           N  
ATOM    336  CA  LEU    23      43.024  35.994  53.777  1.00  0.00           C  
ATOM    337  C   LEU    23      42.061  35.501  52.678  1.00  0.00           C  
ATOM    338  O   LEU    23      41.062  34.845  52.980  1.00  0.00           O  
ATOM    339  CB  LEU    23      42.786  37.468  54.156  1.00  0.00           C  
ATOM    340  CG  LEU    23      41.343  37.804  54.575  1.00  0.00           C  
ATOM    341  CD1 LEU    23      40.911  37.070  55.847  1.00  0.00           C  
ATOM    342  CD2 LEU    23      41.212  39.306  54.823  1.00  0.00           C  
ATOM    343  H   LEU    23      45.012  36.676  53.352  1.00  0.00           H  
ATOM    344  HA  LEU    23      42.846  35.376  54.657  1.00  0.00           H  
ATOM    345  HB2 LEU    23      43.460  37.733  54.972  1.00  0.00           H  
ATOM    346  HB3 LEU    23      43.045  38.089  53.297  1.00  0.00           H  
ATOM    347  HG  LEU    23      40.666  37.539  53.767  1.00  0.00           H  
ATOM    348 HD11 LEU    23      41.604  37.292  56.659  1.00  0.00           H  
ATOM    349 HD12 LEU    23      39.908  37.383  56.135  1.00  0.00           H  
ATOM    350 HD13 LEU    23      40.901  35.995  55.669  1.00  0.00           H  
ATOM    351 HD21 LEU    23      41.470  39.848  53.913  1.00  0.00           H  
ATOM    352 HD22 LEU    23      40.184  39.547  55.093  1.00  0.00           H  
ATOM    353 HD23 LEU    23      41.884  39.611  55.624  1.00  0.00           H  
ATOM    354  N   VAL    24      42.373  35.767  51.404  1.00  0.00           N  
ATOM    355  CA  VAL    24      41.607  35.259  50.248  1.00  0.00           C  
ATOM    356  C   VAL    24      41.661  33.730  50.167  1.00  0.00           C  
ATOM    357  O   VAL    24      40.614  33.085  50.064  1.00  0.00           O  
ATOM    358  CB  VAL    24      42.098  35.919  48.942  1.00  0.00           C  
ATOM    359  CG1 VAL    24      41.515  35.277  47.676  1.00  0.00           C  
ATOM    360  CG2 VAL    24      41.692  37.398  48.921  1.00  0.00           C  
ATOM    361  H   VAL    24      43.200  36.329  51.228  1.00  0.00           H  
ATOM    362  HA  VAL    24      40.560  35.521  50.381  1.00  0.00           H  
ATOM    363  HB  VAL    24      43.184  35.852  48.889  1.00  0.00           H  
ATOM    364 HG11 VAL    24      40.426  35.274  47.717  1.00  0.00           H  
ATOM    365 HG12 VAL    24      41.845  35.834  46.798  1.00  0.00           H  
ATOM    366 HG13 VAL    24      41.878  34.255  47.570  1.00  0.00           H  
ATOM    367 HG21 VAL    24      42.094  37.912  49.792  1.00  0.00           H  
ATOM    368 HG22 VAL    24      42.099  37.873  48.029  1.00  0.00           H  
ATOM    369 HG23 VAL    24      40.607  37.489  48.935  1.00  0.00           H  
ATOM    370  N   ILE    25      42.858  33.142  50.266  1.00  0.00           N  
ATOM    371  CA  ILE    25      43.058  31.686  50.211  1.00  0.00           C  
ATOM    372  C   ILE    25      42.380  30.991  51.402  1.00  0.00           C  
ATOM    373  O   ILE    25      41.687  29.995  51.205  1.00  0.00           O  
ATOM    374  CB  ILE    25      44.569  31.362  50.102  1.00  0.00           C  
ATOM    375  CG1 ILE    25      45.095  31.790  48.710  1.00  0.00           C  
ATOM    376  CG2 ILE    25      44.860  29.865  50.331  1.00  0.00           C  
ATOM    377  CD1 ILE    25      46.623  31.900  48.634  1.00  0.00           C  
ATOM    378  H   ILE    25      43.681  33.734  50.355  1.00  0.00           H  
ATOM    379  HA  ILE    25      42.571  31.305  49.313  1.00  0.00           H  
ATOM    380  HB  ILE    25      45.097  31.930  50.871  1.00  0.00           H  
ATOM    381 HG12 ILE    25      44.748  31.086  47.952  1.00  0.00           H  
ATOM    382 HG13 ILE    25      44.695  32.770  48.454  1.00  0.00           H  
ATOM    383 HG21 ILE    25      44.302  29.261  49.614  1.00  0.00           H  
ATOM    384 HG22 ILE    25      45.923  29.660  50.213  1.00  0.00           H  
ATOM    385 HG23 ILE    25      44.584  29.569  51.343  1.00  0.00           H  
ATOM    386 HD11 ILE    25      47.091  30.928  48.784  1.00  0.00           H  
ATOM    387 HD12 ILE    25      46.906  32.269  47.650  1.00  0.00           H  
ATOM    388 HD13 ILE    25      46.978  32.601  49.388  1.00  0.00           H  
ATOM    389  N   ALA    26      42.497  31.531  52.619  1.00  0.00           N  
ATOM    390  CA  ALA    26      41.840  30.992  53.812  1.00  0.00           C  
ATOM    391  C   ALA    26      40.303  31.018  53.700  1.00  0.00           C  
ATOM    392  O   ALA    26      39.634  30.048  54.075  1.00  0.00           O  
ATOM    393  CB  ALA    26      42.320  31.789  55.031  1.00  0.00           C  
ATOM    394  H   ALA    26      43.095  32.345  52.733  1.00  0.00           H  
ATOM    395  HA  ALA    26      42.144  29.952  53.939  1.00  0.00           H  
ATOM    396  HB1 ALA    26      42.053  32.842  54.924  1.00  0.00           H  
ATOM    397  HB2 ALA    26      41.858  31.395  55.938  1.00  0.00           H  
ATOM    398  HB3 ALA    26      43.404  31.706  55.125  1.00  0.00           H  
ATOM    399  N   ALA    27      39.734  32.093  53.140  1.00  0.00           N  
ATOM    400  CA  ALA    27      38.296  32.206  52.911  1.00  0.00           C  
ATOM    401  C   ALA    27      37.788  31.149  51.916  1.00  0.00           C  
ATOM    402  O   ALA    27      36.849  30.418  52.240  1.00  0.00           O  
ATOM    403  CB  ALA    27      37.975  33.636  52.458  1.00  0.00           C  
ATOM    404  H   ALA    27      40.326  32.878  52.884  1.00  0.00           H  
ATOM    405  HA  ALA    27      37.781  32.031  53.857  1.00  0.00           H  
ATOM    406  HB1 ALA    27      38.483  33.859  51.519  1.00  0.00           H  
ATOM    407  HB2 ALA    27      36.901  33.749  52.321  1.00  0.00           H  
ATOM    408  HB3 ALA    27      38.309  34.341  53.220  1.00  0.00           H  
ATOM    409  N   ILE    28      38.426  31.021  50.744  1.00  0.00           N  
ATOM    410  CA  ILE    28      38.053  30.032  49.714  1.00  0.00           C  
ATOM    411  C   ILE    28      38.291  28.598  50.214  1.00  0.00           C  
ATOM    412  O   ILE    28      37.423  27.733  50.083  1.00  0.00           O  
ATOM    413  CB  ILE    28      38.816  30.308  48.391  1.00  0.00           C  
ATOM    414  CG1 ILE    28      38.441  31.688  47.799  1.00  0.00           C  
ATOM    415  CG2 ILE    28      38.536  29.203  47.352  1.00  0.00           C  
ATOM    416  CD1 ILE    28      39.418  32.181  46.723  1.00  0.00           C  
ATOM    417  H   ILE    28      39.211  31.640  50.557  1.00  0.00           H  
ATOM    418  HA  ILE    28      36.987  30.122  49.512  1.00  0.00           H  
ATOM    419  HB  ILE    28      39.885  30.306  48.611  1.00  0.00           H  
ATOM    420 HG12 ILE    28      37.436  31.649  47.379  1.00  0.00           H  
ATOM    421 HG13 ILE    28      38.441  32.434  48.591  1.00  0.00           H  
ATOM    422 HG21 ILE    28      37.463  29.106  47.187  1.00  0.00           H  
ATOM    423 HG22 ILE    28      39.017  29.441  46.404  1.00  0.00           H  
ATOM    424 HG23 ILE    28      38.936  28.247  47.689  1.00  0.00           H  
ATOM    425 HD11 ILE    28      39.341  31.573  45.823  1.00  0.00           H  
ATOM    426 HD12 ILE    28      39.182  33.211  46.463  1.00  0.00           H  
ATOM    427 HD13 ILE    28      40.441  32.141  47.100  1.00  0.00           H  
ATOM    428  N   GLY    29      39.448  28.342  50.827  1.00  0.00           N  
ATOM    429  CA  GLY    29      39.882  27.011  51.253  1.00  0.00           C  
ATOM    430  C   GLY    29      39.053  26.390  52.381  1.00  0.00           C  
ATOM    431  O   GLY    29      39.058  25.169  52.506  1.00  0.00           O  
ATOM    432  H   GLY    29      40.125  29.095  50.910  1.00  0.00           H  
ATOM    433  HA2 GLY    29      39.858  26.335  50.398  1.00  0.00           H  
ATOM    434  HA3 GLY    29      40.913  27.083  51.601  1.00  0.00           H  
ATOM    435  N   SER    30      38.321  27.192  53.164  1.00  0.00           N  
ATOM    436  CA  SER    30      37.516  26.718  54.307  1.00  0.00           C  
ATOM    437  C   SER    30      35.997  26.931  54.171  1.00  0.00           C  
ATOM    438  O   SER    30      35.250  26.439  55.020  1.00  0.00           O  
ATOM    439  CB  SER    30      38.033  27.362  55.599  1.00  0.00           C  
ATOM    440  OG  SER    30      37.811  28.762  55.592  1.00  0.00           O  
ATOM    441  H   SER    30      38.403  28.190  53.021  1.00  0.00           H  
ATOM    442  HA  SER    30      37.657  25.642  54.419  1.00  0.00           H  
ATOM    443  HB2 SER    30      37.509  26.922  56.450  1.00  0.00           H  
ATOM    444  HB3 SER    30      39.099  27.159  55.711  1.00  0.00           H  
ATOM    445  HG  SER    30      38.544  29.189  55.101  1.00  0.00           H  
ATOM    446  N   THR    31      35.518  27.640  53.135  1.00  0.00           N  
ATOM    447  CA  THR    31      34.106  28.067  53.016  1.00  0.00           C  
ATOM    448  C   THR    31      33.479  27.581  51.701  1.00  0.00           C  
ATOM    449  O   THR    31      33.742  28.155  50.645  1.00  0.00           O  
ATOM    450  CB  THR    31      33.975  29.603  53.120  1.00  0.00           C  
ATOM    451  CG2 THR    31      32.542  30.034  53.427  1.00  0.00           C  
ATOM    452  OG1 THR    31      34.805  30.148  54.127  1.00  0.00           O  
ATOM    453  H   THR    31      36.173  27.977  52.441  1.00  0.00           H  
ATOM    454  HA  THR    31      33.532  27.640  53.839  1.00  0.00           H  
ATOM    455  HB  THR    31      34.271  30.056  52.174  1.00  0.00           H  
ATOM    456  HG1 THR    31      35.681  30.179  53.703  1.00  0.00           H  
ATOM    457 HG21 THR    31      32.216  29.598  54.371  1.00  0.00           H  
ATOM    458 HG22 THR    31      32.499  31.121  53.499  1.00  0.00           H  
ATOM    459 HG23 THR    31      31.876  29.712  52.627  1.00  0.00           H  
ATOM    460  N   GLN    32      32.604  26.566  51.748  1.00  0.00           N  
ATOM    461  CA  GLN    32      32.089  25.857  50.557  1.00  0.00           C  
ATOM    462  C   GLN    32      31.476  26.784  49.482  1.00  0.00           C  
ATOM    463  O   GLN    32      31.777  26.643  48.297  1.00  0.00           O  
ATOM    464  CB  GLN    32      31.063  24.799  51.011  1.00  0.00           C  
ATOM    465  CG  GLN    32      30.909  23.613  50.035  1.00  0.00           C  
ATOM    466  CD  GLN    32      32.008  22.556  50.184  1.00  0.00           C  
ATOM    467  NE2 GLN    32      31.851  21.374  49.628  1.00  0.00           N  
ATOM    468  OE1 GLN    32      33.025  22.760  50.832  1.00  0.00           O  
ATOM    469  H   GLN    32      32.442  26.123  52.641  1.00  0.00           H  
ATOM    470  HA  GLN    32      32.930  25.336  50.097  1.00  0.00           H  
ATOM    471  HB2 GLN    32      31.337  24.406  51.993  1.00  0.00           H  
ATOM    472  HB3 GLN    32      30.095  25.288  51.120  1.00  0.00           H  
ATOM    473  HG2 GLN    32      29.953  23.130  50.238  1.00  0.00           H  
ATOM    474  HG3 GLN    32      30.889  23.970  49.005  1.00  0.00           H  
ATOM    475 HE21 GLN    32      32.579  20.691  49.801  1.00  0.00           H  
ATOM    476 HE22 GLN    32      31.002  21.120  49.122  1.00  0.00           H  
ATOM    477  N   ARG    33      30.696  27.799  49.897  1.00  0.00           N  
ATOM    478  CA  ARG    33      30.103  28.844  49.028  1.00  0.00           C  
ATOM    479  C   ARG    33      31.129  29.554  48.134  1.00  0.00           C  
ATOM    480  O   ARG    33      30.783  29.980  47.037  1.00  0.00           O  
ATOM    481  CB  ARG    33      29.362  29.860  49.927  1.00  0.00           C  
ATOM    482  CG  ARG    33      28.846  31.151  49.250  1.00  0.00           C  
ATOM    483  CD  ARG    33      27.798  30.961  48.137  1.00  0.00           C  
ATOM    484  NE  ARG    33      26.561  30.319  48.616  1.00  0.00           N  
ATOM    485  CZ  ARG    33      25.682  30.795  49.477  1.00  0.00           C  
ATOM    486  NH1 ARG    33      25.717  31.996  49.976  1.00  0.00           N1+
ATOM    487  NH2 ARG    33      24.725  30.026  49.889  1.00  0.00           N  
ATOM    488  H   ARG    33      30.476  27.821  50.881  1.00  0.00           H  
ATOM    489  HA  ARG    33      29.385  28.376  48.353  1.00  0.00           H  
ATOM    490  HB2 ARG    33      28.520  29.354  50.403  1.00  0.00           H  
ATOM    491  HB3 ARG    33      30.044  30.172  50.721  1.00  0.00           H  
ATOM    492  HG2 ARG    33      28.420  31.787  50.026  1.00  0.00           H  
ATOM    493  HG3 ARG    33      29.690  31.703  48.836  1.00  0.00           H  
ATOM    494  HD2 ARG    33      27.555  31.938  47.713  1.00  0.00           H  
ATOM    495  HD3 ARG    33      28.229  30.357  47.337  1.00  0.00           H  
ATOM    496  HE  ARG    33      26.359  29.378  48.293  1.00  0.00           H  
ATOM    497 HH11 ARG    33      26.348  32.704  49.595  1.00  0.00           H  
ATOM    498 HH12 ARG    33      25.064  32.221  50.716  1.00  0.00           H  
ATOM    499 HH21 ARG    33      24.607  29.120  49.446  1.00  0.00           H  
ATOM    500 HH22 ARG    33      24.100  30.370  50.607  1.00  0.00           H  
ATOM    501  N   LEU    34      32.373  29.697  48.591  1.00  0.00           N  
ATOM    502  CA  LEU    34      33.442  30.370  47.852  1.00  0.00           C  
ATOM    503  C   LEU    34      34.243  29.437  46.930  1.00  0.00           C  
ATOM    504  O   LEU    34      35.127  29.929  46.236  1.00  0.00           O  
ATOM    505  CB  LEU    34      34.349  31.136  48.834  1.00  0.00           C  
ATOM    506  CG  LEU    34      33.672  32.308  49.569  1.00  0.00           C  
ATOM    507  CD1 LEU    34      34.690  32.953  50.506  1.00  0.00           C  
ATOM    508  CD2 LEU    34      33.167  33.402  48.623  1.00  0.00           C  
ATOM    509  H   LEU    34      32.619  29.243  49.462  1.00  0.00           H  
ATOM    510  HA  LEU    34      32.988  31.095  47.177  1.00  0.00           H  
ATOM    511  HB2 LEU    34      34.730  30.431  49.574  1.00  0.00           H  
ATOM    512  HB3 LEU    34      35.203  31.534  48.287  1.00  0.00           H  
ATOM    513  HG  LEU    34      32.836  31.938  50.163  1.00  0.00           H  
ATOM    514 HD11 LEU    34      35.571  33.269  49.948  1.00  0.00           H  
ATOM    515 HD12 LEU    34      34.241  33.823  50.979  1.00  0.00           H  
ATOM    516 HD13 LEU    34      34.984  32.240  51.275  1.00  0.00           H  
ATOM    517 HD21 LEU    34      32.384  33.013  47.974  1.00  0.00           H  
ATOM    518 HD22 LEU    34      32.741  34.216  49.209  1.00  0.00           H  
ATOM    519 HD23 LEU    34      33.992  33.793  48.028  1.00  0.00           H  
ATOM    520  N   GLN    35      33.942  28.138  46.849  1.00  0.00           N  
ATOM    521  CA  GLN    35      34.624  27.193  45.944  1.00  0.00           C  
ATOM    522  C   GLN    35      34.012  27.168  44.525  1.00  0.00           C  
ATOM    523  O   GLN    35      33.883  26.112  43.893  1.00  0.00           O  
ATOM    524  CB  GLN    35      34.752  25.812  46.617  1.00  0.00           C  
ATOM    525  CG  GLN    35      35.443  25.941  47.989  1.00  0.00           C  
ATOM    526  CD  GLN    35      36.232  24.715  48.437  1.00  0.00           C  
ATOM    527  NE2 GLN    35      37.134  24.915  49.369  1.00  0.00           N  
ATOM    528  OE1 GLN    35      36.074  23.599  47.959  1.00  0.00           O  
ATOM    529  H   GLN    35      33.196  27.770  47.432  1.00  0.00           H  
ATOM    530  HA  GLN    35      35.645  27.553  45.803  1.00  0.00           H  
ATOM    531  HB2 GLN    35      33.770  25.352  46.741  1.00  0.00           H  
ATOM    532  HB3 GLN    35      35.359  25.177  45.970  1.00  0.00           H  
ATOM    533  HG2 GLN    35      36.151  26.769  47.941  1.00  0.00           H  
ATOM    534  HG3 GLN    35      34.705  26.184  48.753  1.00  0.00           H  
ATOM    535 HE21 GLN    35      37.701  24.134  49.680  1.00  0.00           H  
ATOM    536 HE22 GLN    35      37.256  25.850  49.741  1.00  0.00           H  
ATOM    537  N   THR    36      33.604  28.343  44.029  1.00  0.00           N  
ATOM    538  CA  THR    36      33.079  28.557  42.667  1.00  0.00           C  
ATOM    539  C   THR    36      34.186  28.435  41.614  1.00  0.00           C  
ATOM    540  O   THR    36      35.373  28.543  41.923  1.00  0.00           O  
ATOM    541  CB  THR    36      32.382  29.927  42.507  1.00  0.00           C  
ATOM    542  CG2 THR    36      31.473  30.306  43.676  1.00  0.00           C  
ATOM    543  OG1 THR    36      33.329  30.957  42.359  1.00  0.00           O  
ATOM    544  H   THR    36      33.811  29.166  44.577  1.00  0.00           H  
ATOM    545  HA  THR    36      32.337  27.785  42.464  1.00  0.00           H  
ATOM    546  HB  THR    36      31.776  29.896  41.601  1.00  0.00           H  
ATOM    547  HG1 THR    36      32.854  31.809  42.330  1.00  0.00           H  
ATOM    548 HG21 THR    36      32.063  30.507  44.570  1.00  0.00           H  
ATOM    549 HG22 THR    36      30.901  31.199  43.421  1.00  0.00           H  
ATOM    550 HG23 THR    36      30.777  29.493  43.881  1.00  0.00           H  
ATOM    551  N   LEU    37      33.810  28.249  40.345  1.00  0.00           N  
ATOM    552  CA  LEU    37      34.779  28.160  39.250  1.00  0.00           C  
ATOM    553  C   LEU    37      35.536  29.482  39.015  1.00  0.00           C  
ATOM    554  O   LEU    37      36.758  29.463  38.907  1.00  0.00           O  
ATOM    555  CB  LEU    37      34.054  27.629  38.007  1.00  0.00           C  
ATOM    556  CG  LEU    37      35.038  27.199  36.904  1.00  0.00           C  
ATOM    557  CD1 LEU    37      34.494  25.951  36.210  1.00  0.00           C  
ATOM    558  CD2 LEU    37      35.234  28.302  35.868  1.00  0.00           C  
ATOM    559  H   LEU    37      32.832  28.143  40.128  1.00  0.00           H  
ATOM    560  HA  LEU    37      35.533  27.423  39.537  1.00  0.00           H  
ATOM    561  HB2 LEU    37      33.471  26.760  38.317  1.00  0.00           H  
ATOM    562  HB3 LEU    37      33.359  28.377  37.623  1.00  0.00           H  
ATOM    563  HG  LEU    37      36.003  26.943  37.342  1.00  0.00           H  
ATOM    564 HD11 LEU    37      33.510  26.166  35.793  1.00  0.00           H  
ATOM    565 HD12 LEU    37      35.160  25.647  35.405  1.00  0.00           H  
ATOM    566 HD13 LEU    37      34.414  25.133  36.923  1.00  0.00           H  
ATOM    567 HD21 LEU    37      35.565  29.222  36.348  1.00  0.00           H  
ATOM    568 HD22 LEU    37      36.000  28.002  35.155  1.00  0.00           H  
ATOM    569 HD23 LEU    37      34.299  28.503  35.344  1.00  0.00           H  
ATOM    570  N   THR    38      34.850  30.631  39.055  1.00  0.00           N  
ATOM    571  CA  THR    38      35.493  31.961  39.048  1.00  0.00           C  
ATOM    572  C   THR    38      36.517  32.094  40.179  1.00  0.00           C  
ATOM    573  O   THR    38      37.628  32.582  39.974  1.00  0.00           O  
ATOM    574  CB  THR    38      34.439  33.063  39.235  1.00  0.00           C  
ATOM    575  CG2 THR    38      34.998  34.485  39.189  1.00  0.00           C  
ATOM    576  OG1 THR    38      33.423  32.965  38.266  1.00  0.00           O  
ATOM    577  H   THR    38      33.842  30.600  39.057  1.00  0.00           H  
ATOM    578  HA  THR    38      36.003  32.114  38.097  1.00  0.00           H  
ATOM    579  HB  THR    38      33.970  32.919  40.206  1.00  0.00           H  
ATOM    580  HG1 THR    38      33.856  33.143  37.398  1.00  0.00           H  
ATOM    581 HG21 THR    38      35.607  34.620  38.296  1.00  0.00           H  
ATOM    582 HG22 THR    38      34.177  35.202  39.182  1.00  0.00           H  
ATOM    583 HG23 THR    38      35.614  34.672  40.069  1.00  0.00           H  
ATOM    584  N   ASN    39      36.166  31.631  41.383  1.00  0.00           N  
ATOM    585  CA  ASN    39      37.053  31.695  42.540  1.00  0.00           C  
ATOM    586  C   ASN    39      38.246  30.728  42.445  1.00  0.00           C  
ATOM    587  O   ASN    39      39.270  30.997  43.062  1.00  0.00           O  
ATOM    588  CB  ASN    39      36.249  31.462  43.824  1.00  0.00           C  
ATOM    589  CG  ASN    39      35.386  32.638  44.254  1.00  0.00           C  
ATOM    590  ND2 ASN    39      35.019  32.662  45.510  1.00  0.00           N  
ATOM    591  OD1 ASN    39      35.037  33.546  43.511  1.00  0.00           O  
ATOM    592  H   ASN    39      35.252  31.214  41.508  1.00  0.00           H  
ATOM    593  HA  ASN    39      37.471  32.699  42.587  1.00  0.00           H  
ATOM    594  HB2 ASN    39      35.627  30.576  43.718  1.00  0.00           H  
ATOM    595  HB3 ASN    39      36.956  31.268  44.631  1.00  0.00           H  
ATOM    596 HD21 ASN    39      34.546  33.474  45.858  1.00  0.00           H  
ATOM    597 HD22 ASN    39      35.253  31.856  46.078  1.00  0.00           H  
ATOM    598  N   LEU    40      38.174  29.656  41.648  1.00  0.00           N  
ATOM    599  CA  LEU    40      39.333  28.797  41.373  1.00  0.00           C  
ATOM    600  C   LEU    40      40.443  29.569  40.632  1.00  0.00           C  
ATOM    601  O   LEU    40      41.624  29.393  40.932  1.00  0.00           O  
ATOM    602  CB  LEU    40      38.859  27.558  40.588  1.00  0.00           C  
ATOM    603  CG  LEU    40      39.916  26.448  40.460  1.00  0.00           C  
ATOM    604  CD1 LEU    40      40.163  25.729  41.788  1.00  0.00           C  
ATOM    605  CD2 LEU    40      39.450  25.412  39.436  1.00  0.00           C  
ATOM    606  H   LEU    40      37.297  29.449  41.185  1.00  0.00           H  
ATOM    607  HA  LEU    40      39.744  28.477  42.331  1.00  0.00           H  
ATOM    608  HB2 LEU    40      37.969  27.145  41.066  1.00  0.00           H  
ATOM    609  HB3 LEU    40      38.584  27.879  39.585  1.00  0.00           H  
ATOM    610  HG  LEU    40      40.855  26.871  40.112  1.00  0.00           H  
ATOM    611 HD11 LEU    40      39.231  25.316  42.173  1.00  0.00           H  
ATOM    612 HD12 LEU    40      40.883  24.924  41.643  1.00  0.00           H  
ATOM    613 HD13 LEU    40      40.578  26.426  42.516  1.00  0.00           H  
ATOM    614 HD21 LEU    40      39.314  25.898  38.470  1.00  0.00           H  
ATOM    615 HD22 LEU    40      40.208  24.638  39.330  1.00  0.00           H  
ATOM    616 HD23 LEU    40      38.509  24.964  39.754  1.00  0.00           H  
ATOM    617  N   PHE    41      40.072  30.481  39.726  1.00  0.00           N  
ATOM    618  CA  PHE    41      41.020  31.420  39.120  1.00  0.00           C  
ATOM    619  C   PHE    41      41.517  32.467  40.131  1.00  0.00           C  
ATOM    620  O   PHE    41      42.712  32.741  40.171  1.00  0.00           O  
ATOM    621  CB  PHE    41      40.402  32.073  37.874  1.00  0.00           C  
ATOM    622  CG  PHE    41      39.849  31.104  36.839  1.00  0.00           C  
ATOM    623  CD1 PHE    41      40.642  30.044  36.355  1.00  0.00           C  
ATOM    624  CD2 PHE    41      38.545  31.276  36.334  1.00  0.00           C  
ATOM    625  CE1 PHE    41      40.130  29.149  35.397  1.00  0.00           C  
ATOM    626  CE2 PHE    41      38.040  30.395  35.362  1.00  0.00           C  
ATOM    627  CZ  PHE    41      38.829  29.327  34.897  1.00  0.00           C  
ATOM    628  H   PHE    41      39.090  30.568  39.494  1.00  0.00           H  
ATOM    629  HA  PHE    41      41.899  30.861  38.799  1.00  0.00           H  
ATOM    630  HB2 PHE    41      39.608  32.750  38.190  1.00  0.00           H  
ATOM    631  HB3 PHE    41      41.171  32.674  37.390  1.00  0.00           H  
ATOM    632  HD1 PHE    41      41.654  29.923  36.710  1.00  0.00           H  
ATOM    633  HD2 PHE    41      37.931  32.093  36.682  1.00  0.00           H  
ATOM    634  HE1 PHE    41      40.746  28.339  35.031  1.00  0.00           H  
ATOM    635  HE2 PHE    41      37.043  30.544  34.969  1.00  0.00           H  
ATOM    636  HZ  PHE    41      38.437  28.656  34.146  1.00  0.00           H  
ATOM    637  N   ILE    42      40.657  32.982  41.022  1.00  0.00           N  
ATOM    638  CA  ILE    42      41.094  33.858  42.132  1.00  0.00           C  
ATOM    639  C   ILE    42      42.126  33.156  43.036  1.00  0.00           C  
ATOM    640  O   ILE    42      43.084  33.796  43.463  1.00  0.00           O  
ATOM    641  CB  ILE    42      39.885  34.386  42.945  1.00  0.00           C  
ATOM    642  CG1 ILE    42      38.916  35.242  42.094  1.00  0.00           C  
ATOM    643  CG2 ILE    42      40.313  35.166  44.200  1.00  0.00           C  
ATOM    644  CD1 ILE    42      39.462  36.605  41.642  1.00  0.00           C  
ATOM    645  H   ILE    42      39.678  32.741  40.936  1.00  0.00           H  
ATOM    646  HA  ILE    42      41.612  34.714  41.701  1.00  0.00           H  
ATOM    647  HB  ILE    42      39.328  33.525  43.304  1.00  0.00           H  
ATOM    648 HG12 ILE    42      38.623  34.683  41.207  1.00  0.00           H  
ATOM    649 HG13 ILE    42      38.009  35.417  42.675  1.00  0.00           H  
ATOM    650 HG21 ILE    42      41.019  35.956  43.937  1.00  0.00           H  
ATOM    651 HG22 ILE    42      39.441  35.605  44.685  1.00  0.00           H  
ATOM    652 HG23 ILE    42      40.794  34.494  44.911  1.00  0.00           H  
ATOM    653 HD11 ILE    42      40.403  36.480  41.111  1.00  0.00           H  
ATOM    654 HD12 ILE    42      38.741  37.078  40.975  1.00  0.00           H  
ATOM    655 HD13 ILE    42      39.618  37.254  42.503  1.00  0.00           H  
ATOM    656  N   THR    43      42.000  31.845  43.275  1.00  0.00           N  
ATOM    657  CA  THR    43      43.032  31.058  43.970  1.00  0.00           C  
ATOM    658  C   THR    43      44.345  31.020  43.184  1.00  0.00           C  
ATOM    659  O   THR    43      45.386  31.285  43.772  1.00  0.00           O  
ATOM    660  CB  THR    43      42.547  29.633  44.282  1.00  0.00           C  
ATOM    661  CG2 THR    43      43.586  28.777  45.006  1.00  0.00           C  
ATOM    662  OG1 THR    43      41.433  29.687  45.139  1.00  0.00           O  
ATOM    663  H   THR    43      41.138  31.382  43.009  1.00  0.00           H  
ATOM    664  HA  THR    43      43.248  31.542  44.922  1.00  0.00           H  
ATOM    665  HB  THR    43      42.261  29.131  43.359  1.00  0.00           H  
ATOM    666  HG1 THR    43      41.170  28.783  45.319  1.00  0.00           H  
ATOM    667 HG21 THR    43      43.930  29.291  45.905  1.00  0.00           H  
ATOM    668 HG22 THR    43      43.154  27.815  45.282  1.00  0.00           H  
ATOM    669 HG23 THR    43      44.442  28.593  44.356  1.00  0.00           H  
ATOM    670  N   SER    44      44.330  30.763  41.867  1.00  0.00           N  
ATOM    671  CA  SER    44      45.554  30.803  41.034  1.00  0.00           C  
ATOM    672  C   SER    44      46.271  32.159  41.126  1.00  0.00           C  
ATOM    673  O   SER    44      47.488  32.204  41.313  1.00  0.00           O  
ATOM    674  CB  SER    44      45.218  30.457  39.574  1.00  0.00           C  
ATOM    675  OG  SER    44      46.355  30.529  38.728  1.00  0.00           O  
ATOM    676  H   SER    44      43.440  30.574  41.423  1.00  0.00           H  
ATOM    677  HA  SER    44      46.248  30.049  41.404  1.00  0.00           H  
ATOM    678  HB2 SER    44      44.821  29.441  39.541  1.00  0.00           H  
ATOM    679  HB3 SER    44      44.451  31.132  39.198  1.00  0.00           H  
ATOM    680  HG  SER    44      46.340  31.378  38.243  1.00  0.00           H  
ATOM    681  N   LEU    45      45.503  33.253  41.080  1.00  0.00           N  
ATOM    682  CA  LEU    45      45.996  34.625  41.216  1.00  0.00           C  
ATOM    683  C   LEU    45      46.641  34.850  42.592  1.00  0.00           C  
ATOM    684  O   LEU    45      47.810  35.220  42.682  1.00  0.00           O  
ATOM    685  CB  LEU    45      44.809  35.580  40.967  1.00  0.00           C  
ATOM    686  CG  LEU    45      45.166  37.074  40.932  1.00  0.00           C  
ATOM    687  CD1 LEU    45      46.014  37.394  39.707  1.00  0.00           C  
ATOM    688  CD2 LEU    45      43.875  37.894  40.856  1.00  0.00           C  
ATOM    689  H   LEU    45      44.509  33.125  40.930  1.00  0.00           H  
ATOM    690  HA  LEU    45      46.763  34.791  40.459  1.00  0.00           H  
ATOM    691  HB2 LEU    45      44.334  35.320  40.023  1.00  0.00           H  
ATOM    692  HB3 LEU    45      44.070  35.428  41.752  1.00  0.00           H  
ATOM    693  HG  LEU    45      45.704  37.355  41.837  1.00  0.00           H  
ATOM    694 HD11 LEU    45      45.515  37.077  38.792  1.00  0.00           H  
ATOM    695 HD12 LEU    45      46.215  38.462  39.658  1.00  0.00           H  
ATOM    696 HD13 LEU    45      46.974  36.891  39.789  1.00  0.00           H  
ATOM    697 HD21 LEU    45      43.292  37.742  41.763  1.00  0.00           H  
ATOM    698 HD22 LEU    45      44.119  38.949  40.758  1.00  0.00           H  
ATOM    699 HD23 LEU    45      43.292  37.589  39.990  1.00  0.00           H  
ATOM    700  N   ALA    46      45.899  34.547  43.661  1.00  0.00           N  
ATOM    701  CA  ALA    46      46.357  34.727  45.034  1.00  0.00           C  
ATOM    702  C   ALA    46      47.560  33.835  45.384  1.00  0.00           C  
ATOM    703  O   ALA    46      48.422  34.259  46.147  1.00  0.00           O  
ATOM    704  CB  ALA    46      45.173  34.479  45.977  1.00  0.00           C  
ATOM    705  H   ALA    46      44.951  34.220  43.516  1.00  0.00           H  
ATOM    706  HA  ALA    46      46.679  35.762  45.146  1.00  0.00           H  
ATOM    707  HB1 ALA    46      44.827  33.449  45.879  1.00  0.00           H  
ATOM    708  HB2 ALA    46      45.484  34.663  47.005  1.00  0.00           H  
ATOM    709  HB3 ALA    46      44.358  35.161  45.729  1.00  0.00           H  
ATOM    710  N   CYS    47      47.664  32.624  44.828  1.00  0.00           N  
ATOM    711  CA  CYS    47      48.832  31.758  45.005  1.00  0.00           C  
ATOM    712  C   CYS    47      50.094  32.338  44.343  1.00  0.00           C  
ATOM    713  O   CYS    47      51.167  32.270  44.943  1.00  0.00           O  
ATOM    714  CB  CYS    47      48.518  30.357  44.458  1.00  0.00           C  
ATOM    715  SG  CYS    47      47.330  29.498  45.537  1.00  0.00           S  
ATOM    716  H   CYS    47      46.894  32.282  44.263  1.00  0.00           H  
ATOM    717  HA  CYS    47      49.050  31.675  46.070  1.00  0.00           H  
ATOM    718  HB2 CYS    47      48.098  30.449  43.454  1.00  0.00           H  
ATOM    719  HB3 CYS    47      49.438  29.773  44.398  1.00  0.00           H  
ATOM    720  HG  CYS    47      48.165  29.178  46.538  1.00  0.00           H  
ATOM    721  N   ALA    48      49.983  32.927  43.146  1.00  0.00           N  
ATOM    722  CA  ALA    48      51.100  33.613  42.493  1.00  0.00           C  
ATOM    723  C   ALA    48      51.526  34.868  43.275  1.00  0.00           C  
ATOM    724  O   ALA    48      52.691  35.006  43.655  1.00  0.00           O  
ATOM    725  CB  ALA    48      50.696  33.944  41.051  1.00  0.00           C  
ATOM    726  H   ALA    48      49.074  32.971  42.700  1.00  0.00           H  
ATOM    727  HA  ALA    48      51.964  32.950  42.465  1.00  0.00           H  
ATOM    728  HB1 ALA    48      49.830  34.608  41.040  1.00  0.00           H  
ATOM    729  HB2 ALA    48      51.526  34.439  40.552  1.00  0.00           H  
ATOM    730  HB3 ALA    48      50.449  33.033  40.508  1.00  0.00           H  
ATOM    731  N   ASP    49      50.567  35.739  43.588  1.00  0.00           N  
ATOM    732  CA  ASP    49      50.788  36.972  44.346  1.00  0.00           C  
ATOM    733  C   ASP    49      51.341  36.712  45.762  1.00  0.00           C  
ATOM    734  O   ASP    49      52.232  37.425  46.229  1.00  0.00           O  
ATOM    735  CB  ASP    49      49.463  37.750  44.397  1.00  0.00           C  
ATOM    736  CG  ASP    49      49.033  38.378  43.064  1.00  0.00           C  
ATOM    737  OD1 ASP    49      49.877  38.555  42.150  1.00  0.00           O  
ATOM    738  OD2 ASP    49      47.871  38.825  42.979  1.00  0.00           O1-
ATOM    739  H   ASP    49      49.629  35.567  43.232  1.00  0.00           H  
ATOM    740  HA  ASP    49      51.528  37.580  43.822  1.00  0.00           H  
ATOM    741  HB2 ASP    49      48.675  37.086  44.754  1.00  0.00           H  
ATOM    742  HB3 ASP    49      49.565  38.554  45.123  1.00  0.00           H  
ATOM    743  N   LEU    50      50.894  35.649  46.440  1.00  0.00           N  
ATOM    744  CA  LEU    50      51.432  35.252  47.743  1.00  0.00           C  
ATOM    745  C   LEU    50      52.903  34.811  47.664  1.00  0.00           C  
ATOM    746  O   LEU    50      53.679  35.146  48.557  1.00  0.00           O  
ATOM    747  CB  LEU    50      50.536  34.160  48.356  1.00  0.00           C  
ATOM    748  CG  LEU    50      50.984  33.656  49.738  1.00  0.00           C  
ATOM    749  CD1 LEU    50      51.092  34.789  50.760  1.00  0.00           C  
ATOM    750  CD2 LEU    50      49.975  32.642  50.277  1.00  0.00           C  
ATOM    751  H   LEU    50      50.128  35.111  46.047  1.00  0.00           H  
ATOM    752  HA  LEU    50      51.397  36.131  48.388  1.00  0.00           H  
ATOM    753  HB2 LEU    50      49.527  34.554  48.451  1.00  0.00           H  
ATOM    754  HB3 LEU    50      50.506  33.310  47.673  1.00  0.00           H  
ATOM    755  HG  LEU    50      51.947  33.161  49.644  1.00  0.00           H  
ATOM    756 HD11 LEU    50      50.155  35.345  50.799  1.00  0.00           H  
ATOM    757 HD12 LEU    50      51.320  34.376  51.741  1.00  0.00           H  
ATOM    758 HD13 LEU    50      51.895  35.467  50.481  1.00  0.00           H  
ATOM    759 HD21 LEU    50      49.847  31.834  49.557  1.00  0.00           H  
ATOM    760 HD22 LEU    50      50.338  32.224  51.215  1.00  0.00           H  
ATOM    761 HD23 LEU    50      49.014  33.129  50.447  1.00  0.00           H  
ATOM    762  N   VAL    51      53.320  34.101  46.611  1.00  0.00           N  
ATOM    763  CA  VAL    51      54.738  33.733  46.420  1.00  0.00           C  
ATOM    764  C   VAL    51      55.603  34.962  46.111  1.00  0.00           C  
ATOM    765  O   VAL    51      56.727  35.053  46.618  1.00  0.00           O  
ATOM    766  CB  VAL    51      54.886  32.624  45.359  1.00  0.00           C  
ATOM    767  CG1 VAL    51      56.351  32.335  45.008  1.00  0.00           C  
ATOM    768  CG2 VAL    51      54.300  31.306  45.891  1.00  0.00           C  
ATOM    769  H   VAL    51      52.651  33.870  45.882  1.00  0.00           H  
ATOM    770  HA  VAL    51      55.115  33.331  47.360  1.00  0.00           H  
ATOM    771  HB  VAL    51      54.355  32.912  44.452  1.00  0.00           H  
ATOM    772 HG11 VAL    51      56.916  32.107  45.909  1.00  0.00           H  
ATOM    773 HG12 VAL    51      56.399  31.491  44.321  1.00  0.00           H  
ATOM    774 HG13 VAL    51      56.797  33.197  44.511  1.00  0.00           H  
ATOM    775 HG21 VAL    51      53.256  31.444  46.167  1.00  0.00           H  
ATOM    776 HG22 VAL    51      54.349  30.545  45.112  1.00  0.00           H  
ATOM    777 HG23 VAL    51      54.858  30.975  46.766  1.00  0.00           H  
ATOM    778  N   VAL    52      55.067  35.953  45.384  1.00  0.00           N  
ATOM    779  CA  VAL    52      55.720  37.264  45.216  1.00  0.00           C  
ATOM    780  C   VAL    52      55.973  37.921  46.582  1.00  0.00           C  
ATOM    781  O   VAL    52      57.099  38.329  46.875  1.00  0.00           O  
ATOM    782  CB  VAL    52      54.930  38.186  44.256  1.00  0.00           C  
ATOM    783  CG1 VAL    52      55.479  39.616  44.193  1.00  0.00           C  
ATOM    784  CG2 VAL    52      54.954  37.629  42.829  1.00  0.00           C  
ATOM    785  H   VAL    52      54.151  35.807  44.967  1.00  0.00           H  
ATOM    786  HA  VAL    52      56.688  37.085  44.761  1.00  0.00           H  
ATOM    787  HB  VAL    52      53.895  38.247  44.581  1.00  0.00           H  
ATOM    788 HG11 VAL    52      56.529  39.606  43.894  1.00  0.00           H  
ATOM    789 HG12 VAL    52      54.910  40.194  43.464  1.00  0.00           H  
ATOM    790 HG13 VAL    52      55.372  40.106  45.160  1.00  0.00           H  
ATOM    791 HG21 VAL    52      54.526  36.630  42.817  1.00  0.00           H  
ATOM    792 HG22 VAL    52      54.353  38.263  42.175  1.00  0.00           H  
ATOM    793 HG23 VAL    52      55.976  37.592  42.450  1.00  0.00           H  
ATOM    794  N   GLY    53      54.967  37.941  47.462  1.00  0.00           N  
ATOM    795  CA  GLY    53      55.090  38.491  48.818  1.00  0.00           C  
ATOM    796  C   GLY    53      56.003  37.697  49.763  1.00  0.00           C  
ATOM    797  O   GLY    53      56.742  38.299  50.539  1.00  0.00           O  
ATOM    798  H   GLY    53      54.059  37.603  47.153  1.00  0.00           H  
ATOM    799  HA2 GLY    53      55.466  39.513  48.757  1.00  0.00           H  
ATOM    800  HA3 GLY    53      54.100  38.517  49.270  1.00  0.00           H  
ATOM    801  N   LEU    54      55.968  36.360  49.720  1.00  0.00           N  
ATOM    802  CA  LEU    54      56.726  35.493  50.636  1.00  0.00           C  
ATOM    803  C   LEU    54      58.204  35.311  50.268  1.00  0.00           C  
ATOM    804  O   LEU    54      59.005  35.061  51.170  1.00  0.00           O  
ATOM    805  CB  LEU    54      56.065  34.103  50.719  1.00  0.00           C  
ATOM    806  CG  LEU    54      54.748  34.036  51.511  1.00  0.00           C  
ATOM    807  CD1 LEU    54      54.174  32.622  51.401  1.00  0.00           C  
ATOM    808  CD2 LEU    54      54.936  34.340  53.000  1.00  0.00           C  
ATOM    809  H   LEU    54      55.302  35.926  49.088  1.00  0.00           H  
ATOM    810  HA  LEU    54      56.724  35.949  51.626  1.00  0.00           H  
ATOM    811  HB2 LEU    54      55.890  33.745  49.703  1.00  0.00           H  
ATOM    812  HB3 LEU    54      56.767  33.411  51.189  1.00  0.00           H  
ATOM    813  HG  LEU    54      54.033  34.741  51.098  1.00  0.00           H  
ATOM    814 HD11 LEU    54      54.856  31.901  51.852  1.00  0.00           H  
ATOM    815 HD12 LEU    54      53.211  32.574  51.908  1.00  0.00           H  
ATOM    816 HD13 LEU    54      54.029  32.368  50.351  1.00  0.00           H  
ATOM    817 HD21 LEU    54      55.262  35.370  53.133  1.00  0.00           H  
ATOM    818 HD22 LEU    54      53.988  34.213  53.521  1.00  0.00           H  
ATOM    819 HD23 LEU    54      55.677  33.666  53.430  1.00  0.00           H  
ATOM    820  N   LEU    55      58.568  35.374  48.980  1.00  0.00           N  
ATOM    821  CA  LEU    55      59.907  34.987  48.506  1.00  0.00           C  
ATOM    822  C   LEU    55      60.552  35.996  47.548  1.00  0.00           C  
ATOM    823  O   LEU    55      61.734  36.291  47.710  1.00  0.00           O  
ATOM    824  CB  LEU    55      59.844  33.586  47.862  1.00  0.00           C  
ATOM    825  CG  LEU    55      59.500  32.430  48.823  1.00  0.00           C  
ATOM    826  CD1 LEU    55      59.357  31.125  48.038  1.00  0.00           C  
ATOM    827  CD2 LEU    55      60.584  32.205  49.882  1.00  0.00           C  
ATOM    828  H   LEU    55      57.842  35.547  48.291  1.00  0.00           H  
ATOM    829  HA  LEU    55      60.587  34.938  49.356  1.00  0.00           H  
ATOM    830  HB2 LEU    55      59.101  33.610  47.063  1.00  0.00           H  
ATOM    831  HB3 LEU    55      60.812  33.374  47.405  1.00  0.00           H  
ATOM    832  HG  LEU    55      58.551  32.629  49.320  1.00  0.00           H  
ATOM    833 HD11 LEU    55      60.293  30.886  47.532  1.00  0.00           H  
ATOM    834 HD12 LEU    55      59.093  30.312  48.714  1.00  0.00           H  
ATOM    835 HD13 LEU    55      58.566  31.227  47.298  1.00  0.00           H  
ATOM    836 HD21 LEU    55      60.654  33.074  50.534  1.00  0.00           H  
ATOM    837 HD22 LEU    55      60.328  31.343  50.497  1.00  0.00           H  
ATOM    838 HD23 LEU    55      61.548  32.036  49.402  1.00  0.00           H  
ATOM    839  N   VAL    56      59.815  36.548  46.580  1.00  0.00           N  
ATOM    840  CA  VAL    56      60.394  37.470  45.582  1.00  0.00           C  
ATOM    841  C   VAL    56      60.795  38.801  46.223  1.00  0.00           C  
ATOM    842  O   VAL    56      61.981  39.135  46.286  1.00  0.00           O  
ATOM    843  CB  VAL    56      59.439  37.696  44.397  1.00  0.00           C  
ATOM    844  CG1 VAL    56      59.979  38.715  43.397  1.00  0.00           C  
ATOM    845  CG2 VAL    56      59.142  36.383  43.660  1.00  0.00           C  
ATOM    846  H   VAL    56      58.835  36.300  46.505  1.00  0.00           H  
ATOM    847  HA  VAL    56      61.302  37.020  45.183  1.00  0.00           H  
ATOM    848  HB  VAL    56      58.507  38.100  44.777  1.00  0.00           H  
ATOM    849 HG11 VAL    56      60.930  38.381  42.981  1.00  0.00           H  
ATOM    850 HG12 VAL    56      59.255  38.840  42.593  1.00  0.00           H  
ATOM    851 HG13 VAL    56      60.115  39.694  43.855  1.00  0.00           H  
ATOM    852 HG21 VAL    56      58.716  35.644  44.338  1.00  0.00           H  
ATOM    853 HG22 VAL    56      58.415  36.572  42.870  1.00  0.00           H  
ATOM    854 HG23 VAL    56      60.056  35.987  43.216  1.00  0.00           H  
ATOM    855  N   VAL    57      59.812  39.544  46.737  1.00  0.00           N  
ATOM    856  CA  VAL    57      60.006  40.900  47.273  1.00  0.00           C  
ATOM    857  C   VAL    57      60.933  40.926  48.504  1.00  0.00           C  
ATOM    858  O   VAL    57      61.762  41.833  48.583  1.00  0.00           O  
ATOM    859  CB  VAL    57      58.647  41.591  47.525  1.00  0.00           C  
ATOM    860  CG1 VAL    57      58.803  43.031  48.019  1.00  0.00           C  
ATOM    861  CG2 VAL    57      57.815  41.665  46.238  1.00  0.00           C  
ATOM    862  H   VAL    57      58.864  39.180  46.688  1.00  0.00           H  
ATOM    863  HA  VAL    57      60.514  41.482  46.502  1.00  0.00           H  
ATOM    864  HB  VAL    57      58.082  41.030  48.268  1.00  0.00           H  
ATOM    865 HG11 VAL    57      59.311  43.616  47.253  1.00  0.00           H  
ATOM    866 HG12 VAL    57      57.822  43.467  48.209  1.00  0.00           H  
ATOM    867 HG13 VAL    57      59.384  43.066  48.939  1.00  0.00           H  
ATOM    868 HG21 VAL    57      57.607  40.668  45.860  1.00  0.00           H  
ATOM    869 HG22 VAL    57      56.865  42.162  46.431  1.00  0.00           H  
ATOM    870 HG23 VAL    57      58.360  42.216  45.471  1.00  0.00           H  
ATOM    871  N   PRO    58      60.911  39.945  49.436  1.00  0.00           N  
ATOM    872  CA  PRO    58      61.854  39.904  50.558  1.00  0.00           C  
ATOM    873  C   PRO    58      63.336  39.798  50.161  1.00  0.00           C  
ATOM    874  O   PRO    58      64.167  40.445  50.798  1.00  0.00           O  
ATOM    875  CB  PRO    58      61.416  38.718  51.423  1.00  0.00           C  
ATOM    876  CG  PRO    58      59.916  38.644  51.153  1.00  0.00           C  
ATOM    877  CD  PRO    58      59.851  38.970  49.665  1.00  0.00           C  
ATOM    878  HA  PRO    58      61.725  40.821  51.136  1.00  0.00           H  
ATOM    879  HB2 PRO    58      61.891  37.798  51.078  1.00  0.00           H  
ATOM    880  HB3 PRO    58      61.629  38.888  52.479  1.00  0.00           H  
ATOM    881  HG2 PRO    58      59.510  37.659  51.374  1.00  0.00           H  
ATOM    882  HG3 PRO    58      59.395  39.414  51.723  1.00  0.00           H  
ATOM    883  HD2 PRO    58      60.051  38.070  49.088  1.00  0.00           H  
ATOM    884  HD3 PRO    58      58.867  39.363  49.415  1.00  0.00           H  
ATOM    885  N   PHE    59      63.687  39.035  49.116  1.00  0.00           N  
ATOM    886  CA  PHE    59      65.066  38.995  48.596  1.00  0.00           C  
ATOM    887  C   PHE    59      65.425  40.250  47.785  1.00  0.00           C  
ATOM    888  O   PHE    59      66.565  40.713  47.839  1.00  0.00           O  
ATOM    889  CB  PHE    59      65.297  37.708  47.793  1.00  0.00           C  
ATOM    890  CG  PHE    59      65.737  36.542  48.661  1.00  0.00           C  
ATOM    891  CD1 PHE    59      64.785  35.703  49.271  1.00  0.00           C  
ATOM    892  CD2 PHE    59      67.109  36.312  48.881  1.00  0.00           C  
ATOM    893  CE1 PHE    59      65.200  34.633  50.085  1.00  0.00           C  
ATOM    894  CE2 PHE    59      67.526  35.241  49.693  1.00  0.00           C  
ATOM    895  CZ  PHE    59      66.571  34.400  50.293  1.00  0.00           C  
ATOM    896  H   PHE    59      62.972  38.530  48.607  1.00  0.00           H  
ATOM    897  HA  PHE    59      65.759  38.983  49.438  1.00  0.00           H  
ATOM    898  HB2 PHE    59      64.389  37.441  47.251  1.00  0.00           H  
ATOM    899  HB3 PHE    59      66.074  37.888  47.049  1.00  0.00           H  
ATOM    900  HD1 PHE    59      63.732  35.879  49.112  1.00  0.00           H  
ATOM    901  HD2 PHE    59      67.847  36.956  48.422  1.00  0.00           H  
ATOM    902  HE1 PHE    59      64.462  33.988  50.541  1.00  0.00           H  
ATOM    903  HE2 PHE    59      68.581  35.064  49.846  1.00  0.00           H  
ATOM    904  HZ  PHE    59      66.891  33.572  50.909  1.00  0.00           H  
ATOM    905  N   GLY    60      64.448  40.876  47.124  1.00  0.00           N  
ATOM    906  CA  GLY    60      64.625  42.219  46.568  1.00  0.00           C  
ATOM    907  C   GLY    60      64.939  43.255  47.654  1.00  0.00           C  
ATOM    908  O   GLY    60      65.838  44.077  47.489  1.00  0.00           O  
ATOM    909  H   GLY    60      63.541  40.430  47.050  1.00  0.00           H  
ATOM    910  HA2 GLY    60      65.441  42.212  45.844  1.00  0.00           H  
ATOM    911  HA3 GLY    60      63.704  42.507  46.061  1.00  0.00           H  
ATOM    912  N   ALA    61      64.255  43.184  48.799  1.00  0.00           N  
ATOM    913  CA  ALA    61      64.468  44.089  49.924  1.00  0.00           C  
ATOM    914  C   ALA    61      65.855  43.914  50.569  1.00  0.00           C  
ATOM    915  O   ALA    61      66.509  44.913  50.870  1.00  0.00           O  
ATOM    916  CB  ALA    61      63.335  43.894  50.939  1.00  0.00           C  
ATOM    917  H   ALA    61      63.497  42.513  48.858  1.00  0.00           H  
ATOM    918  HA  ALA    61      64.412  45.114  49.551  1.00  0.00           H  
ATOM    919  HB1 ALA    61      63.367  42.885  51.351  1.00  0.00           H  
ATOM    920  HB2 ALA    61      63.447  44.614  51.750  1.00  0.00           H  
ATOM    921  HB3 ALA    61      62.370  44.053  50.456  1.00  0.00           H  
ATOM    922  N   THR    62      66.355  42.683  50.744  1.00  0.00           N  
ATOM    923  CA  THR    62      67.728  42.477  51.246  1.00  0.00           C  
ATOM    924  C   THR    62      68.786  42.957  50.250  1.00  0.00           C  
ATOM    925  O   THR    62      69.784  43.545  50.676  1.00  0.00           O  
ATOM    926  CB  THR    62      68.020  41.022  51.636  1.00  0.00           C  
ATOM    927  CG2 THR    62      67.160  40.529  52.795  1.00  0.00           C  
ATOM    928  OG1 THR    62      67.826  40.156  50.550  1.00  0.00           O  
ATOM    929  H   THR    62      65.802  41.873  50.484  1.00  0.00           H  
ATOM    930  HA  THR    62      67.852  43.078  52.146  1.00  0.00           H  
ATOM    931  HB  THR    62      69.063  40.963  51.946  1.00  0.00           H  
ATOM    932  HG1 THR    62      68.077  39.264  50.804  1.00  0.00           H  
ATOM    933 HG21 THR    62      66.109  40.531  52.513  1.00  0.00           H  
ATOM    934 HG22 THR    62      67.463  39.519  53.067  1.00  0.00           H  
ATOM    935 HG23 THR    62      67.301  41.183  53.656  1.00  0.00           H  
ATOM    936  N   LEU    63      68.562  42.795  48.939  1.00  0.00           N  
ATOM    937  CA  LEU    63      69.427  43.364  47.901  1.00  0.00           C  
ATOM    938  C   LEU    63      69.454  44.903  47.959  1.00  0.00           C  
ATOM    939  O   LEU    63      70.539  45.480  47.959  1.00  0.00           O  
ATOM    940  CB  LEU    63      68.999  42.815  46.525  1.00  0.00           C  
ATOM    941  CG  LEU    63      69.814  43.351  45.330  1.00  0.00           C  
ATOM    942  CD1 LEU    63      71.307  43.021  45.435  1.00  0.00           C  
ATOM    943  CD2 LEU    63      69.281  42.736  44.036  1.00  0.00           C  
ATOM    944  H   LEU    63      67.764  42.235  48.650  1.00  0.00           H  
ATOM    945  HA  LEU    63      70.445  43.022  48.097  1.00  0.00           H  
ATOM    946  HB2 LEU    63      69.076  41.727  46.546  1.00  0.00           H  
ATOM    947  HB3 LEU    63      67.952  43.066  46.358  1.00  0.00           H  
ATOM    948  HG  LEU    63      69.696  44.432  45.266  1.00  0.00           H  
ATOM    949 HD11 LEU    63      71.447  41.947  45.544  1.00  0.00           H  
ATOM    950 HD12 LEU    63      71.819  43.363  44.535  1.00  0.00           H  
ATOM    951 HD13 LEU    63      71.742  43.536  46.291  1.00  0.00           H  
ATOM    952 HD21 LEU    63      68.225  42.978  43.926  1.00  0.00           H  
ATOM    953 HD22 LEU    63      69.819  43.145  43.180  1.00  0.00           H  
ATOM    954 HD23 LEU    63      69.397  41.652  44.051  1.00  0.00           H  
ATOM    955  N   VAL    64      68.298  45.565  48.108  1.00  0.00           N  
ATOM    956  CA  VAL    64      68.196  47.028  48.314  1.00  0.00           C  
ATOM    957  C   VAL    64      68.923  47.482  49.589  1.00  0.00           C  
ATOM    958  O   VAL    64      69.627  48.494  49.591  1.00  0.00           O  
ATOM    959  CB  VAL    64      66.712  47.463  48.350  1.00  0.00           C  
ATOM    960  CG1 VAL    64      66.504  48.906  48.835  1.00  0.00           C  
ATOM    961  CG2 VAL    64      66.067  47.363  46.962  1.00  0.00           C  
ATOM    962  H   VAL    64      67.437  45.026  48.061  1.00  0.00           H  
ATOM    963  HA  VAL    64      68.679  47.531  47.477  1.00  0.00           H  
ATOM    964  HB  VAL    64      66.169  46.804  49.025  1.00  0.00           H  
ATOM    965 HG11 VAL    64      67.083  49.594  48.221  1.00  0.00           H  
ATOM    966 HG12 VAL    64      65.451  49.171  48.764  1.00  0.00           H  
ATOM    967 HG13 VAL    64      66.802  49.004  49.878  1.00  0.00           H  
ATOM    968 HG21 VAL    64      64.987  47.476  47.050  1.00  0.00           H  
ATOM    969 HG22 VAL    64      66.461  48.145  46.314  1.00  0.00           H  
ATOM    970 HG23 VAL    64      66.269  46.392  46.516  1.00  0.00           H  
ATOM    971  N   VAL    65      68.782  46.732  50.686  1.00  0.00           N  
ATOM    972  CA  VAL    65      69.417  47.051  51.977  1.00  0.00           C  
ATOM    973  C   VAL    65      70.944  46.898  51.937  1.00  0.00           C  
ATOM    974  O   VAL    65      71.634  47.654  52.623  1.00  0.00           O  
ATOM    975  CB  VAL    65      68.765  46.221  53.106  1.00  0.00           C  
ATOM    976  CG1 VAL    65      69.550  46.211  54.426  1.00  0.00           C  
ATOM    977  CG2 VAL    65      67.373  46.787  53.426  1.00  0.00           C  
ATOM    978  H   VAL    65      68.145  45.942  50.642  1.00  0.00           H  
ATOM    979  HA  VAL    65      69.227  48.103  52.196  1.00  0.00           H  
ATOM    980  HB  VAL    65      68.662  45.190  52.774  1.00  0.00           H  
ATOM    981 HG11 VAL    65      69.729  47.233  54.764  1.00  0.00           H  
ATOM    982 HG12 VAL    65      68.984  45.673  55.187  1.00  0.00           H  
ATOM    983 HG13 VAL    65      70.503  45.702  54.293  1.00  0.00           H  
ATOM    984 HG21 VAL    65      66.769  46.845  52.522  1.00  0.00           H  
ATOM    985 HG22 VAL    65      66.864  46.133  54.135  1.00  0.00           H  
ATOM    986 HG23 VAL    65      67.461  47.787  53.852  1.00  0.00           H  
ATOM    987  N   ARG    66      71.498  45.968  51.144  1.00  0.00           N  
ATOM    988  CA  ARG    66      72.949  45.678  51.121  1.00  0.00           C  
ATOM    989  C   ARG    66      73.717  46.233  49.915  1.00  0.00           C  
ATOM    990  O   ARG    66      74.896  46.552  50.062  1.00  0.00           O  
ATOM    991  CB  ARG    66      73.166  44.160  51.269  1.00  0.00           C  
ATOM    992  CG  ARG    66      72.642  43.580  52.597  1.00  0.00           C  
ATOM    993  CD  ARG    66      73.289  44.229  53.831  1.00  0.00           C  
ATOM    994  NE  ARG    66      72.979  43.484  55.067  1.00  0.00           N  
ATOM    995  CZ  ARG    66      73.094  43.923  56.307  1.00  0.00           C  
ATOM    996  NH1 ARG    66      73.427  45.142  56.616  1.00  0.00           N1+
ATOM    997  NH2 ARG    66      72.879  43.115  57.299  1.00  0.00           N  
ATOM    998  H   ARG    66      70.868  45.360  50.625  1.00  0.00           H  
ATOM    999  HA  ARG    66      73.424  46.171  51.969  1.00  0.00           H  
ATOM   1000  HB2 ARG    66      72.673  43.646  50.442  1.00  0.00           H  
ATOM   1001  HB3 ARG    66      74.234  43.948  51.200  1.00  0.00           H  
ATOM   1002  HG2 ARG    66      71.560  43.706  52.658  1.00  0.00           H  
ATOM   1003  HG3 ARG    66      72.852  42.512  52.603  1.00  0.00           H  
ATOM   1004  HD2 ARG    66      74.372  44.250  53.694  1.00  0.00           H  
ATOM   1005  HD3 ARG    66      72.928  45.256  53.919  1.00  0.00           H  
ATOM   1006  HE  ARG    66      72.704  42.520  54.977  1.00  0.00           H  
ATOM   1007 HH11 ARG    66      73.611  45.836  55.917  1.00  0.00           H  
ATOM   1008 HH12 ARG    66      73.551  45.370  57.600  1.00  0.00           H  
ATOM   1009 HH21 ARG    66      72.707  42.131  57.128  1.00  0.00           H  
ATOM   1010 HH22 ARG    66      73.028  43.472  58.236  1.00  0.00           H  
ATOM   1011  N   GLY    67      73.092  46.357  48.745  1.00  0.00           N  
ATOM   1012  CA  GLY    67      73.738  46.811  47.505  1.00  0.00           C  
ATOM   1013  C   GLY    67      74.642  45.771  46.819  1.00  0.00           C  
ATOM   1014  O   GLY    67      75.419  46.133  45.942  1.00  0.00           O  
ATOM   1015  H   GLY    67      72.112  46.098  48.692  1.00  0.00           H  
ATOM   1016  HA2 GLY    67      72.957  47.083  46.794  1.00  0.00           H  
ATOM   1017  HA3 GLY    67      74.334  47.702  47.707  1.00  0.00           H  
ATOM   1018  N   THR    68      74.574  44.494  47.213  1.00  0.00           N  
ATOM   1019  CA  THR    68      75.275  43.366  46.566  1.00  0.00           C  
ATOM   1020  C   THR    68      74.583  42.042  46.920  1.00  0.00           C  
ATOM   1021  O   THR    68      73.978  41.917  47.988  1.00  0.00           O  
ATOM   1022  CB  THR    68      76.781  43.345  46.911  1.00  0.00           C  
ATOM   1023  CG2 THR    68      77.074  43.252  48.410  1.00  0.00           C  
ATOM   1024  OG1 THR    68      77.435  42.246  46.306  1.00  0.00           O  
ATOM   1025  H   THR    68      73.919  44.256  47.943  1.00  0.00           H  
ATOM   1026  HA  THR    68      75.194  43.503  45.488  1.00  0.00           H  
ATOM   1027  HB  THR    68      77.237  44.256  46.528  1.00  0.00           H  
ATOM   1028  HG1 THR    68      77.218  42.241  45.360  1.00  0.00           H  
ATOM   1029 HG21 THR    68      76.649  42.339  48.825  1.00  0.00           H  
ATOM   1030 HG22 THR    68      78.153  43.251  48.565  1.00  0.00           H  
ATOM   1031 HG23 THR    68      76.653  44.115  48.926  1.00  0.00           H  
ATOM   1032  N   TRP    69      74.609  41.067  46.008  1.00  0.00           N  
ATOM   1033  CA  TRP    69      73.844  39.823  46.117  1.00  0.00           C  
ATOM   1034  C   TRP    69      74.574  38.739  46.934  1.00  0.00           C  
ATOM   1035  O   TRP    69      75.478  38.068  46.443  1.00  0.00           O  
ATOM   1036  CB  TRP    69      73.506  39.349  44.700  1.00  0.00           C  
ATOM   1037  CG  TRP    69      72.726  38.078  44.653  1.00  0.00           C  
ATOM   1038  CD1 TRP    69      73.222  36.880  44.281  1.00  0.00           C  
ATOM   1039  CD2 TRP    69      71.327  37.848  44.999  1.00  0.00           C  
ATOM   1040  CE2 TRP    69      71.046  36.457  44.841  1.00  0.00           C  
ATOM   1041  CE3 TRP    69      70.270  38.678  45.434  1.00  0.00           C  
ATOM   1042  NE1 TRP    69      72.240  35.917  44.400  1.00  0.00           N  
ATOM   1043  CZ2 TRP    69      69.780  35.918  45.118  1.00  0.00           C  
ATOM   1044  CZ3 TRP    69      68.992  38.149  45.694  1.00  0.00           C  
ATOM   1045  CH2 TRP    69      68.746  36.773  45.536  1.00  0.00           C  
ATOM   1046  H   TRP    69      75.166  41.197  45.170  1.00  0.00           H  
ATOM   1047  HA  TRP    69      72.903  40.039  46.623  1.00  0.00           H  
ATOM   1048  HB2 TRP    69      72.929  40.125  44.195  1.00  0.00           H  
ATOM   1049  HB3 TRP    69      74.434  39.206  44.143  1.00  0.00           H  
ATOM   1050  HD1 TRP    69      74.242  36.722  43.940  1.00  0.00           H  
ATOM   1051  HE1 TRP    69      72.389  34.952  44.115  1.00  0.00           H  
ATOM   1052  HE3 TRP    69      70.438  39.737  45.541  1.00  0.00           H  
ATOM   1053  HZ2 TRP    69      69.589  34.863  44.999  1.00  0.00           H  
ATOM   1054  HZ3 TRP    69      68.187  38.808  45.995  1.00  0.00           H  
ATOM   1055  HH2 TRP    69      67.754  36.380  45.721  1.00  0.00           H  
ATOM   1056  N   LEU    70      74.164  38.521  48.188  1.00  0.00           N  
ATOM   1057  CA  LEU    70      74.874  37.655  49.150  1.00  0.00           C  
ATOM   1058  C   LEU    70      74.733  36.129  48.917  1.00  0.00           C  
ATOM   1059  O   LEU    70      75.119  35.337  49.781  1.00  0.00           O  
ATOM   1060  CB  LEU    70      74.456  38.033  50.588  1.00  0.00           C  
ATOM   1061  CG  LEU    70      74.544  39.524  50.967  1.00  0.00           C  
ATOM   1062  CD1 LEU    70      74.186  39.688  52.447  1.00  0.00           C  
ATOM   1063  CD2 LEU    70      75.944  40.098  50.755  1.00  0.00           C  
ATOM   1064  H   LEU    70      73.406  39.087  48.540  1.00  0.00           H  
ATOM   1065  HA  LEU    70      75.941  37.863  49.049  1.00  0.00           H  
ATOM   1066  HB2 LEU    70      73.428  37.707  50.737  1.00  0.00           H  
ATOM   1067  HB3 LEU    70      75.081  37.468  51.281  1.00  0.00           H  
ATOM   1068  HG  LEU    70      73.831  40.098  50.375  1.00  0.00           H  
ATOM   1069 HD11 LEU    70      74.855  39.086  53.062  1.00  0.00           H  
ATOM   1070 HD12 LEU    70      74.284  40.733  52.734  1.00  0.00           H  
ATOM   1071 HD13 LEU    70      73.157  39.364  52.606  1.00  0.00           H  
ATOM   1072 HD21 LEU    70      76.198  40.069  49.695  1.00  0.00           H  
ATOM   1073 HD22 LEU    70      75.966  41.138  51.078  1.00  0.00           H  
ATOM   1074 HD23 LEU    70      76.680  39.524  51.318  1.00  0.00           H  
ATOM   1075  N   TRP    71      74.165  35.689  47.788  1.00  0.00           N  
ATOM   1076  CA  TRP    71      73.743  34.291  47.577  1.00  0.00           C  
ATOM   1077  C   TRP    71      74.279  33.624  46.297  1.00  0.00           C  
ATOM   1078  O   TRP    71      74.075  32.424  46.106  1.00  0.00           O  
ATOM   1079  CB  TRP    71      72.218  34.199  47.753  1.00  0.00           C  
ATOM   1080  CG  TRP    71      71.753  34.627  49.115  1.00  0.00           C  
ATOM   1081  CD1 TRP    71      71.825  33.861  50.227  1.00  0.00           C  
ATOM   1082  CD2 TRP    71      71.305  35.945  49.567  1.00  0.00           C  
ATOM   1083  CE2 TRP    71      71.170  35.908  50.989  1.00  0.00           C  
ATOM   1084  CE3 TRP    71      71.019  37.173  48.930  1.00  0.00           C  
ATOM   1085  NE1 TRP    71      71.484  34.611  51.334  1.00  0.00           N  
ATOM   1086  CZ2 TRP    71      70.812  37.036  51.743  1.00  0.00           C  
ATOM   1087  CZ3 TRP    71      70.648  38.312  49.675  1.00  0.00           C  
ATOM   1088  CH2 TRP    71      70.563  38.248  51.078  1.00  0.00           C  
ATOM   1089  H   TRP    71      73.891  36.384  47.107  1.00  0.00           H  
ATOM   1090  HA  TRP    71      74.164  33.682  48.377  1.00  0.00           H  
ATOM   1091  HB2 TRP    71      71.731  34.822  47.005  1.00  0.00           H  
ATOM   1092  HB3 TRP    71      71.894  33.174  47.592  1.00  0.00           H  
ATOM   1093  HD1 TRP    71      72.177  32.835  50.247  1.00  0.00           H  
ATOM   1094  HE1 TRP    71      71.574  34.269  52.281  1.00  0.00           H  
ATOM   1095  HE3 TRP    71      71.073  37.231  47.851  1.00  0.00           H  
ATOM   1096  HZ2 TRP    71      70.736  36.970  52.818  1.00  0.00           H  
ATOM   1097  HZ3 TRP    71      70.422  39.239  49.162  1.00  0.00           H  
ATOM   1098  HH2 TRP    71      70.304  39.130  51.644  1.00  0.00           H  
ATOM   1099  N   GLY    72      75.038  34.346  45.466  1.00  0.00           N  
ATOM   1100  CA  GLY    72      75.682  33.803  44.264  1.00  0.00           C  
ATOM   1101  C   GLY    72      74.778  33.737  43.025  1.00  0.00           C  
ATOM   1102  O   GLY    72      73.549  33.668  43.128  1.00  0.00           O  
ATOM   1103  H   GLY    72      75.204  35.320  45.687  1.00  0.00           H  
ATOM   1104  HA2 GLY    72      76.547  34.418  44.029  1.00  0.00           H  
ATOM   1105  HA3 GLY    72      76.048  32.797  44.467  1.00  0.00           H  
ATOM   1106  N   SER    73      75.394  33.725  41.839  1.00  0.00           N  
ATOM   1107  CA  SER    73      74.714  33.852  40.537  1.00  0.00           C  
ATOM   1108  C   SER    73      73.618  32.805  40.303  1.00  0.00           C  
ATOM   1109  O   SER    73      72.539  33.158  39.842  1.00  0.00           O  
ATOM   1110  CB  SER    73      75.737  33.755  39.397  1.00  0.00           C  
ATOM   1111  OG  SER    73      76.873  34.550  39.677  1.00  0.00           O  
ATOM   1112  H   SER    73      76.398  33.842  41.816  1.00  0.00           H  
ATOM   1113  HA  SER    73      74.251  34.838  40.487  1.00  0.00           H  
ATOM   1114  HB2 SER    73      76.062  32.718  39.294  1.00  0.00           H  
ATOM   1115  HB3 SER    73      75.278  34.073  38.460  1.00  0.00           H  
ATOM   1116  HG  SER    73      76.713  35.460  39.388  1.00  0.00           H  
ATOM   1117  N   PHE    74      73.838  31.545  40.699  1.00  0.00           N  
ATOM   1118  CA  PHE    74      72.831  30.477  40.588  1.00  0.00           C  
ATOM   1119  C   PHE    74      71.533  30.806  41.346  1.00  0.00           C  
ATOM   1120  O   PHE    74      70.441  30.529  40.854  1.00  0.00           O  
ATOM   1121  CB  PHE    74      73.447  29.162  41.100  1.00  0.00           C  
ATOM   1122  CG  PHE    74      72.492  27.978  41.134  1.00  0.00           C  
ATOM   1123  CD1 PHE    74      72.287  27.200  39.978  1.00  0.00           C  
ATOM   1124  CD2 PHE    74      71.805  27.652  42.320  1.00  0.00           C  
ATOM   1125  CE1 PHE    74      71.399  26.108  40.008  1.00  0.00           C  
ATOM   1126  CE2 PHE    74      70.909  26.568  42.349  1.00  0.00           C  
ATOM   1127  CZ  PHE    74      70.704  25.796  41.191  1.00  0.00           C  
ATOM   1128  H   PHE    74      74.743  31.312  41.073  1.00  0.00           H  
ATOM   1129  HA  PHE    74      72.564  30.350  39.536  1.00  0.00           H  
ATOM   1130  HB2 PHE    74      74.296  28.904  40.466  1.00  0.00           H  
ATOM   1131  HB3 PHE    74      73.831  29.322  42.109  1.00  0.00           H  
ATOM   1132  HD1 PHE    74      72.810  27.445  39.063  1.00  0.00           H  
ATOM   1133  HD2 PHE    74      71.957  28.240  43.213  1.00  0.00           H  
ATOM   1134  HE1 PHE    74      71.243  25.516  39.117  1.00  0.00           H  
ATOM   1135  HE2 PHE    74      70.374  26.335  43.259  1.00  0.00           H  
ATOM   1136  HZ  PHE    74      70.008  24.969  41.208  1.00  0.00           H  
ATOM   1137  N   LEU    75      71.635  31.434  42.525  1.00  0.00           N  
ATOM   1138  CA  LEU    75      70.464  31.861  43.293  1.00  0.00           C  
ATOM   1139  C   LEU    75      69.883  33.201  42.814  1.00  0.00           C  
ATOM   1140  O   LEU    75      68.684  33.399  42.971  1.00  0.00           O  
ATOM   1141  CB  LEU    75      70.763  31.827  44.805  1.00  0.00           C  
ATOM   1142  CG  LEU    75      71.036  30.407  45.356  1.00  0.00           C  
ATOM   1143  CD1 LEU    75      71.290  30.448  46.863  1.00  0.00           C  
ATOM   1144  CD2 LEU    75      69.866  29.443  45.129  1.00  0.00           C  
ATOM   1145  H   LEU    75      72.548  31.719  42.850  1.00  0.00           H  
ATOM   1146  HA  LEU    75      69.667  31.147  43.111  1.00  0.00           H  
ATOM   1147  HB2 LEU    75      71.621  32.466  45.012  1.00  0.00           H  
ATOM   1148  HB3 LEU    75      69.903  32.240  45.335  1.00  0.00           H  
ATOM   1149  HG  LEU    75      71.925  29.998  44.876  1.00  0.00           H  
ATOM   1150 HD11 LEU    75      70.433  30.883  47.379  1.00  0.00           H  
ATOM   1151 HD12 LEU    75      71.458  29.439  47.239  1.00  0.00           H  
ATOM   1152 HD13 LEU    75      72.178  31.036  47.071  1.00  0.00           H  
ATOM   1153 HD21 LEU    75      69.740  29.240  44.067  1.00  0.00           H  
ATOM   1154 HD22 LEU    75      70.063  28.494  45.627  1.00  0.00           H  
ATOM   1155 HD23 LEU    75      68.947  29.869  45.531  1.00  0.00           H  
ATOM   1156  N   CYX    76      70.670  34.074  42.172  1.00  0.00           N  
ATOM   1157  CA  CYX    76      70.141  35.236  41.438  1.00  0.00           C  
ATOM   1158  C   CYX    76      69.268  34.775  40.251  1.00  0.00           C  
ATOM   1159  O   CYX    76      68.138  35.236  40.084  1.00  0.00           O  
ATOM   1160  CB  CYX    76      71.315  36.116  40.972  1.00  0.00           C  
ATOM   1161  SG  CYX    76      70.910  37.431  39.792  1.00  0.00           S  
ATOM   1162  H   CYX    76      71.648  33.846  42.061  1.00  0.00           H  
ATOM   1163  HA  CYX    76      69.510  35.829  42.102  1.00  0.00           H  
ATOM   1164  HB2 CYX    76      71.795  36.570  41.838  1.00  0.00           H  
ATOM   1165  HB3 CYX    76      72.046  35.479  40.481  1.00  0.00           H  
ATOM   1166  N   GLU    77      69.747  33.799  39.473  1.00  0.00           N  
ATOM   1167  CA  GLU    77      69.001  33.172  38.374  1.00  0.00           C  
ATOM   1168  C   GLU    77      67.757  32.412  38.870  1.00  0.00           C  
ATOM   1169  O   GLU    77      66.688  32.539  38.272  1.00  0.00           O  
ATOM   1170  CB  GLU    77      69.942  32.253  37.571  1.00  0.00           C  
ATOM   1171  CG  GLU    77      70.911  33.071  36.703  1.00  0.00           C  
ATOM   1172  CD  GLU    77      71.826  32.204  35.827  1.00  0.00           C  
ATOM   1173  OE1 GLU    77      72.461  31.249  36.328  1.00  0.00           O  
ATOM   1174  OE2 GLU    77      71.977  32.521  34.623  1.00  0.00           O1-
ATOM   1175  H   GLU    77      70.701  33.487  39.628  1.00  0.00           H  
ATOM   1176  HA  GLU    77      68.635  33.953  37.706  1.00  0.00           H  
ATOM   1177  HB2 GLU    77      70.499  31.606  38.250  1.00  0.00           H  
ATOM   1178  HB3 GLU    77      69.348  31.626  36.910  1.00  0.00           H  
ATOM   1179  HG2 GLU    77      70.320  33.728  36.061  1.00  0.00           H  
ATOM   1180  HG3 GLU    77      71.531  33.702  37.342  1.00  0.00           H  
ATOM   1181  N   LEU    78      67.844  31.686  39.991  1.00  0.00           N  
ATOM   1182  CA  LEU    78      66.696  31.006  40.607  1.00  0.00           C  
ATOM   1183  C   LEU    78      65.644  31.991  41.152  1.00  0.00           C  
ATOM   1184  O   LEU    78      64.450  31.779  40.945  1.00  0.00           O  
ATOM   1185  CB  LEU    78      67.224  30.040  41.685  1.00  0.00           C  
ATOM   1186  CG  LEU    78      66.156  29.123  42.315  1.00  0.00           C  
ATOM   1187  CD1 LEU    78      66.784  27.785  42.715  1.00  0.00           C  
ATOM   1188  CD2 LEU    78      65.533  29.719  43.582  1.00  0.00           C  
ATOM   1189  H   LEU    78      68.764  31.544  40.396  1.00  0.00           H  
ATOM   1190  HA  LEU    78      66.206  30.412  39.833  1.00  0.00           H  
ATOM   1191  HB2 LEU    78      67.981  29.414  41.209  1.00  0.00           H  
ATOM   1192  HB3 LEU    78      67.712  30.610  42.473  1.00  0.00           H  
ATOM   1193  HG  LEU    78      65.370  28.923  41.588  1.00  0.00           H  
ATOM   1194 HD11 LEU    78      67.577  27.947  43.445  1.00  0.00           H  
ATOM   1195 HD12 LEU    78      66.024  27.133  43.146  1.00  0.00           H  
ATOM   1196 HD13 LEU    78      67.201  27.298  41.834  1.00  0.00           H  
ATOM   1197 HD21 LEU    78      65.012  30.646  43.350  1.00  0.00           H  
ATOM   1198 HD22 LEU    78      64.809  29.020  43.999  1.00  0.00           H  
ATOM   1199 HD23 LEU    78      66.308  29.922  44.322  1.00  0.00           H  
ATOM   1200  N   TRP    79      66.068  33.075  41.812  1.00  0.00           N  
ATOM   1201  CA  TRP    79      65.191  34.150  42.301  1.00  0.00           C  
ATOM   1202  C   TRP    79      64.475  34.858  41.143  1.00  0.00           C  
ATOM   1203  O   TRP    79      63.248  34.949  41.148  1.00  0.00           O  
ATOM   1204  CB  TRP    79      66.028  35.123  43.150  1.00  0.00           C  
ATOM   1205  CG  TRP    79      65.368  36.395  43.593  1.00  0.00           C  
ATOM   1206  CD1 TRP    79      64.210  36.498  44.288  1.00  0.00           C  
ATOM   1207  CD2 TRP    79      65.829  37.770  43.385  1.00  0.00           C  
ATOM   1208  CE2 TRP    79      64.871  38.657  43.960  1.00  0.00           C  
ATOM   1209  CE3 TRP    79      66.952  38.364  42.764  1.00  0.00           C  
ATOM   1210  NE1 TRP    79      63.919  37.831  44.509  1.00  0.00           N  
ATOM   1211  CZ2 TRP    79      64.999  40.050  43.901  1.00  0.00           C  
ATOM   1212  CZ3 TRP    79      67.102  39.765  42.717  1.00  0.00           C  
ATOM   1213  CH2 TRP    79      66.127  40.608  43.279  1.00  0.00           C  
ATOM   1214  H   TRP    79      67.064  33.181  41.973  1.00  0.00           H  
ATOM   1215  HA  TRP    79      64.416  33.721  42.935  1.00  0.00           H  
ATOM   1216  HB2 TRP    79      66.373  34.595  44.040  1.00  0.00           H  
ATOM   1217  HB3 TRP    79      66.913  35.402  42.578  1.00  0.00           H  
ATOM   1218  HD1 TRP    79      63.603  35.663  44.612  1.00  0.00           H  
ATOM   1219  HE1 TRP    79      63.112  38.166  45.028  1.00  0.00           H  
ATOM   1220  HE3 TRP    79      67.699  37.732  42.308  1.00  0.00           H  
ATOM   1221  HZ2 TRP    79      64.216  40.679  44.293  1.00  0.00           H  
ATOM   1222  HZ3 TRP    79      67.960  40.196  42.219  1.00  0.00           H  
ATOM   1223  HH2 TRP    79      66.228  41.681  43.205  1.00  0.00           H  
ATOM   1224  N   THR    80      65.217  35.234  40.097  1.00  0.00           N  
ATOM   1225  CA  THR    80      64.665  35.813  38.859  1.00  0.00           C  
ATOM   1226  C   THR    80      63.688  34.848  38.173  1.00  0.00           C  
ATOM   1227  O   THR    80      62.630  35.255  37.695  1.00  0.00           O  
ATOM   1228  CB  THR    80      65.797  36.170  37.879  1.00  0.00           C  
ATOM   1229  CG2 THR    80      65.303  36.929  36.649  1.00  0.00           C  
ATOM   1230  OG1 THR    80      66.758  37.000  38.487  1.00  0.00           O  
ATOM   1231  H   THR    80      66.223  35.140  40.175  1.00  0.00           H  
ATOM   1232  HA  THR    80      64.121  36.727  39.105  1.00  0.00           H  
ATOM   1233  HB  THR    80      66.290  35.254  37.551  1.00  0.00           H  
ATOM   1234  HG1 THR    80      67.271  36.469  39.118  1.00  0.00           H  
ATOM   1235 HG21 THR    80      64.803  37.849  36.957  1.00  0.00           H  
ATOM   1236 HG22 THR    80      66.158  37.178  36.022  1.00  0.00           H  
ATOM   1237 HG23 THR    80      64.610  36.320  36.072  1.00  0.00           H  
ATOM   1238  N   SER    81      64.000  33.547  38.163  1.00  0.00           N  
ATOM   1239  CA  SER    81      63.113  32.518  37.605  1.00  0.00           C  
ATOM   1240  C   SER    81      61.801  32.382  38.380  1.00  0.00           C  
ATOM   1241  O   SER    81      60.750  32.188  37.765  1.00  0.00           O  
ATOM   1242  CB  SER    81      63.791  31.148  37.562  1.00  0.00           C  
ATOM   1243  OG  SER    81      64.948  31.161  36.760  1.00  0.00           O  
ATOM   1244  H   SER    81      64.897  33.261  38.538  1.00  0.00           H  
ATOM   1245  HA  SER    81      62.865  32.803  36.588  1.00  0.00           H  
ATOM   1246  HB2 SER    81      64.050  30.827  38.571  1.00  0.00           H  
ATOM   1247  HB3 SER    81      63.087  30.437  37.133  1.00  0.00           H  
ATOM   1248  HG  SER    81      65.644  31.651  37.242  1.00  0.00           H  
ATOM   1249  N   LEU    82      61.846  32.496  39.712  1.00  0.00           N  
ATOM   1250  CA  LEU    82      60.664  32.475  40.575  1.00  0.00           C  
ATOM   1251  C   LEU    82      59.795  33.730  40.398  1.00  0.00           C  
ATOM   1252  O   LEU    82      58.571  33.616  40.374  1.00  0.00           O  
ATOM   1253  CB  LEU    82      61.130  32.301  42.033  1.00  0.00           C  
ATOM   1254  CG  LEU    82      59.983  32.146  43.049  1.00  0.00           C  
ATOM   1255  CD1 LEU    82      59.201  30.849  42.821  1.00  0.00           C  
ATOM   1256  CD2 LEU    82      60.556  32.116  44.465  1.00  0.00           C  
ATOM   1257  H   LEU    82      62.750  32.638  40.149  1.00  0.00           H  
ATOM   1258  HA  LEU    82      60.056  31.617  40.292  1.00  0.00           H  
ATOM   1259  HB2 LEU    82      61.779  31.427  42.096  1.00  0.00           H  
ATOM   1260  HB3 LEU    82      61.719  33.174  42.313  1.00  0.00           H  
ATOM   1261  HG  LEU    82      59.301  32.993  42.980  1.00  0.00           H  
ATOM   1262 HD11 LEU    82      59.881  29.999  42.788  1.00  0.00           H  
ATOM   1263 HD12 LEU    82      58.486  30.703  43.629  1.00  0.00           H  
ATOM   1264 HD13 LEU    82      58.646  30.913  41.886  1.00  0.00           H  
ATOM   1265 HD21 LEU    82      61.091  33.046  44.660  1.00  0.00           H  
ATOM   1266 HD22 LEU    82      59.741  32.027  45.181  1.00  0.00           H  
ATOM   1267 HD23 LEU    82      61.238  31.274  44.579  1.00  0.00           H  
ATOM   1268  N   ASP    83      60.413  34.900  40.234  1.00  0.00           N  
ATOM   1269  CA  ASP    83      59.721  36.164  39.961  1.00  0.00           C  
ATOM   1270  C   ASP    83      58.965  36.111  38.624  1.00  0.00           C  
ATOM   1271  O   ASP    83      57.732  36.138  38.596  1.00  0.00           O  
ATOM   1272  CB  ASP    83      60.743  37.313  40.027  1.00  0.00           C  
ATOM   1273  CG  ASP    83      60.100  38.702  40.077  1.00  0.00           C  
ATOM   1274  OD1 ASP    83      58.895  38.830  39.784  1.00  0.00           O  
ATOM   1275  OD2 ASP    83      60.803  39.648  40.487  1.00  0.00           O1-
ATOM   1276  H   ASP    83      61.425  34.930  40.317  1.00  0.00           H  
ATOM   1277  HA  ASP    83      58.976  36.334  40.737  1.00  0.00           H  
ATOM   1278  HB2 ASP    83      61.348  37.187  40.927  1.00  0.00           H  
ATOM   1279  HB3 ASP    83      61.414  37.262  39.169  1.00  0.00           H  
ATOM   1280  N   VAL    84      59.683  35.873  37.519  1.00  0.00           N  
ATOM   1281  CA  VAL    84      59.089  35.778  36.174  1.00  0.00           C  
ATOM   1282  C   VAL    84      58.033  34.662  36.092  1.00  0.00           C  
ATOM   1283  O   VAL    84      57.038  34.825  35.381  1.00  0.00           O  
ATOM   1284  CB  VAL    84      60.190  35.616  35.103  1.00  0.00           C  
ATOM   1285  CG1 VAL    84      59.631  35.466  33.679  1.00  0.00           C  
ATOM   1286  CG2 VAL    84      61.135  36.825  35.065  1.00  0.00           C  
ATOM   1287  H   VAL    84      60.694  35.821  37.614  1.00  0.00           H  
ATOM   1288  HA  VAL    84      58.568  36.716  35.976  1.00  0.00           H  
ATOM   1289  HB  VAL    84      60.778  34.731  35.340  1.00  0.00           H  
ATOM   1290 HG11 VAL    84      59.039  36.344  33.416  1.00  0.00           H  
ATOM   1291 HG12 VAL    84      60.452  35.365  32.968  1.00  0.00           H  
ATOM   1292 HG13 VAL    84      58.998  34.585  33.596  1.00  0.00           H  
ATOM   1293 HG21 VAL    84      61.576  37.004  36.045  1.00  0.00           H  
ATOM   1294 HG22 VAL    84      61.943  36.642  34.357  1.00  0.00           H  
ATOM   1295 HG23 VAL    84      60.586  37.714  34.761  1.00  0.00           H  
ATOM   1296  N   LEU    85      58.183  33.566  36.854  1.00  0.00           N  
ATOM   1297  CA  LEU    85      57.151  32.527  36.983  1.00  0.00           C  
ATOM   1298  C   LEU    85      55.844  33.105  37.553  1.00  0.00           C  
ATOM   1299  O   LEU    85      54.778  32.944  36.951  1.00  0.00           O  
ATOM   1300  CB  LEU    85      57.661  31.367  37.871  1.00  0.00           C  
ATOM   1301  CG  LEU    85      56.650  30.218  38.091  1.00  0.00           C  
ATOM   1302  CD1 LEU    85      56.912  29.081  37.107  1.00  0.00           C  
ATOM   1303  CD2 LEU    85      56.750  29.641  39.504  1.00  0.00           C  
ATOM   1304  H   LEU    85      59.006  33.504  37.440  1.00  0.00           H  
ATOM   1305  HA  LEU    85      56.949  32.142  35.986  1.00  0.00           H  
ATOM   1306  HB2 LEU    85      58.569  30.955  37.442  1.00  0.00           H  
ATOM   1307  HB3 LEU    85      57.926  31.779  38.841  1.00  0.00           H  
ATOM   1308  HG  LEU    85      55.630  30.567  37.948  1.00  0.00           H  
ATOM   1309 HD11 LEU    85      57.848  28.578  37.348  1.00  0.00           H  
ATOM   1310 HD12 LEU    85      56.093  28.362  37.143  1.00  0.00           H  
ATOM   1311 HD13 LEU    85      56.986  29.492  36.105  1.00  0.00           H  
ATOM   1312 HD21 LEU    85      56.502  30.417  40.229  1.00  0.00           H  
ATOM   1313 HD22 LEU    85      56.044  28.820  39.614  1.00  0.00           H  
ATOM   1314 HD23 LEU    85      57.758  29.278  39.698  1.00  0.00           H  
ATOM   1315  N   CYS    86      55.926  33.754  38.716  1.00  0.00           N  
ATOM   1316  CA  CYS    86      54.760  34.234  39.455  1.00  0.00           C  
ATOM   1317  C   CYS    86      54.113  35.455  38.792  1.00  0.00           C  
ATOM   1318  O   CYS    86      52.890  35.504  38.703  1.00  0.00           O  
ATOM   1319  CB  CYS    86      55.150  34.519  40.909  1.00  0.00           C  
ATOM   1320  SG  CYS    86      55.774  33.001  41.682  1.00  0.00           S  
ATOM   1321  H   CYS    86      56.844  33.921  39.117  1.00  0.00           H  
ATOM   1322  HA  CYS    86      54.006  33.446  39.465  1.00  0.00           H  
ATOM   1323  HB2 CYS    86      55.913  35.301  40.949  1.00  0.00           H  
ATOM   1324  HB3 CYS    86      54.264  34.855  41.451  1.00  0.00           H  
ATOM   1325  HG  CYS    86      57.012  33.095  41.169  1.00  0.00           H  
ATOM   1326  N   VAL    87      54.898  36.392  38.252  1.00  0.00           N  
ATOM   1327  CA  VAL    87      54.378  37.534  37.479  1.00  0.00           C  
ATOM   1328  C   VAL    87      53.612  37.049  36.245  1.00  0.00           C  
ATOM   1329  O   VAL    87      52.472  37.461  36.034  1.00  0.00           O  
ATOM   1330  CB  VAL    87      55.518  38.509  37.117  1.00  0.00           C  
ATOM   1331  CG1 VAL    87      55.089  39.612  36.142  1.00  0.00           C  
ATOM   1332  CG2 VAL    87      56.030  39.198  38.386  1.00  0.00           C  
ATOM   1333  H   VAL    87      55.906  36.320  38.385  1.00  0.00           H  
ATOM   1334  HA  VAL    87      53.662  38.076  38.097  1.00  0.00           H  
ATOM   1335  HB  VAL    87      56.336  37.950  36.660  1.00  0.00           H  
ATOM   1336 HG11 VAL    87      54.239  40.159  36.553  1.00  0.00           H  
ATOM   1337 HG12 VAL    87      55.913  40.310  35.989  1.00  0.00           H  
ATOM   1338 HG13 VAL    87      54.817  39.186  35.177  1.00  0.00           H  
ATOM   1339 HG21 VAL    87      56.382  38.459  39.106  1.00  0.00           H  
ATOM   1340 HG22 VAL    87      56.876  39.843  38.143  1.00  0.00           H  
ATOM   1341 HG23 VAL    87      55.241  39.792  38.844  1.00  0.00           H  
ATOM   1342  N   THR    88      54.169  36.095  35.486  1.00  0.00           N  
ATOM   1343  CA  THR    88      53.472  35.492  34.332  1.00  0.00           C  
ATOM   1344  C   THR    88      52.196  34.761  34.763  1.00  0.00           C  
ATOM   1345  O   THR    88      51.150  34.934  34.141  1.00  0.00           O  
ATOM   1346  CB  THR    88      54.389  34.525  33.559  1.00  0.00           C  
ATOM   1347  CG2 THR    88      53.755  33.978  32.279  1.00  0.00           C  
ATOM   1348  OG1 THR    88      55.578  35.174  33.174  1.00  0.00           O  
ATOM   1349  H   THR    88      55.102  35.775  35.717  1.00  0.00           H  
ATOM   1350  HA  THR    88      53.173  36.290  33.652  1.00  0.00           H  
ATOM   1351  HB  THR    88      54.657  33.690  34.205  1.00  0.00           H  
ATOM   1352  HG1 THR    88      56.176  35.114  33.947  1.00  0.00           H  
ATOM   1353 HG21 THR    88      53.392  34.797  31.659  1.00  0.00           H  
ATOM   1354 HG22 THR    88      54.494  33.404  31.721  1.00  0.00           H  
ATOM   1355 HG23 THR    88      52.921  33.321  32.526  1.00  0.00           H  
ATOM   1356  N   ALA    89      52.251  33.985  35.854  1.00  0.00           N  
ATOM   1357  CA  ALA    89      51.100  33.228  36.352  1.00  0.00           C  
ATOM   1358  C   ALA    89      49.970  34.141  36.859  1.00  0.00           C  
ATOM   1359  O   ALA    89      48.800  33.883  36.573  1.00  0.00           O  
ATOM   1360  CB  ALA    89      51.567  32.270  37.456  1.00  0.00           C  
ATOM   1361  H   ALA    89      53.126  33.917  36.360  1.00  0.00           H  
ATOM   1362  HA  ALA    89      50.696  32.636  35.531  1.00  0.00           H  
ATOM   1363  HB1 ALA    89      52.008  32.829  38.282  1.00  0.00           H  
ATOM   1364  HB2 ALA    89      50.709  31.712  37.829  1.00  0.00           H  
ATOM   1365  HB3 ALA    89      52.298  31.563  37.067  1.00  0.00           H  
ATOM   1366  N   SER    90      50.312  35.216  37.576  1.00  0.00           N  
ATOM   1367  CA  SER    90      49.370  36.233  38.054  1.00  0.00           C  
ATOM   1368  C   SER    90      48.687  36.930  36.870  1.00  0.00           C  
ATOM   1369  O   SER    90      47.459  36.922  36.766  1.00  0.00           O  
ATOM   1370  CB  SER    90      50.114  37.220  38.977  1.00  0.00           C  
ATOM   1371  OG  SER    90      49.258  38.203  39.527  1.00  0.00           O  
ATOM   1372  H   SER    90      51.295  35.352  37.789  1.00  0.00           H  
ATOM   1373  HA  SER    90      48.597  35.741  38.643  1.00  0.00           H  
ATOM   1374  HB2 SER    90      50.569  36.662  39.796  1.00  0.00           H  
ATOM   1375  HB3 SER    90      50.910  37.714  38.417  1.00  0.00           H  
ATOM   1376  HG  SER    90      49.493  38.324  40.477  1.00  0.00           H  
ATOM   1377  N   ILE    91      49.464  37.436  35.905  1.00  0.00           N  
ATOM   1378  CA  ILE    91      48.944  38.246  34.793  1.00  0.00           C  
ATOM   1379  C   ILE    91      48.134  37.424  33.767  1.00  0.00           C  
ATOM   1380  O   ILE    91      47.054  37.867  33.372  1.00  0.00           O  
ATOM   1381  CB  ILE    91      50.090  39.083  34.176  1.00  0.00           C  
ATOM   1382  CG1 ILE    91      50.624  40.100  35.217  1.00  0.00           C  
ATOM   1383  CG2 ILE    91      49.600  39.821  32.922  1.00  0.00           C  
ATOM   1384  CD1 ILE    91      51.888  40.853  34.782  1.00  0.00           C  
ATOM   1385  H   ILE    91      50.472  37.363  36.007  1.00  0.00           H  
ATOM   1386  HA  ILE    91      48.234  38.956  35.216  1.00  0.00           H  
ATOM   1387  HB  ILE    91      50.900  38.410  33.885  1.00  0.00           H  
ATOM   1388 HG12 ILE    91      49.843  40.824  35.453  1.00  0.00           H  
ATOM   1389 HG13 ILE    91      50.873  39.581  36.142  1.00  0.00           H  
ATOM   1390 HG21 ILE    91      48.720  40.419  33.158  1.00  0.00           H  
ATOM   1391 HG22 ILE    91      50.385  40.456  32.520  1.00  0.00           H  
ATOM   1392 HG23 ILE    91      49.346  39.095  32.156  1.00  0.00           H  
ATOM   1393 HD11 ILE    91      51.667  41.550  33.976  1.00  0.00           H  
ATOM   1394 HD12 ILE    91      52.278  41.419  35.627  1.00  0.00           H  
ATOM   1395 HD13 ILE    91      52.646  40.143  34.454  1.00  0.00           H  
ATOM   1396  N   GLU    92      48.546  36.208  33.383  1.00  0.00           N  
ATOM   1397  CA  GLU    92      47.666  35.329  32.580  1.00  0.00           C  
ATOM   1398  C   GLU    92      46.435  34.863  33.381  1.00  0.00           C  
ATOM   1399  O   GLU    92      45.367  34.650  32.807  1.00  0.00           O  
ATOM   1400  CB  GLU    92      48.421  34.115  32.006  1.00  0.00           C  
ATOM   1401  CG  GLU    92      49.023  34.333  30.606  1.00  0.00           C  
ATOM   1402  CD  GLU    92      47.981  34.250  29.466  1.00  0.00           C  
ATOM   1403  OE1 GLU    92      48.163  33.397  28.564  1.00  0.00           O  
ATOM   1404  OE2 GLU    92      47.008  35.043  29.478  1.00  0.00           O1-
ATOM   1405  H   GLU    92      49.447  35.854  33.695  1.00  0.00           H  
ATOM   1406  HA  GLU    92      47.278  35.905  31.741  1.00  0.00           H  
ATOM   1407  HB2 GLU    92      49.218  33.842  32.697  1.00  0.00           H  
ATOM   1408  HB3 GLU    92      47.741  33.264  31.945  1.00  0.00           H  
ATOM   1409  HG2 GLU    92      49.536  35.295  30.584  1.00  0.00           H  
ATOM   1410  HG3 GLU    92      49.780  33.560  30.451  1.00  0.00           H  
ATOM   1411  N   THR    93      46.509  34.766  34.715  1.00  0.00           N  
ATOM   1412  CA  THR    93      45.295  34.528  35.513  1.00  0.00           C  
ATOM   1413  C   THR    93      44.332  35.727  35.455  1.00  0.00           C  
ATOM   1414  O   THR    93      43.121  35.513  35.387  1.00  0.00           O  
ATOM   1415  CB  THR    93      45.594  34.104  36.960  1.00  0.00           C  
ATOM   1416  CG2 THR    93      44.311  33.732  37.688  1.00  0.00           C  
ATOM   1417  OG1 THR    93      46.378  32.929  37.022  1.00  0.00           O  
ATOM   1418  H   THR    93      47.389  34.955  35.183  1.00  0.00           H  
ATOM   1419  HA  THR    93      44.767  33.692  35.054  1.00  0.00           H  
ATOM   1420  HB  THR    93      46.097  34.906  37.499  1.00  0.00           H  
ATOM   1421  HG1 THR    93      47.286  33.211  36.780  1.00  0.00           H  
ATOM   1422 HG21 THR    93      43.756  32.986  37.120  1.00  0.00           H  
ATOM   1423 HG22 THR    93      44.574  33.327  38.655  1.00  0.00           H  
ATOM   1424 HG23 THR    93      43.693  34.613  37.838  1.00  0.00           H  
ATOM   1425  N   LEU    94      44.814  36.979  35.390  1.00  0.00           N  
ATOM   1426  CA  LEU    94      43.957  38.154  35.133  1.00  0.00           C  
ATOM   1427  C   LEU    94      43.273  38.091  33.756  1.00  0.00           C  
ATOM   1428  O   LEU    94      42.082  38.394  33.647  1.00  0.00           O  
ATOM   1429  CB  LEU    94      44.749  39.474  35.255  1.00  0.00           C  
ATOM   1430  CG  LEU    94      45.368  39.781  36.628  1.00  0.00           C  
ATOM   1431  CD1 LEU    94      46.062  41.145  36.584  1.00  0.00           C  
ATOM   1432  CD2 LEU    94      44.302  39.823  37.723  1.00  0.00           C  
ATOM   1433  H   LEU    94      45.818  37.113  35.469  1.00  0.00           H  
ATOM   1434  HA  LEU    94      43.157  38.164  35.873  1.00  0.00           H  
ATOM   1435  HB2 LEU    94      45.540  39.486  34.509  1.00  0.00           H  
ATOM   1436  HB3 LEU    94      44.068  40.288  35.006  1.00  0.00           H  
ATOM   1437  HG  LEU    94      46.108  39.028  36.882  1.00  0.00           H  
ATOM   1438 HD11 LEU    94      45.345  41.932  36.355  1.00  0.00           H  
ATOM   1439 HD12 LEU    94      46.535  41.348  37.544  1.00  0.00           H  
ATOM   1440 HD13 LEU    94      46.835  41.134  35.814  1.00  0.00           H  
ATOM   1441 HD21 LEU    94      43.924  38.818  37.898  1.00  0.00           H  
ATOM   1442 HD22 LEU    94      44.744  40.188  38.649  1.00  0.00           H  
ATOM   1443 HD23 LEU    94      43.483  40.468  37.418  1.00  0.00           H  
ATOM   1444  N   CYS    95      43.992  37.643  32.725  1.00  0.00           N  
ATOM   1445  CA  CYS    95      43.449  37.379  31.389  1.00  0.00           C  
ATOM   1446  C   CYS    95      42.319  36.329  31.427  1.00  0.00           C  
ATOM   1447  O   CYS    95      41.207  36.584  30.952  1.00  0.00           O  
ATOM   1448  CB  CYS    95      44.637  36.982  30.503  1.00  0.00           C  
ATOM   1449  SG  CYS    95      44.164  36.391  28.862  1.00  0.00           S  
ATOM   1450  H   CYS    95      44.976  37.455  32.885  1.00  0.00           H  
ATOM   1451  HA  CYS    95      43.014  38.295  30.990  1.00  0.00           H  
ATOM   1452  HB2 CYS    95      45.309  37.831  30.396  1.00  0.00           H  
ATOM   1453  HB3 CYS    95      45.193  36.177  30.978  1.00  0.00           H  
ATOM   1454  HG  CYS    95      45.316  35.694  28.715  1.00  0.00           H  
ATOM   1455  N   VAL    96      42.549  35.192  32.095  1.00  0.00           N  
ATOM   1456  CA  VAL    96      41.530  34.147  32.308  1.00  0.00           C  
ATOM   1457  C   VAL    96      40.330  34.659  33.120  1.00  0.00           C  
ATOM   1458  O   VAL    96      39.189  34.352  32.774  1.00  0.00           O  
ATOM   1459  CB  VAL    96      42.171  32.897  32.947  1.00  0.00           C  
ATOM   1460  CG1 VAL    96      41.140  31.836  33.353  1.00  0.00           C  
ATOM   1461  CG2 VAL    96      43.137  32.217  31.965  1.00  0.00           C  
ATOM   1462  H   VAL    96      43.495  35.026  32.431  1.00  0.00           H  
ATOM   1463  HA  VAL    96      41.139  33.854  31.334  1.00  0.00           H  
ATOM   1464  HB  VAL    96      42.723  33.193  33.838  1.00  0.00           H  
ATOM   1465 HG11 VAL    96      40.522  31.564  32.497  1.00  0.00           H  
ATOM   1466 HG12 VAL    96      41.653  30.951  33.725  1.00  0.00           H  
ATOM   1467 HG13 VAL    96      40.501  32.216  34.150  1.00  0.00           H  
ATOM   1468 HG21 VAL    96      43.900  32.919  31.630  1.00  0.00           H  
ATOM   1469 HG22 VAL    96      43.641  31.385  32.457  1.00  0.00           H  
ATOM   1470 HG23 VAL    96      42.596  31.851  31.093  1.00  0.00           H  
ATOM   1471  N   ILE    97      40.543  35.486  34.151  1.00  0.00           N  
ATOM   1472  CA  ILE    97      39.464  36.115  34.935  1.00  0.00           C  
ATOM   1473  C   ILE    97      38.622  37.065  34.070  1.00  0.00           C  
ATOM   1474  O   ILE    97      37.392  37.043  34.165  1.00  0.00           O  
ATOM   1475  CB  ILE    97      40.043  36.817  36.190  1.00  0.00           C  
ATOM   1476  CG1 ILE    97      40.453  35.753  37.234  1.00  0.00           C  
ATOM   1477  CG2 ILE    97      39.052  37.813  36.830  1.00  0.00           C  
ATOM   1478  CD1 ILE    97      41.413  36.281  38.307  1.00  0.00           C  
ATOM   1479  H   ILE    97      41.506  35.682  34.410  1.00  0.00           H  
ATOM   1480  HA  ILE    97      38.787  35.329  35.274  1.00  0.00           H  
ATOM   1481  HB  ILE    97      40.929  37.377  35.889  1.00  0.00           H  
ATOM   1482 HG12 ILE    97      39.561  35.350  37.717  1.00  0.00           H  
ATOM   1483 HG13 ILE    97      40.955  34.928  36.731  1.00  0.00           H  
ATOM   1484 HG21 ILE    97      38.123  37.303  37.086  1.00  0.00           H  
ATOM   1485 HG22 ILE    97      39.482  38.254  37.728  1.00  0.00           H  
ATOM   1486 HG23 ILE    97      38.844  38.633  36.143  1.00  0.00           H  
ATOM   1487 HD11 ILE    97      40.945  37.072  38.890  1.00  0.00           H  
ATOM   1488 HD12 ILE    97      41.685  35.467  38.979  1.00  0.00           H  
ATOM   1489 HD13 ILE    97      42.315  36.671  37.836  1.00  0.00           H  
ATOM   1490  N   ALA    98      39.239  37.872  33.201  1.00  0.00           N  
ATOM   1491  CA  ALA    98      38.509  38.741  32.276  1.00  0.00           C  
ATOM   1492  C   ALA    98      37.601  37.926  31.336  1.00  0.00           C  
ATOM   1493  O   ALA    98      36.426  38.268  31.162  1.00  0.00           O  
ATOM   1494  CB  ALA    98      39.511  39.609  31.505  1.00  0.00           C  
ATOM   1495  H   ALA    98      40.256  37.877  33.172  1.00  0.00           H  
ATOM   1496  HA  ALA    98      37.865  39.400  32.858  1.00  0.00           H  
ATOM   1497  HB1 ALA    98      40.166  38.985  30.897  1.00  0.00           H  
ATOM   1498  HB2 ALA    98      38.975  40.302  30.855  1.00  0.00           H  
ATOM   1499  HB3 ALA    98      40.119  40.181  32.209  1.00  0.00           H  
ATOM   1500  N   ILE    99      38.116  36.815  30.795  1.00  0.00           N  
ATOM   1501  CA  ILE    99      37.360  35.870  29.960  1.00  0.00           C  
ATOM   1502  C   ILE    99      36.206  35.228  30.751  1.00  0.00           C  
ATOM   1503  O   ILE    99      35.071  35.234  30.272  1.00  0.00           O  
ATOM   1504  CB  ILE    99      38.323  34.823  29.345  1.00  0.00           C  
ATOM   1505  CG1 ILE    99      39.283  35.496  28.333  1.00  0.00           C  
ATOM   1506  CG2 ILE    99      37.555  33.677  28.659  1.00  0.00           C  
ATOM   1507  CD1 ILE    99      40.521  34.650  28.006  1.00  0.00           C  
ATOM   1508  H   ILE    99      39.095  36.612  30.983  1.00  0.00           H  
ATOM   1509  HA  ILE    99      36.905  36.426  29.141  1.00  0.00           H  
ATOM   1510  HB  ILE    99      38.918  34.392  30.151  1.00  0.00           H  
ATOM   1511 HG12 ILE    99      38.745  35.719  27.410  1.00  0.00           H  
ATOM   1512 HG13 ILE    99      39.645  36.440  28.737  1.00  0.00           H  
ATOM   1513 HG21 ILE    99      36.884  34.076  27.898  1.00  0.00           H  
ATOM   1514 HG22 ILE    99      38.249  32.978  28.195  1.00  0.00           H  
ATOM   1515 HG23 ILE    99      36.979  33.117  29.395  1.00  0.00           H  
ATOM   1516 HD11 ILE    99      40.239  33.729  27.497  1.00  0.00           H  
ATOM   1517 HD12 ILE    99      41.181  35.218  27.351  1.00  0.00           H  
ATOM   1518 HD13 ILE    99      41.061  34.410  28.922  1.00  0.00           H  
ATOM   1519  N   ASP   100      36.454  34.733  31.969  1.00  0.00           N  
ATOM   1520  CA  ASP   100      35.432  34.146  32.851  1.00  0.00           C  
ATOM   1521  C   ASP   100      34.284  35.128  33.128  1.00  0.00           C  
ATOM   1522  O   ASP   100      33.111  34.769  32.983  1.00  0.00           O  
ATOM   1523  CB  ASP   100      36.091  33.680  34.163  1.00  0.00           C  
ATOM   1524  CG  ASP   100      35.080  33.121  35.171  1.00  0.00           C  
ATOM   1525  OD1 ASP   100      34.781  31.910  35.122  1.00  0.00           O  
ATOM   1526  OD2 ASP   100      34.576  33.891  36.024  1.00  0.00           O1-
ATOM   1527  H   ASP   100      37.417  34.739  32.300  1.00  0.00           H  
ATOM   1528  HA  ASP   100      35.002  33.273  32.361  1.00  0.00           H  
ATOM   1529  HB2 ASP   100      36.830  32.912  33.933  1.00  0.00           H  
ATOM   1530  HB3 ASP   100      36.613  34.519  34.623  1.00  0.00           H  
ATOM   1531  N   ARG   101      34.598  36.391  33.456  1.00  0.00           N  
ATOM   1532  CA  ARG   101      33.564  37.405  33.705  1.00  0.00           C  
ATOM   1533  C   ARG   101      32.794  37.769  32.437  1.00  0.00           C  
ATOM   1534  O   ARG   101      31.570  37.844  32.499  1.00  0.00           O  
ATOM   1535  CB  ARG   101      34.124  38.654  34.411  1.00  0.00           C  
ATOM   1536  CG  ARG   101      34.801  38.444  35.784  1.00  0.00           C  
ATOM   1537  CD  ARG   101      34.288  37.276  36.641  1.00  0.00           C  
ATOM   1538  NE  ARG   101      32.848  37.385  36.950  1.00  0.00           N  
ATOM   1539  CZ  ARG   101      31.952  36.414  36.886  1.00  0.00           C  
ATOM   1540  NH1 ARG   101      32.235  35.193  36.544  1.00  0.00           N1+
ATOM   1541  NH2 ARG   101      30.708  36.671  37.152  1.00  0.00           N  
ATOM   1542  H   ARG   101      35.585  36.631  33.547  1.00  0.00           H  
ATOM   1543  HA  ARG   101      32.812  36.955  34.349  1.00  0.00           H  
ATOM   1544  HB2 ARG   101      34.836  39.151  33.748  1.00  0.00           H  
ATOM   1545  HB3 ARG   101      33.289  39.340  34.562  1.00  0.00           H  
ATOM   1546  HG2 ARG   101      35.865  38.290  35.627  1.00  0.00           H  
ATOM   1547  HG3 ARG   101      34.702  39.366  36.358  1.00  0.00           H  
ATOM   1548  HD2 ARG   101      34.507  36.346  36.118  1.00  0.00           H  
ATOM   1549  HD3 ARG   101      34.852  37.260  37.576  1.00  0.00           H  
ATOM   1550  HE  ARG   101      32.505  38.296  37.235  1.00  0.00           H  
ATOM   1551 HH11 ARG   101      33.196  34.918  36.320  1.00  0.00           H  
ATOM   1552 HH12 ARG   101      31.541  34.475  36.538  1.00  0.00           H  
ATOM   1553 HH21 ARG   101      30.414  37.612  37.368  1.00  0.00           H  
ATOM   1554 HH22 ARG   101      29.995  35.967  37.077  1.00  0.00           H  
ATOM   1555  N   TYR   102      33.456  37.942  31.290  1.00  0.00           N  
ATOM   1556  CA  TYR   102      32.769  38.186  30.013  1.00  0.00           C  
ATOM   1557  C   TYR   102      31.805  37.046  29.646  1.00  0.00           C  
ATOM   1558  O   TYR   102      30.646  37.308  29.308  1.00  0.00           O  
ATOM   1559  CB  TYR   102      33.801  38.433  28.902  1.00  0.00           C  
ATOM   1560  CG  TYR   102      33.269  38.211  27.494  1.00  0.00           C  
ATOM   1561  CD1 TYR   102      32.451  39.176  26.872  1.00  0.00           C  
ATOM   1562  CD2 TYR   102      33.531  36.991  26.841  1.00  0.00           C  
ATOM   1563  CE1 TYR   102      31.867  38.910  25.618  1.00  0.00           C  
ATOM   1564  CE2 TYR   102      32.942  36.717  25.592  1.00  0.00           C  
ATOM   1565  CZ  TYR   102      32.091  37.666  24.990  1.00  0.00           C  
ATOM   1566  OH  TYR   102      31.494  37.367  23.808  1.00  0.00           O  
ATOM   1567  H   TYR   102      34.469  37.855  31.293  1.00  0.00           H  
ATOM   1568  HA  TYR   102      32.163  39.087  30.109  1.00  0.00           H  
ATOM   1569  HB2 TYR   102      34.162  39.457  28.995  1.00  0.00           H  
ATOM   1570  HB3 TYR   102      34.652  37.768  29.052  1.00  0.00           H  
ATOM   1571  HD1 TYR   102      32.249  40.114  27.367  1.00  0.00           H  
ATOM   1572  HD2 TYR   102      34.161  36.250  27.314  1.00  0.00           H  
ATOM   1573  HE1 TYR   102      31.228  39.642  25.147  1.00  0.00           H  
ATOM   1574  HE2 TYR   102      33.110  35.773  25.098  1.00  0.00           H  
ATOM   1575  HH  TYR   102      30.743  37.936  23.611  1.00  0.00           H  
ATOM   1576  N   LEU   103      32.244  35.789  29.758  1.00  0.00           N  
ATOM   1577  CA  LEU   103      31.416  34.621  29.449  1.00  0.00           C  
ATOM   1578  C   LEU   103      30.232  34.480  30.420  1.00  0.00           C  
ATOM   1579  O   LEU   103      29.112  34.241  29.973  1.00  0.00           O  
ATOM   1580  CB  LEU   103      32.294  33.357  29.447  1.00  0.00           C  
ATOM   1581  CG  LEU   103      33.299  33.253  28.285  1.00  0.00           C  
ATOM   1582  CD1 LEU   103      34.186  32.025  28.499  1.00  0.00           C  
ATOM   1583  CD2 LEU   103      32.605  33.101  26.928  1.00  0.00           C  
ATOM   1584  H   LEU   103      33.206  35.635  30.052  1.00  0.00           H  
ATOM   1585  HA  LEU   103      30.982  34.754  28.458  1.00  0.00           H  
ATOM   1586  HB2 LEU   103      32.835  33.311  30.394  1.00  0.00           H  
ATOM   1587  HB3 LEU   103      31.644  32.488  29.393  1.00  0.00           H  
ATOM   1588  HG  LEU   103      33.932  34.136  28.255  1.00  0.00           H  
ATOM   1589 HD11 LEU   103      33.585  31.117  28.497  1.00  0.00           H  
ATOM   1590 HD12 LEU   103      34.932  31.969  27.706  1.00  0.00           H  
ATOM   1591 HD13 LEU   103      34.704  32.115  29.454  1.00  0.00           H  
ATOM   1592 HD21 LEU   103      32.034  33.999  26.696  1.00  0.00           H  
ATOM   1593 HD22 LEU   103      33.354  32.965  26.148  1.00  0.00           H  
ATOM   1594 HD23 LEU   103      31.936  32.241  26.940  1.00  0.00           H  
ATOM   1595  N   ALA   104      30.439  34.691  31.722  1.00  0.00           N  
ATOM   1596  CA  ALA   104      29.365  34.644  32.716  1.00  0.00           C  
ATOM   1597  C   ALA   104      28.353  35.805  32.594  1.00  0.00           C  
ATOM   1598  O   ALA   104      27.174  35.629  32.914  1.00  0.00           O  
ATOM   1599  CB  ALA   104      30.011  34.622  34.104  1.00  0.00           C  
ATOM   1600  H   ALA   104      31.391  34.834  32.051  1.00  0.00           H  
ATOM   1601  HA  ALA   104      28.811  33.713  32.583  1.00  0.00           H  
ATOM   1602  HB1 ALA   104      30.577  35.542  34.257  1.00  0.00           H  
ATOM   1603  HB2 ALA   104      29.237  34.539  34.868  1.00  0.00           H  
ATOM   1604  HB3 ALA   104      30.685  33.767  34.181  1.00  0.00           H  
ATOM   1605  N   ILE   105      28.786  36.994  32.154  1.00  0.00           N  
ATOM   1606  CA  ILE   105      27.923  38.177  31.977  1.00  0.00           C  
ATOM   1607  C   ILE   105      27.114  38.104  30.673  1.00  0.00           C  
ATOM   1608  O   ILE   105      25.921  38.412  30.684  1.00  0.00           O  
ATOM   1609  CB  ILE   105      28.773  39.471  32.079  1.00  0.00           C  
ATOM   1610  CG1 ILE   105      29.208  39.685  33.551  1.00  0.00           C  
ATOM   1611  CG2 ILE   105      28.029  40.723  31.573  1.00  0.00           C  
ATOM   1612  CD1 ILE   105      30.310  40.737  33.737  1.00  0.00           C  
ATOM   1613  H   ILE   105      29.783  37.102  31.989  1.00  0.00           H  
ATOM   1614  HA  ILE   105      27.192  38.202  32.786  1.00  0.00           H  
ATOM   1615  HB  ILE   105      29.661  39.346  31.457  1.00  0.00           H  
ATOM   1616 HG12 ILE   105      28.341  39.970  34.149  1.00  0.00           H  
ATOM   1617 HG13 ILE   105      29.586  38.748  33.960  1.00  0.00           H  
ATOM   1618 HG21 ILE   105      27.119  40.877  32.154  1.00  0.00           H  
ATOM   1619 HG22 ILE   105      28.663  41.604  31.661  1.00  0.00           H  
ATOM   1620 HG23 ILE   105      27.771  40.621  30.519  1.00  0.00           H  
ATOM   1621 HD11 ILE   105      29.931  41.734  33.511  1.00  0.00           H  
ATOM   1622 HD12 ILE   105      30.647  40.723  34.773  1.00  0.00           H  
ATOM   1623 HD13 ILE   105      31.155  40.514  33.086  1.00  0.00           H  
ATOM   1624  N   THR   106      27.740  37.717  29.556  1.00  0.00           N  
ATOM   1625  CA  THR   106      27.101  37.715  28.222  1.00  0.00           C  
ATOM   1626  C   THR   106      26.443  36.386  27.851  1.00  0.00           C  
ATOM   1627  O   THR   106      25.398  36.373  27.206  1.00  0.00           O  
ATOM   1628  CB  THR   106      28.107  38.067  27.112  1.00  0.00           C  
ATOM   1629  CG2 THR   106      28.758  39.432  27.336  1.00  0.00           C  
ATOM   1630  OG1 THR   106      29.126  37.087  27.027  1.00  0.00           O  
ATOM   1631  H   THR   106      28.727  37.490  29.614  1.00  0.00           H  
ATOM   1632  HA  THR   106      26.316  38.471  28.196  1.00  0.00           H  
ATOM   1633  HB  THR   106      27.571  38.094  26.163  1.00  0.00           H  
ATOM   1634  HG1 THR   106      29.769  37.275  27.734  1.00  0.00           H  
ATOM   1635 HG21 THR   106      29.486  39.391  28.145  1.00  0.00           H  
ATOM   1636 HG22 THR   106      29.248  39.746  26.415  1.00  0.00           H  
ATOM   1637 HG23 THR   106      27.991  40.165  27.582  1.00  0.00           H  
ATOM   1638  N   SER   107      27.047  35.264  28.249  1.00  0.00           N  
ATOM   1639  CA  SER   107      26.834  33.951  27.627  1.00  0.00           C  
ATOM   1640  C   SER   107      26.616  32.814  28.649  1.00  0.00           C  
ATOM   1641  O   SER   107      27.154  31.720  28.452  1.00  0.00           O  
ATOM   1642  CB  SER   107      28.031  33.648  26.708  1.00  0.00           C  
ATOM   1643  OG  SER   107      28.207  34.646  25.720  1.00  0.00           O  
ATOM   1644  H   SER   107      27.861  35.349  28.846  1.00  0.00           H  
ATOM   1645  HA  SER   107      25.942  33.990  27.003  1.00  0.00           H  
ATOM   1646  HB2 SER   107      28.940  33.569  27.306  1.00  0.00           H  
ATOM   1647  HB3 SER   107      27.863  32.696  26.204  1.00  0.00           H  
ATOM   1648  HG  SER   107      28.528  35.465  26.139  1.00  0.00           H  
ATOM   1649  N   PRO   108      25.847  33.010  29.745  1.00  0.00           N  
ATOM   1650  CA  PRO   108      25.890  32.146  30.931  1.00  0.00           C  
ATOM   1651  C   PRO   108      25.615  30.659  30.661  1.00  0.00           C  
ATOM   1652  O   PRO   108      26.281  29.814  31.251  1.00  0.00           O  
ATOM   1653  CB  PRO   108      24.877  32.743  31.919  1.00  0.00           C  
ATOM   1654  CG  PRO   108      23.947  33.579  31.041  1.00  0.00           C  
ATOM   1655  CD  PRO   108      24.898  34.093  29.966  1.00  0.00           C  
ATOM   1656  HA  PRO   108      26.883  32.220  31.376  1.00  0.00           H  
ATOM   1657  HB2 PRO   108      24.329  31.975  32.467  1.00  0.00           H  
ATOM   1658  HB3 PRO   108      25.400  33.398  32.617  1.00  0.00           H  
ATOM   1659  HG2 PRO   108      23.186  32.940  30.590  1.00  0.00           H  
ATOM   1660  HG3 PRO   108      23.487  34.396  31.598  1.00  0.00           H  
ATOM   1661  HD2 PRO   108      24.348  34.340  29.057  1.00  0.00           H  
ATOM   1662  HD3 PRO   108      25.425  34.972  30.342  1.00  0.00           H  
ATOM   1663  N   PHE   109      24.703  30.309  29.747  1.00  0.00           N  
ATOM   1664  CA  PHE   109      24.429  28.903  29.413  1.00  0.00           C  
ATOM   1665  C   PHE   109      25.590  28.245  28.643  1.00  0.00           C  
ATOM   1666  O   PHE   109      26.034  27.163  29.018  1.00  0.00           O  
ATOM   1667  CB  PHE   109      23.103  28.795  28.641  1.00  0.00           C  
ATOM   1668  CG  PHE   109      21.892  29.463  29.282  1.00  0.00           C  
ATOM   1669  CD1 PHE   109      21.731  29.506  30.683  1.00  0.00           C  
ATOM   1670  CD2 PHE   109      20.905  30.039  28.457  1.00  0.00           C  
ATOM   1671  CE1 PHE   109      20.612  30.144  31.249  1.00  0.00           C  
ATOM   1672  CE2 PHE   109      19.782  30.668  29.024  1.00  0.00           C  
ATOM   1673  CZ  PHE   109      19.638  30.726  30.421  1.00  0.00           C  
ATOM   1674  H   PHE   109      24.148  31.029  29.312  1.00  0.00           H  
ATOM   1675  HA  PHE   109      24.322  28.339  30.343  1.00  0.00           H  
ATOM   1676  HB2 PHE   109      23.249  29.226  27.649  1.00  0.00           H  
ATOM   1677  HB3 PHE   109      22.871  27.738  28.505  1.00  0.00           H  
ATOM   1678  HD1 PHE   109      22.460  29.049  31.338  1.00  0.00           H  
ATOM   1679  HD2 PHE   109      21.002  29.996  27.381  1.00  0.00           H  
ATOM   1680  HE1 PHE   109      20.489  30.173  32.324  1.00  0.00           H  
ATOM   1681  HE2 PHE   109      19.025  31.106  28.387  1.00  0.00           H  
ATOM   1682  HZ  PHE   109      18.771  31.206  30.858  1.00  0.00           H  
ATOM   1683  N   ARG   110      26.142  28.922  27.620  1.00  0.00           N  
ATOM   1684  CA  ARG   110      27.320  28.455  26.854  1.00  0.00           C  
ATOM   1685  C   ARG   110      28.597  28.438  27.706  1.00  0.00           C  
ATOM   1686  O   ARG   110      29.485  27.636  27.449  1.00  0.00           O  
ATOM   1687  CB  ARG   110      27.469  29.307  25.575  1.00  0.00           C  
ATOM   1688  CG  ARG   110      28.648  28.889  24.673  1.00  0.00           C  
ATOM   1689  CD  ARG   110      28.627  29.638  23.330  1.00  0.00           C  
ATOM   1690  NE  ARG   110      29.864  29.423  22.548  1.00  0.00           N  
ATOM   1691  CZ  ARG   110      30.133  29.917  21.350  1.00  0.00           C  
ATOM   1692  NH1 ARG   110      29.269  30.589  20.649  1.00  0.00           N1+
ATOM   1693  NH2 ARG   110      31.307  29.766  20.814  1.00  0.00           N  
ATOM   1694  H   ARG   110      25.775  29.840  27.419  1.00  0.00           H  
ATOM   1695  HA  ARG   110      27.151  27.414  26.565  1.00  0.00           H  
ATOM   1696  HB2 ARG   110      26.546  29.222  24.999  1.00  0.00           H  
ATOM   1697  HB3 ARG   110      27.599  30.353  25.857  1.00  0.00           H  
ATOM   1698  HG2 ARG   110      29.585  29.113  25.184  1.00  0.00           H  
ATOM   1699  HG3 ARG   110      28.599  27.815  24.482  1.00  0.00           H  
ATOM   1700  HD2 ARG   110      27.763  29.301  22.753  1.00  0.00           H  
ATOM   1701  HD3 ARG   110      28.518  30.707  23.527  1.00  0.00           H  
ATOM   1702  HE  ARG   110      30.611  28.902  22.980  1.00  0.00           H  
ATOM   1703 HH11 ARG   110      28.313  30.666  20.938  1.00  0.00           H  
ATOM   1704 HH12 ARG   110      29.564  30.982  19.766  1.00  0.00           H  
ATOM   1705 HH21 ARG   110      32.053  29.286  21.315  1.00  0.00           H  
ATOM   1706 HH22 ARG   110      31.478  30.141  19.896  1.00  0.00           H  
ATOM   1707  N   TYR   111      28.678  29.286  28.731  1.00  0.00           N  
ATOM   1708  CA  TYR   111      29.684  29.206  29.792  1.00  0.00           C  
ATOM   1709  C   TYR   111      29.501  27.931  30.636  1.00  0.00           C  
ATOM   1710  O   TYR   111      30.418  27.112  30.708  1.00  0.00           O  
ATOM   1711  CB  TYR   111      29.603  30.496  30.623  1.00  0.00           C  
ATOM   1712  CG  TYR   111      30.394  30.521  31.918  1.00  0.00           C  
ATOM   1713  CD1 TYR   111      31.795  30.673  31.902  1.00  0.00           C  
ATOM   1714  CD2 TYR   111      29.712  30.433  33.148  1.00  0.00           C  
ATOM   1715  CE1 TYR   111      32.510  30.756  33.114  1.00  0.00           C  
ATOM   1716  CE2 TYR   111      30.426  30.503  34.360  1.00  0.00           C  
ATOM   1717  CZ  TYR   111      31.826  30.674  34.347  1.00  0.00           C  
ATOM   1718  OH  TYR   111      32.500  30.769  35.523  1.00  0.00           O  
ATOM   1719  H   TYR   111      27.951  29.985  28.817  1.00  0.00           H  
ATOM   1720  HA  TYR   111      30.676  29.152  29.341  1.00  0.00           H  
ATOM   1721  HB2 TYR   111      29.919  31.329  30.000  1.00  0.00           H  
ATOM   1722  HB3 TYR   111      28.564  30.692  30.867  1.00  0.00           H  
ATOM   1723  HD1 TYR   111      32.325  30.741  30.963  1.00  0.00           H  
ATOM   1724  HD2 TYR   111      28.637  30.320  33.164  1.00  0.00           H  
ATOM   1725  HE1 TYR   111      33.582  30.890  33.112  1.00  0.00           H  
ATOM   1726  HE2 TYR   111      29.916  30.440  35.308  1.00  0.00           H  
ATOM   1727  HH  TYR   111      33.396  31.160  35.385  1.00  0.00           H  
ATOM   1728  N   GLN   112      28.306  27.711  31.198  1.00  0.00           N  
ATOM   1729  CA  GLN   112      27.990  26.561  32.059  1.00  0.00           C  
ATOM   1730  C   GLN   112      28.183  25.199  31.371  1.00  0.00           C  
ATOM   1731  O   GLN   112      28.697  24.276  31.999  1.00  0.00           O  
ATOM   1732  CB  GLN   112      26.538  26.678  32.559  1.00  0.00           C  
ATOM   1733  CG  GLN   112      26.351  27.749  33.649  1.00  0.00           C  
ATOM   1734  CD  GLN   112      24.898  28.197  33.826  1.00  0.00           C  
ATOM   1735  NE2 GLN   112      24.618  29.028  34.807  1.00  0.00           N  
ATOM   1736  OE1 GLN   112      23.982  27.815  33.116  1.00  0.00           O  
ATOM   1737  H   GLN   112      27.581  28.408  31.068  1.00  0.00           H  
ATOM   1738  HA  GLN   112      28.659  26.574  32.921  1.00  0.00           H  
ATOM   1739  HB2 GLN   112      25.900  26.903  31.704  1.00  0.00           H  
ATOM   1740  HB3 GLN   112      26.217  25.720  32.972  1.00  0.00           H  
ATOM   1741  HG2 GLN   112      26.718  27.354  34.597  1.00  0.00           H  
ATOM   1742  HG3 GLN   112      26.944  28.629  33.411  1.00  0.00           H  
ATOM   1743 HE21 GLN   112      23.650  29.271  34.916  1.00  0.00           H  
ATOM   1744 HE22 GLN   112      25.331  29.345  35.438  1.00  0.00           H  
ATOM   1745  N   SER   113      27.798  25.050  30.099  1.00  0.00           N  
ATOM   1746  CA  SER   113      27.934  23.784  29.359  1.00  0.00           C  
ATOM   1747  C   SER   113      29.267  23.616  28.610  1.00  0.00           C  
ATOM   1748  O   SER   113      29.401  22.695  27.799  1.00  0.00           O  
ATOM   1749  CB  SER   113      26.717  23.556  28.459  1.00  0.00           C  
ATOM   1750  OG  SER   113      26.654  24.474  27.390  1.00  0.00           O  
ATOM   1751  H   SER   113      27.330  25.822  29.629  1.00  0.00           H  
ATOM   1752  HA  SER   113      27.913  22.974  30.088  1.00  0.00           H  
ATOM   1753  HB2 SER   113      26.753  22.543  28.055  1.00  0.00           H  
ATOM   1754  HB3 SER   113      25.812  23.648  29.061  1.00  0.00           H  
ATOM   1755  HG  SER   113      25.802  24.309  26.950  1.00  0.00           H  
ATOM   1756  N   LEU   114      30.275  24.454  28.891  1.00  0.00           N  
ATOM   1757  CA  LEU   114      31.629  24.350  28.321  1.00  0.00           C  
ATOM   1758  C   LEU   114      32.727  24.401  29.391  1.00  0.00           C  
ATOM   1759  O   LEU   114      33.656  23.589  29.360  1.00  0.00           O  
ATOM   1760  CB  LEU   114      31.795  25.441  27.245  1.00  0.00           C  
ATOM   1761  CG  LEU   114      33.100  25.369  26.421  1.00  0.00           C  
ATOM   1762  CD1 LEU   114      32.870  25.975  25.034  1.00  0.00           C  
ATOM   1763  CD2 LEU   114      34.257  26.149  27.058  1.00  0.00           C  
ATOM   1764  H   LEU   114      30.083  25.213  29.533  1.00  0.00           H  
ATOM   1765  HA  LEU   114      31.729  23.384  27.826  1.00  0.00           H  
ATOM   1766  HB2 LEU   114      30.950  25.343  26.560  1.00  0.00           H  
ATOM   1767  HB3 LEU   114      31.724  26.423  27.713  1.00  0.00           H  
ATOM   1768  HG  LEU   114      33.394  24.326  26.293  1.00  0.00           H  
ATOM   1769 HD11 LEU   114      32.554  27.014  25.129  1.00  0.00           H  
ATOM   1770 HD12 LEU   114      33.790  25.923  24.451  1.00  0.00           H  
ATOM   1771 HD13 LEU   114      32.097  25.409  24.514  1.00  0.00           H  
ATOM   1772 HD21 LEU   114      34.538  25.717  28.014  1.00  0.00           H  
ATOM   1773 HD22 LEU   114      35.129  26.110  26.403  1.00  0.00           H  
ATOM   1774 HD23 LEU   114      33.973  27.191  27.206  1.00  0.00           H  
ATOM   1775  N   MET   115      32.649  25.344  30.331  1.00  0.00           N  
ATOM   1776  CA  MET   115      33.676  25.574  31.348  1.00  0.00           C  
ATOM   1777  C   MET   115      33.491  24.636  32.553  1.00  0.00           C  
ATOM   1778  O   MET   115      32.944  25.010  33.585  1.00  0.00           O  
ATOM   1779  CB  MET   115      33.697  27.069  31.713  1.00  0.00           C  
ATOM   1780  CG  MET   115      34.901  27.416  32.593  1.00  0.00           C  
ATOM   1781  SD  MET   115      36.537  27.109  31.862  1.00  0.00           S  
ATOM   1782  CE  MET   115      36.615  28.475  30.669  1.00  0.00           C  
ATOM   1783  H   MET   115      31.839  25.957  30.342  1.00  0.00           H  
ATOM   1784  HA  MET   115      34.643  25.339  30.905  1.00  0.00           H  
ATOM   1785  HB2 MET   115      33.742  27.666  30.802  1.00  0.00           H  
ATOM   1786  HB3 MET   115      32.780  27.332  32.244  1.00  0.00           H  
ATOM   1787  HG2 MET   115      34.838  28.469  32.869  1.00  0.00           H  
ATOM   1788  HG3 MET   115      34.829  26.833  33.508  1.00  0.00           H  
ATOM   1789  HE1 MET   115      36.517  29.425  31.194  1.00  0.00           H  
ATOM   1790  HE2 MET   115      37.574  28.453  30.151  1.00  0.00           H  
ATOM   1791  HE3 MET   115      35.813  28.378  29.938  1.00  0.00           H  
ATOM   1792  N   THR   116      33.914  23.378  32.412  1.00  0.00           N  
ATOM   1793  CA  THR   116      33.804  22.370  33.482  1.00  0.00           C  
ATOM   1794  C   THR   116      34.854  22.567  34.586  1.00  0.00           C  
ATOM   1795  O   THR   116      35.945  23.094  34.351  1.00  0.00           O  
ATOM   1796  CB  THR   116      33.871  20.931  32.935  1.00  0.00           C  
ATOM   1797  CG2 THR   116      32.960  20.695  31.731  1.00  0.00           C  
ATOM   1798  OG1 THR   116      35.182  20.584  32.548  1.00  0.00           O  
ATOM   1799  H   THR   116      34.302  23.101  31.522  1.00  0.00           H  
ATOM   1800  HA  THR   116      32.822  22.490  33.942  1.00  0.00           H  
ATOM   1801  HB  THR   116      33.564  20.251  33.730  1.00  0.00           H  
ATOM   1802  HG1 THR   116      35.102  19.820  31.961  1.00  0.00           H  
ATOM   1803 HG21 THR   116      33.320  21.243  30.860  1.00  0.00           H  
ATOM   1804 HG22 THR   116      32.931  19.631  31.492  1.00  0.00           H  
ATOM   1805 HG23 THR   116      31.948  21.025  31.966  1.00  0.00           H  
ATOM   1806  N   ARG   117      34.574  22.052  35.797  1.00  0.00           N  
ATOM   1807  CA  ARG   117      35.527  22.031  36.932  1.00  0.00           C  
ATOM   1808  C   ARG   117      36.816  21.236  36.645  1.00  0.00           C  
ATOM   1809  O   ARG   117      37.798  21.411  37.362  1.00  0.00           O  
ATOM   1810  CB  ARG   117      34.835  21.512  38.215  1.00  0.00           C  
ATOM   1811  CG  ARG   117      33.731  22.453  38.740  1.00  0.00           C  
ATOM   1812  CD  ARG   117      33.009  21.905  39.987  1.00  0.00           C  
ATOM   1813  NE  ARG   117      33.830  21.952  41.215  1.00  0.00           N  
ATOM   1814  CZ  ARG   117      33.983  22.963  42.055  1.00  0.00           C  
ATOM   1815  NH1 ARG   117      33.500  24.157  41.858  1.00  0.00           N1+
ATOM   1816  NH2 ARG   117      34.645  22.780  43.156  1.00  0.00           N  
ATOM   1817  H   ARG   117      33.653  21.664  35.943  1.00  0.00           H  
ATOM   1818  HA  ARG   117      35.863  23.053  37.119  1.00  0.00           H  
ATOM   1819  HB2 ARG   117      34.411  20.525  38.021  1.00  0.00           H  
ATOM   1820  HB3 ARG   117      35.586  21.405  38.999  1.00  0.00           H  
ATOM   1821  HG2 ARG   117      34.164  23.426  38.974  1.00  0.00           H  
ATOM   1822  HG3 ARG   117      32.984  22.593  37.958  1.00  0.00           H  
ATOM   1823  HD2 ARG   117      32.094  22.476  40.148  1.00  0.00           H  
ATOM   1824  HD3 ARG   117      32.707  20.873  39.799  1.00  0.00           H  
ATOM   1825  HE  ARG   117      34.228  21.077  41.537  1.00  0.00           H  
ATOM   1826 HH11 ARG   117      32.916  24.348  41.051  1.00  0.00           H  
ATOM   1827 HH12 ARG   117      33.632  24.869  42.569  1.00  0.00           H  
ATOM   1828 HH21 ARG   117      34.960  21.838  43.373  1.00  0.00           H  
ATOM   1829 HH22 ARG   117      34.713  23.519  43.831  1.00  0.00           H  
ATOM   1830  N   ALA   118      36.842  20.402  35.600  1.00  0.00           N  
ATOM   1831  CA  ALA   118      38.064  19.801  35.054  1.00  0.00           C  
ATOM   1832  C   ALA   118      38.793  20.763  34.093  1.00  0.00           C  
ATOM   1833  O   ALA   118      39.961  21.089  34.309  1.00  0.00           O  
ATOM   1834  CB  ALA   118      37.697  18.476  34.372  1.00  0.00           C  
ATOM   1835  H   ALA   118      35.996  20.294  35.068  1.00  0.00           H  
ATOM   1836  HA  ALA   118      38.754  19.571  35.869  1.00  0.00           H  
ATOM   1837  HB1 ALA   118      37.002  18.641  33.549  1.00  0.00           H  
ATOM   1838  HB2 ALA   118      38.602  18.005  33.982  1.00  0.00           H  
ATOM   1839  HB3 ALA   118      37.245  17.797  35.096  1.00  0.00           H  
ATOM   1840  N   ARG   119      38.095  21.299  33.076  1.00  0.00           N  
ATOM   1841  CA  ARG   119      38.670  22.206  32.060  1.00  0.00           C  
ATOM   1842  C   ARG   119      39.299  23.463  32.679  1.00  0.00           C  
ATOM   1843  O   ARG   119      40.362  23.884  32.231  1.00  0.00           O  
ATOM   1844  CB  ARG   119      37.592  22.523  31.003  1.00  0.00           C  
ATOM   1845  CG  ARG   119      38.106  23.411  29.855  1.00  0.00           C  
ATOM   1846  CD  ARG   119      37.090  23.534  28.706  1.00  0.00           C  
ATOM   1847  NE  ARG   119      37.161  22.404  27.752  1.00  0.00           N  
ATOM   1848  CZ  ARG   119      36.160  21.789  27.139  1.00  0.00           C  
ATOM   1849  NH1 ARG   119      34.906  21.956  27.444  1.00  0.00           N1+
ATOM   1850  NH2 ARG   119      36.400  20.977  26.156  1.00  0.00           N  
ATOM   1851  H   ARG   119      37.117  21.046  32.983  1.00  0.00           H  
ATOM   1852  HA  ARG   119      39.486  21.679  31.562  1.00  0.00           H  
ATOM   1853  HB2 ARG   119      37.238  21.580  30.580  1.00  0.00           H  
ATOM   1854  HB3 ARG   119      36.749  23.022  31.484  1.00  0.00           H  
ATOM   1855  HG2 ARG   119      38.294  24.410  30.249  1.00  0.00           H  
ATOM   1856  HG3 ARG   119      39.047  23.016  29.467  1.00  0.00           H  
ATOM   1857  HD2 ARG   119      36.092  23.637  29.128  1.00  0.00           H  
ATOM   1858  HD3 ARG   119      37.311  24.452  28.156  1.00  0.00           H  
ATOM   1859  HE  ARG   119      38.081  22.129  27.442  1.00  0.00           H  
ATOM   1860 HH11 ARG   119      34.637  22.575  28.199  1.00  0.00           H  
ATOM   1861 HH12 ARG   119      34.204  21.446  26.937  1.00  0.00           H  
ATOM   1862 HH21 ARG   119      37.317  20.947  25.728  1.00  0.00           H  
ATOM   1863 HH22 ARG   119      35.623  20.627  25.607  1.00  0.00           H  
ATOM   1864  N   ALA   120      38.727  24.000  33.758  1.00  0.00           N  
ATOM   1865  CA  ALA   120      39.330  25.102  34.514  1.00  0.00           C  
ATOM   1866  C   ALA   120      40.709  24.750  35.118  1.00  0.00           C  
ATOM   1867  O   ALA   120      41.621  25.576  35.070  1.00  0.00           O  
ATOM   1868  CB  ALA   120      38.336  25.550  35.589  1.00  0.00           C  
ATOM   1869  H   ALA   120      37.821  23.648  34.045  1.00  0.00           H  
ATOM   1870  HA  ALA   120      39.486  25.942  33.835  1.00  0.00           H  
ATOM   1871  HB1 ALA   120      38.127  24.733  36.282  1.00  0.00           H  
ATOM   1872  HB2 ALA   120      38.749  26.396  36.139  1.00  0.00           H  
ATOM   1873  HB3 ALA   120      37.411  25.870  35.111  1.00  0.00           H  
ATOM   1874  N   LYS   121      40.913  23.519  35.621  1.00  0.00           N  
ATOM   1875  CA  LYS   121      42.238  23.060  36.085  1.00  0.00           C  
ATOM   1876  C   LYS   121      43.213  22.869  34.923  1.00  0.00           C  
ATOM   1877  O   LYS   121      44.373  23.240  35.052  1.00  0.00           O  
ATOM   1878  CB  LYS   121      42.153  21.762  36.907  1.00  0.00           C  
ATOM   1879  CG  LYS   121      41.283  21.884  38.165  1.00  0.00           C  
ATOM   1880  CD  LYS   121      41.493  20.673  39.090  1.00  0.00           C  
ATOM   1881  CE  LYS   121      40.322  20.444  40.055  1.00  0.00           C  
ATOM   1882  NZ  LYS   121      39.135  19.898  39.356  1.00  0.00           N1+
ATOM   1883  H   LYS   121      40.164  22.841  35.561  1.00  0.00           H  
ATOM   1884  HA  LYS   121      42.674  23.833  36.721  1.00  0.00           H  
ATOM   1885  HB2 LYS   121      41.768  20.954  36.283  1.00  0.00           H  
ATOM   1886  HB3 LYS   121      43.167  21.494  37.213  1.00  0.00           H  
ATOM   1887  HG2 LYS   121      41.551  22.790  38.711  1.00  0.00           H  
ATOM   1888  HG3 LYS   121      40.241  21.953  37.861  1.00  0.00           H  
ATOM   1889  HD2 LYS   121      41.648  19.773  38.494  1.00  0.00           H  
ATOM   1890  HD3 LYS   121      42.402  20.836  39.672  1.00  0.00           H  
ATOM   1891  HE2 LYS   121      40.637  19.729  40.822  1.00  0.00           H  
ATOM   1892  HE3 LYS   121      40.071  21.384  40.553  1.00  0.00           H  
ATOM   1893  HZ1 LYS   121      39.365  19.007  38.912  1.00  0.00           H  
ATOM   1894  HZ2 LYS   121      38.369  19.741  40.008  1.00  0.00           H  
ATOM   1895  HZ3 LYS   121      38.799  20.528  38.636  1.00  0.00           H  
ATOM   1896  N   VAL   122      42.750  22.356  33.778  1.00  0.00           N  
ATOM   1897  CA  VAL   122      43.574  22.229  32.556  1.00  0.00           C  
ATOM   1898  C   VAL   122      44.085  23.598  32.082  1.00  0.00           C  
ATOM   1899  O   VAL   122      45.249  23.715  31.695  1.00  0.00           O  
ATOM   1900  CB  VAL   122      42.806  21.493  31.435  1.00  0.00           C  
ATOM   1901  CG1 VAL   122      43.610  21.398  30.131  1.00  0.00           C  
ATOM   1902  CG2 VAL   122      42.447  20.063  31.859  1.00  0.00           C  
ATOM   1903  H   VAL   122      41.789  22.036  33.759  1.00  0.00           H  
ATOM   1904  HA  VAL   122      44.456  21.635  32.798  1.00  0.00           H  
ATOM   1905  HB  VAL   122      41.883  22.029  31.220  1.00  0.00           H  
ATOM   1906 HG11 VAL   122      44.569  20.911  30.314  1.00  0.00           H  
ATOM   1907 HG12 VAL   122      43.054  20.817  29.393  1.00  0.00           H  
ATOM   1908 HG13 VAL   122      43.784  22.389  29.715  1.00  0.00           H  
ATOM   1909 HG21 VAL   122      41.818  20.070  32.748  1.00  0.00           H  
ATOM   1910 HG22 VAL   122      41.896  19.566  31.059  1.00  0.00           H  
ATOM   1911 HG23 VAL   122      43.354  19.495  32.070  1.00  0.00           H  
ATOM   1912  N   ILE   123      43.257  24.645  32.177  1.00  0.00           N  
ATOM   1913  CA  ILE   123      43.657  26.038  31.914  1.00  0.00           C  
ATOM   1914  C   ILE   123      44.715  26.508  32.926  1.00  0.00           C  
ATOM   1915  O   ILE   123      45.788  26.939  32.513  1.00  0.00           O  
ATOM   1916  CB  ILE   123      42.412  26.959  31.875  1.00  0.00           C  
ATOM   1917  CG1 ILE   123      41.566  26.646  30.617  1.00  0.00           C  
ATOM   1918  CG2 ILE   123      42.791  28.453  31.894  1.00  0.00           C  
ATOM   1919  CD1 ILE   123      40.122  27.155  30.707  1.00  0.00           C  
ATOM   1920  H   ILE   123      42.295  24.468  32.446  1.00  0.00           H  
ATOM   1921  HA  ILE   123      44.131  26.083  30.933  1.00  0.00           H  
ATOM   1922  HB  ILE   123      41.808  26.758  32.759  1.00  0.00           H  
ATOM   1923 HG12 ILE   123      42.045  27.078  29.737  1.00  0.00           H  
ATOM   1924 HG13 ILE   123      41.514  25.569  30.465  1.00  0.00           H  
ATOM   1925 HG21 ILE   123      43.456  28.687  31.061  1.00  0.00           H  
ATOM   1926 HG22 ILE   123      41.901  29.076  31.819  1.00  0.00           H  
ATOM   1927 HG23 ILE   123      43.289  28.714  32.828  1.00  0.00           H  
ATOM   1928 HD11 ILE   123      40.099  28.243  30.756  1.00  0.00           H  
ATOM   1929 HD12 ILE   123      39.573  26.835  29.821  1.00  0.00           H  
ATOM   1930 HD13 ILE   123      39.638  26.740  31.591  1.00  0.00           H  
ATOM   1931  N   ILE   124      44.471  26.369  34.236  1.00  0.00           N  
ATOM   1932  CA  ILE   124      45.417  26.810  35.281  1.00  0.00           C  
ATOM   1933  C   ILE   124      46.772  26.091  35.151  1.00  0.00           C  
ATOM   1934  O   ILE   124      47.815  26.742  35.103  1.00  0.00           O  
ATOM   1935  CB  ILE   124      44.787  26.640  36.686  1.00  0.00           C  
ATOM   1936  CG1 ILE   124      43.612  27.631  36.869  1.00  0.00           C  
ATOM   1937  CG2 ILE   124      45.815  26.850  37.815  1.00  0.00           C  
ATOM   1938  CD1 ILE   124      42.675  27.261  38.026  1.00  0.00           C  
ATOM   1939  H   ILE   124      43.568  26.005  34.523  1.00  0.00           H  
ATOM   1940  HA  ILE   124      45.620  27.873  35.135  1.00  0.00           H  
ATOM   1941  HB  ILE   124      44.405  25.621  36.763  1.00  0.00           H  
ATOM   1942 HG12 ILE   124      44.002  28.637  37.029  1.00  0.00           H  
ATOM   1943 HG13 ILE   124      43.007  27.658  35.963  1.00  0.00           H  
ATOM   1944 HG21 ILE   124      46.247  27.850  37.746  1.00  0.00           H  
ATOM   1945 HG22 ILE   124      45.343  26.740  38.790  1.00  0.00           H  
ATOM   1946 HG23 ILE   124      46.614  26.111  37.758  1.00  0.00           H  
ATOM   1947 HD11 ILE   124      43.190  27.349  38.982  1.00  0.00           H  
ATOM   1948 HD12 ILE   124      41.822  27.939  38.033  1.00  0.00           H  
ATOM   1949 HD13 ILE   124      42.311  26.241  37.898  1.00  0.00           H  
ATOM   1950  N   CYS   125      46.782  24.763  35.012  1.00  0.00           N  
ATOM   1951  CA  CYS   125      48.013  23.994  34.804  1.00  0.00           C  
ATOM   1952  C   CYS   125      48.706  24.318  33.466  1.00  0.00           C  
ATOM   1953  O   CYS   125      49.921  24.161  33.372  1.00  0.00           O  
ATOM   1954  CB  CYS   125      47.703  22.495  34.924  1.00  0.00           C  
ATOM   1955  SG  CYS   125      47.231  22.094  36.635  1.00  0.00           S  
ATOM   1956  H   CYS   125      45.905  24.256  35.076  1.00  0.00           H  
ATOM   1957  HA  CYS   125      48.724  24.258  35.589  1.00  0.00           H  
ATOM   1958  HB2 CYS   125      46.894  22.230  34.241  1.00  0.00           H  
ATOM   1959  HB3 CYS   125      48.595  21.923  34.659  1.00  0.00           H  
ATOM   1960  HG  CYS   125      47.015  20.785  36.448  1.00  0.00           H  
ATOM   1961  N   THR   126      47.977  24.801  32.451  1.00  0.00           N  
ATOM   1962  CA  THR   126      48.580  25.343  31.219  1.00  0.00           C  
ATOM   1963  C   THR   126      49.261  26.690  31.474  1.00  0.00           C  
ATOM   1964  O   THR   126      50.405  26.861  31.064  1.00  0.00           O  
ATOM   1965  CB  THR   126      47.553  25.446  30.078  1.00  0.00           C  
ATOM   1966  CG2 THR   126      48.121  26.070  28.804  1.00  0.00           C  
ATOM   1967  OG1 THR   126      47.109  24.151  29.728  1.00  0.00           O  
ATOM   1968  H   THR   126      46.979  24.909  32.582  1.00  0.00           H  
ATOM   1969  HA  THR   126      49.360  24.658  30.888  1.00  0.00           H  
ATOM   1970  HB  THR   126      46.696  26.036  30.396  1.00  0.00           H  
ATOM   1971  HG1 THR   126      46.495  23.883  30.438  1.00  0.00           H  
ATOM   1972 HG21 THR   126      49.060  25.587  28.532  1.00  0.00           H  
ATOM   1973 HG22 THR   126      47.405  25.962  27.989  1.00  0.00           H  
ATOM   1974 HG23 THR   126      48.296  27.133  28.963  1.00  0.00           H  
ATOM   1975  N   VAL   127      48.620  27.616  32.199  1.00  0.00           N  
ATOM   1976  CA  VAL   127      49.200  28.927  32.561  1.00  0.00           C  
ATOM   1977  C   VAL   127      50.492  28.764  33.367  1.00  0.00           C  
ATOM   1978  O   VAL   127      51.533  29.285  32.975  1.00  0.00           O  
ATOM   1979  CB  VAL   127      48.166  29.799  33.309  1.00  0.00           C  
ATOM   1980  CG1 VAL   127      48.788  31.038  33.966  1.00  0.00           C  
ATOM   1981  CG2 VAL   127      47.070  30.267  32.342  1.00  0.00           C  
ATOM   1982  H   VAL   127      47.675  27.414  32.512  1.00  0.00           H  
ATOM   1983  HA  VAL   127      49.475  29.452  31.645  1.00  0.00           H  
ATOM   1984  HB  VAL   127      47.698  29.208  34.096  1.00  0.00           H  
ATOM   1985 HG11 VAL   127      49.392  31.580  33.239  1.00  0.00           H  
ATOM   1986 HG12 VAL   127      48.007  31.696  34.348  1.00  0.00           H  
ATOM   1987 HG13 VAL   127      49.417  30.743  34.806  1.00  0.00           H  
ATOM   1988 HG21 VAL   127      46.560  29.412  31.903  1.00  0.00           H  
ATOM   1989 HG22 VAL   127      46.337  30.872  32.876  1.00  0.00           H  
ATOM   1990 HG23 VAL   127      47.507  30.868  31.543  1.00  0.00           H  
ATOM   1991  N   TRP   128      50.473  27.975  34.444  1.00  0.00           N  
ATOM   1992  CA  TRP   128      51.670  27.739  35.265  1.00  0.00           C  
ATOM   1993  C   TRP   128      52.772  26.957  34.519  1.00  0.00           C  
ATOM   1994  O   TRP   128      53.956  27.170  34.786  1.00  0.00           O  
ATOM   1995  CB  TRP   128      51.251  27.064  36.577  1.00  0.00           C  
ATOM   1996  CG  TRP   128      50.618  27.980  37.589  1.00  0.00           C  
ATOM   1997  CD1 TRP   128      49.318  28.356  37.626  1.00  0.00           C  
ATOM   1998  CD2 TRP   128      51.258  28.693  38.697  1.00  0.00           C  
ATOM   1999  CE2 TRP   128      50.257  29.434  39.399  1.00  0.00           C  
ATOM   2000  CE3 TRP   128      52.582  28.784  39.182  1.00  0.00           C  
ATOM   2001  NE1 TRP   128      49.100  29.217  38.684  1.00  0.00           N  
ATOM   2002  CZ2 TRP   128      50.547  30.194  40.541  1.00  0.00           C  
ATOM   2003  CZ3 TRP   128      52.886  29.555  40.323  1.00  0.00           C  
ATOM   2004  CH2 TRP   128      51.872  30.246  41.009  1.00  0.00           C  
ATOM   2005  H   TRP   128      49.591  27.563  34.730  1.00  0.00           H  
ATOM   2006  HA  TRP   128      52.108  28.707  35.517  1.00  0.00           H  
ATOM   2007  HB2 TRP   128      50.572  26.237  36.363  1.00  0.00           H  
ATOM   2008  HB3 TRP   128      52.142  26.638  37.041  1.00  0.00           H  
ATOM   2009  HD1 TRP   128      48.561  28.043  36.925  1.00  0.00           H  
ATOM   2010  HE1 TRP   128      48.202  29.662  38.869  1.00  0.00           H  
ATOM   2011  HE3 TRP   128      53.367  28.255  38.664  1.00  0.00           H  
ATOM   2012  HZ2 TRP   128      49.760  30.740  41.042  1.00  0.00           H  
ATOM   2013  HZ3 TRP   128      53.905  29.621  40.679  1.00  0.00           H  
ATOM   2014  HH2 TRP   128      52.115  30.824  41.889  1.00  0.00           H  
ATOM   2015  N   ALA   129      52.424  26.106  33.544  1.00  0.00           N  
ATOM   2016  CA  ALA   129      53.407  25.496  32.644  1.00  0.00           C  
ATOM   2017  C   ALA   129      54.023  26.517  31.667  1.00  0.00           C  
ATOM   2018  O   ALA   129      55.236  26.493  31.455  1.00  0.00           O  
ATOM   2019  CB  ALA   129      52.759  24.324  31.897  1.00  0.00           C  
ATOM   2020  H   ALA   129      51.443  25.936  33.367  1.00  0.00           H  
ATOM   2021  HA  ALA   129      54.225  25.096  33.245  1.00  0.00           H  
ATOM   2022  HB1 ALA   129      51.915  24.674  31.303  1.00  0.00           H  
ATOM   2023  HB2 ALA   129      53.495  23.862  31.238  1.00  0.00           H  
ATOM   2024  HB3 ALA   129      52.414  23.579  32.614  1.00  0.00           H  
ATOM   2025  N   ILE   130      53.229  27.444  31.112  1.00  0.00           N  
ATOM   2026  CA  ILE   130      53.730  28.559  30.290  1.00  0.00           C  
ATOM   2027  C   ILE   130      54.709  29.410  31.106  1.00  0.00           C  
ATOM   2028  O   ILE   130      55.816  29.658  30.635  1.00  0.00           O  
ATOM   2029  CB  ILE   130      52.563  29.387  29.694  1.00  0.00           C  
ATOM   2030  CG1 ILE   130      51.857  28.573  28.585  1.00  0.00           C  
ATOM   2031  CG2 ILE   130      53.040  30.740  29.128  1.00  0.00           C  
ATOM   2032  CD1 ILE   130      50.462  29.103  28.228  1.00  0.00           C  
ATOM   2033  H   ILE   130      52.234  27.412  31.316  1.00  0.00           H  
ATOM   2034  HA  ILE   130      54.303  28.145  29.460  1.00  0.00           H  
ATOM   2035  HB  ILE   130      51.843  29.594  30.485  1.00  0.00           H  
ATOM   2036 HG12 ILE   130      52.478  28.563  27.687  1.00  0.00           H  
ATOM   2037 HG13 ILE   130      51.736  27.540  28.909  1.00  0.00           H  
ATOM   2038 HG21 ILE   130      53.812  30.587  28.375  1.00  0.00           H  
ATOM   2039 HG22 ILE   130      52.205  31.285  28.687  1.00  0.00           H  
ATOM   2040 HG23 ILE   130      53.436  31.369  29.927  1.00  0.00           H  
ATOM   2041 HD11 ILE   130      50.527  30.097  27.787  1.00  0.00           H  
ATOM   2042 HD12 ILE   130      49.996  28.433  27.505  1.00  0.00           H  
ATOM   2043 HD13 ILE   130      49.841  29.145  29.124  1.00  0.00           H  
ATOM   2044  N   SER   131      54.373  29.759  32.353  1.00  0.00           N  
ATOM   2045  CA  SER   131      55.286  30.457  33.268  1.00  0.00           C  
ATOM   2046  C   SER   131      56.638  29.748  33.413  1.00  0.00           C  
ATOM   2047  O   SER   131      57.681  30.386  33.284  1.00  0.00           O  
ATOM   2048  CB  SER   131      54.648  30.590  34.652  1.00  0.00           C  
ATOM   2049  OG  SER   131      53.496  31.397  34.610  1.00  0.00           O  
ATOM   2050  H   SER   131      53.420  29.594  32.666  1.00  0.00           H  
ATOM   2051  HA  SER   131      55.476  31.458  32.881  1.00  0.00           H  
ATOM   2052  HB2 SER   131      54.388  29.609  35.045  1.00  0.00           H  
ATOM   2053  HB3 SER   131      55.365  31.046  35.324  1.00  0.00           H  
ATOM   2054  HG  SER   131      53.455  31.887  35.442  1.00  0.00           H  
ATOM   2055  N   ALA   132      56.647  28.429  33.641  1.00  0.00           N  
ATOM   2056  CA  ALA   132      57.883  27.657  33.813  1.00  0.00           C  
ATOM   2057  C   ALA   132      58.717  27.542  32.518  1.00  0.00           C  
ATOM   2058  O   ALA   132      59.950  27.519  32.571  1.00  0.00           O  
ATOM   2059  CB  ALA   132      57.503  26.277  34.362  1.00  0.00           C  
ATOM   2060  H   ALA   132      55.760  27.948  33.742  1.00  0.00           H  
ATOM   2061  HA  ALA   132      58.507  28.162  34.552  1.00  0.00           H  
ATOM   2062  HB1 ALA   132      56.883  25.744  33.640  1.00  0.00           H  
ATOM   2063  HB2 ALA   132      58.407  25.699  34.553  1.00  0.00           H  
ATOM   2064  HB3 ALA   132      56.949  26.389  35.295  1.00  0.00           H  
ATOM   2065  N   LEU   133      58.051  27.493  31.358  1.00  0.00           N  
ATOM   2066  CA  LEU   133      58.684  27.517  30.035  1.00  0.00           C  
ATOM   2067  C   LEU   133      59.203  28.912  29.639  1.00  0.00           C  
ATOM   2068  O   LEU   133      60.123  28.995  28.830  1.00  0.00           O  
ATOM   2069  CB  LEU   133      57.687  26.986  28.988  1.00  0.00           C  
ATOM   2070  CG  LEU   133      57.359  25.485  29.120  1.00  0.00           C  
ATOM   2071  CD1 LEU   133      56.176  25.135  28.216  1.00  0.00           C  
ATOM   2072  CD2 LEU   133      58.543  24.600  28.721  1.00  0.00           C  
ATOM   2073  H   LEU   133      57.036  27.474  31.397  1.00  0.00           H  
ATOM   2074  HA  LEU   133      59.558  26.866  30.054  1.00  0.00           H  
ATOM   2075  HB2 LEU   133      56.764  27.561  29.074  1.00  0.00           H  
ATOM   2076  HB3 LEU   133      58.094  27.163  27.991  1.00  0.00           H  
ATOM   2077  HG  LEU   133      57.088  25.248  30.147  1.00  0.00           H  
ATOM   2078 HD11 LEU   133      56.420  25.350  27.176  1.00  0.00           H  
ATOM   2079 HD12 LEU   133      55.935  24.077  28.320  1.00  0.00           H  
ATOM   2080 HD13 LEU   133      55.306  25.719  28.519  1.00  0.00           H  
ATOM   2081 HD21 LEU   133      59.371  24.756  29.409  1.00  0.00           H  
ATOM   2082 HD22 LEU   133      58.249  23.551  28.768  1.00  0.00           H  
ATOM   2083 HD23 LEU   133      58.864  24.836  27.706  1.00  0.00           H  
ATOM   2084  N   VAL   134      58.648  29.993  30.199  1.00  0.00           N  
ATOM   2085  CA  VAL   134      59.158  31.366  30.033  1.00  0.00           C  
ATOM   2086  C   VAL   134      60.329  31.656  30.976  1.00  0.00           C  
ATOM   2087  O   VAL   134      61.302  32.273  30.542  1.00  0.00           O  
ATOM   2088  CB  VAL   134      58.025  32.404  30.205  1.00  0.00           C  
ATOM   2089  CG1 VAL   134      58.531  33.854  30.256  1.00  0.00           C  
ATOM   2090  CG2 VAL   134      57.044  32.333  29.028  1.00  0.00           C  
ATOM   2091  H   VAL   134      57.818  29.858  30.768  1.00  0.00           H  
ATOM   2092  HA  VAL   134      59.547  31.473  29.020  1.00  0.00           H  
ATOM   2093  HB  VAL   134      57.485  32.197  31.129  1.00  0.00           H  
ATOM   2094 HG11 VAL   134      59.128  34.078  29.373  1.00  0.00           H  
ATOM   2095 HG12 VAL   134      57.684  34.541  30.302  1.00  0.00           H  
ATOM   2096 HG13 VAL   134      59.134  34.015  31.149  1.00  0.00           H  
ATOM   2097 HG21 VAL   134      56.651  31.324  28.919  1.00  0.00           H  
ATOM   2098 HG22 VAL   134      56.210  33.009  29.216  1.00  0.00           H  
ATOM   2099 HG23 VAL   134      57.543  32.620  28.103  1.00  0.00           H  
ATOM   2100  N   SER   135      60.270  31.238  32.246  1.00  0.00           N  
ATOM   2101  CA  SER   135      61.297  31.570  33.243  1.00  0.00           C  
ATOM   2102  C   SER   135      62.387  30.497  33.386  1.00  0.00           C  
ATOM   2103  O   SER   135      63.453  30.624  32.784  1.00  0.00           O  
ATOM   2104  CB  SER   135      60.659  32.015  34.566  1.00  0.00           C  
ATOM   2105  OG  SER   135      60.155  30.969  35.370  1.00  0.00           O  
ATOM   2106  H   SER   135      59.426  30.773  32.569  1.00  0.00           H  
ATOM   2107  HA  SER   135      61.824  32.457  32.890  1.00  0.00           H  
ATOM   2108  HB2 SER   135      61.414  32.550  35.135  1.00  0.00           H  
ATOM   2109  HB3 SER   135      59.846  32.705  34.354  1.00  0.00           H  
ATOM   2110  HG  SER   135      60.155  31.313  36.284  1.00  0.00           H  
ATOM   2111  N   PHE   136      62.142  29.437  34.160  1.00  0.00           N  
ATOM   2112  CA  PHE   136      63.167  28.484  34.602  1.00  0.00           C  
ATOM   2113  C   PHE   136      63.919  27.808  33.450  1.00  0.00           C  
ATOM   2114  O   PHE   136      65.133  27.637  33.555  1.00  0.00           O  
ATOM   2115  CB  PHE   136      62.534  27.421  35.515  1.00  0.00           C  
ATOM   2116  CG  PHE   136      62.268  27.898  36.930  1.00  0.00           C  
ATOM   2117  CD1 PHE   136      63.279  27.785  37.904  1.00  0.00           C  
ATOM   2118  CD2 PHE   136      61.035  28.483  37.273  1.00  0.00           C  
ATOM   2119  CE1 PHE   136      63.063  28.263  39.209  1.00  0.00           C  
ATOM   2120  CE2 PHE   136      60.826  28.974  38.574  1.00  0.00           C  
ATOM   2121  CZ  PHE   136      61.839  28.867  39.542  1.00  0.00           C  
ATOM   2122  H   PHE   136      61.242  29.425  34.623  1.00  0.00           H  
ATOM   2123  HA  PHE   136      63.916  29.030  35.180  1.00  0.00           H  
ATOM   2124  HB2 PHE   136      61.605  27.061  35.068  1.00  0.00           H  
ATOM   2125  HB3 PHE   136      63.211  26.567  35.577  1.00  0.00           H  
ATOM   2126  HD1 PHE   136      64.234  27.350  37.646  1.00  0.00           H  
ATOM   2127  HD2 PHE   136      60.254  28.576  36.532  1.00  0.00           H  
ATOM   2128  HE1 PHE   136      63.846  28.187  39.949  1.00  0.00           H  
ATOM   2129  HE2 PHE   136      59.891  29.450  38.828  1.00  0.00           H  
ATOM   2130  HZ  PHE   136      61.680  29.256  40.538  1.00  0.00           H  
ATOM   2131  N   LEU   137      63.242  27.437  32.356  1.00  0.00           N  
ATOM   2132  CA  LEU   137      63.909  26.808  31.211  1.00  0.00           C  
ATOM   2133  C   LEU   137      64.906  27.772  30.514  1.00  0.00           C  
ATOM   2134  O   LEU   137      66.101  27.463  30.525  1.00  0.00           O  
ATOM   2135  CB  LEU   137      62.863  26.106  30.315  1.00  0.00           C  
ATOM   2136  CG  LEU   137      63.374  25.689  28.921  1.00  0.00           C  
ATOM   2137  CD1 LEU   137      64.446  24.602  29.010  1.00  0.00           C  
ATOM   2138  CD2 LEU   137      62.217  25.151  28.080  1.00  0.00           C  
ATOM   2139  H   LEU   137      62.245  27.613  32.320  1.00  0.00           H  
ATOM   2140  HA  LEU   137      64.538  26.011  31.612  1.00  0.00           H  
ATOM   2141  HB2 LEU   137      62.510  25.217  30.839  1.00  0.00           H  
ATOM   2142  HB3 LEU   137      61.993  26.748  30.197  1.00  0.00           H  
ATOM   2143  HG  LEU   137      63.788  26.554  28.405  1.00  0.00           H  
ATOM   2144 HD11 LEU   137      64.047  23.714  29.501  1.00  0.00           H  
ATOM   2145 HD12 LEU   137      64.789  24.342  28.010  1.00  0.00           H  
ATOM   2146 HD13 LEU   137      65.301  24.971  29.575  1.00  0.00           H  
ATOM   2147 HD21 LEU   137      61.453  25.924  27.976  1.00  0.00           H  
ATOM   2148 HD22 LEU   137      62.576  24.885  27.087  1.00  0.00           H  
ATOM   2149 HD23 LEU   137      61.780  24.273  28.556  1.00  0.00           H  
ATOM   2150  N   PRO   138      64.506  28.941  29.965  1.00  0.00           N  
ATOM   2151  CA  PRO   138      65.452  29.875  29.348  1.00  0.00           C  
ATOM   2152  C   PRO   138      66.485  30.472  30.311  1.00  0.00           C  
ATOM   2153  O   PRO   138      67.621  30.729  29.903  1.00  0.00           O  
ATOM   2154  CB  PRO   138      64.596  30.989  28.739  1.00  0.00           C  
ATOM   2155  CG  PRO   138      63.266  30.298  28.465  1.00  0.00           C  
ATOM   2156  CD  PRO   138      63.145  29.359  29.659  1.00  0.00           C  
ATOM   2157  HA  PRO   138      65.979  29.349  28.552  1.00  0.00           H  
ATOM   2158  HB2 PRO   138      64.441  31.781  29.474  1.00  0.00           H  
ATOM   2159  HB3 PRO   138      65.040  31.392  27.828  1.00  0.00           H  
ATOM   2160  HG2 PRO   138      62.435  31.001  28.415  1.00  0.00           H  
ATOM   2161  HG3 PRO   138      63.333  29.715  27.545  1.00  0.00           H  
ATOM   2162  HD2 PRO   138      62.710  29.884  30.508  1.00  0.00           H  
ATOM   2163  HD3 PRO   138      62.517  28.528  29.367  1.00  0.00           H  
ATOM   2164  N   ILE   139      66.118  30.708  31.577  1.00  0.00           N  
ATOM   2165  CA  ILE   139      67.034  31.309  32.551  1.00  0.00           C  
ATOM   2166  C   ILE   139      68.117  30.301  32.965  1.00  0.00           C  
ATOM   2167  O   ILE   139      69.305  30.555  32.754  1.00  0.00           O  
ATOM   2168  CB  ILE   139      66.285  31.956  33.738  1.00  0.00           C  
ATOM   2169  CG1 ILE   139      65.457  33.168  33.240  1.00  0.00           C  
ATOM   2170  CG2 ILE   139      67.285  32.417  34.815  1.00  0.00           C  
ATOM   2171  CD1 ILE   139      64.431  33.681  34.258  1.00  0.00           C  
ATOM   2172  H   ILE   139      65.158  30.526  31.861  1.00  0.00           H  
ATOM   2173  HA  ILE   139      67.537  32.127  32.052  1.00  0.00           H  
ATOM   2174  HB  ILE   139      65.616  31.214  34.175  1.00  0.00           H  
ATOM   2175 HG12 ILE   139      66.129  33.983  32.968  1.00  0.00           H  
ATOM   2176 HG13 ILE   139      64.902  32.889  32.344  1.00  0.00           H  
ATOM   2177 HG21 ILE   139      68.032  33.084  34.383  1.00  0.00           H  
ATOM   2178 HG22 ILE   139      66.770  32.943  35.617  1.00  0.00           H  
ATOM   2179 HG23 ILE   139      67.778  31.554  35.259  1.00  0.00           H  
ATOM   2180 HD11 ILE   139      64.927  34.072  35.144  1.00  0.00           H  
ATOM   2181 HD12 ILE   139      63.841  34.480  33.808  1.00  0.00           H  
ATOM   2182 HD13 ILE   139      63.767  32.868  34.542  1.00  0.00           H  
ATOM   2183  N   MET   140      67.735  29.131  33.490  1.00  0.00           N  
ATOM   2184  CA  MET   140      68.704  28.178  34.051  1.00  0.00           C  
ATOM   2185  C   MET   140      69.541  27.455  32.980  1.00  0.00           C  
ATOM   2186  O   MET   140      70.636  26.999  33.292  1.00  0.00           O  
ATOM   2187  CB  MET   140      68.017  27.183  35.001  1.00  0.00           C  
ATOM   2188  CG  MET   140      67.178  27.849  36.108  1.00  0.00           C  
ATOM   2189  SD  MET   140      68.038  29.016  37.204  1.00  0.00           S  
ATOM   2190  CE  MET   140      69.120  27.917  38.159  1.00  0.00           C  
ATOM   2191  H   MET   140      66.746  28.922  33.578  1.00  0.00           H  
ATOM   2192  HA  MET   140      69.414  28.749  34.648  1.00  0.00           H  
ATOM   2193  HB2 MET   140      67.369  26.528  34.419  1.00  0.00           H  
ATOM   2194  HB3 MET   140      68.782  26.561  35.468  1.00  0.00           H  
ATOM   2195  HG2 MET   140      66.354  28.391  35.646  1.00  0.00           H  
ATOM   2196  HG3 MET   140      66.740  27.062  36.724  1.00  0.00           H  
ATOM   2197  HE1 MET   140      69.821  27.418  37.493  1.00  0.00           H  
ATOM   2198  HE2 MET   140      69.676  28.506  38.888  1.00  0.00           H  
ATOM   2199  HE3 MET   140      68.520  27.175  38.683  1.00  0.00           H  
ATOM   2200  N   MET   141      69.090  27.395  31.718  1.00  0.00           N  
ATOM   2201  CA  MET   141      69.908  26.935  30.572  1.00  0.00           C  
ATOM   2202  C   MET   141      70.788  28.048  29.954  1.00  0.00           C  
ATOM   2203  O   MET   141      71.429  27.834  28.921  1.00  0.00           O  
ATOM   2204  CB  MET   141      69.013  26.290  29.498  1.00  0.00           C  
ATOM   2205  CG  MET   141      68.290  25.028  29.985  1.00  0.00           C  
ATOM   2206  SD  MET   141      69.337  23.611  30.457  1.00  0.00           S  
ATOM   2207  CE  MET   141      70.063  23.168  28.853  1.00  0.00           C  
ATOM   2208  H   MET   141      68.148  27.726  31.536  1.00  0.00           H  
ATOM   2209  HA  MET   141      70.602  26.168  30.928  1.00  0.00           H  
ATOM   2210  HB2 MET   141      68.281  27.017  29.142  1.00  0.00           H  
ATOM   2211  HB3 MET   141      69.622  26.013  28.644  1.00  0.00           H  
ATOM   2212  HG2 MET   141      67.666  25.300  30.831  1.00  0.00           H  
ATOM   2213  HG3 MET   141      67.620  24.699  29.194  1.00  0.00           H  
ATOM   2214  HE1 MET   141      70.689  23.987  28.499  1.00  0.00           H  
ATOM   2215  HE2 MET   141      70.674  22.274  28.977  1.00  0.00           H  
ATOM   2216  HE3 MET   141      69.265  22.970  28.138  1.00  0.00           H  
ATOM   2217  N   HIE   142      70.834  29.238  30.570  1.00  0.00           N  
ATOM   2218  CA  HIE   142      71.623  30.414  30.152  1.00  0.00           C  
ATOM   2219  C   HIE   142      71.216  31.009  28.789  1.00  0.00           C  
ATOM   2220  O   HIE   142      71.961  31.799  28.207  1.00  0.00           O  
ATOM   2221  CB  HIE   142      73.142  30.142  30.265  1.00  0.00           C  
ATOM   2222  CG  HIE   142      73.658  29.694  31.615  1.00  0.00           C  
ATOM   2223  CD2 HIE   142      72.990  29.752  32.809  1.00  0.00           C  
ATOM   2224  ND1 HIE   142      74.937  29.170  31.843  1.00  0.00           N  
ATOM   2225  CE1 HIE   142      74.969  28.872  33.157  1.00  0.00           C  
ATOM   2226  NE2 HIE   142      73.821  29.224  33.765  1.00  0.00           N  
ATOM   2227  H   HIE   142      70.295  29.341  31.423  1.00  0.00           H  
ATOM   2228  HA  HIE   142      71.407  31.199  30.877  1.00  0.00           H  
ATOM   2229  HB2 HIE   142      73.423  29.385  29.535  1.00  0.00           H  
ATOM   2230  HB3 HIE   142      73.688  31.045  30.002  1.00  0.00           H  
ATOM   2231  HD2 HIE   142      71.990  30.130  32.972  1.00  0.00           H  
ATOM   2232  HE1 HIE   142      75.803  28.419  33.672  1.00  0.00           H  
ATOM   2233  HE2 HIE   142      73.593  29.106  34.758  1.00  0.00           H  
ATOM   2234  N   TRP   143      70.020  30.703  28.275  1.00  0.00           N  
ATOM   2235  CA  TRP   143      69.494  31.262  27.014  1.00  0.00           C  
ATOM   2236  C   TRP   143      69.128  32.757  27.117  1.00  0.00           C  
ATOM   2237  O   TRP   143      69.040  33.440  26.100  1.00  0.00           O  
ATOM   2238  CB  TRP   143      68.282  30.435  26.554  1.00  0.00           C  
ATOM   2239  CG  TRP   143      68.472  28.959  26.311  1.00  0.00           C  
ATOM   2240  CD1 TRP   143      69.648  28.287  26.266  1.00  0.00           C  
ATOM   2241  CD2 TRP   143      67.438  27.954  26.042  1.00  0.00           C  
ATOM   2242  CE2 TRP   143      68.072  26.688  25.846  1.00  0.00           C  
ATOM   2243  CE3 TRP   143      66.028  27.983  25.949  1.00  0.00           C  
ATOM   2244  NE1 TRP   143      69.417  26.955  25.982  1.00  0.00           N  
ATOM   2245  CZ2 TRP   143      67.350  25.514  25.578  1.00  0.00           C  
ATOM   2246  CZ3 TRP   143      65.291  26.809  25.686  1.00  0.00           C  
ATOM   2247  CH2 TRP   143      65.948  25.577  25.504  1.00  0.00           C  
ATOM   2248  H   TRP   143      69.402  30.108  28.819  1.00  0.00           H  
ATOM   2249  HA  TRP   143      70.260  31.184  26.244  1.00  0.00           H  
ATOM   2250  HB2 TRP   143      67.484  30.558  27.284  1.00  0.00           H  
ATOM   2251  HB3 TRP   143      67.918  30.869  25.622  1.00  0.00           H  
ATOM   2252  HD1 TRP   143      70.628  28.720  26.435  1.00  0.00           H  
ATOM   2253  HE1 TRP   143      70.162  26.271  25.883  1.00  0.00           H  
ATOM   2254  HE3 TRP   143      65.512  28.922  26.088  1.00  0.00           H  
ATOM   2255  HZ2 TRP   143      67.873  24.579  25.437  1.00  0.00           H  
ATOM   2256  HZ3 TRP   143      64.210  26.856  25.634  1.00  0.00           H  
ATOM   2257  HH2 TRP   143      65.376  24.679  25.313  1.00  0.00           H  
ATOM   2258  N   TRP   144      68.955  33.286  28.333  1.00  0.00           N  
ATOM   2259  CA  TRP   144      68.712  34.712  28.607  1.00  0.00           C  
ATOM   2260  C   TRP   144      69.941  35.631  28.472  1.00  0.00           C  
ATOM   2261  O   TRP   144      69.782  36.850  28.351  1.00  0.00           O  
ATOM   2262  CB  TRP   144      68.148  34.831  30.027  1.00  0.00           C  
ATOM   2263  CG  TRP   144      69.130  34.688  31.155  1.00  0.00           C  
ATOM   2264  CD1 TRP   144      69.610  33.524  31.647  1.00  0.00           C  
ATOM   2265  CD2 TRP   144      69.780  35.739  31.942  1.00  0.00           C  
ATOM   2266  CE2 TRP   144      70.501  35.124  33.007  1.00  0.00           C  
ATOM   2267  CE3 TRP   144      69.831  37.148  31.875  1.00  0.00           C  
ATOM   2268  NE1 TRP   144      70.379  33.776  32.764  1.00  0.00           N  
ATOM   2269  CZ2 TRP   144      71.174  35.862  33.992  1.00  0.00           C  
ATOM   2270  CZ3 TRP   144      70.510  37.904  32.851  1.00  0.00           C  
ATOM   2271  CH2 TRP   144      71.164  37.266  33.919  1.00  0.00           C  
ATOM   2272  H   TRP   144      68.935  32.649  29.117  1.00  0.00           H  
ATOM   2273  HA  TRP   144      67.959  35.072  27.908  1.00  0.00           H  
ATOM   2274  HB2 TRP   144      67.690  35.815  30.121  1.00  0.00           H  
ATOM   2275  HB3 TRP   144      67.346  34.103  30.160  1.00  0.00           H  
ATOM   2276  HD1 TRP   144      69.360  32.539  31.275  1.00  0.00           H  
ATOM   2277  HE1 TRP   144      70.764  33.048  33.375  1.00  0.00           H  
ATOM   2278  HE3 TRP   144      69.338  37.647  31.060  1.00  0.00           H  
ATOM   2279  HZ2 TRP   144      71.692  35.355  34.793  1.00  0.00           H  
ATOM   2280  HZ3 TRP   144      70.518  38.983  32.787  1.00  0.00           H  
ATOM   2281  HH2 TRP   144      71.667  37.853  34.678  1.00  0.00           H  
ATOM   2282  N   ARG   145      71.153  35.058  28.532  1.00  0.00           N  
ATOM   2283  CA  ARG   145      72.432  35.783  28.629  1.00  0.00           C  
ATOM   2284  C   ARG   145      72.780  36.532  27.338  1.00  0.00           C  
ATOM   2285  O   ARG   145      72.560  36.017  26.242  1.00  0.00           O  
ATOM   2286  CB  ARG   145      73.572  34.802  28.959  1.00  0.00           C  
ATOM   2287  CG  ARG   145      73.427  33.985  30.254  1.00  0.00           C  
ATOM   2288  CD  ARG   145      73.585  34.790  31.550  1.00  0.00           C  
ATOM   2289  NE  ARG   145      73.674  33.893  32.721  1.00  0.00           N  
ATOM   2290  CZ  ARG   145      74.736  33.226  33.128  1.00  0.00           C  
ATOM   2291  NH1 ARG   145      75.910  33.366  32.588  1.00  0.00           N1+
ATOM   2292  NH2 ARG   145      74.652  32.368  34.091  1.00  0.00           N  
ATOM   2293  H   ARG   145      71.181  34.049  28.572  1.00  0.00           H  
ATOM   2294  HA  ARG   145      72.351  36.523  29.427  1.00  0.00           H  
ATOM   2295  HB2 ARG   145      73.659  34.096  28.132  1.00  0.00           H  
ATOM   2296  HB3 ARG   145      74.511  35.357  29.007  1.00  0.00           H  
ATOM   2297  HG2 ARG   145      72.465  33.474  30.271  1.00  0.00           H  
ATOM   2298  HG3 ARG   145      74.209  33.227  30.235  1.00  0.00           H  
ATOM   2299  HD2 ARG   145      74.492  35.386  31.489  1.00  0.00           H  
ATOM   2300  HD3 ARG   145      72.742  35.474  31.658  1.00  0.00           H  
ATOM   2301  HE  ARG   145      72.828  33.698  33.252  1.00  0.00           H  
ATOM   2302 HH11 ARG   145      76.047  34.057  31.878  1.00  0.00           H  
ATOM   2303 HH12 ARG   145      76.648  32.756  32.923  1.00  0.00           H  
ATOM   2304 HH21 ARG   145      73.726  32.176  34.486  1.00  0.00           H  
ATOM   2305 HH22 ARG   145      75.446  31.784  34.301  1.00  0.00           H  
ATOM   2306  N   ASP   146      73.344  37.725  27.477  1.00  0.00           N  
ATOM   2307  CA  ASP   146      73.996  38.510  26.416  1.00  0.00           C  
ATOM   2308  C   ASP   146      75.485  38.094  26.258  1.00  0.00           C  
ATOM   2309  O   ASP   146      76.042  37.429  27.131  1.00  0.00           O  
ATOM   2310  CB  ASP   146      73.783  40.000  26.781  1.00  0.00           C  
ATOM   2311  CG  ASP   146      74.012  41.018  25.657  1.00  0.00           C  
ATOM   2312  OD1 ASP   146      74.579  40.651  24.610  1.00  0.00           O  
ATOM   2313  OD2 ASP   146      73.615  42.199  25.847  1.00  0.00           O1-
ATOM   2314  H   ASP   146      73.493  38.048  28.425  1.00  0.00           H  
ATOM   2315  HA  ASP   146      73.498  38.317  25.465  1.00  0.00           H  
ATOM   2316  HB2 ASP   146      72.753  40.127  27.120  1.00  0.00           H  
ATOM   2317  HB3 ASP   146      74.433  40.249  27.617  1.00  0.00           H  
ATOM   2318  N   GLU   147      76.152  38.476  25.165  1.00  0.00           N  
ATOM   2319  CA  GLU   147      77.623  38.369  25.018  1.00  0.00           C  
ATOM   2320  C   GLU   147      78.339  39.732  25.137  1.00  0.00           C  
ATOM   2321  O   GLU   147      79.568  39.809  25.072  1.00  0.00           O  
ATOM   2322  CB  GLU   147      78.017  37.608  23.736  1.00  0.00           C  
ATOM   2323  CG  GLU   147      77.502  36.157  23.738  1.00  0.00           C  
ATOM   2324  CD  GLU   147      78.353  35.173  22.917  1.00  0.00           C  
ATOM   2325  OE1 GLU   147      79.098  35.564  21.980  1.00  0.00           O  
ATOM   2326  OE2 GLU   147      78.262  33.949  23.162  1.00  0.00           O1-
ATOM   2327  H   GLU   147      75.649  39.086  24.524  1.00  0.00           H  
ATOM   2328  HA  GLU   147      78.014  37.785  25.853  1.00  0.00           H  
ATOM   2329  HB2 GLU   147      77.644  38.132  22.854  1.00  0.00           H  
ATOM   2330  HB3 GLU   147      79.106  37.586  23.685  1.00  0.00           H  
ATOM   2331  HG2 GLU   147      77.485  35.795  24.769  1.00  0.00           H  
ATOM   2332  HG3 GLU   147      76.475  36.146  23.365  1.00  0.00           H  
ATOM   2333  N   ASP   148      77.577  40.807  25.355  1.00  0.00           N  
ATOM   2334  CA  ASP   148      78.053  42.142  25.732  1.00  0.00           C  
ATOM   2335  C   ASP   148      79.061  42.097  26.906  1.00  0.00           C  
ATOM   2336  O   ASP   148      78.786  41.453  27.924  1.00  0.00           O  
ATOM   2337  CB  ASP   148      76.800  42.962  26.071  1.00  0.00           C  
ATOM   2338  CG  ASP   148      77.028  44.421  26.459  1.00  0.00           C  
ATOM   2339  OD1 ASP   148      76.272  45.268  25.916  1.00  0.00           O  
ATOM   2340  OD2 ASP   148      77.912  44.706  27.294  1.00  0.00           O1-
ATOM   2341  H   ASP   148      76.572  40.677  25.315  1.00  0.00           H  
ATOM   2342  HA  ASP   148      78.525  42.585  24.858  1.00  0.00           H  
ATOM   2343  HB2 ASP   148      76.153  42.937  25.195  1.00  0.00           H  
ATOM   2344  HB3 ASP   148      76.270  42.475  26.890  1.00  0.00           H  
ATOM   2345  N   PRO   149      80.226  42.769  26.808  1.00  0.00           N  
ATOM   2346  CA  PRO   149      81.283  42.657  27.812  1.00  0.00           C  
ATOM   2347  C   PRO   149      80.880  43.191  29.197  1.00  0.00           C  
ATOM   2348  O   PRO   149      81.380  42.680  30.201  1.00  0.00           O  
ATOM   2349  CB  PRO   149      82.478  43.419  27.227  1.00  0.00           C  
ATOM   2350  CG  PRO   149      81.838  44.436  26.283  1.00  0.00           C  
ATOM   2351  CD  PRO   149      80.631  43.675  25.742  1.00  0.00           C  
ATOM   2352  HA  PRO   149      81.558  41.608  27.926  1.00  0.00           H  
ATOM   2353  HB2 PRO   149      83.081  43.903  27.997  1.00  0.00           H  
ATOM   2354  HB3 PRO   149      83.096  42.730  26.649  1.00  0.00           H  
ATOM   2355  HG2 PRO   149      81.501  45.304  26.851  1.00  0.00           H  
ATOM   2356  HG3 PRO   149      82.519  44.736  25.485  1.00  0.00           H  
ATOM   2357  HD2 PRO   149      79.836  44.376  25.484  1.00  0.00           H  
ATOM   2358  HD3 PRO   149      80.922  43.097  24.865  1.00  0.00           H  
ATOM   2359  N   GLN   150      79.969  44.171  29.290  1.00  0.00           N  
ATOM   2360  CA  GLN   150      79.473  44.666  30.581  1.00  0.00           C  
ATOM   2361  C   GLN   150      78.405  43.734  31.183  1.00  0.00           C  
ATOM   2362  O   GLN   150      78.346  43.584  32.403  1.00  0.00           O  
ATOM   2363  CB  GLN   150      79.000  46.125  30.437  1.00  0.00           C  
ATOM   2364  CG  GLN   150      78.581  46.751  31.786  1.00  0.00           C  
ATOM   2365  CD  GLN   150      78.894  48.245  31.908  1.00  0.00           C  
ATOM   2366  NE2 GLN   150      78.020  49.041  32.481  1.00  0.00           N  
ATOM   2367  OE1 GLN   150      79.964  48.732  31.559  1.00  0.00           O  
ATOM   2368  H   GLN   150      79.497  44.488  28.442  1.00  0.00           H  
ATOM   2369  HA  GLN   150      80.310  44.671  31.280  1.00  0.00           H  
ATOM   2370  HB2 GLN   150      79.827  46.696  30.014  1.00  0.00           H  
ATOM   2371  HB3 GLN   150      78.161  46.178  29.741  1.00  0.00           H  
ATOM   2372  HG2 GLN   150      77.514  46.583  31.938  1.00  0.00           H  
ATOM   2373  HG3 GLN   150      79.110  46.257  32.600  1.00  0.00           H  
ATOM   2374 HE21 GLN   150      78.249  50.014  32.558  1.00  0.00           H  
ATOM   2375 HE22 GLN   150      77.146  48.694  32.872  1.00  0.00           H  
ATOM   2376  N   ALA   151      77.626  43.034  30.350  1.00  0.00           N  
ATOM   2377  CA  ALA   151      76.759  41.945  30.810  1.00  0.00           C  
ATOM   2378  C   ALA   151      77.595  40.762  31.336  1.00  0.00           C  
ATOM   2379  O   ALA   151      77.413  40.311  32.469  1.00  0.00           O  
ATOM   2380  CB  ALA   151      75.847  41.516  29.655  1.00  0.00           C  
ATOM   2381  H   ALA   151      77.738  43.175  29.353  1.00  0.00           H  
ATOM   2382  HA  ALA   151      76.136  42.310  31.628  1.00  0.00           H  
ATOM   2383  HB1 ALA   151      76.415  40.972  28.899  1.00  0.00           H  
ATOM   2384  HB2 ALA   151      75.061  40.867  30.037  1.00  0.00           H  
ATOM   2385  HB3 ALA   151      75.393  42.388  29.187  1.00  0.00           H  
ATOM   2386  N   LEU   152      78.585  40.325  30.548  1.00  0.00           N  
ATOM   2387  CA  LEU   152      79.507  39.245  30.900  1.00  0.00           C  
ATOM   2388  C   LEU   152      80.304  39.543  32.176  1.00  0.00           C  
ATOM   2389  O   LEU   152      80.517  38.638  32.981  1.00  0.00           O  
ATOM   2390  CB  LEU   152      80.421  38.965  29.694  1.00  0.00           C  
ATOM   2391  CG  LEU   152      81.432  37.824  29.918  1.00  0.00           C  
ATOM   2392  CD1 LEU   152      80.749  36.475  30.158  1.00  0.00           C  
ATOM   2393  CD2 LEU   152      82.334  37.692  28.694  1.00  0.00           C  
ATOM   2394  H   LEU   152      78.664  40.736  29.621  1.00  0.00           H  
ATOM   2395  HA  LEU   152      78.914  38.357  31.099  1.00  0.00           H  
ATOM   2396  HB2 LEU   152      79.799  38.726  28.828  1.00  0.00           H  
ATOM   2397  HB3 LEU   152      80.974  39.876  29.464  1.00  0.00           H  
ATOM   2398  HG  LEU   152      82.067  38.057  30.773  1.00  0.00           H  
ATOM   2399 HD11 LEU   152      80.044  36.266  29.352  1.00  0.00           H  
ATOM   2400 HD12 LEU   152      81.494  35.683  30.198  1.00  0.00           H  
ATOM   2401 HD13 LEU   152      80.219  36.495  31.109  1.00  0.00           H  
ATOM   2402 HD21 LEU   152      82.844  38.642  28.532  1.00  0.00           H  
ATOM   2403 HD22 LEU   152      83.074  36.911  28.864  1.00  0.00           H  
ATOM   2404 HD23 LEU   152      81.733  37.452  27.814  1.00  0.00           H  
ATOM   2405  N   LYS   153      80.688  40.806  32.405  1.00  0.00           N  
ATOM   2406  CA  LYS   153      81.304  41.254  33.662  1.00  0.00           C  
ATOM   2407  C   LYS   153      80.435  40.919  34.879  1.00  0.00           C  
ATOM   2408  O   LYS   153      80.962  40.394  35.855  1.00  0.00           O  
ATOM   2409  CB  LYS   153      81.594  42.760  33.566  1.00  0.00           C  
ATOM   2410  CG  LYS   153      82.260  43.306  34.834  1.00  0.00           C  
ATOM   2411  CD  LYS   153      82.510  44.811  34.712  1.00  0.00           C  
ATOM   2412  CE  LYS   153      83.162  45.284  36.010  1.00  0.00           C  
ATOM   2413  NZ  LYS   153      83.522  46.717  35.966  1.00  0.00           N1+
ATOM   2414  H   LYS   153      80.544  41.487  31.665  1.00  0.00           H  
ATOM   2415  HA  LYS   153      82.246  40.722  33.800  1.00  0.00           H  
ATOM   2416  HB2 LYS   153      82.255  42.941  32.717  1.00  0.00           H  
ATOM   2417  HB3 LYS   153      80.662  43.299  33.402  1.00  0.00           H  
ATOM   2418  HG2 LYS   153      81.616  43.134  35.697  1.00  0.00           H  
ATOM   2419  HG3 LYS   153      83.209  42.790  34.991  1.00  0.00           H  
ATOM   2420  HD2 LYS   153      83.172  44.999  33.866  1.00  0.00           H  
ATOM   2421  HD3 LYS   153      81.565  45.335  34.560  1.00  0.00           H  
ATOM   2422  HE2 LYS   153      82.476  45.102  36.842  1.00  0.00           H  
ATOM   2423  HE3 LYS   153      84.064  44.692  36.186  1.00  0.00           H  
ATOM   2424  HZ1 LYS   153      82.697  47.301  35.837  1.00  0.00           H  
ATOM   2425  HZ2 LYS   153      83.967  46.970  36.841  1.00  0.00           H  
ATOM   2426  HZ3 LYS   153      84.171  46.885  35.196  1.00  0.00           H  
ATOM   2427  N   CYX   154      79.124  41.167  34.816  1.00  0.00           N  
ATOM   2428  CA  CYX   154      78.207  40.812  35.902  1.00  0.00           C  
ATOM   2429  C   CYX   154      78.076  39.290  36.070  1.00  0.00           C  
ATOM   2430  O   CYX   154      78.157  38.783  37.186  1.00  0.00           O  
ATOM   2431  CB  CYX   154      76.846  41.477  35.666  1.00  0.00           C  
ATOM   2432  SG  CYX   154      75.674  41.295  37.040  1.00  0.00           S  
ATOM   2433  H   CYX   154      78.742  41.560  33.965  1.00  0.00           H  
ATOM   2434  HA  CYX   154      78.616  41.204  36.834  1.00  0.00           H  
ATOM   2435  HB2 CYX   154      76.997  42.543  35.492  1.00  0.00           H  
ATOM   2436  HB3 CYX   154      76.392  41.052  34.770  1.00  0.00           H  
ATOM   2437  N   TYR   155      77.977  38.534  34.969  1.00  0.00           N  
ATOM   2438  CA  TYR   155      77.950  37.064  35.022  1.00  0.00           C  
ATOM   2439  C   TYR   155      79.242  36.447  35.605  1.00  0.00           C  
ATOM   2440  O   TYR   155      79.228  35.302  36.053  1.00  0.00           O  
ATOM   2441  CB  TYR   155      77.701  36.486  33.620  1.00  0.00           C  
ATOM   2442  CG  TYR   155      76.568  37.061  32.779  1.00  0.00           C  
ATOM   2443  CD1 TYR   155      75.407  37.632  33.351  1.00  0.00           C  
ATOM   2444  CD2 TYR   155      76.691  37.005  31.378  1.00  0.00           C  
ATOM   2445  CE1 TYR   155      74.396  38.170  32.523  1.00  0.00           C  
ATOM   2446  CE2 TYR   155      75.691  37.548  30.556  1.00  0.00           C  
ATOM   2447  CZ  TYR   155      74.540  38.131  31.120  1.00  0.00           C  
ATOM   2448  OH  TYR   155      73.571  38.586  30.284  1.00  0.00           O  
ATOM   2449  H   TYR   155      77.888  38.993  34.068  1.00  0.00           H  
ATOM   2450  HA  TYR   155      77.129  36.760  35.672  1.00  0.00           H  
ATOM   2451  HB2 TYR   155      78.625  36.602  33.053  1.00  0.00           H  
ATOM   2452  HB3 TYR   155      77.526  35.415  33.728  1.00  0.00           H  
ATOM   2453  HD1 TYR   155      75.288  37.673  34.425  1.00  0.00           H  
ATOM   2454  HD2 TYR   155      77.566  36.563  30.924  1.00  0.00           H  
ATOM   2455  HE1 TYR   155      73.511  38.610  32.959  1.00  0.00           H  
ATOM   2456  HE2 TYR   155      75.798  37.527  29.486  1.00  0.00           H  
ATOM   2457  HH  TYR   155      72.948  39.218  30.685  1.00  0.00           H  
ATOM   2458  N   GLN   156      80.358  37.186  35.594  1.00  0.00           N  
ATOM   2459  CA  GLN   156      81.650  36.795  36.170  1.00  0.00           C  
ATOM   2460  C   GLN   156      81.866  37.266  37.627  1.00  0.00           C  
ATOM   2461  O   GLN   156      82.975  37.101  38.148  1.00  0.00           O  
ATOM   2462  CB  GLN   156      82.790  37.237  35.227  1.00  0.00           C  
ATOM   2463  CG  GLN   156      82.822  36.406  33.930  1.00  0.00           C  
ATOM   2464  CD  GLN   156      83.973  36.767  32.989  1.00  0.00           C  
ATOM   2465  NE2 GLN   156      84.092  36.086  31.869  1.00  0.00           N  
ATOM   2466  OE1 GLN   156      84.801  37.635  33.234  1.00  0.00           O  
ATOM   2467  H   GLN   156      80.307  38.097  35.154  1.00  0.00           H  
ATOM   2468  HA  GLN   156      81.679  35.706  36.221  1.00  0.00           H  
ATOM   2469  HB2 GLN   156      82.676  38.296  34.986  1.00  0.00           H  
ATOM   2470  HB3 GLN   156      83.748  37.100  35.728  1.00  0.00           H  
ATOM   2471  HG2 GLN   156      82.921  35.353  34.193  1.00  0.00           H  
ATOM   2472  HG3 GLN   156      81.883  36.523  33.390  1.00  0.00           H  
ATOM   2473 HE21 GLN   156      84.867  36.310  31.266  1.00  0.00           H  
ATOM   2474 HE22 GLN   156      83.428  35.371  31.639  1.00  0.00           H  
ATOM   2475  N   ASP   157      80.848  37.807  38.308  1.00  0.00           N  
ATOM   2476  CA  ASP   157      80.898  38.198  39.727  1.00  0.00           C  
ATOM   2477  C   ASP   157      79.679  37.650  40.509  1.00  0.00           C  
ATOM   2478  O   ASP   157      78.565  38.146  40.333  1.00  0.00           O  
ATOM   2479  CB  ASP   157      81.024  39.728  39.838  1.00  0.00           C  
ATOM   2480  CG  ASP   157      81.138  40.244  41.280  1.00  0.00           C  
ATOM   2481  OD1 ASP   157      80.907  39.495  42.257  1.00  0.00           O  
ATOM   2482  OD2 ASP   157      81.489  41.433  41.461  1.00  0.00           O1-
ATOM   2483  H   ASP   157      79.965  37.962  37.829  1.00  0.00           H  
ATOM   2484  HA  ASP   157      81.805  37.801  40.177  1.00  0.00           H  
ATOM   2485  HB2 ASP   157      81.914  40.042  39.290  1.00  0.00           H  
ATOM   2486  HB3 ASP   157      80.159  40.196  39.366  1.00  0.00           H  
ATOM   2487  N   PRO   158      79.858  36.667  41.418  1.00  0.00           N  
ATOM   2488  CA  PRO   158      78.768  36.095  42.218  1.00  0.00           C  
ATOM   2489  C   PRO   158      77.988  37.082  43.103  1.00  0.00           C  
ATOM   2490  O   PRO   158      76.876  36.754  43.518  1.00  0.00           O  
ATOM   2491  CB  PRO   158      79.420  34.992  43.060  1.00  0.00           C  
ATOM   2492  CG  PRO   158      80.612  34.561  42.211  1.00  0.00           C  
ATOM   2493  CD  PRO   158      81.071  35.883  41.605  1.00  0.00           C  
ATOM   2494  HA  PRO   158      78.059  35.640  41.533  1.00  0.00           H  
ATOM   2495  HB2 PRO   158      79.779  35.402  44.006  1.00  0.00           H  
ATOM   2496  HB3 PRO   158      78.736  34.162  43.238  1.00  0.00           H  
ATOM   2497  HG2 PRO   158      81.395  34.096  42.809  1.00  0.00           H  
ATOM   2498  HG3 PRO   158      80.278  33.889  41.419  1.00  0.00           H  
ATOM   2499  HD2 PRO   158      81.734  36.403  42.299  1.00  0.00           H  
ATOM   2500  HD3 PRO   158      81.582  35.694  40.659  1.00  0.00           H  
ATOM   2501  N   GLY   159      78.544  38.264  43.395  1.00  0.00           N  
ATOM   2502  CA  GLY   159      77.873  39.339  44.134  1.00  0.00           C  
ATOM   2503  C   GLY   159      77.098  40.332  43.256  1.00  0.00           C  
ATOM   2504  O   GLY   159      76.539  41.296  43.791  1.00  0.00           O  
ATOM   2505  H   GLY   159      79.451  38.479  42.985  1.00  0.00           H  
ATOM   2506  HA2 GLY   159      77.176  38.905  44.848  1.00  0.00           H  
ATOM   2507  HA3 GLY   159      78.620  39.898  44.696  1.00  0.00           H  
ATOM   2508  N   CYX   160      77.084  40.135  41.934  1.00  0.00           N  
ATOM   2509  CA  CYX   160      76.315  40.912  40.961  1.00  0.00           C  
ATOM   2510  C   CYX   160      74.969  40.233  40.631  1.00  0.00           C  
ATOM   2511  O   CYX   160      74.865  39.007  40.667  1.00  0.00           O  
ATOM   2512  CB  CYX   160      77.189  41.118  39.715  1.00  0.00           C  
ATOM   2513  SG  CYX   160      76.563  42.348  38.542  1.00  0.00           S  
ATOM   2514  H   CYX   160      77.555  39.311  41.569  1.00  0.00           H  
ATOM   2515  HA  CYX   160      76.103  41.895  41.383  1.00  0.00           H  
ATOM   2516  HB2 CYX   160      78.175  41.448  40.040  1.00  0.00           H  
ATOM   2517  HB3 CYX   160      77.312  40.162  39.202  1.00  0.00           H  
ATOM   2518  N   CYX   161      73.930  41.020  40.321  1.00  0.00           N  
ATOM   2519  CA  CYX   161      72.604  40.509  39.928  1.00  0.00           C  
ATOM   2520  C   CYX   161      71.809  41.526  39.068  1.00  0.00           C  
ATOM   2521  O   CYX   161      70.580  41.564  39.085  1.00  0.00           O  
ATOM   2522  CB  CYX   161      71.858  39.998  41.182  1.00  0.00           C  
ATOM   2523  SG  CYX   161      70.338  39.033  40.915  1.00  0.00           S  
ATOM   2524  H   CYX   161      74.079  42.020  40.275  1.00  0.00           H  
ATOM   2525  HA  CYX   161      72.772  39.648  39.280  1.00  0.00           H  
ATOM   2526  HB2 CYX   161      72.536  39.365  41.754  1.00  0.00           H  
ATOM   2527  HB3 CYX   161      71.601  40.858  41.801  1.00  0.00           H  
ATOM   2528  N   ASP   162      72.502  42.397  38.326  1.00  0.00           N  
ATOM   2529  CA  ASP   162      71.886  43.328  37.377  1.00  0.00           C  
ATOM   2530  C   ASP   162      71.236  42.551  36.207  1.00  0.00           C  
ATOM   2531  O   ASP   162      71.890  41.737  35.552  1.00  0.00           O  
ATOM   2532  CB  ASP   162      72.900  44.375  36.854  1.00  0.00           C  
ATOM   2533  CG  ASP   162      73.774  45.104  37.896  1.00  0.00           C  
ATOM   2534  OD1 ASP   162      74.311  44.468  38.830  1.00  0.00           O  
ATOM   2535  OD2 ASP   162      74.021  46.324  37.711  1.00  0.00           O1-
ATOM   2536  H   ASP   162      73.511  42.415  38.388  1.00  0.00           H  
ATOM   2537  HA  ASP   162      71.102  43.871  37.907  1.00  0.00           H  
ATOM   2538  HB2 ASP   162      73.579  43.875  36.162  1.00  0.00           H  
ATOM   2539  HB3 ASP   162      72.345  45.119  36.278  1.00  0.00           H  
ATOM   2540  N   PHE   163      69.950  42.803  35.923  1.00  0.00           N  
ATOM   2541  CA  PHE   163      69.124  42.061  34.947  1.00  0.00           C  
ATOM   2542  C   PHE   163      69.447  42.388  33.466  1.00  0.00           C  
ATOM   2543  O   PHE   163      68.583  42.751  32.666  1.00  0.00           O  
ATOM   2544  CB  PHE   163      67.639  42.249  35.317  1.00  0.00           C  
ATOM   2545  CG  PHE   163      66.643  41.444  34.494  1.00  0.00           C  
ATOM   2546  CD1 PHE   163      66.588  40.042  34.617  1.00  0.00           C  
ATOM   2547  CD2 PHE   163      65.748  42.099  33.623  1.00  0.00           C  
ATOM   2548  CE1 PHE   163      65.644  39.304  33.878  1.00  0.00           C  
ATOM   2549  CE2 PHE   163      64.805  41.362  32.885  1.00  0.00           C  
ATOM   2550  CZ  PHE   163      64.746  39.964  33.020  1.00  0.00           C  
ATOM   2551  H   PHE   163      69.467  43.458  36.517  1.00  0.00           H  
ATOM   2552  HA  PHE   163      69.352  41.002  35.074  1.00  0.00           H  
ATOM   2553  HB2 PHE   163      67.506  41.967  36.363  1.00  0.00           H  
ATOM   2554  HB3 PHE   163      67.393  43.309  35.234  1.00  0.00           H  
ATOM   2555  HD1 PHE   163      67.258  39.530  35.295  1.00  0.00           H  
ATOM   2556  HD2 PHE   163      65.781  43.174  33.522  1.00  0.00           H  
ATOM   2557  HE1 PHE   163      65.599  38.229  33.979  1.00  0.00           H  
ATOM   2558  HE2 PHE   163      64.119  41.875  32.224  1.00  0.00           H  
ATOM   2559  HZ  PHE   163      64.012  39.396  32.466  1.00  0.00           H  
ATOM   2560  N   VAL   164      70.720  42.290  33.078  1.00  0.00           N  
ATOM   2561  CA  VAL   164      71.185  42.564  31.709  1.00  0.00           C  
ATOM   2562  C   VAL   164      70.871  41.369  30.797  1.00  0.00           C  
ATOM   2563  O   VAL   164      71.685  40.463  30.624  1.00  0.00           O  
ATOM   2564  CB  VAL   164      72.672  42.974  31.675  1.00  0.00           C  
ATOM   2565  CG1 VAL   164      73.019  43.526  30.287  1.00  0.00           C  
ATOM   2566  CG2 VAL   164      72.999  44.072  32.697  1.00  0.00           C  
ATOM   2567  H   VAL   164      71.399  42.009  33.781  1.00  0.00           H  
ATOM   2568  HA  VAL   164      70.618  43.416  31.333  1.00  0.00           H  
ATOM   2569  HB  VAL   164      73.304  42.111  31.889  1.00  0.00           H  
ATOM   2570 HG11 VAL   164      72.360  44.359  30.044  1.00  0.00           H  
ATOM   2571 HG12 VAL   164      74.049  43.884  30.279  1.00  0.00           H  
ATOM   2572 HG13 VAL   164      72.912  42.746  29.533  1.00  0.00           H  
ATOM   2573 HG21 VAL   164      72.869  43.694  33.711  1.00  0.00           H  
ATOM   2574 HG22 VAL   164      74.038  44.385  32.590  1.00  0.00           H  
ATOM   2575 HG23 VAL   164      72.347  44.934  32.550  1.00  0.00           H  
ATOM   2576  N   THR   165      69.653  41.346  30.258  1.00  0.00           N  
ATOM   2577  CA  THR   165      69.128  40.330  29.324  1.00  0.00           C  
ATOM   2578  C   THR   165      69.506  40.591  27.860  1.00  0.00           C  
ATOM   2579  O   THR   165      69.732  41.733  27.445  1.00  0.00           O  
ATOM   2580  CB  THR   165      67.594  40.246  29.419  1.00  0.00           C  
ATOM   2581  CG2 THR   165      67.098  39.476  30.634  1.00  0.00           C  
ATOM   2582  OG1 THR   165      67.007  41.524  29.482  1.00  0.00           O  
ATOM   2583  H   THR   165      69.024  42.097  30.512  1.00  0.00           H  
ATOM   2584  HA  THR   165      69.542  39.359  29.592  1.00  0.00           H  
ATOM   2585  HB  THR   165      67.214  39.737  28.532  1.00  0.00           H  
ATOM   2586  HG1 THR   165      66.900  41.760  30.411  1.00  0.00           H  
ATOM   2587 HG21 THR   165      67.515  39.897  31.550  1.00  0.00           H  
ATOM   2588 HG22 THR   165      66.011  39.526  30.668  1.00  0.00           H  
ATOM   2589 HG23 THR   165      67.382  38.430  30.548  1.00  0.00           H  
ATOM   2590  N   ASN   166      69.542  39.525  27.047  1.00  0.00           N  
ATOM   2591  CA  ASN   166      69.696  39.639  25.593  1.00  0.00           C  
ATOM   2592  C   ASN   166      68.403  40.064  24.864  1.00  0.00           C  
ATOM   2593  O   ASN   166      67.281  39.928  25.360  1.00  0.00           O  
ATOM   2594  CB  ASN   166      70.326  38.363  24.999  1.00  0.00           C  
ATOM   2595  CG  ASN   166      69.411  37.152  24.870  1.00  0.00           C  
ATOM   2596  ND2 ASN   166      69.898  35.995  25.238  1.00  0.00           N  
ATOM   2597  OD1 ASN   166      68.290  37.228  24.387  1.00  0.00           O  
ATOM   2598  H   ASN   166      69.420  38.601  27.449  1.00  0.00           H  
ATOM   2599  HA  ASN   166      70.418  40.440  25.423  1.00  0.00           H  
ATOM   2600  HB2 ASN   166      70.711  38.580  24.004  1.00  0.00           H  
ATOM   2601  HB3 ASN   166      71.180  38.098  25.614  1.00  0.00           H  
ATOM   2602 HD21 ASN   166      69.318  35.166  25.207  1.00  0.00           H  
ATOM   2603 HD22 ASN   166      70.851  35.937  25.585  1.00  0.00           H  
ATOM   2604  N   ARG   167      68.592  40.543  23.627  1.00  0.00           N  
ATOM   2605  CA  ARG   167      67.552  41.100  22.746  1.00  0.00           C  
ATOM   2606  C   ARG   167      66.403  40.138  22.425  1.00  0.00           C  
ATOM   2607  O   ARG   167      65.271  40.594  22.312  1.00  0.00           O  
ATOM   2608  CB  ARG   167      68.263  41.627  21.480  1.00  0.00           C  
ATOM   2609  CG  ARG   167      67.345  42.201  20.382  1.00  0.00           C  
ATOM   2610  CD  ARG   167      68.115  43.074  19.374  1.00  0.00           C  
ATOM   2611  NE  ARG   167      68.675  44.288  20.004  1.00  0.00           N  
ATOM   2612  CZ  ARG   167      69.436  45.205  19.435  1.00  0.00           C  
ATOM   2613  NH1 ARG   167      69.790  45.188  18.184  1.00  0.00           N1+
ATOM   2614  NH2 ARG   167      69.863  46.207  20.138  1.00  0.00           N  
ATOM   2615  H   ARG   167      69.548  40.598  23.309  1.00  0.00           H  
ATOM   2616  HA  ARG   167      67.082  41.933  23.267  1.00  0.00           H  
ATOM   2617  HB2 ARG   167      68.959  42.401  21.805  1.00  0.00           H  
ATOM   2618  HB3 ARG   167      68.851  40.822  21.037  1.00  0.00           H  
ATOM   2619  HG2 ARG   167      66.879  41.374  19.844  1.00  0.00           H  
ATOM   2620  HG3 ARG   167      66.547  42.794  20.822  1.00  0.00           H  
ATOM   2621  HD2 ARG   167      68.918  42.480  18.930  1.00  0.00           H  
ATOM   2622  HD3 ARG   167      67.428  43.371  18.579  1.00  0.00           H  
ATOM   2623  HE  ARG   167      68.429  44.476  20.967  1.00  0.00           H  
ATOM   2624 HH11 ARG   167      69.570  44.398  17.585  1.00  0.00           H  
ATOM   2625 HH12 ARG   167      70.249  46.006  17.805  1.00  0.00           H  
ATOM   2626 HH21 ARG   167      69.595  46.262  21.117  1.00  0.00           H  
ATOM   2627 HH22 ARG   167      70.442  46.906  19.704  1.00  0.00           H  
ATOM   2628  N   ALA   168      66.663  38.838  22.290  1.00  0.00           N  
ATOM   2629  CA  ALA   168      65.623  37.859  21.977  1.00  0.00           C  
ATOM   2630  C   ALA   168      64.747  37.544  23.202  1.00  0.00           C  
ATOM   2631  O   ALA   168      63.519  37.632  23.133  1.00  0.00           O  
ATOM   2632  CB  ALA   168      66.288  36.599  21.406  1.00  0.00           C  
ATOM   2633  H   ALA   168      67.589  38.502  22.506  1.00  0.00           H  
ATOM   2634  HA  ALA   168      64.966  38.270  21.207  1.00  0.00           H  
ATOM   2635  HB1 ALA   168      66.964  36.157  22.140  1.00  0.00           H  
ATOM   2636  HB2 ALA   168      65.522  35.868  21.144  1.00  0.00           H  
ATOM   2637  HB3 ALA   168      66.852  36.851  20.507  1.00  0.00           H  
ATOM   2638  N   TYR   169      65.371  37.210  24.336  1.00  0.00           N  
ATOM   2639  CA  TYR   169      64.654  36.784  25.538  1.00  0.00           C  
ATOM   2640  C   TYR   169      63.827  37.911  26.169  1.00  0.00           C  
ATOM   2641  O   TYR   169      62.677  37.692  26.554  1.00  0.00           O  
ATOM   2642  CB  TYR   169      65.643  36.194  26.552  1.00  0.00           C  
ATOM   2643  CG  TYR   169      64.941  35.698  27.800  1.00  0.00           C  
ATOM   2644  CD1 TYR   169      64.060  34.604  27.702  1.00  0.00           C  
ATOM   2645  CD2 TYR   169      65.084  36.379  29.026  1.00  0.00           C  
ATOM   2646  CE1 TYR   169      63.312  34.200  28.821  1.00  0.00           C  
ATOM   2647  CE2 TYR   169      64.356  35.956  30.156  1.00  0.00           C  
ATOM   2648  CZ  TYR   169      63.464  34.868  30.054  1.00  0.00           C  
ATOM   2649  OH  TYR   169      62.745  34.468  31.132  1.00  0.00           O  
ATOM   2650  H   TYR   169      66.388  37.193  24.348  1.00  0.00           H  
ATOM   2651  HA  TYR   169      63.953  35.999  25.253  1.00  0.00           H  
ATOM   2652  HB2 TYR   169      66.172  35.358  26.092  1.00  0.00           H  
ATOM   2653  HB3 TYR   169      66.381  36.952  26.821  1.00  0.00           H  
ATOM   2654  HD1 TYR   169      63.934  34.089  26.760  1.00  0.00           H  
ATOM   2655  HD2 TYR   169      65.740  37.234  29.100  1.00  0.00           H  
ATOM   2656  HE1 TYR   169      62.615  33.381  28.738  1.00  0.00           H  
ATOM   2657  HE2 TYR   169      64.456  36.466  31.103  1.00  0.00           H  
ATOM   2658  HH  TYR   169      62.234  33.664  30.933  1.00  0.00           H  
ATOM   2659  N   ALA   170      64.369  39.130  26.229  1.00  0.00           N  
ATOM   2660  CA  ALA   170      63.667  40.290  26.778  1.00  0.00           C  
ATOM   2661  C   ALA   170      62.394  40.651  25.987  1.00  0.00           C  
ATOM   2662  O   ALA   170      61.377  41.009  26.584  1.00  0.00           O  
ATOM   2663  CB  ALA   170      64.656  41.452  26.785  1.00  0.00           C  
ATOM   2664  H   ALA   170      65.324  39.261  25.909  1.00  0.00           H  
ATOM   2665  HA  ALA   170      63.373  40.078  27.807  1.00  0.00           H  
ATOM   2666  HB1 ALA   170      65.005  41.628  25.770  1.00  0.00           H  
ATOM   2667  HB2 ALA   170      64.179  42.351  27.178  1.00  0.00           H  
ATOM   2668  HB3 ALA   170      65.512  41.206  27.409  1.00  0.00           H  
ATOM   2669  N   ILE   171      62.418  40.510  24.655  1.00  0.00           N  
ATOM   2670  CA  ILE   171      61.233  40.697  23.805  1.00  0.00           C  
ATOM   2671  C   ILE   171      60.219  39.567  24.041  1.00  0.00           C  
ATOM   2672  O   ILE   171      59.059  39.845  24.345  1.00  0.00           O  
ATOM   2673  CB  ILE   171      61.649  40.849  22.319  1.00  0.00           C  
ATOM   2674  CG1 ILE   171      62.375  42.204  22.124  1.00  0.00           C  
ATOM   2675  CG2 ILE   171      60.436  40.750  21.375  1.00  0.00           C  
ATOM   2676  CD1 ILE   171      62.950  42.429  20.718  1.00  0.00           C  
ATOM   2677  H   ILE   171      63.280  40.216  24.218  1.00  0.00           H  
ATOM   2678  HA  ILE   171      60.734  41.619  24.105  1.00  0.00           H  
ATOM   2679  HB  ILE   171      62.339  40.042  22.065  1.00  0.00           H  
ATOM   2680 HG12 ILE   171      61.686  43.018  22.349  1.00  0.00           H  
ATOM   2681 HG13 ILE   171      63.202  42.267  22.830  1.00  0.00           H  
ATOM   2682 HG21 ILE   171      59.705  41.522  21.621  1.00  0.00           H  
ATOM   2683 HG22 ILE   171      60.744  40.864  20.337  1.00  0.00           H  
ATOM   2684 HG23 ILE   171      59.969  39.770  21.456  1.00  0.00           H  
ATOM   2685 HD11 ILE   171      62.148  42.567  19.993  1.00  0.00           H  
ATOM   2686 HD12 ILE   171      63.564  43.329  20.718  1.00  0.00           H  
ATOM   2687 HD13 ILE   171      63.566  41.579  20.424  1.00  0.00           H  
ATOM   2688  N   ALA   172      60.646  38.302  23.951  1.00  0.00           N  
ATOM   2689  CA  ALA   172      59.752  37.145  24.063  1.00  0.00           C  
ATOM   2690  C   ALA   172      59.037  37.060  25.427  1.00  0.00           C  
ATOM   2691  O   ALA   172      57.828  36.828  25.476  1.00  0.00           O  
ATOM   2692  CB  ALA   172      60.572  35.880  23.779  1.00  0.00           C  
ATOM   2693  H   ALA   172      61.619  38.132  23.720  1.00  0.00           H  
ATOM   2694  HA  ALA   172      58.977  37.231  23.299  1.00  0.00           H  
ATOM   2695  HB1 ALA   172      61.365  35.771  24.522  1.00  0.00           H  
ATOM   2696  HB2 ALA   172      59.922  35.005  23.821  1.00  0.00           H  
ATOM   2697  HB3 ALA   172      61.019  35.942  22.786  1.00  0.00           H  
ATOM   2698  N   SER   173      59.765  37.298  26.523  1.00  0.00           N  
ATOM   2699  CA  SER   173      59.201  37.359  27.879  1.00  0.00           C  
ATOM   2700  C   SER   173      58.200  38.511  28.025  1.00  0.00           C  
ATOM   2701  O   SER   173      57.058  38.262  28.394  1.00  0.00           O  
ATOM   2702  CB  SER   173      60.313  37.452  28.932  1.00  0.00           C  
ATOM   2703  OG  SER   173      61.196  38.522  28.653  1.00  0.00           O  
ATOM   2704  H   SER   173      60.754  37.487  26.408  1.00  0.00           H  
ATOM   2705  HA  SER   173      58.649  36.437  28.068  1.00  0.00           H  
ATOM   2706  HB2 SER   173      59.863  37.598  29.916  1.00  0.00           H  
ATOM   2707  HB3 SER   173      60.878  36.518  28.945  1.00  0.00           H  
ATOM   2708  HG  SER   173      61.827  38.208  27.980  1.00  0.00           H  
ATOM   2709  N   SER   174      58.558  39.745  27.648  1.00  0.00           N  
ATOM   2710  CA  SER   174      57.647  40.904  27.747  1.00  0.00           C  
ATOM   2711  C   SER   174      56.347  40.715  26.947  1.00  0.00           C  
ATOM   2712  O   SER   174      55.277  41.151  27.377  1.00  0.00           O  
ATOM   2713  CB  SER   174      58.328  42.185  27.252  1.00  0.00           C  
ATOM   2714  OG  SER   174      59.562  42.420  27.903  1.00  0.00           O  
ATOM   2715  H   SER   174      59.521  39.898  27.380  1.00  0.00           H  
ATOM   2716  HA  SER   174      57.371  41.043  28.793  1.00  0.00           H  
ATOM   2717  HB2 SER   174      58.502  42.108  26.178  1.00  0.00           H  
ATOM   2718  HB3 SER   174      57.664  43.031  27.439  1.00  0.00           H  
ATOM   2719  HG  SER   174      60.236  41.873  27.445  1.00  0.00           H  
ATOM   2720  N   ILE   175      56.426  40.059  25.782  1.00  0.00           N  
ATOM   2721  CA  ILE   175      55.259  39.732  24.952  1.00  0.00           C  
ATOM   2722  C   ILE   175      54.312  38.766  25.678  1.00  0.00           C  
ATOM   2723  O   ILE   175      53.117  39.048  25.758  1.00  0.00           O  
ATOM   2724  CB  ILE   175      55.717  39.217  23.564  1.00  0.00           C  
ATOM   2725  CG1 ILE   175      56.216  40.417  22.725  1.00  0.00           C  
ATOM   2726  CG2 ILE   175      54.601  38.472  22.807  1.00  0.00           C  
ATOM   2727  CD1 ILE   175      56.886  40.025  21.402  1.00  0.00           C  
ATOM   2728  H   ILE   175      57.340  39.751  25.467  1.00  0.00           H  
ATOM   2729  HA  ILE   175      54.690  40.644  24.790  1.00  0.00           H  
ATOM   2730  HB  ILE   175      56.543  38.517  23.707  1.00  0.00           H  
ATOM   2731 HG12 ILE   175      55.379  41.083  22.509  1.00  0.00           H  
ATOM   2732 HG13 ILE   175      56.945  40.983  23.305  1.00  0.00           H  
ATOM   2733 HG21 ILE   175      53.741  39.127  22.666  1.00  0.00           H  
ATOM   2734 HG22 ILE   175      54.956  38.131  21.836  1.00  0.00           H  
ATOM   2735 HG23 ILE   175      54.298  37.584  23.359  1.00  0.00           H  
ATOM   2736 HD11 ILE   175      56.149  39.639  20.698  1.00  0.00           H  
ATOM   2737 HD12 ILE   175      57.351  40.905  20.959  1.00  0.00           H  
ATOM   2738 HD13 ILE   175      57.648  39.267  21.582  1.00  0.00           H  
ATOM   2739  N   ILE   176      54.824  37.651  26.211  1.00  0.00           N  
ATOM   2740  CA  ILE   176      53.994  36.613  26.848  1.00  0.00           C  
ATOM   2741  C   ILE   176      53.515  37.048  28.239  1.00  0.00           C  
ATOM   2742  O   ILE   176      52.322  36.995  28.517  1.00  0.00           O  
ATOM   2743  CB  ILE   176      54.743  35.258  26.886  1.00  0.00           C  
ATOM   2744  CG1 ILE   176      55.008  34.747  25.448  1.00  0.00           C  
ATOM   2745  CG2 ILE   176      53.939  34.207  27.679  1.00  0.00           C  
ATOM   2746  CD1 ILE   176      56.021  33.596  25.373  1.00  0.00           C  
ATOM   2747  H   ILE   176      55.825  37.499  26.150  1.00  0.00           H  
ATOM   2748  HA  ILE   176      53.094  36.474  26.248  1.00  0.00           H  
ATOM   2749  HB  ILE   176      55.702  35.409  27.387  1.00  0.00           H  
ATOM   2750 HG12 ILE   176      54.068  34.430  24.995  1.00  0.00           H  
ATOM   2751 HG13 ILE   176      55.411  35.556  24.839  1.00  0.00           H  
ATOM   2752 HG21 ILE   176      52.931  34.116  27.273  1.00  0.00           H  
ATOM   2753 HG22 ILE   176      54.426  33.235  27.646  1.00  0.00           H  
ATOM   2754 HG23 ILE   176      53.867  34.495  28.729  1.00  0.00           H  
ATOM   2755 HD11 ILE   176      55.628  32.702  25.855  1.00  0.00           H  
ATOM   2756 HD12 ILE   176      56.223  33.365  24.327  1.00  0.00           H  
ATOM   2757 HD13 ILE   176      56.953  33.892  25.855  1.00  0.00           H  
ATOM   2758  N   SER   177      54.424  37.502  29.103  1.00  0.00           N  
ATOM   2759  CA  SER   177      54.150  37.806  30.514  1.00  0.00           C  
ATOM   2760  C   SER   177      53.291  39.053  30.745  1.00  0.00           C  
ATOM   2761  O   SER   177      52.869  39.277  31.877  1.00  0.00           O  
ATOM   2762  CB  SER   177      55.473  37.970  31.274  1.00  0.00           C  
ATOM   2763  OG  SER   177      56.279  36.813  31.142  1.00  0.00           O  
ATOM   2764  H   SER   177      55.396  37.547  28.811  1.00  0.00           H  
ATOM   2765  HA  SER   177      53.609  36.967  30.950  1.00  0.00           H  
ATOM   2766  HB2 SER   177      56.012  38.829  30.872  1.00  0.00           H  
ATOM   2767  HB3 SER   177      55.270  38.147  32.331  1.00  0.00           H  
ATOM   2768  HG  SER   177      55.991  36.169  31.820  1.00  0.00           H  
ATOM   2769  N   PHE   178      53.037  39.878  29.719  1.00  0.00           N  
ATOM   2770  CA  PHE   178      52.260  41.112  29.875  1.00  0.00           C  
ATOM   2771  C   PHE   178      51.479  41.552  28.632  1.00  0.00           C  
ATOM   2772  O   PHE   178      50.263  41.724  28.720  1.00  0.00           O  
ATOM   2773  CB  PHE   178      53.187  42.227  30.375  1.00  0.00           C  
ATOM   2774  CG  PHE   178      52.513  43.576  30.541  1.00  0.00           C  
ATOM   2775  CD1 PHE   178      51.508  43.749  31.510  1.00  0.00           C  
ATOM   2776  CD2 PHE   178      52.890  44.660  29.726  1.00  0.00           C  
ATOM   2777  CE1 PHE   178      50.884  44.999  31.669  1.00  0.00           C  
ATOM   2778  CE2 PHE   178      52.273  45.912  29.893  1.00  0.00           C  
ATOM   2779  CZ  PHE   178      51.275  46.083  30.868  1.00  0.00           C  
ATOM   2780  H   PHE   178      53.413  39.639  28.814  1.00  0.00           H  
ATOM   2781  HA  PHE   178      51.508  40.943  30.645  1.00  0.00           H  
ATOM   2782  HB2 PHE   178      53.586  41.926  31.343  1.00  0.00           H  
ATOM   2783  HB3 PHE   178      54.029  42.326  29.689  1.00  0.00           H  
ATOM   2784  HD1 PHE   178      51.212  42.919  32.135  1.00  0.00           H  
ATOM   2785  HD2 PHE   178      53.657  44.531  28.975  1.00  0.00           H  
ATOM   2786  HE1 PHE   178      50.107  45.127  32.411  1.00  0.00           H  
ATOM   2787  HE2 PHE   178      52.566  46.739  29.268  1.00  0.00           H  
ATOM   2788  HZ  PHE   178      50.795  47.042  30.998  1.00  0.00           H  
ATOM   2789  N   TYR   179      52.128  41.753  27.477  1.00  0.00           N  
ATOM   2790  CA  TYR   179      51.448  42.408  26.348  1.00  0.00           C  
ATOM   2791  C   TYR   179      50.336  41.564  25.701  1.00  0.00           C  
ATOM   2792  O   TYR   179      49.303  42.129  25.343  1.00  0.00           O  
ATOM   2793  CB  TYR   179      52.460  42.909  25.309  1.00  0.00           C  
ATOM   2794  CG  TYR   179      53.311  44.080  25.777  1.00  0.00           C  
ATOM   2795  CD1 TYR   179      52.693  45.309  26.089  1.00  0.00           C  
ATOM   2796  CD2 TYR   179      54.712  43.959  25.879  1.00  0.00           C  
ATOM   2797  CE1 TYR   179      53.465  46.404  26.523  1.00  0.00           C  
ATOM   2798  CE2 TYR   179      55.488  45.052  26.314  1.00  0.00           C  
ATOM   2799  CZ  TYR   179      54.865  46.273  26.644  1.00  0.00           C  
ATOM   2800  OH  TYR   179      55.616  47.320  27.076  1.00  0.00           O  
ATOM   2801  H   TYR   179      53.129  41.597  27.435  1.00  0.00           H  
ATOM   2802  HA  TYR   179      50.943  43.287  26.748  1.00  0.00           H  
ATOM   2803  HB2 TYR   179      53.095  42.081  25.003  1.00  0.00           H  
ATOM   2804  HB3 TYR   179      51.910  43.238  24.425  1.00  0.00           H  
ATOM   2805  HD1 TYR   179      51.620  45.409  25.999  1.00  0.00           H  
ATOM   2806  HD2 TYR   179      55.191  43.024  25.629  1.00  0.00           H  
ATOM   2807  HE1 TYR   179      52.985  47.341  26.760  1.00  0.00           H  
ATOM   2808  HE2 TYR   179      56.561  44.966  26.407  1.00  0.00           H  
ATOM   2809  HH  TYR   179      55.097  47.978  27.540  1.00  0.00           H  
ATOM   2810  N   ILE   180      50.486  40.239  25.584  1.00  0.00           N  
ATOM   2811  CA  ILE   180      49.405  39.351  25.113  1.00  0.00           C  
ATOM   2812  C   ILE   180      48.203  39.372  26.085  1.00  0.00           C  
ATOM   2813  O   ILE   180      47.106  39.702  25.625  1.00  0.00           O  
ATOM   2814  CB  ILE   180      49.944  37.937  24.774  1.00  0.00           C  
ATOM   2815  CG1 ILE   180      50.738  37.999  23.449  1.00  0.00           C  
ATOM   2816  CG2 ILE   180      48.811  36.896  24.673  1.00  0.00           C  
ATOM   2817  CD1 ILE   180      51.511  36.715  23.120  1.00  0.00           C  
ATOM   2818  H   ILE   180      51.366  39.820  25.874  1.00  0.00           H  
ATOM   2819  HA  ILE   180      49.021  39.771  24.183  1.00  0.00           H  
ATOM   2820  HB  ILE   180      50.633  37.618  25.556  1.00  0.00           H  
ATOM   2821 HG12 ILE   180      50.057  38.224  22.627  1.00  0.00           H  
ATOM   2822 HG13 ILE   180      51.464  38.810  23.510  1.00  0.00           H  
ATOM   2823 HG21 ILE   180      48.089  37.196  23.914  1.00  0.00           H  
ATOM   2824 HG22 ILE   180      49.210  35.912  24.434  1.00  0.00           H  
ATOM   2825 HG23 ILE   180      48.303  36.793  25.633  1.00  0.00           H  
ATOM   2826 HD11 ILE   180      50.827  35.892  22.915  1.00  0.00           H  
ATOM   2827 HD12 ILE   180      52.119  36.880  22.230  1.00  0.00           H  
ATOM   2828 HD13 ILE   180      52.162  36.449  23.953  1.00  0.00           H  
ATOM   2829  N   PRO   181      48.375  39.132  27.404  1.00  0.00           N  
ATOM   2830  CA  PRO   181      47.316  39.313  28.401  1.00  0.00           C  
ATOM   2831  C   PRO   181      46.630  40.682  28.329  1.00  0.00           C  
ATOM   2832  O   PRO   181      45.404  40.751  28.273  1.00  0.00           O  
ATOM   2833  CB  PRO   181      48.000  39.105  29.755  1.00  0.00           C  
ATOM   2834  CG  PRO   181      49.079  38.081  29.429  1.00  0.00           C  
ATOM   2835  CD  PRO   181      49.526  38.488  28.030  1.00  0.00           C  
ATOM   2836  HA  PRO   181      46.566  38.534  28.258  1.00  0.00           H  
ATOM   2837  HB2 PRO   181      48.473  40.030  30.090  1.00  0.00           H  
ATOM   2838  HB3 PRO   181      47.312  38.737  30.515  1.00  0.00           H  
ATOM   2839  HG2 PRO   181      49.907  38.104  30.137  1.00  0.00           H  
ATOM   2840  HG3 PRO   181      48.633  37.090  29.389  1.00  0.00           H  
ATOM   2841  HD2 PRO   181      50.363  39.179  28.095  1.00  0.00           H  
ATOM   2842  HD3 PRO   181      49.822  37.588  27.496  1.00  0.00           H  
ATOM   2843  N   LEU   182      47.400  41.775  28.255  1.00  0.00           N  
ATOM   2844  CA  LEU   182      46.869  43.138  28.175  1.00  0.00           C  
ATOM   2845  C   LEU   182      45.990  43.347  26.932  1.00  0.00           C  
ATOM   2846  O   LEU   182      44.887  43.882  27.049  1.00  0.00           O  
ATOM   2847  CB  LEU   182      48.046  44.133  28.231  1.00  0.00           C  
ATOM   2848  CG  LEU   182      47.642  45.615  28.106  1.00  0.00           C  
ATOM   2849  CD1 LEU   182      46.831  46.098  29.310  1.00  0.00           C  
ATOM   2850  CD2 LEU   182      48.889  46.489  27.980  1.00  0.00           C  
ATOM   2851  H   LEU   182      48.407  41.656  28.322  1.00  0.00           H  
ATOM   2852  HA  LEU   182      46.231  43.299  29.043  1.00  0.00           H  
ATOM   2853  HB2 LEU   182      48.588  43.990  29.167  1.00  0.00           H  
ATOM   2854  HB3 LEU   182      48.728  43.897  27.413  1.00  0.00           H  
ATOM   2855  HG  LEU   182      47.053  45.758  27.203  1.00  0.00           H  
ATOM   2856 HD11 LEU   182      47.401  45.948  30.228  1.00  0.00           H  
ATOM   2857 HD12 LEU   182      46.603  47.158  29.205  1.00  0.00           H  
ATOM   2858 HD13 LEU   182      45.894  45.548  29.370  1.00  0.00           H  
ATOM   2859 HD21 LEU   182      49.455  46.192  27.098  1.00  0.00           H  
ATOM   2860 HD22 LEU   182      48.597  47.535  27.879  1.00  0.00           H  
ATOM   2861 HD23 LEU   182      49.509  46.369  28.864  1.00  0.00           H  
ATOM   2862  N   LEU   183      46.441  42.908  25.752  1.00  0.00           N  
ATOM   2863  CA  LEU   183      45.668  43.013  24.510  1.00  0.00           C  
ATOM   2864  C   LEU   183      44.379  42.178  24.556  1.00  0.00           C  
ATOM   2865  O   LEU   183      43.334  42.653  24.106  1.00  0.00           O  
ATOM   2866  CB  LEU   183      46.550  42.602  23.316  1.00  0.00           C  
ATOM   2867  CG  LEU   183      47.641  43.630  22.956  1.00  0.00           C  
ATOM   2868  CD1 LEU   183      48.644  43.003  21.986  1.00  0.00           C  
ATOM   2869  CD2 LEU   183      47.055  44.877  22.287  1.00  0.00           C  
ATOM   2870  H   LEU   183      47.352  42.458  25.721  1.00  0.00           H  
ATOM   2871  HA  LEU   183      45.355  44.049  24.382  1.00  0.00           H  
ATOM   2872  HB2 LEU   183      47.021  41.646  23.551  1.00  0.00           H  
ATOM   2873  HB3 LEU   183      45.917  42.450  22.440  1.00  0.00           H  
ATOM   2874  HG  LEU   183      48.174  43.940  23.853  1.00  0.00           H  
ATOM   2875 HD11 LEU   183      48.138  42.687  21.073  1.00  0.00           H  
ATOM   2876 HD12 LEU   183      49.421  43.725  21.739  1.00  0.00           H  
ATOM   2877 HD13 LEU   183      49.111  42.138  22.459  1.00  0.00           H  
ATOM   2878 HD21 LEU   183      46.387  45.393  22.975  1.00  0.00           H  
ATOM   2879 HD22 LEU   183      47.861  45.558  22.016  1.00  0.00           H  
ATOM   2880 HD23 LEU   183      46.505  44.598  21.388  1.00  0.00           H  
ATOM   2881  N   ILE   184      44.424  40.971  25.133  1.00  0.00           N  
ATOM   2882  CA  ILE   184      43.235  40.126  25.314  1.00  0.00           C  
ATOM   2883  C   ILE   184      42.253  40.779  26.297  1.00  0.00           C  
ATOM   2884  O   ILE   184      41.070  40.894  25.982  1.00  0.00           O  
ATOM   2885  CB  ILE   184      43.631  38.690  25.735  1.00  0.00           C  
ATOM   2886  CG1 ILE   184      44.388  37.986  24.583  1.00  0.00           C  
ATOM   2887  CG2 ILE   184      42.382  37.869  26.118  1.00  0.00           C  
ATOM   2888  CD1 ILE   184      45.108  36.699  25.009  1.00  0.00           C  
ATOM   2889  H   ILE   184      45.318  40.634  25.482  1.00  0.00           H  
ATOM   2890  HA  ILE   184      42.716  40.057  24.358  1.00  0.00           H  
ATOM   2891  HB  ILE   184      44.287  38.750  26.606  1.00  0.00           H  
ATOM   2892 HG12 ILE   184      43.693  37.756  23.775  1.00  0.00           H  
ATOM   2893 HG13 ILE   184      45.147  38.655  24.179  1.00  0.00           H  
ATOM   2894 HG21 ILE   184      41.661  37.870  25.301  1.00  0.00           H  
ATOM   2895 HG22 ILE   184      42.661  36.843  26.347  1.00  0.00           H  
ATOM   2896 HG23 ILE   184      41.918  38.277  27.017  1.00  0.00           H  
ATOM   2897 HD11 ILE   184      44.391  35.929  25.291  1.00  0.00           H  
ATOM   2898 HD12 ILE   184      45.703  36.326  24.176  1.00  0.00           H  
ATOM   2899 HD13 ILE   184      45.768  36.906  25.853  1.00  0.00           H  
ATOM   2900  N   MET   185      42.724  41.274  27.446  1.00  0.00           N  
ATOM   2901  CA  MET   185      41.889  41.974  28.431  1.00  0.00           C  
ATOM   2902  C   MET   185      41.241  43.235  27.840  1.00  0.00           C  
ATOM   2903  O   MET   185      40.044  43.447  28.033  1.00  0.00           O  
ATOM   2904  CB  MET   185      42.717  42.311  29.682  1.00  0.00           C  
ATOM   2905  CG  MET   185      43.073  41.053  30.486  1.00  0.00           C  
ATOM   2906  SD  MET   185      44.323  41.289  31.780  1.00  0.00           S  
ATOM   2907  CE  MET   185      43.414  42.313  32.967  1.00  0.00           C  
ATOM   2908  H   MET   185      43.710  41.141  27.658  1.00  0.00           H  
ATOM   2909  HA  MET   185      41.076  41.311  28.730  1.00  0.00           H  
ATOM   2910  HB2 MET   185      43.634  42.822  29.383  1.00  0.00           H  
ATOM   2911  HB3 MET   185      42.142  42.979  30.323  1.00  0.00           H  
ATOM   2912  HG2 MET   185      42.168  40.655  30.943  1.00  0.00           H  
ATOM   2913  HG3 MET   185      43.456  40.295  29.804  1.00  0.00           H  
ATOM   2914  HE1 MET   185      42.525  41.780  33.306  1.00  0.00           H  
ATOM   2915  HE2 MET   185      44.056  42.525  33.822  1.00  0.00           H  
ATOM   2916  HE3 MET   185      43.125  43.254  32.500  1.00  0.00           H  
ATOM   2917  N   ILE   186      41.981  44.034  27.060  1.00  0.00           N  
ATOM   2918  CA  ILE   186      41.435  45.195  26.336  1.00  0.00           C  
ATOM   2919  C   ILE   186      40.340  44.759  25.350  1.00  0.00           C  
ATOM   2920  O   ILE   186      39.248  45.322  25.376  1.00  0.00           O  
ATOM   2921  CB  ILE   186      42.568  45.994  25.643  1.00  0.00           C  
ATOM   2922  CG1 ILE   186      43.403  46.747  26.705  1.00  0.00           C  
ATOM   2923  CG2 ILE   186      42.024  46.998  24.604  1.00  0.00           C  
ATOM   2924  CD1 ILE   186      44.733  47.300  26.176  1.00  0.00           C  
ATOM   2925  H   ILE   186      42.970  43.817  26.953  1.00  0.00           H  
ATOM   2926  HA  ILE   186      40.952  45.854  27.058  1.00  0.00           H  
ATOM   2927  HB  ILE   186      43.216  45.288  25.120  1.00  0.00           H  
ATOM   2928 HG12 ILE   186      42.816  47.569  27.118  1.00  0.00           H  
ATOM   2929 HG13 ILE   186      43.640  46.072  27.525  1.00  0.00           H  
ATOM   2930 HG21 ILE   186      41.327  47.689  25.081  1.00  0.00           H  
ATOM   2931 HG22 ILE   186      42.840  47.565  24.159  1.00  0.00           H  
ATOM   2932 HG23 ILE   186      41.516  46.475  23.794  1.00  0.00           H  
ATOM   2933 HD11 ILE   186      44.560  48.109  25.468  1.00  0.00           H  
ATOM   2934 HD12 ILE   186      45.315  47.693  27.010  1.00  0.00           H  
ATOM   2935 HD13 ILE   186      45.299  46.505  25.690  1.00  0.00           H  
ATOM   2936  N   PHE   187      40.587  43.744  24.516  1.00  0.00           N  
ATOM   2937  CA  PHE   187      39.605  43.226  23.551  1.00  0.00           C  
ATOM   2938  C   PHE   187      38.333  42.690  24.231  1.00  0.00           C  
ATOM   2939  O   PHE   187      37.216  42.996  23.805  1.00  0.00           O  
ATOM   2940  CB  PHE   187      40.298  42.145  22.705  1.00  0.00           C  
ATOM   2941  CG  PHE   187      39.397  41.338  21.785  1.00  0.00           C  
ATOM   2942  CD1 PHE   187      38.826  41.934  20.645  1.00  0.00           C  
ATOM   2943  CD2 PHE   187      39.185  39.967  22.033  1.00  0.00           C  
ATOM   2944  CE1 PHE   187      38.062  41.162  19.751  1.00  0.00           C  
ATOM   2945  CE2 PHE   187      38.428  39.192  21.135  1.00  0.00           C  
ATOM   2946  CZ  PHE   187      37.868  39.790  19.992  1.00  0.00           C  
ATOM   2947  H   PHE   187      41.505  43.309  24.542  1.00  0.00           H  
ATOM   2948  HA  PHE   187      39.297  44.037  22.891  1.00  0.00           H  
ATOM   2949  HB2 PHE   187      41.068  42.624  22.098  1.00  0.00           H  
ATOM   2950  HB3 PHE   187      40.809  41.453  23.375  1.00  0.00           H  
ATOM   2951  HD1 PHE   187      38.997  42.981  20.437  1.00  0.00           H  
ATOM   2952  HD2 PHE   187      39.640  39.498  22.896  1.00  0.00           H  
ATOM   2953  HE1 PHE   187      37.649  41.620  18.860  1.00  0.00           H  
ATOM   2954  HE2 PHE   187      38.317  38.129  21.304  1.00  0.00           H  
ATOM   2955  HZ  PHE   187      37.308  39.194  19.283  1.00  0.00           H  
ATOM   2956  N   VAL   188      38.489  41.931  25.318  1.00  0.00           N  
ATOM   2957  CA  VAL   188      37.384  41.356  26.095  1.00  0.00           C  
ATOM   2958  C   VAL   188      36.554  42.444  26.785  1.00  0.00           C  
ATOM   2959  O   VAL   188      35.333  42.470  26.621  1.00  0.00           O  
ATOM   2960  CB  VAL   188      37.925  40.302  27.083  1.00  0.00           C  
ATOM   2961  CG1 VAL   188      36.868  39.832  28.083  1.00  0.00           C  
ATOM   2962  CG2 VAL   188      38.393  39.049  26.325  1.00  0.00           C  
ATOM   2963  H   VAL   188      39.440  41.716  25.611  1.00  0.00           H  
ATOM   2964  HA  VAL   188      36.708  40.848  25.408  1.00  0.00           H  
ATOM   2965  HB  VAL   188      38.764  40.720  27.641  1.00  0.00           H  
ATOM   2966 HG11 VAL   188      35.989  39.490  27.540  1.00  0.00           H  
ATOM   2967 HG12 VAL   188      37.265  39.013  28.680  1.00  0.00           H  
ATOM   2968 HG13 VAL   188      36.594  40.642  28.760  1.00  0.00           H  
ATOM   2969 HG21 VAL   188      39.126  39.314  25.565  1.00  0.00           H  
ATOM   2970 HG22 VAL   188      38.864  38.355  27.021  1.00  0.00           H  
ATOM   2971 HG23 VAL   188      37.547  38.560  25.843  1.00  0.00           H  
ATOM   2972  N   TYR   189      37.174  43.385  27.505  1.00  0.00           N  
ATOM   2973  CA  TYR   189      36.429  44.465  28.162  1.00  0.00           C  
ATOM   2974  C   TYR   189      35.858  45.501  27.179  1.00  0.00           C  
ATOM   2975  O   TYR   189      34.776  46.033  27.435  1.00  0.00           O  
ATOM   2976  CB  TYR   189      37.278  45.126  29.255  1.00  0.00           C  
ATOM   2977  CG  TYR   189      37.557  44.250  30.469  1.00  0.00           C  
ATOM   2978  CD1 TYR   189      36.491  43.669  31.191  1.00  0.00           C  
ATOM   2979  CD2 TYR   189      38.879  44.057  30.913  1.00  0.00           C  
ATOM   2980  CE1 TYR   189      36.749  42.890  32.337  1.00  0.00           C  
ATOM   2981  CE2 TYR   189      39.141  43.292  32.065  1.00  0.00           C  
ATOM   2982  CZ  TYR   189      38.077  42.706  32.779  1.00  0.00           C  
ATOM   2983  OH  TYR   189      38.332  41.971  33.893  1.00  0.00           O  
ATOM   2984  H   TYR   189      38.184  43.347  27.620  1.00  0.00           H  
ATOM   2985  HA  TYR   189      35.565  44.018  28.650  1.00  0.00           H  
ATOM   2986  HB2 TYR   189      38.218  45.466  28.817  1.00  0.00           H  
ATOM   2987  HB3 TYR   189      36.744  46.009  29.605  1.00  0.00           H  
ATOM   2988  HD1 TYR   189      35.472  43.829  30.871  1.00  0.00           H  
ATOM   2989  HD2 TYR   189      39.700  44.503  30.369  1.00  0.00           H  
ATOM   2990  HE1 TYR   189      35.932  42.446  32.883  1.00  0.00           H  
ATOM   2991  HE2 TYR   189      40.155  43.149  32.411  1.00  0.00           H  
ATOM   2992  HH  TYR   189      37.581  41.445  34.164  1.00  0.00           H  
ATOM   2993  N   LEU   190      36.490  45.738  26.023  1.00  0.00           N  
ATOM   2994  CA  LEU   190      35.893  46.534  24.943  1.00  0.00           C  
ATOM   2995  C   LEU   190      34.625  45.863  24.393  1.00  0.00           C  
ATOM   2996  O   LEU   190      33.622  46.544  24.174  1.00  0.00           O  
ATOM   2997  CB  LEU   190      36.941  46.785  23.842  1.00  0.00           C  
ATOM   2998  CG  LEU   190      36.429  47.575  22.621  1.00  0.00           C  
ATOM   2999  CD1 LEU   190      35.899  48.962  22.996  1.00  0.00           C  
ATOM   3000  CD2 LEU   190      37.567  47.760  21.618  1.00  0.00           C  
ATOM   3001  H   LEU   190      37.412  45.335  25.872  1.00  0.00           H  
ATOM   3002  HA  LEU   190      35.597  47.497  25.360  1.00  0.00           H  
ATOM   3003  HB2 LEU   190      37.780  47.326  24.282  1.00  0.00           H  
ATOM   3004  HB3 LEU   190      37.313  45.821  23.490  1.00  0.00           H  
ATOM   3005  HG  LEU   190      35.632  47.015  22.131  1.00  0.00           H  
ATOM   3006 HD11 LEU   190      36.665  49.519  23.537  1.00  0.00           H  
ATOM   3007 HD12 LEU   190      35.631  49.512  22.094  1.00  0.00           H  
ATOM   3008 HD13 LEU   190      35.012  48.869  23.620  1.00  0.00           H  
ATOM   3009 HD21 LEU   190      37.940  46.788  21.297  1.00  0.00           H  
ATOM   3010 HD22 LEU   190      37.210  48.302  20.743  1.00  0.00           H  
ATOM   3011 HD23 LEU   190      38.383  48.322  22.074  1.00  0.00           H  
ATOM   3012  N   ARG   191      34.622  44.532  24.237  1.00  0.00           N  
ATOM   3013  CA  ARG   191      33.408  43.773  23.889  1.00  0.00           C  
ATOM   3014  C   ARG   191      32.344  43.851  24.986  1.00  0.00           C  
ATOM   3015  O   ARG   191      31.184  44.041  24.645  1.00  0.00           O  
ATOM   3016  CB  ARG   191      33.763  42.326  23.505  1.00  0.00           C  
ATOM   3017  CG  ARG   191      34.379  42.286  22.096  1.00  0.00           C  
ATOM   3018  CD  ARG   191      34.989  40.925  21.747  1.00  0.00           C  
ATOM   3019  NE  ARG   191      33.983  39.850  21.597  1.00  0.00           N  
ATOM   3020  CZ  ARG   191      34.229  38.552  21.628  1.00  0.00           C  
ATOM   3021  NH1 ARG   191      35.429  38.089  21.845  1.00  0.00           N1+
ATOM   3022  NH2 ARG   191      33.275  37.693  21.436  1.00  0.00           N  
ATOM   3023  H   ARG   191      35.489  44.025  24.398  1.00  0.00           H  
ATOM   3024  HA  ARG   191      32.945  44.243  23.022  1.00  0.00           H  
ATOM   3025  HB2 ARG   191      34.462  41.909  24.231  1.00  0.00           H  
ATOM   3026  HB3 ARG   191      32.857  41.717  23.508  1.00  0.00           H  
ATOM   3027  HG2 ARG   191      33.619  42.543  21.357  1.00  0.00           H  
ATOM   3028  HG3 ARG   191      35.176  43.028  22.030  1.00  0.00           H  
ATOM   3029  HD2 ARG   191      35.524  41.033  20.802  1.00  0.00           H  
ATOM   3030  HD3 ARG   191      35.715  40.667  22.521  1.00  0.00           H  
ATOM   3031  HE  ARG   191      33.029  40.115  21.404  1.00  0.00           H  
ATOM   3032 HH11 ARG   191      36.184  38.741  21.948  1.00  0.00           H  
ATOM   3033 HH12 ARG   191      35.611  37.090  21.926  1.00  0.00           H  
ATOM   3034 HH21 ARG   191      32.310  38.008  21.320  1.00  0.00           H  
ATOM   3035 HH22 ARG   191      33.455  36.716  21.542  1.00  0.00           H  
ATOM   3036  N   VAL   192      32.704  43.821  26.276  1.00  0.00           N  
ATOM   3037  CA  VAL   192      31.749  44.083  27.381  1.00  0.00           C  
ATOM   3038  C   VAL   192      31.136  45.490  27.284  1.00  0.00           C  
ATOM   3039  O   VAL   192      29.922  45.629  27.424  1.00  0.00           O  
ATOM   3040  CB  VAL   192      32.390  43.854  28.770  1.00  0.00           C  
ATOM   3041  CG1 VAL   192      31.471  44.264  29.931  1.00  0.00           C  
ATOM   3042  CG2 VAL   192      32.737  42.377  28.990  1.00  0.00           C  
ATOM   3043  H   VAL   192      33.674  43.613  26.491  1.00  0.00           H  
ATOM   3044  HA  VAL   192      30.919  43.384  27.282  1.00  0.00           H  
ATOM   3045  HB  VAL   192      33.304  44.439  28.847  1.00  0.00           H  
ATOM   3046 HG11 VAL   192      30.512  43.751  29.848  1.00  0.00           H  
ATOM   3047 HG12 VAL   192      31.936  44.009  30.883  1.00  0.00           H  
ATOM   3048 HG13 VAL   192      31.302  45.341  29.919  1.00  0.00           H  
ATOM   3049 HG21 VAL   192      33.407  42.027  28.209  1.00  0.00           H  
ATOM   3050 HG22 VAL   192      33.241  42.252  29.949  1.00  0.00           H  
ATOM   3051 HG23 VAL   192      31.827  41.776  28.983  1.00  0.00           H  
ATOM   3052  N   TYR   193      31.937  46.526  27.003  1.00  0.00           N  
ATOM   3053  CA  TYR   193      31.434  47.893  26.803  1.00  0.00           C  
ATOM   3054  C   TYR   193      30.487  47.993  25.597  1.00  0.00           C  
ATOM   3055  O   TYR   193      29.392  48.541  25.730  1.00  0.00           O  
ATOM   3056  CB  TYR   193      32.606  48.879  26.676  1.00  0.00           C  
ATOM   3057  CG  TYR   193      32.184  50.292  26.301  1.00  0.00           C  
ATOM   3058  CD1 TYR   193      31.562  51.121  27.256  1.00  0.00           C  
ATOM   3059  CD2 TYR   193      32.381  50.767  24.988  1.00  0.00           C  
ATOM   3060  CE1 TYR   193      31.141  52.420  26.904  1.00  0.00           C  
ATOM   3061  CE2 TYR   193      31.963  52.066  24.633  1.00  0.00           C  
ATOM   3062  CZ  TYR   193      31.342  52.897  25.590  1.00  0.00           C  
ATOM   3063  OH  TYR   193      30.929  54.147  25.236  1.00  0.00           O  
ATOM   3064  H   TYR   193      32.937  46.363  26.937  1.00  0.00           H  
ATOM   3065  HA  TYR   193      30.853  48.178  27.681  1.00  0.00           H  
ATOM   3066  HB2 TYR   193      33.142  48.912  27.626  1.00  0.00           H  
ATOM   3067  HB3 TYR   193      33.304  48.511  25.924  1.00  0.00           H  
ATOM   3068  HD1 TYR   193      31.399  50.758  28.261  1.00  0.00           H  
ATOM   3069  HD2 TYR   193      32.852  50.132  24.250  1.00  0.00           H  
ATOM   3070  HE1 TYR   193      30.662  53.050  27.638  1.00  0.00           H  
ATOM   3071  HE2 TYR   193      32.121  52.434  23.631  1.00  0.00           H  
ATOM   3072  HH  TYR   193      30.576  54.638  26.008  1.00  0.00           H  
ATOM   3073  N   ARG   194      30.863  47.414  24.445  1.00  0.00           N  
ATOM   3074  CA  ARG   194      29.998  47.339  23.252  1.00  0.00           C  
ATOM   3075  C   ARG   194      28.688  46.607  23.555  1.00  0.00           C  
ATOM   3076  O   ARG   194      27.632  47.112  23.199  1.00  0.00           O  
ATOM   3077  CB  ARG   194      30.736  46.673  22.075  1.00  0.00           C  
ATOM   3078  CG  ARG   194      31.837  47.555  21.457  1.00  0.00           C  
ATOM   3079  CD  ARG   194      32.522  46.811  20.301  1.00  0.00           C  
ATOM   3080  NE  ARG   194      33.643  47.574  19.716  1.00  0.00           N  
ATOM   3081  CZ  ARG   194      34.474  47.129  18.788  1.00  0.00           C  
ATOM   3082  NH1 ARG   194      34.374  45.953  18.243  1.00  0.00           N1+
ATOM   3083  NH2 ARG   194      35.458  47.856  18.358  1.00  0.00           N  
ATOM   3084  H   ARG   194      31.782  46.981  24.411  1.00  0.00           H  
ATOM   3085  HA  ARG   194      29.707  48.347  22.957  1.00  0.00           H  
ATOM   3086  HB2 ARG   194      31.168  45.728  22.407  1.00  0.00           H  
ATOM   3087  HB3 ARG   194      30.007  46.452  21.292  1.00  0.00           H  
ATOM   3088  HG2 ARG   194      31.391  48.476  21.079  1.00  0.00           H  
ATOM   3089  HG3 ARG   194      32.578  47.810  22.213  1.00  0.00           H  
ATOM   3090  HD2 ARG   194      32.897  45.855  20.673  1.00  0.00           H  
ATOM   3091  HD3 ARG   194      31.780  46.610  19.524  1.00  0.00           H  
ATOM   3092  HE  ARG   194      33.811  48.507  20.051  1.00  0.00           H  
ATOM   3093 HH11 ARG   194      33.553  45.375  18.409  1.00  0.00           H  
ATOM   3094 HH12 ARG   194      35.048  45.694  17.537  1.00  0.00           H  
ATOM   3095 HH21 ARG   194      35.601  48.816  18.663  1.00  0.00           H  
ATOM   3096 HH22 ARG   194      36.040  47.468  17.624  1.00  0.00           H  
ATOM   3097  N   GLU   195      28.731  45.475  24.257  1.00  0.00           N  
ATOM   3098  CA  GLU   195      27.538  44.698  24.625  1.00  0.00           C  
ATOM   3099  C   GLU   195      26.578  45.495  25.525  1.00  0.00           C  
ATOM   3100  O   GLU   195      25.378  45.561  25.258  1.00  0.00           O  
ATOM   3101  CB  GLU   195      27.969  43.390  25.317  1.00  0.00           C  
ATOM   3102  CG  GLU   195      26.918  42.276  25.214  1.00  0.00           C  
ATOM   3103  CD  GLU   195      27.134  41.431  23.952  1.00  0.00           C  
ATOM   3104  OE1 GLU   195      27.291  42.011  22.848  1.00  0.00           O  
ATOM   3105  OE2 GLU   195      27.196  40.185  24.055  1.00  0.00           O1-
ATOM   3106  H   GLU   195      29.639  45.092  24.495  1.00  0.00           H  
ATOM   3107  HA  GLU   195      26.998  44.446  23.712  1.00  0.00           H  
ATOM   3108  HB2 GLU   195      28.892  43.018  24.876  1.00  0.00           H  
ATOM   3109  HB3 GLU   195      28.171  43.593  26.369  1.00  0.00           H  
ATOM   3110  HG2 GLU   195      27.008  41.639  26.096  1.00  0.00           H  
ATOM   3111  HG3 GLU   195      25.912  42.704  25.217  1.00  0.00           H  
ATOM   3112  N   ALA   196      27.107  46.159  26.560  1.00  0.00           N  
ATOM   3113  CA  ALA   196      26.320  46.996  27.464  1.00  0.00           C  
ATOM   3114  C   ALA   196      25.704  48.207  26.739  1.00  0.00           C  
ATOM   3115  O   ALA   196      24.515  48.487  26.902  1.00  0.00           O  
ATOM   3116  CB  ALA   196      27.221  47.430  28.627  1.00  0.00           C  
ATOM   3117  H   ALA   196      28.104  46.067  26.733  1.00  0.00           H  
ATOM   3118  HA  ALA   196      25.496  46.402  27.864  1.00  0.00           H  
ATOM   3119  HB1 ALA   196      28.062  48.016  28.253  1.00  0.00           H  
ATOM   3120  HB2 ALA   196      26.647  48.036  29.328  1.00  0.00           H  
ATOM   3121  HB3 ALA   196      27.603  46.551  29.146  1.00  0.00           H  
ATOM   3122  N   LYS   197      26.490  48.895  25.900  1.00  0.00           N  
ATOM   3123  CA  LYS   197      26.034  50.022  25.073  1.00  0.00           C  
ATOM   3124  C   LYS   197      24.942  49.591  24.086  1.00  0.00           C  
ATOM   3125  O   LYS   197      23.933  50.280  23.955  1.00  0.00           O  
ATOM   3126  CB  LYS   197      27.265  50.622  24.372  1.00  0.00           C  
ATOM   3127  CG  LYS   197      26.966  51.911  23.593  1.00  0.00           C  
ATOM   3128  CD  LYS   197      28.247  52.421  22.921  1.00  0.00           C  
ATOM   3129  CE  LYS   197      27.952  53.646  22.050  1.00  0.00           C  
ATOM   3130  NZ  LYS   197      29.091  53.945  21.153  1.00  0.00           N1+
ATOM   3131  H   LYS   197      27.462  48.607  25.819  1.00  0.00           H  
ATOM   3132  HA  LYS   197      25.592  50.779  25.722  1.00  0.00           H  
ATOM   3133  HB2 LYS   197      28.021  50.848  25.127  1.00  0.00           H  
ATOM   3134  HB3 LYS   197      27.681  49.880  23.688  1.00  0.00           H  
ATOM   3135  HG2 LYS   197      26.219  51.708  22.824  1.00  0.00           H  
ATOM   3136  HG3 LYS   197      26.584  52.671  24.275  1.00  0.00           H  
ATOM   3137  HD2 LYS   197      28.988  52.678  23.680  1.00  0.00           H  
ATOM   3138  HD3 LYS   197      28.651  51.623  22.295  1.00  0.00           H  
ATOM   3139  HE2 LYS   197      27.073  53.424  21.437  1.00  0.00           H  
ATOM   3140  HE3 LYS   197      27.722  54.504  22.686  1.00  0.00           H  
ATOM   3141  HZ1 LYS   197      29.314  53.105  20.618  1.00  0.00           H  
ATOM   3142  HZ2 LYS   197      28.819  54.623  20.443  1.00  0.00           H  
ATOM   3143  HZ3 LYS   197      29.912  54.277  21.653  1.00  0.00           H  
ATOM   3144  N   GLU   198      25.103  48.434  23.445  1.00  0.00           N  
ATOM   3145  CA  GLU   198      24.119  47.863  22.520  1.00  0.00           C  
ATOM   3146  C   GLU   198      22.807  47.481  23.224  1.00  0.00           C  
ATOM   3147  O   GLU   198      21.734  47.718  22.676  1.00  0.00           O  
ATOM   3148  CB  GLU   198      24.735  46.644  21.805  1.00  0.00           C  
ATOM   3149  CG  GLU   198      23.998  46.254  20.519  1.00  0.00           C  
ATOM   3150  CD  GLU   198      24.228  47.272  19.389  1.00  0.00           C  
ATOM   3151  OE1 GLU   198      25.386  47.705  19.169  1.00  0.00           O  
ATOM   3152  OE2 GLU   198      23.252  47.627  18.689  1.00  0.00           O1-
ATOM   3153  H   GLU   198      25.977  47.935  23.575  1.00  0.00           H  
ATOM   3154  HA  GLU   198      23.877  48.618  21.771  1.00  0.00           H  
ATOM   3155  HB2 GLU   198      25.773  46.857  21.545  1.00  0.00           H  
ATOM   3156  HB3 GLU   198      24.737  45.792  22.486  1.00  0.00           H  
ATOM   3157  HG2 GLU   198      24.372  45.288  20.187  1.00  0.00           H  
ATOM   3158  HG3 GLU   198      22.933  46.147  20.722  1.00  0.00           H  
ATOM   3159  N   GLN   199      22.860  46.948  24.452  1.00  0.00           N  
ATOM   3160  CA  GLN   199      21.659  46.652  25.245  1.00  0.00           C  
ATOM   3161  C   GLN   199      20.949  47.926  25.736  1.00  0.00           C  
ATOM   3162  O   GLN   199      19.721  47.995  25.686  1.00  0.00           O  
ATOM   3163  CB  GLN   199      22.032  45.714  26.407  1.00  0.00           C  
ATOM   3164  CG  GLN   199      20.828  45.290  27.270  1.00  0.00           C  
ATOM   3165  CD  GLN   199      19.762  44.484  26.522  1.00  0.00           C  
ATOM   3166  NE2 GLN   199      18.530  44.492  26.981  1.00  0.00           N  
ATOM   3167  OE1 GLN   199      20.009  43.806  25.539  1.00  0.00           O  
ATOM   3168  H   GLN   199      23.770  46.710  24.839  1.00  0.00           H  
ATOM   3169  HA  GLN   199      20.957  46.124  24.601  1.00  0.00           H  
ATOM   3170  HB2 GLN   199      22.509  44.819  26.004  1.00  0.00           H  
ATOM   3171  HB3 GLN   199      22.756  46.218  27.050  1.00  0.00           H  
ATOM   3172  HG2 GLN   199      21.191  44.674  28.093  1.00  0.00           H  
ATOM   3173  HG3 GLN   199      20.366  46.174  27.710  1.00  0.00           H  
ATOM   3174 HE21 GLN   199      17.863  43.927  26.485  1.00  0.00           H  
ATOM   3175 HE22 GLN   199      18.282  45.051  27.777  1.00  0.00           H  
ATOM   3176  N   ILE   200      21.691  48.960  26.154  1.00  0.00           N  
ATOM   3177  CA  ILE   200      21.128  50.279  26.517  1.00  0.00           C  
ATOM   3178  C   ILE   200      20.460  50.946  25.301  1.00  0.00           C  
ATOM   3179  O   ILE   200      19.452  51.635  25.441  1.00  0.00           O  
ATOM   3180  CB  ILE   200      22.225  51.161  27.165  1.00  0.00           C  
ATOM   3181  CG1 ILE   200      22.576  50.610  28.569  1.00  0.00           C  
ATOM   3182  CG2 ILE   200      21.804  52.639  27.282  1.00  0.00           C  
ATOM   3183  CD1 ILE   200      23.895  51.148  29.141  1.00  0.00           C  
ATOM   3184  H   ILE   200      22.698  48.834  26.214  1.00  0.00           H  
ATOM   3185  HA  ILE   200      20.337  50.132  27.254  1.00  0.00           H  
ATOM   3186  HB  ILE   200      23.116  51.115  26.536  1.00  0.00           H  
ATOM   3187 HG12 ILE   200      21.765  50.839  29.263  1.00  0.00           H  
ATOM   3188 HG13 ILE   200      22.666  49.525  28.524  1.00  0.00           H  
ATOM   3189 HG21 ILE   200      20.872  52.715  27.846  1.00  0.00           H  
ATOM   3190 HG22 ILE   200      22.574  53.223  27.782  1.00  0.00           H  
ATOM   3191 HG23 ILE   200      21.654  53.071  26.292  1.00  0.00           H  
ATOM   3192 HD11 ILE   200      23.819  52.215  29.347  1.00  0.00           H  
ATOM   3193 HD12 ILE   200      24.117  50.632  30.076  1.00  0.00           H  
ATOM   3194 HD13 ILE   200      24.707  50.967  28.436  1.00  0.00           H  
ATOM   3195  N   ARG   201      20.941  50.673  24.080  1.00  0.00           N  
ATOM   3196  CA  ARG   201      20.279  51.076  22.824  1.00  0.00           C  
ATOM   3197  C   ARG   201      18.911  50.394  22.599  1.00  0.00           C  
ATOM   3198  O   ARG   201      18.182  50.802  21.697  1.00  0.00           O  
ATOM   3199  CB  ARG   201      21.253  50.828  21.653  1.00  0.00           C  
ATOM   3200  CG  ARG   201      21.027  51.777  20.464  1.00  0.00           C  
ATOM   3201  CD  ARG   201      21.980  51.484  19.290  1.00  0.00           C  
ATOM   3202  NE  ARG   201      21.821  50.121  18.747  1.00  0.00           N  
ATOM   3203  CZ  ARG   201      20.762  49.619  18.145  1.00  0.00           C  
ATOM   3204  NH1 ARG   201      19.720  50.314  17.808  1.00  0.00           N1+
ATOM   3205  NH2 ARG   201      20.723  48.356  17.864  1.00  0.00           N  
ATOM   3206  H   ARG   201      21.810  50.151  24.022  1.00  0.00           H  
ATOM   3207  HA  ARG   201      20.073  52.144  22.891  1.00  0.00           H  
ATOM   3208  HB2 ARG   201      22.279  50.976  21.994  1.00  0.00           H  
ATOM   3209  HB3 ARG   201      21.151  49.796  21.321  1.00  0.00           H  
ATOM   3210  HG2 ARG   201      19.997  51.700  20.120  1.00  0.00           H  
ATOM   3211  HG3 ARG   201      21.194  52.802  20.796  1.00  0.00           H  
ATOM   3212  HD2 ARG   201      21.794  52.214  18.501  1.00  0.00           H  
ATOM   3213  HD3 ARG   201      23.009  51.616  19.628  1.00  0.00           H  
ATOM   3214  HE  ARG   201      22.580  49.455  18.875  1.00  0.00           H  
ATOM   3215 HH11 ARG   201      19.719  51.319  17.862  1.00  0.00           H  
ATOM   3216 HH12 ARG   201      18.964  49.822  17.352  1.00  0.00           H  
ATOM   3217 HH21 ARG   201      21.558  47.806  18.065  1.00  0.00           H  
ATOM   3218 HH22 ARG   201      19.915  47.987  17.382  1.00  0.00           H  
ATOM   3219  N   LYS   202      18.545  49.377  23.400  1.00  0.00           N  
ATOM   3220  CA  LYS   202      17.269  48.634  23.314  1.00  0.00           C  
ATOM   3221  C   LYS   202      16.280  48.915  24.457  1.00  0.00           C  
ATOM   3222  O   LYS   202      15.081  48.778  24.223  1.00  0.00           O  
ATOM   3223  CB  LYS   202      17.538  47.119  23.201  1.00  0.00           C  
ATOM   3224  CG  LYS   202      18.387  46.749  21.973  1.00  0.00           C  
ATOM   3225  CD  LYS   202      18.536  45.229  21.818  1.00  0.00           C  
ATOM   3226  CE  LYS   202      19.552  44.922  20.710  1.00  0.00           C  
ATOM   3227  NZ  LYS   202      19.471  43.510  20.263  1.00  0.00           N1+
ATOM   3228  H   LYS   202      19.209  49.088  24.107  1.00  0.00           H  
ATOM   3229  HA  LYS   202      16.749  48.940  22.406  1.00  0.00           H  
ATOM   3230  HB2 LYS   202      18.039  46.768  24.103  1.00  0.00           H  
ATOM   3231  HB3 LYS   202      16.579  46.603  23.126  1.00  0.00           H  
ATOM   3232  HG2 LYS   202      17.919  47.153  21.075  1.00  0.00           H  
ATOM   3233  HG3 LYS   202      19.375  47.190  22.076  1.00  0.00           H  
ATOM   3234  HD2 LYS   202      18.883  44.790  22.756  1.00  0.00           H  
ATOM   3235  HD3 LYS   202      17.563  44.804  21.563  1.00  0.00           H  
ATOM   3236  HE2 LYS   202      19.353  45.582  19.860  1.00  0.00           H  
ATOM   3237  HE3 LYS   202      20.555  45.151  21.086  1.00  0.00           H  
ATOM   3238  HZ1 LYS   202      18.562  43.330  19.839  1.00  0.00           H  
ATOM   3239  HZ2 LYS   202      20.175  43.303  19.571  1.00  0.00           H  
ATOM   3240  HZ3 LYS   202      19.568  42.848  21.035  1.00  0.00           H  
ATOM   3241  N   ILE   203      16.727  49.293  25.660  1.00  0.00           N  
ATOM   3242  CA  ILE   203      15.864  49.552  26.836  1.00  0.00           C  
ATOM   3243  C   ILE   203      16.529  50.541  27.809  1.00  0.00           C  
ATOM   3244  O   ILE   203      17.746  50.513  27.972  1.00  0.00           O  
ATOM   3245  CB  ILE   203      15.465  48.223  27.530  1.00  0.00           C  
ATOM   3246  CG1 ILE   203      14.433  48.475  28.653  1.00  0.00           C  
ATOM   3247  CG2 ILE   203      16.686  47.448  28.068  1.00  0.00           C  
ATOM   3248  CD1 ILE   203      13.739  47.204  29.158  1.00  0.00           C  
ATOM   3249  H   ILE   203      17.725  49.402  25.792  1.00  0.00           H  
ATOM   3250  HA  ILE   203      14.948  50.025  26.479  1.00  0.00           H  
ATOM   3251  HB  ILE   203      14.983  47.598  26.776  1.00  0.00           H  
ATOM   3252 HG12 ILE   203      14.915  48.965  29.500  1.00  0.00           H  
ATOM   3253 HG13 ILE   203      13.657  49.142  28.272  1.00  0.00           H  
ATOM   3254 HG21 ILE   203      17.149  47.998  28.889  1.00  0.00           H  
ATOM   3255 HG22 ILE   203      16.377  46.466  28.424  1.00  0.00           H  
ATOM   3256 HG23 ILE   203      17.423  47.312  27.277  1.00  0.00           H  
ATOM   3257 HD11 ILE   203      14.452  46.552  29.660  1.00  0.00           H  
ATOM   3258 HD12 ILE   203      12.961  47.480  29.871  1.00  0.00           H  
ATOM   3259 HD13 ILE   203      13.282  46.672  28.322  1.00  0.00           H  
ATOM   3260  N   ASP   204      15.748  51.418  28.457  1.00  0.00           N  
ATOM   3261  CA  ASP   204      16.301  52.549  29.211  1.00  0.00           C  
ATOM   3262  C   ASP   204      16.995  52.146  30.525  1.00  0.00           C  
ATOM   3263  O   ASP   204      18.088  52.652  30.784  1.00  0.00           O  
ATOM   3264  CB  ASP   204      15.251  53.658  29.432  1.00  0.00           C  
ATOM   3265  CG  ASP   204      14.054  53.290  30.317  1.00  0.00           C  
ATOM   3266  OD1 ASP   204      13.437  52.217  30.116  1.00  0.00           O  
ATOM   3267  OD2 ASP   204      13.726  54.090  31.223  1.00  0.00           O1-
ATOM   3268  H   ASP   204      14.742  51.359  28.380  1.00  0.00           H  
ATOM   3269  HA  ASP   204      17.084  52.991  28.591  1.00  0.00           H  
ATOM   3270  HB2 ASP   204      15.759  54.519  29.870  1.00  0.00           H  
ATOM   3271  HB3 ASP   204      14.872  53.971  28.458  1.00  0.00           H  
ATOM   3272  N   ARG   205      16.420  51.243  31.340  1.00  0.00           N  
ATOM   3273  CA  ARG   205      17.067  50.645  32.534  1.00  0.00           C  
ATOM   3274  C   ARG   205      16.495  49.268  32.912  1.00  0.00           C  
ATOM   3275  O   ARG   205      15.374  48.913  32.559  1.00  0.00           O  
ATOM   3276  CB  ARG   205      16.995  51.587  33.767  1.00  0.00           C  
ATOM   3277  CG  ARG   205      17.962  52.787  33.809  1.00  0.00           C  
ATOM   3278  CD  ARG   205      19.438  52.404  33.577  1.00  0.00           C  
ATOM   3279  NE  ARG   205      20.359  53.553  33.665  1.00  0.00           N  
ATOM   3280  CZ  ARG   205      20.469  54.565  32.824  1.00  0.00           C  
ATOM   3281  NH1 ARG   205      19.721  54.702  31.769  1.00  0.00           N1+
ATOM   3282  NH2 ARG   205      21.362  55.481  33.033  1.00  0.00           N  
ATOM   3283  H   ARG   205      15.505  50.893  31.073  1.00  0.00           H  
ATOM   3284  HA  ARG   205      18.109  50.463  32.279  1.00  0.00           H  
ATOM   3285  HB2 ARG   205      15.974  51.958  33.869  1.00  0.00           H  
ATOM   3286  HB3 ARG   205      17.209  51.002  34.665  1.00  0.00           H  
ATOM   3287  HG2 ARG   205      17.643  53.528  33.076  1.00  0.00           H  
ATOM   3288  HG3 ARG   205      17.878  53.256  34.790  1.00  0.00           H  
ATOM   3289  HD2 ARG   205      19.731  51.671  34.332  1.00  0.00           H  
ATOM   3290  HD3 ARG   205      19.564  51.937  32.602  1.00  0.00           H  
ATOM   3291  HE  ARG   205      21.115  53.465  34.345  1.00  0.00           H  
ATOM   3292 HH11 ARG   205      19.099  53.944  31.496  1.00  0.00           H  
ATOM   3293 HH12 ARG   205      19.746  55.550  31.221  1.00  0.00           H  
ATOM   3294 HH21 ARG   205      21.947  55.410  33.850  1.00  0.00           H  
ATOM   3295 HH22 ARG   205      21.496  56.220  32.348  1.00  0.00           H  
ATOM   3296  N   ALA   206      17.282  48.527  33.694  1.00  0.00           N  
ATOM   3297  CA  ALA   206      16.939  47.285  34.395  1.00  0.00           C  
ATOM   3298  C   ALA   206      17.782  47.200  35.689  1.00  0.00           C  
ATOM   3299  O   ALA   206      18.789  47.903  35.797  1.00  0.00           O  
ATOM   3300  CB  ALA   206      17.197  46.100  33.456  1.00  0.00           C  
ATOM   3301  H   ALA   206      18.181  48.918  33.942  1.00  0.00           H  
ATOM   3302  HA  ALA   206      15.883  47.300  34.668  1.00  0.00           H  
ATOM   3303  HB1 ALA   206      18.245  46.085  33.154  1.00  0.00           H  
ATOM   3304  HB2 ALA   206      16.961  45.164  33.962  1.00  0.00           H  
ATOM   3305  HB3 ALA   206      16.568  46.187  32.569  1.00  0.00           H  
ATOM   3306  N   SER   207      17.410  46.385  36.688  1.00  0.00           N  
ATOM   3307  CA  SER   207      18.111  46.400  37.989  1.00  0.00           C  
ATOM   3308  C   SER   207      18.049  45.079  38.765  1.00  0.00           C  
ATOM   3309  O   SER   207      16.975  44.588  39.102  1.00  0.00           O  
ATOM   3310  CB  SER   207      17.566  47.542  38.860  1.00  0.00           C  
ATOM   3311  OG  SER   207      18.327  47.679  40.050  1.00  0.00           O  
ATOM   3312  H   SER   207      16.615  45.766  36.568  1.00  0.00           H  
ATOM   3313  HA  SER   207      19.163  46.617  37.805  1.00  0.00           H  
ATOM   3314  HB2 SER   207      17.603  48.481  38.306  1.00  0.00           H  
ATOM   3315  HB3 SER   207      16.526  47.332  39.118  1.00  0.00           H  
ATOM   3316  HG  SER   207      17.677  47.896  40.760  1.00  0.00           H  
ATOM   3317  N   LYS   208      19.223  44.541  39.128  1.00  0.00           N  
ATOM   3318  CA  LYS   208      19.364  43.458  40.121  1.00  0.00           C  
ATOM   3319  C   LYS   208      18.953  43.937  41.522  1.00  0.00           C  
ATOM   3320  O   LYS   208      19.280  45.071  41.885  1.00  0.00           O  
ATOM   3321  CB  LYS   208      20.806  42.925  40.151  1.00  0.00           C  
ATOM   3322  CG  LYS   208      21.247  42.295  38.822  1.00  0.00           C  
ATOM   3323  CD  LYS   208      22.671  41.739  38.943  1.00  0.00           C  
ATOM   3324  CE  LYS   208      23.102  41.050  37.647  1.00  0.00           C  
ATOM   3325  NZ  LYS   208      22.608  39.658  37.551  1.00  0.00           N1+
ATOM   3326  H   LYS   208      20.058  44.955  38.751  1.00  0.00           H  
ATOM   3327  HA  LYS   208      18.691  42.645  39.834  1.00  0.00           H  
ATOM   3328  HB2 LYS   208      21.485  43.740  40.406  1.00  0.00           H  
ATOM   3329  HB3 LYS   208      20.877  42.165  40.931  1.00  0.00           H  
ATOM   3330  HG2 LYS   208      20.565  41.489  38.559  1.00  0.00           H  
ATOM   3331  HG3 LYS   208      21.226  43.045  38.030  1.00  0.00           H  
ATOM   3332  HD2 LYS   208      23.354  42.567  39.136  1.00  0.00           H  
ATOM   3333  HD3 LYS   208      22.738  41.035  39.775  1.00  0.00           H  
ATOM   3334  HE2 LYS   208      22.752  41.634  36.790  1.00  0.00           H  
ATOM   3335  HE3 LYS   208      24.195  41.039  37.608  1.00  0.00           H  
ATOM   3336  HZ1 LYS   208      21.594  39.609  37.552  1.00  0.00           H  
ATOM   3337  HZ2 LYS   208      22.926  39.239  36.681  1.00  0.00           H  
ATOM   3338  HZ3 LYS   208      22.955  39.092  38.322  1.00  0.00           H  
ATOM   3339  N   ARG   209      18.335  43.037  42.310  1.00  0.00           N  
ATOM   3340  CA  ARG   209      17.520  43.299  43.527  1.00  0.00           C  
ATOM   3341  C   ARG   209      17.950  44.485  44.407  1.00  0.00           C  
ATOM   3342  O   ARG   209      17.103  45.290  44.778  1.00  0.00           O  
ATOM   3343  CB  ARG   209      17.424  42.039  44.418  1.00  0.00           C  
ATOM   3344  CG  ARG   209      16.811  40.775  43.781  1.00  0.00           C  
ATOM   3345  CD  ARG   209      16.537  39.735  44.886  1.00  0.00           C  
ATOM   3346  NE  ARG   209      16.201  38.388  44.367  1.00  0.00           N  
ATOM   3347  CZ  ARG   209      16.852  37.259  44.616  1.00  0.00           C  
ATOM   3348  NH1 ARG   209      17.898  37.193  45.384  1.00  0.00           N1+
ATOM   3349  NH2 ARG   209      16.467  36.132  44.101  1.00  0.00           N  
ATOM   3350  H   ARG   209      18.209  42.130  41.885  1.00  0.00           H  
ATOM   3351  HA  ARG   209      16.508  43.555  43.201  1.00  0.00           H  
ATOM   3352  HB2 ARG   209      18.422  41.789  44.784  1.00  0.00           H  
ATOM   3353  HB3 ARG   209      16.815  42.302  45.286  1.00  0.00           H  
ATOM   3354  HG2 ARG   209      15.874  41.025  43.281  1.00  0.00           H  
ATOM   3355  HG3 ARG   209      17.510  40.361  43.053  1.00  0.00           H  
ATOM   3356  HD2 ARG   209      17.418  39.680  45.528  1.00  0.00           H  
ATOM   3357  HD3 ARG   209      15.709  40.091  45.503  1.00  0.00           H  
ATOM   3358  HE  ARG   209      15.380  38.291  43.791  1.00  0.00           H  
ATOM   3359 HH11 ARG   209      18.118  37.960  45.991  1.00  0.00           H  
ATOM   3360 HH12 ARG   209      18.352  36.290  45.495  1.00  0.00           H  
ATOM   3361 HH21 ARG   209      15.566  36.060  43.628  1.00  0.00           H  
ATOM   3362 HH22 ARG   209      17.007  35.304  44.317  1.00  0.00           H  
ATOM   3363  N   LYS   210      19.240  44.623  44.747  1.00  0.00           N  
ATOM   3364  CA  LYS   210      19.770  45.805  45.457  1.00  0.00           C  
ATOM   3365  C   LYS   210      19.799  47.026  44.522  1.00  0.00           C  
ATOM   3366  O   LYS   210      20.841  47.379  43.967  1.00  0.00           O  
ATOM   3367  CB  LYS   210      21.133  45.470  46.105  1.00  0.00           C  
ATOM   3368  CG  LYS   210      21.641  46.590  47.038  1.00  0.00           C  
ATOM   3369  CD  LYS   210      22.884  46.161  47.837  1.00  0.00           C  
ATOM   3370  CE  LYS   210      23.346  47.282  48.782  1.00  0.00           C  
ATOM   3371  NZ  LYS   210      24.313  46.793  49.795  1.00  0.00           N1+
ATOM   3372  H   LYS   210      19.886  43.931  44.407  1.00  0.00           H  
ATOM   3373  HA  LYS   210      19.077  46.050  46.265  1.00  0.00           H  
ATOM   3374  HB2 LYS   210      21.015  44.560  46.697  1.00  0.00           H  
ATOM   3375  HB3 LYS   210      21.876  45.277  45.329  1.00  0.00           H  
ATOM   3376  HG2 LYS   210      21.885  47.475  46.449  1.00  0.00           H  
ATOM   3377  HG3 LYS   210      20.848  46.848  47.741  1.00  0.00           H  
ATOM   3378  HD2 LYS   210      22.631  45.279  48.424  1.00  0.00           H  
ATOM   3379  HD3 LYS   210      23.696  45.905  47.154  1.00  0.00           H  
ATOM   3380  HE2 LYS   210      23.797  48.087  48.194  1.00  0.00           H  
ATOM   3381  HE3 LYS   210      22.471  47.687  49.298  1.00  0.00           H  
ATOM   3382  HZ1 LYS   210      25.158  46.403  49.391  1.00  0.00           H  
ATOM   3383  HZ2 LYS   210      24.609  47.539  50.422  1.00  0.00           H  
ATOM   3384  HZ3 LYS   210      23.890  46.089  50.398  1.00  0.00           H  
ATOM   3385  N   THR   211      18.649  47.660  44.295  1.00  0.00           N  
ATOM   3386  CA  THR   211      18.548  48.973  43.631  1.00  0.00           C  
ATOM   3387  C   THR   211      19.142  50.057  44.533  1.00  0.00           C  
ATOM   3388  O   THR   211      18.836  50.118  45.722  1.00  0.00           O  
ATOM   3389  CB  THR   211      17.101  49.267  43.214  1.00  0.00           C  
ATOM   3390  CG2 THR   211      16.888  50.667  42.642  1.00  0.00           C  
ATOM   3391  OG1 THR   211      16.791  48.362  42.179  1.00  0.00           O  
ATOM   3392  H   THR   211      17.799  47.232  44.649  1.00  0.00           H  
ATOM   3393  HA  THR   211      19.133  48.949  42.717  1.00  0.00           H  
ATOM   3394  HB  THR   211      16.431  49.110  44.061  1.00  0.00           H  
ATOM   3395  HG1 THR   211      15.819  48.205  42.245  1.00  0.00           H  
ATOM   3396 HG21 THR   211      17.564  50.843  41.805  1.00  0.00           H  
ATOM   3397 HG22 THR   211      15.860  50.759  42.290  1.00  0.00           H  
ATOM   3398 HG23 THR   211      17.051  51.420  43.412  1.00  0.00           H  
ATOM   3399  N   SER   212      20.060  50.859  43.991  1.00  0.00           N  
ATOM   3400  CA  SER   212      20.949  51.744  44.751  1.00  0.00           C  
ATOM   3401  C   SER   212      20.423  53.181  44.854  1.00  0.00           C  
ATOM   3402  O   SER   212      19.810  53.705  43.923  1.00  0.00           O  
ATOM   3403  CB  SER   212      22.358  51.693  44.139  1.00  0.00           C  
ATOM   3404  OG  SER   212      22.334  51.804  42.725  1.00  0.00           O  
ATOM   3405  H   SER   212      20.207  50.848  42.994  1.00  0.00           H  
ATOM   3406  HA  SER   212      21.031  51.359  45.768  1.00  0.00           H  
ATOM   3407  HB2 SER   212      22.973  52.490  44.562  1.00  0.00           H  
ATOM   3408  HB3 SER   212      22.812  50.735  44.398  1.00  0.00           H  
ATOM   3409  HG  SER   212      22.759  52.658  42.491  1.00  0.00           H  
ATOM   3410  N   ARG   213      20.688  53.825  46.000  1.00  0.00           N  
ATOM   3411  CA  ARG   213      20.348  55.234  46.269  1.00  0.00           C  
ATOM   3412  C   ARG   213      21.114  56.209  45.366  1.00  0.00           C  
ATOM   3413  O   ARG   213      22.166  55.858  44.832  1.00  0.00           O  
ATOM   3414  CB  ARG   213      20.532  55.535  47.770  1.00  0.00           C  
ATOM   3415  CG  ARG   213      21.993  55.637  48.251  1.00  0.00           C  
ATOM   3416  CD  ARG   213      22.045  55.699  49.787  1.00  0.00           C  
ATOM   3417  NE  ARG   213      23.268  56.345  50.291  1.00  0.00           N  
ATOM   3418  CZ  ARG   213      24.465  55.815  50.457  1.00  0.00           C  
ATOM   3419  NH1 ARG   213      24.734  54.561  50.211  1.00  0.00           N1+
ATOM   3420  NH2 ARG   213      25.430  56.570  50.885  1.00  0.00           N  
ATOM   3421  H   ARG   213      21.164  53.313  46.727  1.00  0.00           H  
ATOM   3422  HA  ARG   213      19.288  55.364  46.035  1.00  0.00           H  
ATOM   3423  HB2 ARG   213      20.039  56.482  47.994  1.00  0.00           H  
ATOM   3424  HB3 ARG   213      20.020  54.758  48.339  1.00  0.00           H  
ATOM   3425  HG2 ARG   213      22.569  54.776  47.909  1.00  0.00           H  
ATOM   3426  HG3 ARG   213      22.435  56.545  47.838  1.00  0.00           H  
ATOM   3427  HD2 ARG   213      21.192  56.278  50.141  1.00  0.00           H  
ATOM   3428  HD3 ARG   213      21.956  54.699  50.202  1.00  0.00           H  
ATOM   3429  HE  ARG   213      23.165  57.316  50.579  1.00  0.00           H  
ATOM   3430 HH11 ARG   213      23.969  53.922  50.027  1.00  0.00           H  
ATOM   3431 HH12 ARG   213      25.623  54.180  50.471  1.00  0.00           H  
ATOM   3432 HH21 ARG   213      25.189  57.511  51.194  1.00  0.00           H  
ATOM   3433 HH22 ARG   213      26.385  56.269  50.882  1.00  0.00           H  
ATOM   3434  N   VAL   214      20.616  57.445  45.256  1.00  0.00           N  
ATOM   3435  CA  VAL   214      21.034  58.468  44.267  1.00  0.00           C  
ATOM   3436  C   VAL   214      22.539  58.776  44.210  1.00  0.00           C  
ATOM   3437  O   VAL   214      23.021  59.230  43.179  1.00  0.00           O  
ATOM   3438  CB  VAL   214      20.250  59.784  44.465  1.00  0.00           C  
ATOM   3439  CG1 VAL   214      18.744  59.572  44.273  1.00  0.00           C  
ATOM   3440  CG2 VAL   214      20.488  60.426  45.840  1.00  0.00           C  
ATOM   3441  H   VAL   214      19.755  57.629  45.748  1.00  0.00           H  
ATOM   3442  HA  VAL   214      20.775  58.090  43.276  1.00  0.00           H  
ATOM   3443  HB  VAL   214      20.577  60.493  43.704  1.00  0.00           H  
ATOM   3444 HG11 VAL   214      18.334  58.922  45.045  1.00  0.00           H  
ATOM   3445 HG12 VAL   214      18.229  60.533  44.315  1.00  0.00           H  
ATOM   3446 HG13 VAL   214      18.559  59.130  43.294  1.00  0.00           H  
ATOM   3447 HG21 VAL   214      21.544  60.661  45.971  1.00  0.00           H  
ATOM   3448 HG22 VAL   214      19.928  61.360  45.906  1.00  0.00           H  
ATOM   3449 HG23 VAL   214      20.158  59.765  46.641  1.00  0.00           H  
ATOM   3450  N   MET   215      23.298  58.475  45.268  1.00  0.00           N  
ATOM   3451  CA  MET   215      24.766  58.555  45.285  1.00  0.00           C  
ATOM   3452  C   MET   215      25.435  57.686  44.196  1.00  0.00           C  
ATOM   3453  O   MET   215      26.506  58.036  43.699  1.00  0.00           O  
ATOM   3454  CB  MET   215      25.241  58.120  46.684  1.00  0.00           C  
ATOM   3455  CG  MET   215      26.738  58.344  46.938  1.00  0.00           C  
ATOM   3456  SD  MET   215      27.421  57.351  48.296  1.00  0.00           S  
ATOM   3457  CE  MET   215      27.633  55.757  47.459  1.00  0.00           C  
ATOM   3458  H   MET   215      22.834  58.115  46.084  1.00  0.00           H  
ATOM   3459  HA  MET   215      25.064  59.592  45.117  1.00  0.00           H  
ATOM   3460  HB2 MET   215      24.686  58.671  47.444  1.00  0.00           H  
ATOM   3461  HB3 MET   215      25.015  57.060  46.807  1.00  0.00           H  
ATOM   3462  HG2 MET   215      27.314  58.115  46.043  1.00  0.00           H  
ATOM   3463  HG3 MET   215      26.890  59.399  47.167  1.00  0.00           H  
ATOM   3464  HE1 MET   215      28.278  55.888  46.589  1.00  0.00           H  
ATOM   3465  HE2 MET   215      28.100  55.048  48.142  1.00  0.00           H  
ATOM   3466  HE3 MET   215      26.665  55.372  47.140  1.00  0.00           H  
ATOM   3467  N   ALA   216      24.830  56.555  43.810  1.00  0.00           N  
ATOM   3468  CA  ALA   216      25.447  55.559  42.932  1.00  0.00           C  
ATOM   3469  C   ALA   216      24.465  54.992  41.890  1.00  0.00           C  
ATOM   3470  O   ALA   216      23.792  53.981  42.128  1.00  0.00           O  
ATOM   3471  CB  ALA   216      26.074  54.467  43.812  1.00  0.00           C  
ATOM   3472  H   ALA   216      23.912  56.347  44.189  1.00  0.00           H  
ATOM   3473  HA  ALA   216      26.260  56.023  42.371  1.00  0.00           H  
ATOM   3474  HB1 ALA   216      25.305  53.990  44.422  1.00  0.00           H  
ATOM   3475  HB2 ALA   216      26.549  53.717  43.180  1.00  0.00           H  
ATOM   3476  HB3 ALA   216      26.829  54.909  44.464  1.00  0.00           H  
ATOM   3477  N   MET   217      24.429  55.601  40.700  1.00  0.00           N  
ATOM   3478  CA  MET   217      23.775  55.009  39.526  1.00  0.00           C  
ATOM   3479  C   MET   217      24.479  53.700  39.108  1.00  0.00           C  
ATOM   3480  O   MET   217      25.711  53.613  39.137  1.00  0.00           O  
ATOM   3481  CB  MET   217      23.719  56.033  38.380  1.00  0.00           C  
ATOM   3482  CG  MET   217      22.766  55.573  37.270  1.00  0.00           C  
ATOM   3483  SD  MET   217      22.566  56.741  35.898  1.00  0.00           S  
ATOM   3484  CE  MET   217      24.069  56.394  34.950  1.00  0.00           C  
ATOM   3485  H   MET   217      24.954  56.464  40.583  1.00  0.00           H  
ATOM   3486  HA  MET   217      22.750  54.769  39.810  1.00  0.00           H  
ATOM   3487  HB2 MET   217      23.357  56.987  38.768  1.00  0.00           H  
ATOM   3488  HB3 MET   217      24.720  56.182  37.972  1.00  0.00           H  
ATOM   3489  HG2 MET   217      23.115  54.625  36.867  1.00  0.00           H  
ATOM   3490  HG3 MET   217      21.782  55.413  37.710  1.00  0.00           H  
ATOM   3491  HE1 MET   217      24.000  55.406  34.499  1.00  0.00           H  
ATOM   3492  HE2 MET   217      24.185  57.139  34.163  1.00  0.00           H  
ATOM   3493  HE3 MET   217      24.934  56.424  35.608  1.00  0.00           H  
ATOM   3494  N   LYS   218      23.711  52.667  38.725  1.00  0.00           N  
ATOM   3495  CA  LYS   218      24.226  51.301  38.494  1.00  0.00           C  
ATOM   3496  C   LYS   218      25.333  51.244  37.434  1.00  0.00           C  
ATOM   3497  O   LYS   218      26.347  50.583  37.656  1.00  0.00           O  
ATOM   3498  CB  LYS   218      23.065  50.355  38.114  1.00  0.00           C  
ATOM   3499  CG  LYS   218      22.102  49.990  39.263  1.00  0.00           C  
ATOM   3500  CD  LYS   218      22.775  49.144  40.358  1.00  0.00           C  
ATOM   3501  CE  LYS   218      21.810  48.729  41.477  1.00  0.00           C  
ATOM   3502  NZ  LYS   218      20.911  47.602  41.111  1.00  0.00           N1+
ATOM   3503  H   LYS   218      22.716  52.817  38.644  1.00  0.00           H  
ATOM   3504  HA  LYS   218      24.700  50.950  39.408  1.00  0.00           H  
ATOM   3505  HB2 LYS   218      22.485  50.815  37.313  1.00  0.00           H  
ATOM   3506  HB3 LYS   218      23.480  49.428  37.714  1.00  0.00           H  
ATOM   3507  HG2 LYS   218      21.700  50.903  39.705  1.00  0.00           H  
ATOM   3508  HG3 LYS   218      21.272  49.421  38.842  1.00  0.00           H  
ATOM   3509  HD2 LYS   218      23.233  48.258  39.915  1.00  0.00           H  
ATOM   3510  HD3 LYS   218      23.562  49.741  40.819  1.00  0.00           H  
ATOM   3511  HE2 LYS   218      22.409  48.426  42.342  1.00  0.00           H  
ATOM   3512  HE3 LYS   218      21.230  49.603  41.784  1.00  0.00           H  
ATOM   3513  HZ1 LYS   218      21.413  46.842  40.684  1.00  0.00           H  
ATOM   3514  HZ2 LYS   218      20.472  47.222  41.948  1.00  0.00           H  
ATOM   3515  HZ3 LYS   218      20.148  47.884  40.497  1.00  0.00           H  
ATOM   3516  N   GLU   219      25.179  51.965  36.327  1.00  0.00           N  
ATOM   3517  CA  GLU   219      26.147  51.956  35.222  1.00  0.00           C  
ATOM   3518  C   GLU   219      27.452  52.670  35.604  1.00  0.00           C  
ATOM   3519  O   GLU   219      28.538  52.176  35.308  1.00  0.00           O  
ATOM   3520  CB  GLU   219      25.538  52.584  33.954  1.00  0.00           C  
ATOM   3521  CG  GLU   219      24.254  51.893  33.450  1.00  0.00           C  
ATOM   3522  CD  GLU   219      23.052  52.078  34.388  1.00  0.00           C  
ATOM   3523  OE1 GLU   219      22.863  53.205  34.906  1.00  0.00           O  
ATOM   3524  OE2 GLU   219      22.350  51.091  34.676  1.00  0.00           O1-
ATOM   3525  H   GLU   219      24.296  52.450  36.186  1.00  0.00           H  
ATOM   3526  HA  GLU   219      26.404  50.921  34.989  1.00  0.00           H  
ATOM   3527  HB2 GLU   219      25.342  53.641  34.131  1.00  0.00           H  
ATOM   3528  HB3 GLU   219      26.283  52.520  33.160  1.00  0.00           H  
ATOM   3529  HG2 GLU   219      24.001  52.313  32.474  1.00  0.00           H  
ATOM   3530  HG3 GLU   219      24.463  50.830  33.311  1.00  0.00           H  
ATOM   3531  N   HIE   220      27.371  53.789  36.336  1.00  0.00           N  
ATOM   3532  CA  HIE   220      28.548  54.504  36.853  1.00  0.00           C  
ATOM   3533  C   HIE   220      29.308  53.690  37.909  1.00  0.00           C  
ATOM   3534  O   HIE   220      30.539  53.673  37.893  1.00  0.00           O  
ATOM   3535  CB  HIE   220      28.132  55.889  37.376  1.00  0.00           C  
ATOM   3536  CG  HIE   220      27.618  56.837  36.308  1.00  0.00           C  
ATOM   3537  CD2 HIE   220      27.862  56.750  34.970  1.00  0.00           C  
ATOM   3538  ND1 HIE   220      26.872  57.993  36.556  1.00  0.00           N  
ATOM   3539  CE1 HIE   220      26.681  58.569  35.353  1.00  0.00           C  
ATOM   3540  NE2 HIE   220      27.258  57.845  34.387  1.00  0.00           N  
ATOM   3541  H   HIE   220      26.454  54.136  36.578  1.00  0.00           H  
ATOM   3542  HA  HIE   220      29.256  54.654  36.038  1.00  0.00           H  
ATOM   3543  HB2 HIE   220      27.365  55.773  38.142  1.00  0.00           H  
ATOM   3544  HB3 HIE   220      28.999  56.361  37.840  1.00  0.00           H  
ATOM   3545  HD2 HIE   220      28.436  55.994  34.457  1.00  0.00           H  
ATOM   3546  HE1 HIE   220      26.126  59.489  35.192  1.00  0.00           H  
ATOM   3547  HE2 HIE   220      27.277  58.070  33.388  1.00  0.00           H  
ATOM   3548  N   LYS   221      28.605  52.924  38.757  1.00  0.00           N  
ATOM   3549  CA  LYS   221      29.232  51.965  39.686  1.00  0.00           C  
ATOM   3550  C   LYS   221      30.082  50.927  38.936  1.00  0.00           C  
ATOM   3551  O   LYS   221      31.222  50.673  39.325  1.00  0.00           O  
ATOM   3552  CB  LYS   221      28.141  51.303  40.549  1.00  0.00           C  
ATOM   3553  CG  LYS   221      28.729  50.536  41.748  1.00  0.00           C  
ATOM   3554  CD  LYS   221      27.669  49.728  42.517  1.00  0.00           C  
ATOM   3555  CE  LYS   221      27.184  48.480  41.757  1.00  0.00           C  
ATOM   3556  NZ  LYS   221      28.095  47.322  41.924  1.00  0.00           N1+
ATOM   3557  H   LYS   221      27.591  53.006  38.740  1.00  0.00           H  
ATOM   3558  HA  LYS   221      29.912  52.517  40.336  1.00  0.00           H  
ATOM   3559  HB2 LYS   221      27.470  52.075  40.931  1.00  0.00           H  
ATOM   3560  HB3 LYS   221      27.560  50.624  39.928  1.00  0.00           H  
ATOM   3561  HG2 LYS   221      29.512  49.864  41.409  1.00  0.00           H  
ATOM   3562  HG3 LYS   221      29.178  51.259  42.431  1.00  0.00           H  
ATOM   3563  HD2 LYS   221      28.079  49.425  43.483  1.00  0.00           H  
ATOM   3564  HD3 LYS   221      26.814  50.377  42.713  1.00  0.00           H  
ATOM   3565  HE2 LYS   221      26.201  48.202  42.144  1.00  0.00           H  
ATOM   3566  HE3 LYS   221      27.077  48.721  40.697  1.00  0.00           H  
ATOM   3567  HZ1 LYS   221      28.086  46.984  42.885  1.00  0.00           H  
ATOM   3568  HZ2 LYS   221      27.809  46.537  41.338  1.00  0.00           H  
ATOM   3569  HZ3 LYS   221      29.057  47.546  41.672  1.00  0.00           H  
ATOM   3570  N   ALA   222      29.556  50.365  37.844  1.00  0.00           N  
ATOM   3571  CA  ALA   222      30.280  49.413  36.997  1.00  0.00           C  
ATOM   3572  C   ALA   222      31.449  50.064  36.228  1.00  0.00           C  
ATOM   3573  O   ALA   222      32.545  49.502  36.184  1.00  0.00           O  
ATOM   3574  CB  ALA   222      29.272  48.753  36.048  1.00  0.00           C  
ATOM   3575  H   ALA   222      28.614  50.625  37.579  1.00  0.00           H  
ATOM   3576  HA  ALA   222      30.706  48.636  37.634  1.00  0.00           H  
ATOM   3577  HB1 ALA   222      28.827  49.499  35.389  1.00  0.00           H  
ATOM   3578  HB2 ALA   222      29.781  48.003  35.441  1.00  0.00           H  
ATOM   3579  HB3 ALA   222      28.483  48.267  36.623  1.00  0.00           H  
ATOM   3580  N   LEU   223      31.249  51.266  35.673  1.00  0.00           N  
ATOM   3581  CA  LEU   223      32.282  52.024  34.955  1.00  0.00           C  
ATOM   3582  C   LEU   223      33.471  52.396  35.858  1.00  0.00           C  
ATOM   3583  O   LEU   223      34.621  52.334  35.415  1.00  0.00           O  
ATOM   3584  CB  LEU   223      31.620  53.264  34.322  1.00  0.00           C  
ATOM   3585  CG  LEU   223      32.563  54.183  33.521  1.00  0.00           C  
ATOM   3586  CD1 LEU   223      33.225  53.462  32.344  1.00  0.00           C  
ATOM   3587  CD2 LEU   223      31.770  55.368  32.972  1.00  0.00           C  
ATOM   3588  H   LEU   223      30.310  51.653  35.695  1.00  0.00           H  
ATOM   3589  HA  LEU   223      32.669  51.391  34.156  1.00  0.00           H  
ATOM   3590  HB2 LEU   223      30.815  52.930  33.663  1.00  0.00           H  
ATOM   3591  HB3 LEU   223      31.174  53.857  35.120  1.00  0.00           H  
ATOM   3592  HG  LEU   223      33.339  54.570  34.180  1.00  0.00           H  
ATOM   3593 HD11 LEU   223      32.464  53.034  31.691  1.00  0.00           H  
ATOM   3594 HD12 LEU   223      33.826  54.171  31.775  1.00  0.00           H  
ATOM   3595 HD13 LEU   223      33.884  52.674  32.707  1.00  0.00           H  
ATOM   3596 HD21 LEU   223      31.316  55.922  33.793  1.00  0.00           H  
ATOM   3597 HD22 LEU   223      32.438  56.041  32.434  1.00  0.00           H  
ATOM   3598 HD23 LEU   223      30.992  55.021  32.291  1.00  0.00           H  
ATOM   3599  N   LYS   224      33.221  52.720  37.135  1.00  0.00           N  
ATOM   3600  CA  LYS   224      34.281  52.905  38.139  1.00  0.00           C  
ATOM   3601  C   LYS   224      35.045  51.603  38.402  1.00  0.00           C  
ATOM   3602  O   LYS   224      36.271  51.614  38.393  1.00  0.00           O  
ATOM   3603  CB  LYS   224      33.690  53.517  39.420  1.00  0.00           C  
ATOM   3604  CG  LYS   224      34.805  53.888  40.415  1.00  0.00           C  
ATOM   3605  CD  LYS   224      34.309  54.681  41.634  1.00  0.00           C  
ATOM   3606  CE  LYS   224      33.299  53.930  42.513  1.00  0.00           C  
ATOM   3607  NZ  LYS   224      33.879  52.712  43.128  1.00  0.00           N1+
ATOM   3608  H   LYS   224      32.252  52.846  37.416  1.00  0.00           H  
ATOM   3609  HA  LYS   224      35.011  53.611  37.741  1.00  0.00           H  
ATOM   3610  HB2 LYS   224      33.142  54.423  39.154  1.00  0.00           H  
ATOM   3611  HB3 LYS   224      32.996  52.812  39.880  1.00  0.00           H  
ATOM   3612  HG2 LYS   224      35.300  52.981  40.759  1.00  0.00           H  
ATOM   3613  HG3 LYS   224      35.545  54.500  39.899  1.00  0.00           H  
ATOM   3614  HD2 LYS   224      35.173  54.960  42.242  1.00  0.00           H  
ATOM   3615  HD3 LYS   224      33.847  55.605  41.281  1.00  0.00           H  
ATOM   3616  HE2 LYS   224      32.969  54.608  43.306  1.00  0.00           H  
ATOM   3617  HE3 LYS   224      32.425  53.669  41.911  1.00  0.00           H  
ATOM   3618  HZ1 LYS   224      34.718  52.924  43.671  1.00  0.00           H  
ATOM   3619  HZ2 LYS   224      33.237  52.288  43.798  1.00  0.00           H  
ATOM   3620  HZ3 LYS   224      34.136  52.019  42.444  1.00  0.00           H  
ATOM   3621  N   THR   225      34.353  50.472  38.570  1.00  0.00           N  
ATOM   3622  CA  THR   225      35.002  49.157  38.748  1.00  0.00           C  
ATOM   3623  C   THR   225      35.914  48.791  37.572  1.00  0.00           C  
ATOM   3624  O   THR   225      37.066  48.425  37.797  1.00  0.00           O  
ATOM   3625  CB  THR   225      33.958  48.056  38.994  1.00  0.00           C  
ATOM   3626  CG2 THR   225      34.530  46.638  39.009  1.00  0.00           C  
ATOM   3627  OG1 THR   225      33.377  48.258  40.260  1.00  0.00           O  
ATOM   3628  H   THR   225      33.342  50.519  38.597  1.00  0.00           H  
ATOM   3629  HA  THR   225      35.641  49.206  39.630  1.00  0.00           H  
ATOM   3630  HB  THR   225      33.180  48.106  38.234  1.00  0.00           H  
ATOM   3631  HG1 THR   225      33.377  47.397  40.715  1.00  0.00           H  
ATOM   3632 HG21 THR   225      35.352  46.569  39.724  1.00  0.00           H  
ATOM   3633 HG22 THR   225      33.750  45.925  39.273  1.00  0.00           H  
ATOM   3634 HG23 THR   225      34.893  46.375  38.017  1.00  0.00           H  
ATOM   3635  N   LEU   226      35.449  48.931  36.325  1.00  0.00           N  
ATOM   3636  CA  LEU   226      36.275  48.657  35.141  1.00  0.00           C  
ATOM   3637  C   LEU   226      37.476  49.616  35.035  1.00  0.00           C  
ATOM   3638  O   LEU   226      38.589  49.181  34.737  1.00  0.00           O  
ATOM   3639  CB  LEU   226      35.382  48.699  33.887  1.00  0.00           C  
ATOM   3640  CG  LEU   226      36.141  48.502  32.558  1.00  0.00           C  
ATOM   3641  CD1 LEU   226      36.890  47.169  32.496  1.00  0.00           C  
ATOM   3642  CD2 LEU   226      35.154  48.545  31.391  1.00  0.00           C  
ATOM   3643  H   LEU   226      34.487  49.230  36.192  1.00  0.00           H  
ATOM   3644  HA  LEU   226      36.682  47.650  35.241  1.00  0.00           H  
ATOM   3645  HB2 LEU   226      34.619  47.925  33.978  1.00  0.00           H  
ATOM   3646  HB3 LEU   226      34.878  49.667  33.851  1.00  0.00           H  
ATOM   3647  HG  LEU   226      36.856  49.314  32.425  1.00  0.00           H  
ATOM   3648 HD11 LEU   226      36.197  46.335  32.597  1.00  0.00           H  
ATOM   3649 HD12 LEU   226      37.414  47.092  31.545  1.00  0.00           H  
ATOM   3650 HD13 LEU   226      37.640  47.111  33.283  1.00  0.00           H  
ATOM   3651 HD21 LEU   226      34.628  49.499  31.389  1.00  0.00           H  
ATOM   3652 HD22 LEU   226      35.696  48.444  30.449  1.00  0.00           H  
ATOM   3653 HD23 LEU   226      34.432  47.733  31.475  1.00  0.00           H  
ATOM   3654  N   GLY   227      37.259  50.901  35.333  1.00  0.00           N  
ATOM   3655  CA  GLY   227      38.313  51.915  35.366  1.00  0.00           C  
ATOM   3656  C   GLY   227      39.402  51.628  36.404  1.00  0.00           C  
ATOM   3657  O   GLY   227      40.579  51.830  36.120  1.00  0.00           O  
ATOM   3658  H   GLY   227      36.314  51.194  35.549  1.00  0.00           H  
ATOM   3659  HA2 GLY   227      38.779  51.992  34.383  1.00  0.00           H  
ATOM   3660  HA3 GLY   227      37.859  52.871  35.618  1.00  0.00           H  
ATOM   3661  N   ILE   228      39.030  51.097  37.573  1.00  0.00           N  
ATOM   3662  CA  ILE   228      39.978  50.625  38.593  1.00  0.00           C  
ATOM   3663  C   ILE   228      40.752  49.395  38.094  1.00  0.00           C  
ATOM   3664  O   ILE   228      41.978  49.395  38.172  1.00  0.00           O  
ATOM   3665  CB  ILE   228      39.242  50.372  39.932  1.00  0.00           C  
ATOM   3666  CG1 ILE   228      38.815  51.719  40.563  1.00  0.00           C  
ATOM   3667  CG2 ILE   228      40.109  49.577  40.928  1.00  0.00           C  
ATOM   3668  CD1 ILE   228      37.754  51.580  41.664  1.00  0.00           C  
ATOM   3669  H   ILE   228      38.037  51.014  37.765  1.00  0.00           H  
ATOM   3670  HA  ILE   228      40.720  51.406  38.764  1.00  0.00           H  
ATOM   3671  HB  ILE   228      38.347  49.783  39.725  1.00  0.00           H  
ATOM   3672 HG12 ILE   228      39.691  52.224  40.973  1.00  0.00           H  
ATOM   3673 HG13 ILE   228      38.396  52.368  39.795  1.00  0.00           H  
ATOM   3674 HG21 ILE   228      41.044  50.106  41.115  1.00  0.00           H  
ATOM   3675 HG22 ILE   228      39.582  49.439  41.871  1.00  0.00           H  
ATOM   3676 HG23 ILE   228      40.332  48.587  40.531  1.00  0.00           H  
ATOM   3677 HD11 ILE   228      38.157  51.044  42.522  1.00  0.00           H  
ATOM   3678 HD12 ILE   228      37.449  52.573  41.992  1.00  0.00           H  
ATOM   3679 HD13 ILE   228      36.884  51.049  41.277  1.00  0.00           H  
ATOM   3680  N   ILE   229      40.065  48.378  37.552  1.00  0.00           N  
ATOM   3681  CA  ILE   229      40.682  47.123  37.078  1.00  0.00           C  
ATOM   3682  C   ILE   229      41.781  47.401  36.045  1.00  0.00           C  
ATOM   3683  O   ILE   229      42.949  47.083  36.277  1.00  0.00           O  
ATOM   3684  CB  ILE   229      39.597  46.155  36.532  1.00  0.00           C  
ATOM   3685  CG1 ILE   229      38.779  45.565  37.703  1.00  0.00           C  
ATOM   3686  CG2 ILE   229      40.187  45.006  35.687  1.00  0.00           C  
ATOM   3687  CD1 ILE   229      37.443  44.942  37.276  1.00  0.00           C  
ATOM   3688  H   ILE   229      39.055  48.460  37.507  1.00  0.00           H  
ATOM   3689  HA  ILE   229      41.175  46.637  37.922  1.00  0.00           H  
ATOM   3690  HB  ILE   229      38.925  46.725  35.890  1.00  0.00           H  
ATOM   3691 HG12 ILE   229      39.374  44.807  38.210  1.00  0.00           H  
ATOM   3692 HG13 ILE   229      38.557  46.349  38.426  1.00  0.00           H  
ATOM   3693 HG21 ILE   229      40.935  44.462  36.263  1.00  0.00           H  
ATOM   3694 HG22 ILE   229      39.409  44.312  35.374  1.00  0.00           H  
ATOM   3695 HG23 ILE   229      40.652  45.387  34.778  1.00  0.00           H  
ATOM   3696 HD11 ILE   229      37.609  44.056  36.664  1.00  0.00           H  
ATOM   3697 HD12 ILE   229      36.886  44.648  38.166  1.00  0.00           H  
ATOM   3698 HD13 ILE   229      36.858  45.668  36.712  1.00  0.00           H  
ATOM   3699  N   MET   230      41.426  48.026  34.918  1.00  0.00           N  
ATOM   3700  CA  MET   230      42.390  48.276  33.841  1.00  0.00           C  
ATOM   3701  C   MET   230      43.366  49.404  34.186  1.00  0.00           C  
ATOM   3702  O   MET   230      44.535  49.336  33.799  1.00  0.00           O  
ATOM   3703  CB  MET   230      41.660  48.559  32.519  1.00  0.00           C  
ATOM   3704  CG  MET   230      40.877  47.337  32.016  1.00  0.00           C  
ATOM   3705  SD  MET   230      41.849  45.822  31.752  1.00  0.00           S  
ATOM   3706  CE  MET   230      42.932  46.316  30.385  1.00  0.00           C  
ATOM   3707  H   MET   230      40.460  48.313  34.799  1.00  0.00           H  
ATOM   3708  HA  MET   230      43.000  47.381  33.708  1.00  0.00           H  
ATOM   3709  HB2 MET   230      40.971  49.394  32.655  1.00  0.00           H  
ATOM   3710  HB3 MET   230      42.391  48.843  31.761  1.00  0.00           H  
ATOM   3711  HG2 MET   230      40.090  47.111  32.735  1.00  0.00           H  
ATOM   3712  HG3 MET   230      40.393  47.602  31.075  1.00  0.00           H  
ATOM   3713  HE1 MET   230      43.608  47.106  30.710  1.00  0.00           H  
ATOM   3714  HE2 MET   230      43.520  45.456  30.062  1.00  0.00           H  
ATOM   3715  HE3 MET   230      42.328  46.671  29.550  1.00  0.00           H  
ATOM   3716  N   GLY   231      42.920  50.414  34.940  1.00  0.00           N  
ATOM   3717  CA  GLY   231      43.750  51.548  35.338  1.00  0.00           C  
ATOM   3718  C   GLY   231      44.910  51.145  36.248  1.00  0.00           C  
ATOM   3719  O   GLY   231      46.049  51.525  35.971  1.00  0.00           O  
ATOM   3720  H   GLY   231      41.954  50.416  35.242  1.00  0.00           H  
ATOM   3721  HA2 GLY   231      44.151  52.026  34.444  1.00  0.00           H  
ATOM   3722  HA3 GLY   231      43.134  52.272  35.871  1.00  0.00           H  
ATOM   3723  N   VAL   232      44.649  50.343  37.289  1.00  0.00           N  
ATOM   3724  CA  VAL   232      45.691  49.864  38.215  1.00  0.00           C  
ATOM   3725  C   VAL   232      46.651  48.899  37.518  1.00  0.00           C  
ATOM   3726  O   VAL   232      47.857  49.114  37.580  1.00  0.00           O  
ATOM   3727  CB  VAL   232      45.079  49.231  39.482  1.00  0.00           C  
ATOM   3728  CG1 VAL   232      46.140  48.599  40.395  1.00  0.00           C  
ATOM   3729  CG2 VAL   232      44.339  50.290  40.314  1.00  0.00           C  
ATOM   3730  H   VAL   232      43.692  50.038  37.446  1.00  0.00           H  
ATOM   3731  HA  VAL   232      46.291  50.718  38.532  1.00  0.00           H  
ATOM   3732  HB  VAL   232      44.373  48.454  39.190  1.00  0.00           H  
ATOM   3733 HG11 VAL   232      46.915  49.329  40.633  1.00  0.00           H  
ATOM   3734 HG12 VAL   232      45.677  48.252  41.316  1.00  0.00           H  
ATOM   3735 HG13 VAL   232      46.601  47.741  39.905  1.00  0.00           H  
ATOM   3736 HG21 VAL   232      43.571  50.775  39.713  1.00  0.00           H  
ATOM   3737 HG22 VAL   232      43.853  49.815  41.165  1.00  0.00           H  
ATOM   3738 HG23 VAL   232      45.040  51.046  40.669  1.00  0.00           H  
ATOM   3739  N   PHE   233      46.138  47.896  36.797  1.00  0.00           N  
ATOM   3740  CA  PHE   233      46.971  46.925  36.070  1.00  0.00           C  
ATOM   3741  C   PHE   233      47.924  47.606  35.070  1.00  0.00           C  
ATOM   3742  O   PHE   233      49.123  47.313  35.039  1.00  0.00           O  
ATOM   3743  CB  PHE   233      46.037  45.918  35.378  1.00  0.00           C  
ATOM   3744  CG  PHE   233      46.699  44.955  34.405  1.00  0.00           C  
ATOM   3745  CD1 PHE   233      47.841  44.223  34.783  1.00  0.00           C  
ATOM   3746  CD2 PHE   233      46.156  44.777  33.118  1.00  0.00           C  
ATOM   3747  CE1 PHE   233      48.448  43.337  33.875  1.00  0.00           C  
ATOM   3748  CE2 PHE   233      46.755  43.880  32.216  1.00  0.00           C  
ATOM   3749  CZ  PHE   233      47.906  43.166  32.590  1.00  0.00           C  
ATOM   3750  H   PHE   233      45.133  47.773  36.769  1.00  0.00           H  
ATOM   3751  HA  PHE   233      47.593  46.388  36.788  1.00  0.00           H  
ATOM   3752  HB2 PHE   233      45.528  45.332  36.144  1.00  0.00           H  
ATOM   3753  HB3 PHE   233      45.273  46.478  34.836  1.00  0.00           H  
ATOM   3754  HD1 PHE   233      48.259  44.340  35.772  1.00  0.00           H  
ATOM   3755  HD2 PHE   233      45.271  45.320  32.820  1.00  0.00           H  
ATOM   3756  HE1 PHE   233      49.331  42.786  34.168  1.00  0.00           H  
ATOM   3757  HE2 PHE   233      46.325  43.728  31.239  1.00  0.00           H  
ATOM   3758  HZ  PHE   233      48.366  42.481  31.891  1.00  0.00           H  
ATOM   3759  N   THR   234      47.414  48.582  34.309  1.00  0.00           N  
ATOM   3760  CA  THR   234      48.227  49.363  33.363  1.00  0.00           C  
ATOM   3761  C   THR   234      49.259  50.234  34.087  1.00  0.00           C  
ATOM   3762  O   THR   234      50.412  50.279  33.665  1.00  0.00           O  
ATOM   3763  CB  THR   234      47.350  50.241  32.455  1.00  0.00           C  
ATOM   3764  CG2 THR   234      48.147  50.905  31.332  1.00  0.00           C  
ATOM   3765  OG1 THR   234      46.363  49.465  31.820  1.00  0.00           O  
ATOM   3766  H   THR   234      46.423  48.777  34.376  1.00  0.00           H  
ATOM   3767  HA  THR   234      48.775  48.667  32.728  1.00  0.00           H  
ATOM   3768  HB  THR   234      46.862  51.013  33.052  1.00  0.00           H  
ATOM   3769  HG1 THR   234      45.657  49.323  32.475  1.00  0.00           H  
ATOM   3770 HG21 THR   234      48.625  50.138  30.723  1.00  0.00           H  
ATOM   3771 HG22 THR   234      47.470  51.490  30.708  1.00  0.00           H  
ATOM   3772 HG23 THR   234      48.906  51.569  31.742  1.00  0.00           H  
ATOM   3773  N   LEU   235      48.874  50.915  35.175  1.00  0.00           N  
ATOM   3774  CA  LEU   235      49.771  51.781  35.953  1.00  0.00           C  
ATOM   3775  C   LEU   235      50.909  50.999  36.632  1.00  0.00           C  
ATOM   3776  O   LEU   235      52.030  51.499  36.687  1.00  0.00           O  
ATOM   3777  CB  LEU   235      48.924  52.571  36.971  1.00  0.00           C  
ATOM   3778  CG  LEU   235      49.711  53.506  37.911  1.00  0.00           C  
ATOM   3779  CD1 LEU   235      50.467  54.597  37.152  1.00  0.00           C  
ATOM   3780  CD2 LEU   235      48.739  54.190  38.875  1.00  0.00           C  
ATOM   3781  H   LEU   235      47.921  50.810  35.504  1.00  0.00           H  
ATOM   3782  HA  LEU   235      50.240  52.488  35.270  1.00  0.00           H  
ATOM   3783  HB2 LEU   235      48.194  53.168  36.424  1.00  0.00           H  
ATOM   3784  HB3 LEU   235      48.378  51.856  37.589  1.00  0.00           H  
ATOM   3785  HG  LEU   235      50.419  52.925  38.501  1.00  0.00           H  
ATOM   3786 HD11 LEU   235      49.778  55.173  36.534  1.00  0.00           H  
ATOM   3787 HD12 LEU   235      50.954  55.269  37.858  1.00  0.00           H  
ATOM   3788 HD13 LEU   235      51.236  54.152  36.523  1.00  0.00           H  
ATOM   3789 HD21 LEU   235      48.201  53.437  39.450  1.00  0.00           H  
ATOM   3790 HD22 LEU   235      49.292  54.830  39.563  1.00  0.00           H  
ATOM   3791 HD23 LEU   235      48.025  54.797  38.317  1.00  0.00           H  
ATOM   3792  N   CYS   236      50.637  49.784  37.115  1.00  0.00           N  
ATOM   3793  CA  CYS   236      51.640  48.904  37.711  1.00  0.00           C  
ATOM   3794  C   CYS   236      52.693  48.437  36.695  1.00  0.00           C  
ATOM   3795  O   CYS   236      53.881  48.699  36.879  1.00  0.00           O  
ATOM   3796  CB  CYS   236      50.939  47.723  38.400  1.00  0.00           C  
ATOM   3797  SG  CYS   236      50.265  48.276  39.994  1.00  0.00           S  
ATOM   3798  H   CYS   236      49.675  49.463  37.102  1.00  0.00           H  
ATOM   3799  HA  CYS   236      52.180  49.455  38.476  1.00  0.00           H  
ATOM   3800  HB2 CYS   236      50.140  47.330  37.767  1.00  0.00           H  
ATOM   3801  HB3 CYS   236      51.663  46.928  38.585  1.00  0.00           H  
ATOM   3802  HG  CYS   236      51.472  48.433  40.570  1.00  0.00           H  
ATOM   3803  N   TRP   237      52.280  47.735  35.634  1.00  0.00           N  
ATOM   3804  CA  TRP   237      53.218  46.951  34.817  1.00  0.00           C  
ATOM   3805  C   TRP   237      53.653  47.591  33.493  1.00  0.00           C  
ATOM   3806  O   TRP   237      54.762  47.301  33.034  1.00  0.00           O  
ATOM   3807  CB  TRP   237      52.643  45.546  34.620  1.00  0.00           C  
ATOM   3808  CG  TRP   237      52.724  44.687  35.845  1.00  0.00           C  
ATOM   3809  CD1 TRP   237      51.679  44.269  36.595  1.00  0.00           C  
ATOM   3810  CD2 TRP   237      53.921  44.144  36.491  1.00  0.00           C  
ATOM   3811  CE2 TRP   237      53.516  43.381  37.626  1.00  0.00           C  
ATOM   3812  CE3 TRP   237      55.309  44.231  36.241  1.00  0.00           C  
ATOM   3813  NE1 TRP   237      52.143  43.491  37.638  1.00  0.00           N  
ATOM   3814  CZ2 TRP   237      54.434  42.729  38.463  1.00  0.00           C  
ATOM   3815  CZ3 TRP   237      56.242  43.584  37.076  1.00  0.00           C  
ATOM   3816  CH2 TRP   237      55.808  42.834  38.184  1.00  0.00           C  
ATOM   3817  H   TRP   237      51.286  47.564  35.527  1.00  0.00           H  
ATOM   3818  HA  TRP   237      54.144  46.823  35.379  1.00  0.00           H  
ATOM   3819  HB2 TRP   237      51.604  45.622  34.299  1.00  0.00           H  
ATOM   3820  HB3 TRP   237      53.199  45.042  33.830  1.00  0.00           H  
ATOM   3821  HD1 TRP   237      50.638  44.506  36.401  1.00  0.00           H  
ATOM   3822  HE1 TRP   237      51.538  43.059  38.320  1.00  0.00           H  
ATOM   3823  HE3 TRP   237      55.655  44.803  35.394  1.00  0.00           H  
ATOM   3824  HZ2 TRP   237      54.088  42.159  39.313  1.00  0.00           H  
ATOM   3825  HZ3 TRP   237      57.302  43.658  36.865  1.00  0.00           H  
ATOM   3826  HH2 TRP   237      56.533  42.335  38.816  1.00  0.00           H  
ATOM   3827  N   LEU   238      52.862  48.489  32.886  1.00  0.00           N  
ATOM   3828  CA  LEU   238      53.238  49.092  31.597  1.00  0.00           C  
ATOM   3829  C   LEU   238      54.590  49.835  31.636  1.00  0.00           C  
ATOM   3830  O   LEU   238      55.372  49.628  30.705  1.00  0.00           O  
ATOM   3831  CB  LEU   238      52.099  49.970  31.035  1.00  0.00           C  
ATOM   3832  CG  LEU   238      52.391  50.619  29.667  1.00  0.00           C  
ATOM   3833  CD1 LEU   238      52.629  49.590  28.559  1.00  0.00           C  
ATOM   3834  CD2 LEU   238      51.208  51.492  29.246  1.00  0.00           C  
ATOM   3835  H   LEU   238      51.996  48.770  33.331  1.00  0.00           H  
ATOM   3836  HA  LEU   238      53.380  48.262  30.907  1.00  0.00           H  
ATOM   3837  HB2 LEU   238      51.193  49.369  30.959  1.00  0.00           H  
ATOM   3838  HB3 LEU   238      51.904  50.780  31.734  1.00  0.00           H  
ATOM   3839  HG  LEU   238      53.268  51.260  29.747  1.00  0.00           H  
ATOM   3840 HD11 LEU   238      51.768  48.927  28.479  1.00  0.00           H  
ATOM   3841 HD12 LEU   238      52.780  50.106  27.611  1.00  0.00           H  
ATOM   3842 HD13 LEU   238      53.524  49.012  28.783  1.00  0.00           H  
ATOM   3843 HD21 LEU   238      51.012  52.240  30.013  1.00  0.00           H  
ATOM   3844 HD22 LEU   238      51.440  52.004  28.312  1.00  0.00           H  
ATOM   3845 HD23 LEU   238      50.318  50.879  29.106  1.00  0.00           H  
ATOM   3846  N   PRO   239      54.926  50.641  32.670  1.00  0.00           N  
ATOM   3847  CA  PRO   239      56.208  51.347  32.719  1.00  0.00           C  
ATOM   3848  C   PRO   239      57.420  50.403  32.750  1.00  0.00           C  
ATOM   3849  O   PRO   239      58.429  50.673  32.098  1.00  0.00           O  
ATOM   3850  CB  PRO   239      56.143  52.228  33.975  1.00  0.00           C  
ATOM   3851  CG  PRO   239      54.648  52.422  34.213  1.00  0.00           C  
ATOM   3852  CD  PRO   239      54.088  51.070  33.787  1.00  0.00           C  
ATOM   3853  HA  PRO   239      56.288  51.988  31.840  1.00  0.00           H  
ATOM   3854  HB2 PRO   239      56.562  51.700  34.830  1.00  0.00           H  
ATOM   3855  HB3 PRO   239      56.653  53.180  33.827  1.00  0.00           H  
ATOM   3856  HG2 PRO   239      54.425  52.640  35.259  1.00  0.00           H  
ATOM   3857  HG3 PRO   239      54.264  53.206  33.559  1.00  0.00           H  
ATOM   3858  HD2 PRO   239      54.183  50.359  34.610  1.00  0.00           H  
ATOM   3859  HD3 PRO   239      53.041  51.178  33.512  1.00  0.00           H  
ATOM   3860  N   PHE   240      57.317  49.275  33.462  1.00  0.00           N  
ATOM   3861  CA  PHE   240      58.397  48.294  33.594  1.00  0.00           C  
ATOM   3862  C   PHE   240      58.708  47.596  32.264  1.00  0.00           C  
ATOM   3863  O   PHE   240      59.838  47.669  31.775  1.00  0.00           O  
ATOM   3864  CB  PHE   240      58.028  47.286  34.693  1.00  0.00           C  
ATOM   3865  CG  PHE   240      59.013  46.142  34.843  1.00  0.00           C  
ATOM   3866  CD1 PHE   240      60.303  46.385  35.351  1.00  0.00           C  
ATOM   3867  CD2 PHE   240      58.644  44.833  34.474  1.00  0.00           C  
ATOM   3868  CE1 PHE   240      61.209  45.321  35.510  1.00  0.00           C  
ATOM   3869  CE2 PHE   240      59.547  43.769  34.647  1.00  0.00           C  
ATOM   3870  CZ  PHE   240      60.827  44.012  35.173  1.00  0.00           C  
ATOM   3871  H   PHE   240      56.439  49.076  33.923  1.00  0.00           H  
ATOM   3872  HA  PHE   240      59.307  48.811  33.900  1.00  0.00           H  
ATOM   3873  HB2 PHE   240      57.961  47.811  35.645  1.00  0.00           H  
ATOM   3874  HB3 PHE   240      57.041  46.873  34.482  1.00  0.00           H  
ATOM   3875  HD1 PHE   240      60.601  47.385  35.631  1.00  0.00           H  
ATOM   3876  HD2 PHE   240      57.662  44.632  34.070  1.00  0.00           H  
ATOM   3877  HE1 PHE   240      62.197  45.498  35.914  1.00  0.00           H  
ATOM   3878  HE2 PHE   240      59.254  42.761  34.389  1.00  0.00           H  
ATOM   3879  HZ  PHE   240      61.515  43.193  35.331  1.00  0.00           H  
ATOM   3880  N   PHE   241      57.705  46.975  31.634  1.00  0.00           N  
ATOM   3881  CA  PHE   241      57.905  46.282  30.357  1.00  0.00           C  
ATOM   3882  C   PHE   241      58.240  47.248  29.208  1.00  0.00           C  
ATOM   3883  O   PHE   241      59.030  46.893  28.332  1.00  0.00           O  
ATOM   3884  CB  PHE   241      56.693  45.393  30.047  1.00  0.00           C  
ATOM   3885  CG  PHE   241      56.560  44.217  31.001  1.00  0.00           C  
ATOM   3886  CD1 PHE   241      57.468  43.143  30.916  1.00  0.00           C  
ATOM   3887  CD2 PHE   241      55.553  44.195  31.984  1.00  0.00           C  
ATOM   3888  CE1 PHE   241      57.370  42.057  31.805  1.00  0.00           C  
ATOM   3889  CE2 PHE   241      55.460  43.114  32.880  1.00  0.00           C  
ATOM   3890  CZ  PHE   241      56.367  42.044  32.789  1.00  0.00           C  
ATOM   3891  H   PHE   241      56.790  46.950  32.070  1.00  0.00           H  
ATOM   3892  HA  PHE   241      58.771  45.627  30.462  1.00  0.00           H  
ATOM   3893  HB2 PHE   241      55.784  45.997  30.070  1.00  0.00           H  
ATOM   3894  HB3 PHE   241      56.801  44.995  29.037  1.00  0.00           H  
ATOM   3895  HD1 PHE   241      58.248  43.151  30.169  1.00  0.00           H  
ATOM   3896  HD2 PHE   241      54.839  45.002  32.046  1.00  0.00           H  
ATOM   3897  HE1 PHE   241      58.068  41.235  31.736  1.00  0.00           H  
ATOM   3898  HE2 PHE   241      54.680  43.091  33.629  1.00  0.00           H  
ATOM   3899  HZ  PHE   241      56.287  41.211  33.475  1.00  0.00           H  
ATOM   3900  N   LEU   242      57.739  48.491  29.239  1.00  0.00           N  
ATOM   3901  CA  LEU   242      58.123  49.521  28.270  1.00  0.00           C  
ATOM   3902  C   LEU   242      59.614  49.883  28.381  1.00  0.00           C  
ATOM   3903  O   LEU   242      60.305  49.928  27.363  1.00  0.00           O  
ATOM   3904  CB  LEU   242      57.208  50.746  28.447  1.00  0.00           C  
ATOM   3905  CG  LEU   242      57.491  51.914  27.483  1.00  0.00           C  
ATOM   3906  CD1 LEU   242      57.300  51.508  26.018  1.00  0.00           C  
ATOM   3907  CD2 LEU   242      56.533  53.066  27.788  1.00  0.00           C  
ATOM   3908  H   LEU   242      57.084  48.738  29.973  1.00  0.00           H  
ATOM   3909  HA  LEU   242      57.967  49.109  27.272  1.00  0.00           H  
ATOM   3910  HB2 LEU   242      56.173  50.428  28.311  1.00  0.00           H  
ATOM   3911  HB3 LEU   242      57.317  51.114  29.468  1.00  0.00           H  
ATOM   3912  HG  LEU   242      58.511  52.270  27.623  1.00  0.00           H  
ATOM   3913 HD11 LEU   242      56.308  51.080  25.876  1.00  0.00           H  
ATOM   3914 HD12 LEU   242      57.409  52.380  25.377  1.00  0.00           H  
ATOM   3915 HD13 LEU   242      58.056  50.777  25.736  1.00  0.00           H  
ATOM   3916 HD21 LEU   242      56.660  53.383  28.824  1.00  0.00           H  
ATOM   3917 HD22 LEU   242      56.754  53.916  27.142  1.00  0.00           H  
ATOM   3918 HD23 LEU   242      55.501  52.752  27.634  1.00  0.00           H  
ATOM   3919  N   VAL   243      60.131  50.087  29.599  1.00  0.00           N  
ATOM   3920  CA  VAL   243      61.569  50.323  29.825  1.00  0.00           C  
ATOM   3921  C   VAL   243      62.414  49.106  29.441  1.00  0.00           C  
ATOM   3922  O   VAL   243      63.464  49.280  28.827  1.00  0.00           O  
ATOM   3923  CB  VAL   243      61.838  50.778  31.274  1.00  0.00           C  
ATOM   3924  CG1 VAL   243      63.318  50.719  31.665  1.00  0.00           C  
ATOM   3925  CG2 VAL   243      61.393  52.237  31.435  1.00  0.00           C  
ATOM   3926  H   VAL   243      59.516  50.044  30.407  1.00  0.00           H  
ATOM   3927  HA  VAL   243      61.890  51.127  29.164  1.00  0.00           H  
ATOM   3928  HB  VAL   243      61.278  50.151  31.968  1.00  0.00           H  
ATOM   3929 HG11 VAL   243      63.919  51.290  30.957  1.00  0.00           H  
ATOM   3930 HG12 VAL   243      63.451  51.116  32.670  1.00  0.00           H  
ATOM   3931 HG13 VAL   243      63.662  49.685  31.668  1.00  0.00           H  
ATOM   3932 HG21 VAL   243      60.318  52.318  31.275  1.00  0.00           H  
ATOM   3933 HG22 VAL   243      61.627  52.585  32.440  1.00  0.00           H  
ATOM   3934 HG23 VAL   243      61.909  52.872  30.715  1.00  0.00           H  
ATOM   3935  N   ASN   244      61.948  47.881  29.707  1.00  0.00           N  
ATOM   3936  CA  ASN   244      62.638  46.663  29.272  1.00  0.00           C  
ATOM   3937  C   ASN   244      62.825  46.636  27.739  1.00  0.00           C  
ATOM   3938  O   ASN   244      63.940  46.469  27.246  1.00  0.00           O  
ATOM   3939  CB  ASN   244      61.859  45.443  29.799  1.00  0.00           C  
ATOM   3940  CG  ASN   244      62.663  44.159  29.701  1.00  0.00           C  
ATOM   3941  ND2 ASN   244      62.068  43.077  29.259  1.00  0.00           N  
ATOM   3942  OD1 ASN   244      63.834  44.106  30.029  1.00  0.00           O  
ATOM   3943  H   ASN   244      61.099  47.793  30.257  1.00  0.00           H  
ATOM   3944  HA  ASN   244      63.634  46.658  29.720  1.00  0.00           H  
ATOM   3945  HB2 ASN   244      61.614  45.588  30.851  1.00  0.00           H  
ATOM   3946  HB3 ASN   244      60.929  45.331  29.245  1.00  0.00           H  
ATOM   3947 HD21 ASN   244      62.616  42.238  29.254  1.00  0.00           H  
ATOM   3948 HD22 ASN   244      61.092  43.083  28.989  1.00  0.00           H  
ATOM   3949  N   ILE   245      61.756  46.903  26.977  1.00  0.00           N  
ATOM   3950  CA  ILE   245      61.793  46.983  25.505  1.00  0.00           C  
ATOM   3951  C   ILE   245      62.661  48.153  24.993  1.00  0.00           C  
ATOM   3952  O   ILE   245      63.304  48.027  23.950  1.00  0.00           O  
ATOM   3953  CB  ILE   245      60.342  47.025  24.963  1.00  0.00           C  
ATOM   3954  CG1 ILE   245      59.578  45.701  25.223  1.00  0.00           C  
ATOM   3955  CG2 ILE   245      60.270  47.380  23.466  1.00  0.00           C  
ATOM   3956  CD1 ILE   245      60.091  44.462  24.473  1.00  0.00           C  
ATOM   3957  H   ILE   245      60.865  47.046  27.444  1.00  0.00           H  
ATOM   3958  HA  ILE   245      62.273  46.080  25.129  1.00  0.00           H  
ATOM   3959  HB  ILE   245      59.811  47.813  25.500  1.00  0.00           H  
ATOM   3960 HG12 ILE   245      59.598  45.472  26.287  1.00  0.00           H  
ATOM   3961 HG13 ILE   245      58.533  45.851  24.951  1.00  0.00           H  
ATOM   3962 HG21 ILE   245      60.915  46.719  22.886  1.00  0.00           H  
ATOM   3963 HG22 ILE   245      59.245  47.291  23.108  1.00  0.00           H  
ATOM   3964 HG23 ILE   245      60.598  48.406  23.310  1.00  0.00           H  
ATOM   3965 HD11 ILE   245      61.115  44.233  24.766  1.00  0.00           H  
ATOM   3966 HD12 ILE   245      59.461  43.610  24.722  1.00  0.00           H  
ATOM   3967 HD13 ILE   245      60.042  44.618  23.396  1.00  0.00           H  
ATOM   3968  N   VAL   246      62.752  49.274  25.720  1.00  0.00           N  
ATOM   3969  CA  VAL   246      63.706  50.357  25.404  1.00  0.00           C  
ATOM   3970  C   VAL   246      65.158  49.904  25.610  1.00  0.00           C  
ATOM   3971  O   VAL   246      65.984  50.069  24.708  1.00  0.00           O  
ATOM   3972  CB  VAL   246      63.385  51.635  26.209  1.00  0.00           C  
ATOM   3973  CG1 VAL   246      64.503  52.686  26.157  1.00  0.00           C  
ATOM   3974  CG2 VAL   246      62.115  52.296  25.655  1.00  0.00           C  
ATOM   3975  H   VAL   246      62.174  49.356  26.551  1.00  0.00           H  
ATOM   3976  HA  VAL   246      63.610  50.601  24.347  1.00  0.00           H  
ATOM   3977  HB  VAL   246      63.217  51.375  27.252  1.00  0.00           H  
ATOM   3978 HG11 VAL   246      64.752  52.917  25.122  1.00  0.00           H  
ATOM   3979 HG12 VAL   246      64.177  53.593  26.667  1.00  0.00           H  
ATOM   3980 HG13 VAL   246      65.391  52.320  26.675  1.00  0.00           H  
ATOM   3981 HG21 VAL   246      61.286  51.590  25.671  1.00  0.00           H  
ATOM   3982 HG22 VAL   246      61.847  53.153  26.272  1.00  0.00           H  
ATOM   3983 HG23 VAL   246      62.278  52.625  24.628  1.00  0.00           H  
ATOM   3984  N   ASN   247      65.468  49.294  26.757  1.00  0.00           N  
ATOM   3985  CA  ASN   247      66.824  48.893  27.152  1.00  0.00           C  
ATOM   3986  C   ASN   247      67.412  47.747  26.302  1.00  0.00           C  
ATOM   3987  O   ASN   247      68.630  47.564  26.272  1.00  0.00           O  
ATOM   3988  CB  ASN   247      66.820  48.552  28.654  1.00  0.00           C  
ATOM   3989  CG  ASN   247      66.587  49.759  29.553  1.00  0.00           C  
ATOM   3990  ND2 ASN   247      66.353  49.538  30.825  1.00  0.00           N  
ATOM   3991  OD1 ASN   247      66.639  50.907  29.142  1.00  0.00           O  
ATOM   3992  H   ASN   247      64.731  49.190  27.450  1.00  0.00           H  
ATOM   3993  HA  ASN   247      67.483  49.750  27.003  1.00  0.00           H  
ATOM   3994  HB2 ASN   247      66.050  47.806  28.855  1.00  0.00           H  
ATOM   3995  HB3 ASN   247      67.784  48.126  28.928  1.00  0.00           H  
ATOM   3996 HD21 ASN   247      66.234  50.351  31.400  1.00  0.00           H  
ATOM   3997 HD22 ASN   247      66.254  48.604  31.181  1.00  0.00           H  
ATOM   3998  N   VAL   248      66.572  47.021  25.557  1.00  0.00           N  
ATOM   3999  CA  VAL   248      66.967  46.060  24.506  1.00  0.00           C  
ATOM   4000  C   VAL   248      67.704  46.715  23.321  1.00  0.00           C  
ATOM   4001  O   VAL   248      68.455  46.043  22.602  1.00  0.00           O  
ATOM   4002  CB  VAL   248      65.703  45.304  24.043  1.00  0.00           C  
ATOM   4003  CG1 VAL   248      65.850  44.580  22.705  1.00  0.00           C  
ATOM   4004  CG2 VAL   248      65.347  44.240  25.080  1.00  0.00           C  
ATOM   4005  H   VAL   248      65.580  47.149  25.732  1.00  0.00           H  
ATOM   4006  HA  VAL   248      67.662  45.340  24.937  1.00  0.00           H  
ATOM   4007  HB  VAL   248      64.873  46.001  23.954  1.00  0.00           H  
ATOM   4008 HG11 VAL   248      66.759  43.987  22.722  1.00  0.00           H  
ATOM   4009 HG12 VAL   248      64.990  43.935  22.532  1.00  0.00           H  
ATOM   4010 HG13 VAL   248      65.902  45.302  21.892  1.00  0.00           H  
ATOM   4011 HG21 VAL   248      65.246  44.686  26.068  1.00  0.00           H  
ATOM   4012 HG22 VAL   248      64.399  43.771  24.818  1.00  0.00           H  
ATOM   4013 HG23 VAL   248      66.135  43.488  25.123  1.00  0.00           H  
ATOM   4014  N   PHE   249      67.525  48.023  23.117  1.00  0.00           N  
ATOM   4015  CA  PHE   249      68.210  48.802  22.080  1.00  0.00           C  
ATOM   4016  C   PHE   249      69.054  49.927  22.680  1.00  0.00           C  
ATOM   4017  O   PHE   249      70.270  49.957  22.502  1.00  0.00           O  
ATOM   4018  CB  PHE   249      67.186  49.327  21.062  1.00  0.00           C  
ATOM   4019  CG  PHE   249      66.428  48.235  20.330  1.00  0.00           C  
ATOM   4020  CD1 PHE   249      67.026  47.578  19.237  1.00  0.00           C  
ATOM   4021  CD2 PHE   249      65.134  47.862  20.742  1.00  0.00           C  
ATOM   4022  CE1 PHE   249      66.336  46.557  18.557  1.00  0.00           C  
ATOM   4023  CE2 PHE   249      64.439  46.851  20.055  1.00  0.00           C  
ATOM   4024  CZ  PHE   249      65.039  46.198  18.963  1.00  0.00           C  
ATOM   4025  H   PHE   249      66.893  48.512  23.741  1.00  0.00           H  
ATOM   4026  HA  PHE   249      68.907  48.169  21.541  1.00  0.00           H  
ATOM   4027  HB2 PHE   249      66.471  49.975  21.572  1.00  0.00           H  
ATOM   4028  HB3 PHE   249      67.709  49.939  20.325  1.00  0.00           H  
ATOM   4029  HD1 PHE   249      68.019  47.863  18.919  1.00  0.00           H  
ATOM   4030  HD2 PHE   249      64.669  48.345  21.591  1.00  0.00           H  
ATOM   4031  HE1 PHE   249      66.795  46.053  17.716  1.00  0.00           H  
ATOM   4032  HE2 PHE   249      63.443  46.571  20.373  1.00  0.00           H  
ATOM   4033  HZ  PHE   249      64.499  45.421  18.438  1.00  0.00           H  
ATOM   4034  N   ASN   250      68.419  50.821  23.432  1.00  0.00           N  
ATOM   4035  CA  ASN   250      69.020  52.047  23.943  1.00  0.00           C  
ATOM   4036  C   ASN   250      69.351  51.895  25.434  1.00  0.00           C  
ATOM   4037  O   ASN   250      68.853  52.639  26.271  1.00  0.00           O  
ATOM   4038  CB  ASN   250      68.102  53.231  23.585  1.00  0.00           C  
ATOM   4039  CG  ASN   250      67.858  53.315  22.086  1.00  0.00           C  
ATOM   4040  ND2 ASN   250      66.638  53.527  21.657  1.00  0.00           N  
ATOM   4041  OD1 ASN   250      68.755  53.154  21.279  1.00  0.00           O  
ATOM   4042  H   ASN   250      67.439  50.660  23.640  1.00  0.00           H  
ATOM   4043  HA  ASN   250      69.971  52.217  23.431  1.00  0.00           H  
ATOM   4044  HB2 ASN   250      67.153  53.122  24.108  1.00  0.00           H  
ATOM   4045  HB3 ASN   250      68.567  54.161  23.903  1.00  0.00           H  
ATOM   4046 HD21 ASN   250      66.504  53.496  20.650  1.00  0.00           H  
ATOM   4047 HD22 ASN   250      65.871  53.659  22.288  1.00  0.00           H  
ATOM   4048  N   ARG   251      70.190  50.902  25.764  1.00  0.00           N  
ATOM   4049  CA  ARG   251      70.547  50.495  27.141  1.00  0.00           C  
ATOM   4050  C   ARG   251      71.109  51.633  28.020  1.00  0.00           C  
ATOM   4051  O   ARG   251      71.004  51.564  29.235  1.00  0.00           O  
ATOM   4052  CB  ARG   251      71.506  49.286  27.030  1.00  0.00           C  
ATOM   4053  CG  ARG   251      71.692  48.493  28.336  1.00  0.00           C  
ATOM   4054  CD  ARG   251      72.566  47.237  28.142  1.00  0.00           C  
ATOM   4055  NE  ARG   251      71.833  46.102  27.535  1.00  0.00           N  
ATOM   4056  CZ  ARG   251      72.365  44.957  27.124  1.00  0.00           C  
ATOM   4057  NH1 ARG   251      73.640  44.736  27.017  1.00  0.00           N1+
ATOM   4058  NH2 ARG   251      71.636  43.931  26.800  1.00  0.00           N  
ATOM   4059  H   ARG   251      70.523  50.324  25.003  1.00  0.00           H  
ATOM   4060  HA  ARG   251      69.637  50.167  27.645  1.00  0.00           H  
ATOM   4061  HB2 ARG   251      71.113  48.599  26.279  1.00  0.00           H  
ATOM   4062  HB3 ARG   251      72.482  49.638  26.687  1.00  0.00           H  
ATOM   4063  HG2 ARG   251      72.181  49.137  29.068  1.00  0.00           H  
ATOM   4064  HG3 ARG   251      70.720  48.204  28.738  1.00  0.00           H  
ATOM   4065  HD2 ARG   251      73.433  47.497  27.532  1.00  0.00           H  
ATOM   4066  HD3 ARG   251      72.928  46.924  29.124  1.00  0.00           H  
ATOM   4067  HE  ARG   251      70.830  46.181  27.467  1.00  0.00           H  
ATOM   4068 HH11 ARG   251      74.330  45.470  27.057  1.00  0.00           H  
ATOM   4069 HH12 ARG   251      73.911  43.833  26.632  1.00  0.00           H  
ATOM   4070 HH21 ARG   251      70.653  43.861  26.998  1.00  0.00           H  
ATOM   4071 HH22 ARG   251      72.138  43.112  26.458  1.00  0.00           H  
ATOM   4072  N   ASP   252      71.655  52.689  27.411  1.00  0.00           N  
ATOM   4073  CA  ASP   252      72.173  53.900  28.078  1.00  0.00           C  
ATOM   4074  C   ASP   252      71.093  54.960  28.421  1.00  0.00           C  
ATOM   4075  O   ASP   252      71.411  56.003  28.992  1.00  0.00           O  
ATOM   4076  CB  ASP   252      73.238  54.532  27.152  1.00  0.00           C  
ATOM   4077  CG  ASP   252      74.442  55.140  27.881  1.00  0.00           C  
ATOM   4078  OD1 ASP   252      74.900  54.588  28.907  1.00  0.00           O  
ATOM   4079  OD2 ASP   252      75.040  56.114  27.366  1.00  0.00           O1-
ATOM   4080  H   ASP   252      71.702  52.660  26.409  1.00  0.00           H  
ATOM   4081  HA  ASP   252      72.642  53.598  29.017  1.00  0.00           H  
ATOM   4082  HB2 ASP   252      73.633  53.766  26.482  1.00  0.00           H  
ATOM   4083  HB3 ASP   252      72.767  55.293  26.525  1.00  0.00           H  
ATOM   4084  N   LEU   253      69.833  54.758  28.005  1.00  0.00           N  
ATOM   4085  CA  LEU   253      68.781  55.788  28.029  1.00  0.00           C  
ATOM   4086  C   LEU   253      67.999  55.871  29.353  1.00  0.00           C  
ATOM   4087  O   LEU   253      67.391  56.907  29.625  1.00  0.00           O  
ATOM   4088  CB  LEU   253      67.853  55.545  26.819  1.00  0.00           C  
ATOM   4089  CG  LEU   253      66.775  56.609  26.536  1.00  0.00           C  
ATOM   4090  CD1 LEU   253      67.358  58.011  26.334  1.00  0.00           C  
ATOM   4091  CD2 LEU   253      66.033  56.238  25.248  1.00  0.00           C  
ATOM   4092  H   LEU   253      69.617  53.880  27.544  1.00  0.00           H  
ATOM   4093  HA  LEU   253      69.263  56.755  27.895  1.00  0.00           H  
ATOM   4094  HB2 LEU   253      68.480  55.454  25.931  1.00  0.00           H  
ATOM   4095  HB3 LEU   253      67.343  54.593  26.968  1.00  0.00           H  
ATOM   4096  HG  LEU   253      66.053  56.632  27.351  1.00  0.00           H  
ATOM   4097 HD11 LEU   253      68.130  57.992  25.565  1.00  0.00           H  
ATOM   4098 HD12 LEU   253      66.566  58.699  26.041  1.00  0.00           H  
ATOM   4099 HD13 LEU   253      67.783  58.367  27.272  1.00  0.00           H  
ATOM   4100 HD21 LEU   253      65.582  55.254  25.362  1.00  0.00           H  
ATOM   4101 HD22 LEU   253      65.240  56.961  25.057  1.00  0.00           H  
ATOM   4102 HD23 LEU   253      66.722  56.222  24.405  1.00  0.00           H  
ATOM   4103  N   VAL   254      68.005  54.816  30.177  1.00  0.00           N  
ATOM   4104  CA  VAL   254      67.236  54.748  31.434  1.00  0.00           C  
ATOM   4105  C   VAL   254      68.138  54.343  32.612  1.00  0.00           C  
ATOM   4106  O   VAL   254      68.777  53.291  32.544  1.00  0.00           O  
ATOM   4107  CB  VAL   254      66.017  53.806  31.319  1.00  0.00           C  
ATOM   4108  CG1 VAL   254      65.152  53.895  32.586  1.00  0.00           C  
ATOM   4109  CG2 VAL   254      65.126  54.161  30.119  1.00  0.00           C  
ATOM   4110  H   VAL   254      68.554  54.007  29.915  1.00  0.00           H  
ATOM   4111  HA  VAL   254      66.825  55.734  31.629  1.00  0.00           H  
ATOM   4112  HB  VAL   254      66.359  52.777  31.205  1.00  0.00           H  
ATOM   4113 HG11 VAL   254      64.866  54.929  32.770  1.00  0.00           H  
ATOM   4114 HG12 VAL   254      64.248  53.302  32.463  1.00  0.00           H  
ATOM   4115 HG13 VAL   254      65.698  53.507  33.445  1.00  0.00           H  
ATOM   4116 HG21 VAL   254      65.667  53.978  29.191  1.00  0.00           H  
ATOM   4117 HG22 VAL   254      64.239  53.530  30.113  1.00  0.00           H  
ATOM   4118 HG23 VAL   254      64.828  55.209  30.167  1.00  0.00           H  
ATOM   4119  N   PRO   255      68.196  55.130  33.708  1.00  0.00           N  
ATOM   4120  CA  PRO   255      68.940  54.755  34.910  1.00  0.00           C  
ATOM   4121  C   PRO   255      68.381  53.499  35.588  1.00  0.00           C  
ATOM   4122  O   PRO   255      67.163  53.361  35.725  1.00  0.00           O  
ATOM   4123  CB  PRO   255      68.854  55.960  35.853  1.00  0.00           C  
ATOM   4124  CG  PRO   255      68.574  57.134  34.921  1.00  0.00           C  
ATOM   4125  CD  PRO   255      67.706  56.496  33.840  1.00  0.00           C  
ATOM   4126  HA  PRO   255      69.982  54.592  34.638  1.00  0.00           H  
ATOM   4127  HB2 PRO   255      68.010  55.840  36.534  1.00  0.00           H  
ATOM   4128  HB3 PRO   255      69.785  56.097  36.405  1.00  0.00           H  
ATOM   4129  HG2 PRO   255      68.054  57.945  35.434  1.00  0.00           H  
ATOM   4130  HG3 PRO   255      69.507  57.488  34.481  1.00  0.00           H  
ATOM   4131  HD2 PRO   255      66.666  56.476  34.163  1.00  0.00           H  
ATOM   4132  HD3 PRO   255      67.808  57.062  32.912  1.00  0.00           H  
ATOM   4133  N   ASP   256      69.260  52.632  36.098  1.00  0.00           N  
ATOM   4134  CA  ASP   256      68.881  51.375  36.769  1.00  0.00           C  
ATOM   4135  C   ASP   256      67.865  51.605  37.906  1.00  0.00           C  
ATOM   4136  O   ASP   256      66.887  50.870  38.034  1.00  0.00           O  
ATOM   4137  CB  ASP   256      70.124  50.655  37.345  1.00  0.00           C  
ATOM   4138  CG  ASP   256      71.277  50.339  36.378  1.00  0.00           C  
ATOM   4139  OD1 ASP   256      71.294  50.851  35.232  1.00  0.00           O  
ATOM   4140  OD2 ASP   256      72.188  49.584  36.786  1.00  0.00           O1-
ATOM   4141  H   ASP   256      70.232  52.726  35.826  1.00  0.00           H  
ATOM   4142  HA  ASP   256      68.413  50.713  36.035  1.00  0.00           H  
ATOM   4143  HB2 ASP   256      70.534  51.269  38.150  1.00  0.00           H  
ATOM   4144  HB3 ASP   256      69.790  49.716  37.789  1.00  0.00           H  
ATOM   4145  N   TRP   257      68.038  52.678  38.692  1.00  0.00           N  
ATOM   4146  CA  TRP   257      67.133  53.033  39.792  1.00  0.00           C  
ATOM   4147  C   TRP   257      65.707  53.365  39.323  1.00  0.00           C  
ATOM   4148  O   TRP   257      64.755  53.108  40.058  1.00  0.00           O  
ATOM   4149  CB  TRP   257      67.739  54.186  40.613  1.00  0.00           C  
ATOM   4150  CG  TRP   257      67.917  55.512  39.924  1.00  0.00           C  
ATOM   4151  CD1 TRP   257      69.092  56.009  39.473  1.00  0.00           C  
ATOM   4152  CD2 TRP   257      66.915  56.538  39.622  1.00  0.00           C  
ATOM   4153  CE2 TRP   257      67.557  57.609  38.928  1.00  0.00           C  
ATOM   4154  CE3 TRP   257      65.529  56.680  39.867  1.00  0.00           C  
ATOM   4155  NE1 TRP   257      68.887  57.247  38.894  1.00  0.00           N  
ATOM   4156  CZ2 TRP   257      66.855  58.727  38.451  1.00  0.00           C  
ATOM   4157  CZ3 TRP   257      64.815  57.800  39.398  1.00  0.00           C  
ATOM   4158  CH2 TRP   257      65.470  58.812  38.674  1.00  0.00           C  
ATOM   4159  H   TRP   257      68.831  53.273  38.512  1.00  0.00           H  
ATOM   4160  HA  TRP   257      67.045  52.167  40.449  1.00  0.00           H  
ATOM   4161  HB2 TRP   257      67.102  54.351  41.484  1.00  0.00           H  
ATOM   4162  HB3 TRP   257      68.709  53.863  40.994  1.00  0.00           H  
ATOM   4163  HD1 TRP   257      70.053  55.513  39.562  1.00  0.00           H  
ATOM   4164  HE1 TRP   257      69.634  57.803  38.497  1.00  0.00           H  
ATOM   4165  HE3 TRP   257      65.010  55.903  40.411  1.00  0.00           H  
ATOM   4166  HZ2 TRP   257      67.374  59.508  37.911  1.00  0.00           H  
ATOM   4167  HZ3 TRP   257      63.752  57.874  39.587  1.00  0.00           H  
ATOM   4168  HH2 TRP   257      64.909  59.659  38.300  1.00  0.00           H  
ATOM   4169  N   LEU   258      65.532  53.899  38.108  1.00  0.00           N  
ATOM   4170  CA  LEU   258      64.213  54.200  37.543  1.00  0.00           C  
ATOM   4171  C   LEU   258      63.538  52.934  36.992  1.00  0.00           C  
ATOM   4172  O   LEU   258      62.342  52.735  37.197  1.00  0.00           O  
ATOM   4173  CB  LEU   258      64.364  55.309  36.483  1.00  0.00           C  
ATOM   4174  CG  LEU   258      63.042  55.766  35.835  1.00  0.00           C  
ATOM   4175  CD1 LEU   258      62.007  56.244  36.857  1.00  0.00           C  
ATOM   4176  CD2 LEU   258      63.323  56.934  34.887  1.00  0.00           C  
ATOM   4177  H   LEU   258      66.341  54.000  37.509  1.00  0.00           H  
ATOM   4178  HA  LEU   258      63.581  54.579  38.346  1.00  0.00           H  
ATOM   4179  HB2 LEU   258      64.837  56.171  36.955  1.00  0.00           H  
ATOM   4180  HB3 LEU   258      65.027  54.954  35.693  1.00  0.00           H  
ATOM   4181  HG  LEU   258      62.618  54.946  35.256  1.00  0.00           H  
ATOM   4182 HD11 LEU   258      62.444  57.003  37.504  1.00  0.00           H  
ATOM   4183 HD12 LEU   258      61.144  56.660  36.338  1.00  0.00           H  
ATOM   4184 HD13 LEU   258      61.661  55.401  37.455  1.00  0.00           H  
ATOM   4185 HD21 LEU   258      64.056  56.636  34.140  1.00  0.00           H  
ATOM   4186 HD22 LEU   258      62.403  57.224  34.379  1.00  0.00           H  
ATOM   4187 HD23 LEU   258      63.708  57.786  35.447  1.00  0.00           H  
ATOM   4188  N   PHE   259      64.313  52.043  36.367  1.00  0.00           N  
ATOM   4189  CA  PHE   259      63.830  50.729  35.928  1.00  0.00           C  
ATOM   4190  C   PHE   259      63.355  49.886  37.128  1.00  0.00           C  
ATOM   4191  O   PHE   259      62.242  49.358  37.111  1.00  0.00           O  
ATOM   4192  CB  PHE   259      64.951  50.046  35.123  1.00  0.00           C  
ATOM   4193  CG  PHE   259      64.633  48.751  34.385  1.00  0.00           C  
ATOM   4194  CD1 PHE   259      63.312  48.354  34.080  1.00  0.00           C  
ATOM   4195  CD2 PHE   259      65.708  47.957  33.937  1.00  0.00           C  
ATOM   4196  CE1 PHE   259      63.079  47.184  33.332  1.00  0.00           C  
ATOM   4197  CE2 PHE   259      65.473  46.781  33.201  1.00  0.00           C  
ATOM   4198  CZ  PHE   259      64.157  46.395  32.897  1.00  0.00           C  
ATOM   4199  H   PHE   259      65.297  52.260  36.251  1.00  0.00           H  
ATOM   4200  HA  PHE   259      62.972  50.889  35.276  1.00  0.00           H  
ATOM   4201  HB2 PHE   259      65.308  50.756  34.374  1.00  0.00           H  
ATOM   4202  HB3 PHE   259      65.785  49.851  35.798  1.00  0.00           H  
ATOM   4203  HD1 PHE   259      62.465  48.939  34.400  1.00  0.00           H  
ATOM   4204  HD2 PHE   259      66.724  48.248  34.166  1.00  0.00           H  
ATOM   4205  HE1 PHE   259      62.066  46.882  33.103  1.00  0.00           H  
ATOM   4206  HE2 PHE   259      66.301  46.164  32.880  1.00  0.00           H  
ATOM   4207  HZ  PHE   259      63.974  45.485  32.341  1.00  0.00           H  
ATOM   4208  N   VAL   260      64.133  49.861  38.219  1.00  0.00           N  
ATOM   4209  CA  VAL   260      63.748  49.230  39.495  1.00  0.00           C  
ATOM   4210  C   VAL   260      62.538  49.923  40.140  1.00  0.00           C  
ATOM   4211  O   VAL   260      61.633  49.241  40.617  1.00  0.00           O  
ATOM   4212  CB  VAL   260      64.956  49.170  40.455  1.00  0.00           C  
ATOM   4213  CG1 VAL   260      64.587  48.708  41.871  1.00  0.00           C  
ATOM   4214  CG2 VAL   260      66.004  48.182  39.926  1.00  0.00           C  
ATOM   4215  H   VAL   260      65.054  50.287  38.156  1.00  0.00           H  
ATOM   4216  HA  VAL   260      63.444  48.204  39.289  1.00  0.00           H  
ATOM   4217  HB  VAL   260      65.406  50.162  40.527  1.00  0.00           H  
ATOM   4218 HG11 VAL   260      64.110  47.728  41.829  1.00  0.00           H  
ATOM   4219 HG12 VAL   260      65.487  48.640  42.482  1.00  0.00           H  
ATOM   4220 HG13 VAL   260      63.912  49.418  42.346  1.00  0.00           H  
ATOM   4221 HG21 VAL   260      66.348  48.482  38.937  1.00  0.00           H  
ATOM   4222 HG22 VAL   260      66.866  48.156  40.593  1.00  0.00           H  
ATOM   4223 HG23 VAL   260      65.574  47.182  39.858  1.00  0.00           H  
ATOM   4224  N   ALA   261      62.445  51.258  40.112  1.00  0.00           N  
ATOM   4225  CA  ALA   261      61.272  51.967  40.635  1.00  0.00           C  
ATOM   4226  C   ALA   261      59.965  51.571  39.914  1.00  0.00           C  
ATOM   4227  O   ALA   261      58.922  51.469  40.561  1.00  0.00           O  
ATOM   4228  CB  ALA   261      61.517  53.479  40.565  1.00  0.00           C  
ATOM   4229  H   ALA   261      63.222  51.803  39.758  1.00  0.00           H  
ATOM   4230  HA  ALA   261      61.152  51.691  41.684  1.00  0.00           H  
ATOM   4231  HB1 ALA   261      61.645  53.790  39.528  1.00  0.00           H  
ATOM   4232  HB2 ALA   261      60.663  54.006  40.990  1.00  0.00           H  
ATOM   4233  HB3 ALA   261      62.409  53.736  41.135  1.00  0.00           H  
ATOM   4234  N   PHE   262      60.017  51.304  38.604  1.00  0.00           N  
ATOM   4235  CA  PHE   262      58.890  50.739  37.852  1.00  0.00           C  
ATOM   4236  C   PHE   262      58.660  49.246  38.137  1.00  0.00           C  
ATOM   4237  O   PHE   262      57.513  48.826  38.251  1.00  0.00           O  
ATOM   4238  CB  PHE   262      59.094  50.989  36.353  1.00  0.00           C  
ATOM   4239  CG  PHE   262      59.096  52.439  35.883  1.00  0.00           C  
ATOM   4240  CD1 PHE   262      58.510  53.481  36.636  1.00  0.00           C  
ATOM   4241  CD2 PHE   262      59.641  52.733  34.619  1.00  0.00           C  
ATOM   4242  CE1 PHE   262      58.485  54.795  36.134  1.00  0.00           C  
ATOM   4243  CE2 PHE   262      59.616  54.047  34.117  1.00  0.00           C  
ATOM   4244  CZ  PHE   262      59.039  55.079  34.875  1.00  0.00           C  
ATOM   4245  H   PHE   262      60.888  51.469  38.110  1.00  0.00           H  
ATOM   4246  HA  PHE   262      57.973  51.239  38.157  1.00  0.00           H  
ATOM   4247  HB2 PHE   262      60.033  50.524  36.049  1.00  0.00           H  
ATOM   4248  HB3 PHE   262      58.295  50.475  35.822  1.00  0.00           H  
ATOM   4249  HD1 PHE   262      58.064  53.287  37.599  1.00  0.00           H  
ATOM   4250  HD2 PHE   262      60.063  51.937  34.024  1.00  0.00           H  
ATOM   4251  HE1 PHE   262      58.029  55.585  36.712  1.00  0.00           H  
ATOM   4252  HE2 PHE   262      60.028  54.262  33.142  1.00  0.00           H  
ATOM   4253  HZ  PHE   262      59.012  56.087  34.485  1.00  0.00           H  
ATOM   4254  N   ASN   263      59.712  48.447  38.327  1.00  0.00           N  
ATOM   4255  CA  ASN   263      59.596  47.033  38.709  1.00  0.00           C  
ATOM   4256  C   ASN   263      58.823  46.854  40.031  1.00  0.00           C  
ATOM   4257  O   ASN   263      57.961  45.982  40.138  1.00  0.00           O  
ATOM   4258  CB  ASN   263      61.025  46.477  38.812  1.00  0.00           C  
ATOM   4259  CG  ASN   263      61.163  44.968  38.883  1.00  0.00           C  
ATOM   4260  ND2 ASN   263      60.165  44.209  39.276  1.00  0.00           N  
ATOM   4261  OD1 ASN   263      62.222  44.465  38.571  1.00  0.00           O  
ATOM   4262  H   ASN   263      60.641  48.827  38.180  1.00  0.00           H  
ATOM   4263  HA  ASN   263      59.057  46.493  37.928  1.00  0.00           H  
ATOM   4264  HB2 ASN   263      61.599  46.802  37.946  1.00  0.00           H  
ATOM   4265  HB3 ASN   263      61.510  46.875  39.697  1.00  0.00           H  
ATOM   4266 HD21 ASN   263      60.362  43.224  39.343  1.00  0.00           H  
ATOM   4267 HD22 ASN   263      59.284  44.587  39.592  1.00  0.00           H  
ATOM   4268  N   TRP   264      59.101  47.702  41.023  1.00  0.00           N  
ATOM   4269  CA  TRP   264      58.433  47.674  42.328  1.00  0.00           C  
ATOM   4270  C   TRP   264      57.037  48.318  42.307  1.00  0.00           C  
ATOM   4271  O   TRP   264      56.169  47.920  43.085  1.00  0.00           O  
ATOM   4272  CB  TRP   264      59.371  48.300  43.367  1.00  0.00           C  
ATOM   4273  CG  TRP   264      60.520  47.418  43.770  1.00  0.00           C  
ATOM   4274  CD1 TRP   264      61.518  46.984  42.964  1.00  0.00           C  
ATOM   4275  CD2 TRP   264      60.752  46.760  45.054  1.00  0.00           C  
ATOM   4276  CE2 TRP   264      61.948  45.985  44.957  1.00  0.00           C  
ATOM   4277  CE3 TRP   264      60.061  46.726  46.286  1.00  0.00           C  
ATOM   4278  NE1 TRP   264      62.353  46.125  43.648  1.00  0.00           N  
ATOM   4279  CZ2 TRP   264      62.454  45.252  46.036  1.00  0.00           C  
ATOM   4280  CZ3 TRP   264      60.551  45.972  47.369  1.00  0.00           C  
ATOM   4281  CH2 TRP   264      61.747  45.244  47.250  1.00  0.00           C  
ATOM   4282  H   TRP   264      59.860  48.361  40.883  1.00  0.00           H  
ATOM   4283  HA  TRP   264      58.276  46.634  42.613  1.00  0.00           H  
ATOM   4284  HB2 TRP   264      59.758  49.247  42.989  1.00  0.00           H  
ATOM   4285  HB3 TRP   264      58.790  48.518  44.264  1.00  0.00           H  
ATOM   4286  HD1 TRP   264      61.624  47.228  41.919  1.00  0.00           H  
ATOM   4287  HE1 TRP   264      63.073  45.568  43.186  1.00  0.00           H  
ATOM   4288  HE3 TRP   264      59.138  47.277  46.386  1.00  0.00           H  
ATOM   4289  HZ2 TRP   264      63.369  44.699  45.917  1.00  0.00           H  
ATOM   4290  HZ3 TRP   264      59.998  45.937  48.297  1.00  0.00           H  
ATOM   4291  HH2 TRP   264      62.106  44.664  48.087  1.00  0.00           H  
ATOM   4292  N   LEU   265      56.776  49.246  41.377  1.00  0.00           N  
ATOM   4293  CA  LEU   265      55.415  49.679  41.033  1.00  0.00           C  
ATOM   4294  C   LEU   265      54.597  48.525  40.408  1.00  0.00           C  
ATOM   4295  O   LEU   265      53.402  48.413  40.680  1.00  0.00           O  
ATOM   4296  CB  LEU   265      55.520  50.923  40.128  1.00  0.00           C  
ATOM   4297  CG  LEU   265      54.191  51.534  39.652  1.00  0.00           C  
ATOM   4298  CD1 LEU   265      53.293  51.978  40.811  1.00  0.00           C  
ATOM   4299  CD2 LEU   265      54.480  52.757  38.780  1.00  0.00           C  
ATOM   4300  H   LEU   265      57.535  49.562  40.788  1.00  0.00           H  
ATOM   4301  HA  LEU   265      54.907  49.963  41.954  1.00  0.00           H  
ATOM   4302  HB2 LEU   265      56.085  51.689  40.661  1.00  0.00           H  
ATOM   4303  HB3 LEU   265      56.084  50.651  39.239  1.00  0.00           H  
ATOM   4304  HG  LEU   265      53.660  50.806  39.049  1.00  0.00           H  
ATOM   4305 HD11 LEU   265      53.829  52.670  41.458  1.00  0.00           H  
ATOM   4306 HD12 LEU   265      52.399  52.456  40.411  1.00  0.00           H  
ATOM   4307 HD13 LEU   265      52.982  51.106  41.385  1.00  0.00           H  
ATOM   4308 HD21 LEU   265      55.080  52.451  37.923  1.00  0.00           H  
ATOM   4309 HD22 LEU   265      53.541  53.164  38.402  1.00  0.00           H  
ATOM   4310 HD23 LEU   265      55.014  53.516  39.349  1.00  0.00           H  
ATOM   4311  N   GLY   266      55.255  47.620  39.676  1.00  0.00           N  
ATOM   4312  CA  GLY   266      54.714  46.333  39.233  1.00  0.00           C  
ATOM   4313  C   GLY   266      54.322  45.417  40.398  1.00  0.00           C  
ATOM   4314  O   GLY   266      53.159  45.027  40.503  1.00  0.00           O  
ATOM   4315  H   GLY   266      56.204  47.843  39.396  1.00  0.00           H  
ATOM   4316  HA2 GLY   266      53.843  46.495  38.601  1.00  0.00           H  
ATOM   4317  HA3 GLY   266      55.473  45.822  38.642  1.00  0.00           H  
ATOM   4318  N   TYR   267      55.245  45.141  41.331  1.00  0.00           N  
ATOM   4319  CA  TYR   267      54.981  44.294  42.512  1.00  0.00           C  
ATOM   4320  C   TYR   267      53.777  44.754  43.357  1.00  0.00           C  
ATOM   4321  O   TYR   267      53.093  43.925  43.961  1.00  0.00           O  
ATOM   4322  CB  TYR   267      56.215  44.247  43.430  1.00  0.00           C  
ATOM   4323  CG  TYR   267      57.500  43.635  42.895  1.00  0.00           C  
ATOM   4324  CD1 TYR   267      57.487  42.555  41.986  1.00  0.00           C  
ATOM   4325  CD2 TYR   267      58.729  44.093  43.411  1.00  0.00           C  
ATOM   4326  CE1 TYR   267      58.696  41.945  41.593  1.00  0.00           C  
ATOM   4327  CE2 TYR   267      59.935  43.488  43.016  1.00  0.00           C  
ATOM   4328  CZ  TYR   267      59.923  42.408  42.113  1.00  0.00           C  
ATOM   4329  OH  TYR   267      61.099  41.825  41.775  1.00  0.00           O  
ATOM   4330  H   TYR   267      56.197  45.446  41.158  1.00  0.00           H  
ATOM   4331  HA  TYR   267      54.753  43.283  42.174  1.00  0.00           H  
ATOM   4332  HB2 TYR   267      56.427  45.263  43.762  1.00  0.00           H  
ATOM   4333  HB3 TYR   267      55.946  43.674  44.319  1.00  0.00           H  
ATOM   4334  HD1 TYR   267      56.558  42.162  41.601  1.00  0.00           H  
ATOM   4335  HD2 TYR   267      58.752  44.894  44.136  1.00  0.00           H  
ATOM   4336  HE1 TYR   267      58.690  41.106  40.910  1.00  0.00           H  
ATOM   4337  HE2 TYR   267      60.881  43.823  43.409  1.00  0.00           H  
ATOM   4338  HH  TYR   267      60.973  40.978  41.275  1.00  0.00           H  
ATOM   4339  N   ALA   268      53.465  46.055  43.382  1.00  0.00           N  
ATOM   4340  CA  ALA   268      52.286  46.578  44.077  1.00  0.00           C  
ATOM   4341  C   ALA   268      50.954  45.991  43.553  1.00  0.00           C  
ATOM   4342  O   ALA   268      49.975  45.925  44.303  1.00  0.00           O  
ATOM   4343  CB  ALA   268      52.303  48.108  43.981  1.00  0.00           C  
ATOM   4344  H   ALA   268      54.068  46.703  42.890  1.00  0.00           H  
ATOM   4345  HA  ALA   268      52.365  46.301  45.130  1.00  0.00           H  
ATOM   4346  HB1 ALA   268      52.162  48.419  42.947  1.00  0.00           H  
ATOM   4347  HB2 ALA   268      51.495  48.519  44.587  1.00  0.00           H  
ATOM   4348  HB3 ALA   268      53.256  48.493  44.348  1.00  0.00           H  
ATOM   4349  N   ASN   269      50.908  45.498  42.309  1.00  0.00           N  
ATOM   4350  CA  ASN   269      49.730  44.838  41.741  1.00  0.00           C  
ATOM   4351  C   ASN   269      49.309  43.606  42.567  1.00  0.00           C  
ATOM   4352  O   ASN   269      48.112  43.384  42.750  1.00  0.00           O  
ATOM   4353  CB  ASN   269      50.032  44.466  40.276  1.00  0.00           C  
ATOM   4354  CG  ASN   269      48.801  44.275  39.402  1.00  0.00           C  
ATOM   4355  ND2 ASN   269      47.728  43.716  39.905  1.00  0.00           N  
ATOM   4356  OD1 ASN   269      48.786  44.651  38.244  1.00  0.00           O  
ATOM   4357  H   ASN   269      51.747  45.539  41.737  1.00  0.00           H  
ATOM   4358  HA  ASN   269      48.907  45.552  41.752  1.00  0.00           H  
ATOM   4359  HB2 ASN   269      50.619  45.259  39.819  1.00  0.00           H  
ATOM   4360  HB3 ASN   269      50.624  43.552  40.251  1.00  0.00           H  
ATOM   4361 HD21 ASN   269      46.944  43.558  39.296  1.00  0.00           H  
ATOM   4362 HD22 ASN   269      47.703  43.361  40.852  1.00  0.00           H  
ATOM   4363  N   SER   270      50.264  42.850  43.117  1.00  0.00           N  
ATOM   4364  CA  SER   270      50.004  41.658  43.938  1.00  0.00           C  
ATOM   4365  C   SER   270      49.413  41.974  45.322  1.00  0.00           C  
ATOM   4366  O   SER   270      48.810  41.103  45.947  1.00  0.00           O  
ATOM   4367  CB  SER   270      51.298  40.844  44.066  1.00  0.00           C  
ATOM   4368  OG  SER   270      51.706  40.394  42.787  1.00  0.00           O  
ATOM   4369  H   SER   270      51.235  43.073  42.926  1.00  0.00           H  
ATOM   4370  HA  SER   270      49.270  41.041  43.419  1.00  0.00           H  
ATOM   4371  HB2 SER   270      52.081  41.469  44.497  1.00  0.00           H  
ATOM   4372  HB3 SER   270      51.145  39.989  44.721  1.00  0.00           H  
ATOM   4373  HG  SER   270      51.068  39.711  42.473  1.00  0.00           H  
ATOM   4374  N   ALA   271      49.520  43.222  45.800  1.00  0.00           N  
ATOM   4375  CA  ALA   271      48.724  43.720  46.928  1.00  0.00           C  
ATOM   4376  C   ALA   271      47.334  44.206  46.474  1.00  0.00           C  
ATOM   4377  O   ALA   271      46.340  44.012  47.174  1.00  0.00           O  
ATOM   4378  CB  ALA   271      49.488  44.855  47.623  1.00  0.00           C  
ATOM   4379  H   ALA   271      50.046  43.893  45.257  1.00  0.00           H  
ATOM   4380  HA  ALA   271      48.572  42.916  47.651  1.00  0.00           H  
ATOM   4381  HB1 ALA   271      49.644  45.685  46.934  1.00  0.00           H  
ATOM   4382  HB2 ALA   271      48.911  45.208  48.478  1.00  0.00           H  
ATOM   4383  HB3 ALA   271      50.451  44.498  47.977  1.00  0.00           H  
ATOM   4384  N   MET   272      47.254  44.842  45.301  1.00  0.00           N  
ATOM   4385  CA  MET   272      46.007  45.403  44.771  1.00  0.00           C  
ATOM   4386  C   MET   272      44.995  44.347  44.305  1.00  0.00           C  
ATOM   4387  O   MET   272      43.797  44.601  44.391  1.00  0.00           O  
ATOM   4388  CB  MET   272      46.308  46.393  43.636  1.00  0.00           C  
ATOM   4389  CG  MET   272      46.993  47.672  44.139  1.00  0.00           C  
ATOM   4390  SD  MET   272      46.011  48.710  45.268  1.00  0.00           S  
ATOM   4391  CE  MET   272      44.696  49.283  44.157  1.00  0.00           C  
ATOM   4392  H   MET   272      48.110  44.993  44.780  1.00  0.00           H  
ATOM   4393  HA  MET   272      45.521  45.956  45.574  1.00  0.00           H  
ATOM   4394  HB2 MET   272      46.945  45.911  42.895  1.00  0.00           H  
ATOM   4395  HB3 MET   272      45.375  46.665  43.144  1.00  0.00           H  
ATOM   4396  HG2 MET   272      47.914  47.397  44.652  1.00  0.00           H  
ATOM   4397  HG3 MET   272      47.272  48.275  43.275  1.00  0.00           H  
ATOM   4398  HE1 MET   272      44.100  48.437  43.817  1.00  0.00           H  
ATOM   4399  HE2 MET   272      44.050  49.981  44.690  1.00  0.00           H  
ATOM   4400  HE3 MET   272      45.138  49.788  43.298  1.00  0.00           H  
ATOM   4401  N   ASN   273      45.423  43.165  43.852  1.00  0.00           N  
ATOM   4402  CA  ASN   273      44.520  42.134  43.322  1.00  0.00           C  
ATOM   4403  C   ASN   273      43.409  41.708  44.320  1.00  0.00           C  
ATOM   4404  O   ASN   273      42.230  41.846  43.967  1.00  0.00           O  
ATOM   4405  CB  ASN   273      45.358  40.967  42.761  1.00  0.00           C  
ATOM   4406  CG  ASN   273      45.965  41.249  41.394  1.00  0.00           C  
ATOM   4407  ND2 ASN   273      47.065  40.621  41.070  1.00  0.00           N  
ATOM   4408  OD1 ASN   273      45.453  42.030  40.604  1.00  0.00           O  
ATOM   4409  H   ASN   273      46.423  43.028  43.743  1.00  0.00           H  
ATOM   4410  HA  ASN   273      43.979  42.578  42.484  1.00  0.00           H  
ATOM   4411  HB2 ASN   273      46.173  40.734  43.445  1.00  0.00           H  
ATOM   4412  HB3 ASN   273      44.740  40.077  42.672  1.00  0.00           H  
ATOM   4413 HD21 ASN   273      47.447  40.713  40.149  1.00  0.00           H  
ATOM   4414 HD22 ASN   273      47.447  39.922  41.721  1.00  0.00           H  
ATOM   4415  N   PRO   274      43.699  41.311  45.580  1.00  0.00           N  
ATOM   4416  CA  PRO   274      42.668  41.111  46.609  1.00  0.00           C  
ATOM   4417  C   PRO   274      41.772  42.338  46.843  1.00  0.00           C  
ATOM   4418  O   PRO   274      40.556  42.207  46.997  1.00  0.00           O  
ATOM   4419  CB  PRO   274      43.438  40.764  47.890  1.00  0.00           C  
ATOM   4420  CG  PRO   274      44.691  40.078  47.360  1.00  0.00           C  
ATOM   4421  CD  PRO   274      44.993  40.862  46.085  1.00  0.00           C  
ATOM   4422  HA  PRO   274      42.044  40.264  46.321  1.00  0.00           H  
ATOM   4423  HB2 PRO   274      43.731  41.672  48.420  1.00  0.00           H  
ATOM   4424  HB3 PRO   274      42.864  40.113  48.548  1.00  0.00           H  
ATOM   4425  HG2 PRO   274      45.517  40.126  48.070  1.00  0.00           H  
ATOM   4426  HG3 PRO   274      44.453  39.044  47.109  1.00  0.00           H  
ATOM   4427  HD2 PRO   274      45.624  41.720  46.316  1.00  0.00           H  
ATOM   4428  HD3 PRO   274      45.499  40.200  45.383  1.00  0.00           H  
ATOM   4429  N   ILE   275      42.375  43.531  46.834  1.00  0.00           N  
ATOM   4430  CA  ILE   275      41.729  44.832  47.072  1.00  0.00           C  
ATOM   4431  C   ILE   275      40.829  45.269  45.896  1.00  0.00           C  
ATOM   4432  O   ILE   275      40.002  46.167  46.062  1.00  0.00           O  
ATOM   4433  CB  ILE   275      42.823  45.873  47.438  1.00  0.00           C  
ATOM   4434  CG1 ILE   275      43.648  45.456  48.682  1.00  0.00           C  
ATOM   4435  CG2 ILE   275      42.291  47.302  47.646  1.00  0.00           C  
ATOM   4436  CD1 ILE   275      42.864  45.328  49.998  1.00  0.00           C  
ATOM   4437  H   ILE   275      43.370  43.543  46.645  1.00  0.00           H  
ATOM   4438  HA  ILE   275      41.064  44.726  47.929  1.00  0.00           H  
ATOM   4439  HB  ILE   275      43.519  45.927  46.602  1.00  0.00           H  
ATOM   4440 HG12 ILE   275      44.135  44.501  48.490  1.00  0.00           H  
ATOM   4441 HG13 ILE   275      44.445  46.185  48.830  1.00  0.00           H  
ATOM   4442 HG21 ILE   275      41.488  47.303  48.382  1.00  0.00           H  
ATOM   4443 HG22 ILE   275      43.095  47.949  48.000  1.00  0.00           H  
ATOM   4444 HG23 ILE   275      41.933  47.713  46.703  1.00  0.00           H  
ATOM   4445 HD11 ILE   275      42.097  44.560  49.911  1.00  0.00           H  
ATOM   4446 HD12 ILE   275      43.552  45.041  50.793  1.00  0.00           H  
ATOM   4447 HD13 ILE   275      42.404  46.279  50.264  1.00  0.00           H  
ATOM   4448  N   ILE   276      40.921  44.626  44.729  1.00  0.00           N  
ATOM   4449  CA  ILE   276      40.061  44.865  43.559  1.00  0.00           C  
ATOM   4450  C   ILE   276      38.970  43.786  43.444  1.00  0.00           C  
ATOM   4451  O   ILE   276      37.772  44.098  43.441  1.00  0.00           O  
ATOM   4452  CB  ILE   276      40.937  44.985  42.285  1.00  0.00           C  
ATOM   4453  CG1 ILE   276      41.787  46.278  42.345  1.00  0.00           C  
ATOM   4454  CG2 ILE   276      40.091  44.985  40.998  1.00  0.00           C  
ATOM   4455  CD1 ILE   276      42.900  46.350  41.291  1.00  0.00           C  
ATOM   4456  H   ILE   276      41.683  43.962  44.629  1.00  0.00           H  
ATOM   4457  HA  ILE   276      39.541  45.815  43.679  1.00  0.00           H  
ATOM   4458  HB  ILE   276      41.609  44.124  42.246  1.00  0.00           H  
ATOM   4459 HG12 ILE   276      41.136  47.144  42.237  1.00  0.00           H  
ATOM   4460 HG13 ILE   276      42.266  46.360  43.319  1.00  0.00           H  
ATOM   4461 HG21 ILE   276      39.406  45.834  40.993  1.00  0.00           H  
ATOM   4462 HG22 ILE   276      40.742  45.042  40.127  1.00  0.00           H  
ATOM   4463 HG23 ILE   276      39.525  44.060  40.905  1.00  0.00           H  
ATOM   4464 HD11 ILE   276      42.482  46.427  40.288  1.00  0.00           H  
ATOM   4465 HD12 ILE   276      43.507  47.235  41.477  1.00  0.00           H  
ATOM   4466 HD13 ILE   276      43.534  45.465  41.358  1.00  0.00           H  
ATOM   4467  N   TYR   277      39.355  42.511  43.339  1.00  0.00           N  
ATOM   4468  CA  TYR   277      38.429  41.457  42.905  1.00  0.00           C  
ATOM   4469  C   TYR   277      37.531  40.916  44.024  1.00  0.00           C  
ATOM   4470  O   TYR   277      36.325  40.771  43.815  1.00  0.00           O  
ATOM   4471  CB  TYR   277      39.203  40.340  42.192  1.00  0.00           C  
ATOM   4472  CG  TYR   277      39.966  40.848  40.981  1.00  0.00           C  
ATOM   4473  CD1 TYR   277      41.372  40.906  41.008  1.00  0.00           C  
ATOM   4474  CD2 TYR   277      39.262  41.334  39.859  1.00  0.00           C  
ATOM   4475  CE1 TYR   277      42.073  41.499  39.943  1.00  0.00           C  
ATOM   4476  CE2 TYR   277      39.964  41.920  38.786  1.00  0.00           C  
ATOM   4477  CZ  TYR   277      41.369  42.021  38.838  1.00  0.00           C  
ATOM   4478  OH  TYR   277      42.042  42.635  37.832  1.00  0.00           O  
ATOM   4479  H   TYR   277      40.349  42.297  43.377  1.00  0.00           H  
ATOM   4480  HA  TYR   277      37.760  41.890  42.161  1.00  0.00           H  
ATOM   4481  HB2 TYR   277      39.894  39.875  42.897  1.00  0.00           H  
ATOM   4482  HB3 TYR   277      38.498  39.578  41.861  1.00  0.00           H  
ATOM   4483  HD1 TYR   277      41.920  40.513  41.853  1.00  0.00           H  
ATOM   4484  HD2 TYR   277      38.184  41.279  39.827  1.00  0.00           H  
ATOM   4485  HE1 TYR   277      43.149  41.561  39.971  1.00  0.00           H  
ATOM   4486  HE2 TYR   277      39.442  42.309  37.924  1.00  0.00           H  
ATOM   4487  HH  TYR   277      42.992  42.602  37.969  1.00  0.00           H  
ATOM   4488  N   CYS   278      38.062  40.677  45.224  1.00  0.00           N  
ATOM   4489  CA  CYS   278      37.395  39.904  46.285  1.00  0.00           C  
ATOM   4490  C   CYS   278      36.312  40.673  47.081  1.00  0.00           C  
ATOM   4491  O   CYS   278      36.029  40.353  48.232  1.00  0.00           O  
ATOM   4492  CB  CYS   278      38.473  39.278  47.181  1.00  0.00           C  
ATOM   4493  SG  CYS   278      39.595  38.283  46.151  1.00  0.00           S  
ATOM   4494  H   CYS   278      39.046  40.878  45.357  1.00  0.00           H  
ATOM   4495  HA  CYS   278      36.870  39.076  45.805  1.00  0.00           H  
ATOM   4496  HB2 CYS   278      39.032  40.064  47.694  1.00  0.00           H  
ATOM   4497  HB3 CYS   278      37.994  38.634  47.921  1.00  0.00           H  
ATOM   4498  HG  CYS   278      40.424  37.876  47.120  1.00  0.00           H  
ATOM   4499  N   ARG   279      35.691  41.701  46.490  1.00  0.00           N  
ATOM   4500  CA  ARG   279      34.754  42.632  47.153  1.00  0.00           C  
ATOM   4501  C   ARG   279      33.286  42.175  47.234  1.00  0.00           C  
ATOM   4502  O   ARG   279      32.441  42.980  47.636  1.00  0.00           O  
ATOM   4503  CB  ARG   279      34.883  44.019  46.491  1.00  0.00           C  
ATOM   4504  CG  ARG   279      36.205  44.706  46.853  1.00  0.00           C  
ATOM   4505  CD  ARG   279      36.179  46.170  46.403  1.00  0.00           C  
ATOM   4506  NE  ARG   279      37.432  46.842  46.761  1.00  0.00           N  
ATOM   4507  CZ  ARG   279      37.686  47.687  47.743  1.00  0.00           C  
ATOM   4508  NH1 ARG   279      36.806  48.082  48.615  1.00  0.00           N1+
ATOM   4509  NH2 ARG   279      38.891  48.146  47.857  1.00  0.00           N  
ATOM   4510  H   ARG   279      35.936  41.873  45.523  1.00  0.00           H  
ATOM   4511  HA  ARG   279      35.062  42.726  48.197  1.00  0.00           H  
ATOM   4512  HB2 ARG   279      34.802  43.922  45.407  1.00  0.00           H  
ATOM   4513  HB3 ARG   279      34.074  44.665  46.827  1.00  0.00           H  
ATOM   4514  HG2 ARG   279      36.347  44.676  47.934  1.00  0.00           H  
ATOM   4515  HG3 ARG   279      37.037  44.189  46.371  1.00  0.00           H  
ATOM   4516  HD2 ARG   279      36.061  46.204  45.318  1.00  0.00           H  
ATOM   4517  HD3 ARG   279      35.330  46.680  46.855  1.00  0.00           H  
ATOM   4518  HE  ARG   279      38.250  46.592  46.216  1.00  0.00           H  
ATOM   4519 HH11 ARG   279      35.830  47.867  48.497  1.00  0.00           H  
ATOM   4520 HH12 ARG   279      37.111  48.667  49.387  1.00  0.00           H  
ATOM   4521 HH21 ARG   279      39.597  47.799  47.225  1.00  0.00           H  
ATOM   4522 HH22 ARG   279      39.043  49.004  48.385  1.00  0.00           H  
ATOM   4523  N   SER   280      32.944  40.941  46.854  1.00  0.00           N  
ATOM   4524  CA  SER   280      31.543  40.471  46.857  1.00  0.00           C  
ATOM   4525  C   SER   280      30.972  40.288  48.280  1.00  0.00           C  
ATOM   4526  O   SER   280      31.742  40.095  49.226  1.00  0.00           O  
ATOM   4527  CB  SER   280      31.377  39.183  46.036  1.00  0.00           C  
ATOM   4528  OG  SER   280      31.752  38.040  46.779  1.00  0.00           O  
ATOM   4529  H   SER   280      33.679  40.291  46.628  1.00  0.00           H  
ATOM   4530  HA  SER   280      30.960  41.242  46.356  1.00  0.00           H  
ATOM   4531  HB2 SER   280      30.330  39.081  45.750  1.00  0.00           H  
ATOM   4532  HB3 SER   280      31.976  39.249  45.126  1.00  0.00           H  
ATOM   4533  HG  SER   280      31.625  37.257  46.231  1.00  0.00           H  
ATOM   4534  N   PRO   281      29.636  40.308  48.471  1.00  0.00           N  
ATOM   4535  CA  PRO   281      29.029  40.143  49.794  1.00  0.00           C  
ATOM   4536  C   PRO   281      29.410  38.834  50.495  1.00  0.00           C  
ATOM   4537  O   PRO   281      29.753  38.856  51.672  1.00  0.00           O  
ATOM   4538  CB  PRO   281      27.518  40.235  49.571  1.00  0.00           C  
ATOM   4539  CG  PRO   281      27.400  41.100  48.320  1.00  0.00           C  
ATOM   4540  CD  PRO   281      28.607  40.653  47.497  1.00  0.00           C  
ATOM   4541  HA  PRO   281      29.341  40.976  50.426  1.00  0.00           H  
ATOM   4542  HB2 PRO   281      27.114  39.245  49.360  1.00  0.00           H  
ATOM   4543  HB3 PRO   281      27.008  40.684  50.425  1.00  0.00           H  
ATOM   4544  HG2 PRO   281      26.461  40.928  47.792  1.00  0.00           H  
ATOM   4545  HG3 PRO   281      27.506  42.153  48.590  1.00  0.00           H  
ATOM   4546  HD2 PRO   281      28.347  39.768  46.915  1.00  0.00           H  
ATOM   4547  HD3 PRO   281      28.917  41.464  46.838  1.00  0.00           H  
ATOM   4548  N   ASP   282      29.407  37.698  49.791  1.00  0.00           N  
ATOM   4549  CA  ASP   282      29.760  36.407  50.401  1.00  0.00           C  
ATOM   4550  C   ASP   282      31.264  36.282  50.723  1.00  0.00           C  
ATOM   4551  O   ASP   282      31.617  35.613  51.695  1.00  0.00           O  
ATOM   4552  CB  ASP   282      29.218  35.236  49.558  1.00  0.00           C  
ATOM   4553  CG  ASP   282      27.682  35.096  49.589  1.00  0.00           C  
ATOM   4554  OD1 ASP   282      27.006  35.893  50.276  1.00  0.00           O  
ATOM   4555  OD2 ASP   282      27.154  34.159  48.943  1.00  0.00           O1-
ATOM   4556  H   ASP   282      29.062  37.706  48.845  1.00  0.00           H  
ATOM   4557  HA  ASP   282      29.258  36.349  51.366  1.00  0.00           H  
ATOM   4558  HB2 ASP   282      29.552  35.358  48.526  1.00  0.00           H  
ATOM   4559  HB3 ASP   282      29.647  34.309  49.942  1.00  0.00           H  
ATOM   4560  N   PHE   283      32.149  36.996  50.008  1.00  0.00           N  
ATOM   4561  CA  PHE   283      33.538  37.186  50.455  1.00  0.00           C  
ATOM   4562  C   PHE   283      33.598  38.001  51.757  1.00  0.00           C  
ATOM   4563  O   PHE   283      34.246  37.567  52.706  1.00  0.00           O  
ATOM   4564  CB  PHE   283      34.397  37.855  49.367  1.00  0.00           C  
ATOM   4565  CG  PHE   283      35.182  36.910  48.471  1.00  0.00           C  
ATOM   4566  CD1 PHE   283      36.188  36.097  49.029  1.00  0.00           C  
ATOM   4567  CD2 PHE   283      34.979  36.901  47.077  1.00  0.00           C  
ATOM   4568  CE1 PHE   283      36.977  35.277  48.203  1.00  0.00           C  
ATOM   4569  CE2 PHE   283      35.760  36.072  46.251  1.00  0.00           C  
ATOM   4570  CZ  PHE   283      36.761  35.263  46.814  1.00  0.00           C  
ATOM   4571  H   PHE   283      31.816  37.552  49.232  1.00  0.00           H  
ATOM   4572  HA  PHE   283      33.970  36.212  50.683  1.00  0.00           H  
ATOM   4573  HB2 PHE   283      33.781  38.516  48.759  1.00  0.00           H  
ATOM   4574  HB3 PHE   283      35.134  38.487  49.861  1.00  0.00           H  
ATOM   4575  HD1 PHE   283      36.371  36.119  50.095  1.00  0.00           H  
ATOM   4576  HD2 PHE   283      34.240  37.549  46.636  1.00  0.00           H  
ATOM   4577  HE1 PHE   283      37.760  34.669  48.635  1.00  0.00           H  
ATOM   4578  HE2 PHE   283      35.610  36.069  45.179  1.00  0.00           H  
ATOM   4579  HZ  PHE   283      37.374  34.642  46.175  1.00  0.00           H  
ATOM   4580  N   ARG   284      32.883  39.134  51.856  1.00  0.00           N  
ATOM   4581  CA  ARG   284      32.840  39.962  53.084  1.00  0.00           C  
ATOM   4582  C   ARG   284      32.334  39.167  54.293  1.00  0.00           C  
ATOM   4583  O   ARG   284      32.939  39.242  55.362  1.00  0.00           O  
ATOM   4584  CB  ARG   284      31.977  41.220  52.871  1.00  0.00           C  
ATOM   4585  CG  ARG   284      32.553  42.183  51.822  1.00  0.00           C  
ATOM   4586  CD  ARG   284      31.560  43.311  51.512  1.00  0.00           C  
ATOM   4587  NE  ARG   284      31.924  44.000  50.263  1.00  0.00           N  
ATOM   4588  CZ  ARG   284      32.306  45.251  50.088  1.00  0.00           C  
ATOM   4589  NH1 ARG   284      32.401  46.132  51.039  1.00  0.00           N1+
ATOM   4590  NH2 ARG   284      32.627  45.621  48.886  1.00  0.00           N  
ATOM   4591  H   ARG   284      32.361  39.436  51.038  1.00  0.00           H  
ATOM   4592  HA  ARG   284      33.855  40.271  53.336  1.00  0.00           H  
ATOM   4593  HB2 ARG   284      30.975  40.919  52.568  1.00  0.00           H  
ATOM   4594  HB3 ARG   284      31.893  41.757  53.818  1.00  0.00           H  
ATOM   4595  HG2 ARG   284      33.486  42.612  52.189  1.00  0.00           H  
ATOM   4596  HG3 ARG   284      32.767  41.640  50.904  1.00  0.00           H  
ATOM   4597  HD2 ARG   284      30.561  42.889  51.389  1.00  0.00           H  
ATOM   4598  HD3 ARG   284      31.529  44.000  52.354  1.00  0.00           H  
ATOM   4599  HE  ARG   284      31.901  43.443  49.420  1.00  0.00           H  
ATOM   4600 HH11 ARG   284      32.051  45.914  51.971  1.00  0.00           H  
ATOM   4601 HH12 ARG   284      32.669  47.075  50.837  1.00  0.00           H  
ATOM   4602 HH21 ARG   284      32.525  44.949  48.141  1.00  0.00           H  
ATOM   4603 HH22 ARG   284      32.974  46.560  48.709  1.00  0.00           H  
ATOM   4604  N   LYS   285      31.283  38.356  54.114  1.00  0.00           N  
ATOM   4605  CA  LYS   285      30.753  37.436  55.141  1.00  0.00           C  
ATOM   4606  C   LYS   285      31.820  36.427  55.590  1.00  0.00           C  
ATOM   4607  O   LYS   285      32.038  36.270  56.789  1.00  0.00           O  
ATOM   4608  CB  LYS   285      29.488  36.727  54.612  1.00  0.00           C  
ATOM   4609  CG  LYS   285      28.297  37.685  54.388  1.00  0.00           C  
ATOM   4610  CD  LYS   285      27.163  37.040  53.566  1.00  0.00           C  
ATOM   4611  CE  LYS   285      26.373  38.108  52.791  1.00  0.00           C  
ATOM   4612  NZ  LYS   285      25.431  37.505  51.818  1.00  0.00           N1+
ATOM   4613  H   LYS   285      30.828  38.388  53.207  1.00  0.00           H  
ATOM   4614  HA  LYS   285      30.484  38.009  56.030  1.00  0.00           H  
ATOM   4615  HB2 LYS   285      29.739  36.232  53.673  1.00  0.00           H  
ATOM   4616  HB3 LYS   285      29.181  35.960  55.325  1.00  0.00           H  
ATOM   4617  HG2 LYS   285      27.904  38.007  55.353  1.00  0.00           H  
ATOM   4618  HG3 LYS   285      28.646  38.575  53.870  1.00  0.00           H  
ATOM   4619  HD2 LYS   285      27.590  36.342  52.846  1.00  0.00           H  
ATOM   4620  HD3 LYS   285      26.498  36.485  54.229  1.00  0.00           H  
ATOM   4621  HE2 LYS   285      25.833  38.748  53.494  1.00  0.00           H  
ATOM   4622  HE3 LYS   285      27.093  38.725  52.248  1.00  0.00           H  
ATOM   4623  HZ1 LYS   285      24.578  37.168  52.259  1.00  0.00           H  
ATOM   4624  HZ2 LYS   285      25.117  38.181  51.125  1.00  0.00           H  
ATOM   4625  HZ3 LYS   285      25.883  36.759  51.283  1.00  0.00           H  
ATOM   4626  N   ALA   286      32.545  35.802  54.658  1.00  0.00           N  
ATOM   4627  CA  ALA   286      33.636  34.883  54.992  1.00  0.00           C  
ATOM   4628  C   ALA   286      34.814  35.576  55.705  1.00  0.00           C  
ATOM   4629  O   ALA   286      35.310  35.058  56.704  1.00  0.00           O  
ATOM   4630  CB  ALA   286      34.095  34.175  53.716  1.00  0.00           C  
ATOM   4631  H   ALA   286      32.330  35.960  53.680  1.00  0.00           H  
ATOM   4632  HA  ALA   286      33.248  34.126  55.675  1.00  0.00           H  
ATOM   4633  HB1 ALA   286      34.527  34.900  53.026  1.00  0.00           H  
ATOM   4634  HB2 ALA   286      34.848  33.425  53.963  1.00  0.00           H  
ATOM   4635  HB3 ALA   286      33.246  33.682  53.240  1.00  0.00           H  
ATOM   4636  N   PHE   287      35.234  36.766  55.265  1.00  0.00           N  
ATOM   4637  CA  PHE   287      36.292  37.529  55.938  1.00  0.00           C  
ATOM   4638  C   PHE   287      35.905  37.909  57.375  1.00  0.00           C  
ATOM   4639  O   PHE   287      36.735  37.783  58.273  1.00  0.00           O  
ATOM   4640  CB  PHE   287      36.653  38.778  55.117  1.00  0.00           C  
ATOM   4641  CG  PHE   287      37.154  38.545  53.697  1.00  0.00           C  
ATOM   4642  CD1 PHE   287      37.935  37.417  53.370  1.00  0.00           C  
ATOM   4643  CD2 PHE   287      36.875  39.500  52.699  1.00  0.00           C  
ATOM   4644  CE1 PHE   287      38.419  37.243  52.062  1.00  0.00           C  
ATOM   4645  CE2 PHE   287      37.358  39.324  51.389  1.00  0.00           C  
ATOM   4646  CZ  PHE   287      38.132  38.196  51.072  1.00  0.00           C  
ATOM   4647  H   PHE   287      34.834  37.141  54.410  1.00  0.00           H  
ATOM   4648  HA  PHE   287      37.178  36.900  56.020  1.00  0.00           H  
ATOM   4649  HB2 PHE   287      35.774  39.424  55.074  1.00  0.00           H  
ATOM   4650  HB3 PHE   287      37.431  39.323  55.653  1.00  0.00           H  
ATOM   4651  HD1 PHE   287      38.191  36.685  54.119  1.00  0.00           H  
ATOM   4652  HD2 PHE   287      36.293  40.377  52.937  1.00  0.00           H  
ATOM   4653  HE1 PHE   287      39.031  36.384  51.828  1.00  0.00           H  
ATOM   4654  HE2 PHE   287      37.141  40.060  50.627  1.00  0.00           H  
ATOM   4655  HZ  PHE   287      38.512  38.063  50.070  1.00  0.00           H  
ATOM   4656  N   LYS   288      34.645  38.294  57.624  1.00  0.00           N  
ATOM   4657  CA  LYS   288      34.136  38.582  58.979  1.00  0.00           C  
ATOM   4658  C   LYS   288      33.862  37.328  59.833  1.00  0.00           C  
ATOM   4659  O   LYS   288      33.810  37.449  61.054  1.00  0.00           O  
ATOM   4660  CB  LYS   288      32.934  39.545  58.900  1.00  0.00           C  
ATOM   4661  CG  LYS   288      33.377  40.930  58.385  1.00  0.00           C  
ATOM   4662  CD  LYS   288      32.276  41.997  58.475  1.00  0.00           C  
ATOM   4663  CE  LYS   288      32.822  43.338  57.960  1.00  0.00           C  
ATOM   4664  NZ  LYS   288      31.923  44.472  58.276  1.00  0.00           N1+
ATOM   4665  H   LYS   288      34.015  38.414  56.835  1.00  0.00           H  
ATOM   4666  HA  LYS   288      34.924  39.102  59.529  1.00  0.00           H  
ATOM   4667  HB2 LYS   288      32.164  39.130  58.246  1.00  0.00           H  
ATOM   4668  HB3 LYS   288      32.514  39.664  59.901  1.00  0.00           H  
ATOM   4669  HG2 LYS   288      34.226  41.268  58.981  1.00  0.00           H  
ATOM   4670  HG3 LYS   288      33.703  40.847  57.348  1.00  0.00           H  
ATOM   4671  HD2 LYS   288      31.414  41.695  57.876  1.00  0.00           H  
ATOM   4672  HD3 LYS   288      31.970  42.101  59.518  1.00  0.00           H  
ATOM   4673  HE2 LYS   288      33.792  43.519  58.433  1.00  0.00           H  
ATOM   4674  HE3 LYS   288      32.974  43.272  56.880  1.00  0.00           H  
ATOM   4675  HZ1 LYS   288      31.829  44.574  59.286  1.00  0.00           H  
ATOM   4676  HZ2 LYS   288      32.302  45.343  57.911  1.00  0.00           H  
ATOM   4677  HZ3 LYS   288      31.010  44.369  57.831  1.00  0.00           H  
ATOM   4678  N   ARG   289      33.780  36.126  59.237  1.00  0.00           N  
ATOM   4679  CA  ARG   289      33.891  34.833  59.954  1.00  0.00           C  
ATOM   4680  C   ARG   289      35.329  34.564  60.422  1.00  0.00           C  
ATOM   4681  O   ARG   289      35.530  34.071  61.530  1.00  0.00           O  
ATOM   4682  CB  ARG   289      33.361  33.679  59.070  1.00  0.00           C  
ATOM   4683  CG  ARG   289      33.308  32.326  59.808  1.00  0.00           C  
ATOM   4684  CD  ARG   289      32.755  31.175  58.947  1.00  0.00           C  
ATOM   4685  NE  ARG   289      33.687  30.745  57.877  1.00  0.00           N  
ATOM   4686  CZ  ARG   289      34.635  29.820  57.949  1.00  0.00           C  
ATOM   4687  NH1 ARG   289      34.814  29.058  58.991  1.00  0.00           N1+
ATOM   4688  NH2 ARG   289      35.425  29.652  56.931  1.00  0.00           N  
ATOM   4689  H   ARG   289      33.714  36.114  58.227  1.00  0.00           H  
ATOM   4690  HA  ARG   289      33.281  34.885  60.859  1.00  0.00           H  
ATOM   4691  HB2 ARG   289      32.354  33.932  58.733  1.00  0.00           H  
ATOM   4692  HB3 ARG   289      33.997  33.568  58.194  1.00  0.00           H  
ATOM   4693  HG2 ARG   289      34.304  32.049  60.156  1.00  0.00           H  
ATOM   4694  HG3 ARG   289      32.663  32.437  60.681  1.00  0.00           H  
ATOM   4695  HD2 ARG   289      32.536  30.338  59.608  1.00  0.00           H  
ATOM   4696  HD3 ARG   289      31.810  31.489  58.501  1.00  0.00           H  
ATOM   4697  HE  ARG   289      33.639  31.241  57.006  1.00  0.00           H  
ATOM   4698 HH11 ARG   289      34.041  28.952  59.635  1.00  0.00           H  
ATOM   4699 HH12 ARG   289      35.573  28.384  59.034  1.00  0.00           H  
ATOM   4700 HH21 ARG   289      35.210  30.062  56.032  1.00  0.00           H  
ATOM   4701 HH22 ARG   289      36.201  29.007  56.969  1.00  0.00           H  
ATOM   4702  N   LEU   290      36.328  34.882  59.593  1.00  0.00           N  
ATOM   4703  CA  LEU   290      37.746  34.678  59.917  1.00  0.00           C  
ATOM   4704  C   LEU   290      38.267  35.701  60.943  1.00  0.00           C  
ATOM   4705  O   LEU   290      38.700  35.311  62.027  1.00  0.00           O  
ATOM   4706  CB  LEU   290      38.593  34.652  58.631  1.00  0.00           C  
ATOM   4707  CG  LEU   290      38.288  33.468  57.690  1.00  0.00           C  
ATOM   4708  CD1 LEU   290      39.129  33.599  56.422  1.00  0.00           C  
ATOM   4709  CD2 LEU   290      38.588  32.102  58.315  1.00  0.00           C  
ATOM   4710  H   LEU   290      36.086  35.244  58.680  1.00  0.00           H  
ATOM   4711  HA  LEU   290      37.853  33.704  60.389  1.00  0.00           H  
ATOM   4712  HB2 LEU   290      38.440  35.585  58.087  1.00  0.00           H  
ATOM   4713  HB3 LEU   290      39.647  34.601  58.913  1.00  0.00           H  
ATOM   4714  HG  LEU   290      37.238  33.485  57.404  1.00  0.00           H  
ATOM   4715 HD11 LEU   290      40.189  33.598  56.680  1.00  0.00           H  
ATOM   4716 HD12 LEU   290      38.925  32.759  55.763  1.00  0.00           H  
ATOM   4717 HD13 LEU   290      38.880  34.525  55.906  1.00  0.00           H  
ATOM   4718 HD21 LEU   290      37.925  31.912  59.158  1.00  0.00           H  
ATOM   4719 HD22 LEU   290      38.433  31.313  57.579  1.00  0.00           H  
ATOM   4720 HD23 LEU   290      39.623  32.068  58.657  1.00  0.00           H  
ATOM   4721  N   LEU   291      38.165  37.000  60.644  1.00  0.00           N  
ATOM   4722  CA  LEU   291      38.688  38.124  61.445  1.00  0.00           C  
ATOM   4723  C   LEU   291      37.833  38.478  62.686  1.00  0.00           C  
ATOM   4724  O   LEU   291      37.844  39.614  63.165  1.00  0.00           O  
ATOM   4725  CB  LEU   291      38.897  39.344  60.522  1.00  0.00           C  
ATOM   4726  CG  LEU   291      39.825  39.114  59.313  1.00  0.00           C  
ATOM   4727  CD1 LEU   291      39.870  40.382  58.461  1.00  0.00           C  
ATOM   4728  CD2 LEU   291      41.254  38.766  59.735  1.00  0.00           C  
ATOM   4729  H   LEU   291      37.733  37.235  59.756  1.00  0.00           H  
ATOM   4730  HA  LEU   291      39.661  37.829  61.842  1.00  0.00           H  
ATOM   4731  HB2 LEU   291      37.920  39.664  60.156  1.00  0.00           H  
ATOM   4732  HB3 LEU   291      39.313  40.161  61.114  1.00  0.00           H  
ATOM   4733  HG  LEU   291      39.438  38.306  58.693  1.00  0.00           H  
ATOM   4734 HD11 LEU   291      40.259  41.214  59.049  1.00  0.00           H  
ATOM   4735 HD12 LEU   291      40.515  40.222  57.598  1.00  0.00           H  
ATOM   4736 HD13 LEU   291      38.866  40.625  58.112  1.00  0.00           H  
ATOM   4737 HD21 LEU   291      41.268  37.808  60.254  1.00  0.00           H  
ATOM   4738 HD22 LEU   291      41.893  38.689  58.856  1.00  0.00           H  
ATOM   4739 HD23 LEU   291      41.648  39.538  60.398  1.00  0.00           H  
ATOM   4740  N   ALA   292      37.063  37.513  63.194  1.00  0.00           N  
ATOM   4741  CA  ALA   292      36.103  37.686  64.283  1.00  0.00           C  
ATOM   4742  C   ALA   292      36.737  37.901  65.673  1.00  0.00           C  
ATOM   4743  O   ALA   292      36.028  38.303  66.598  1.00  0.00           O  
ATOM   4744  CB  ALA   292      35.198  36.445  64.293  1.00  0.00           C  
ATOM   4745  H   ALA   292      37.145  36.593  62.786  1.00  0.00           H  
ATOM   4746  HA  ALA   292      35.487  38.561  64.070  1.00  0.00           H  
ATOM   4747  HB1 ALA   292      35.786  35.553  64.514  1.00  0.00           H  
ATOM   4748  HB2 ALA   292      34.431  36.558  65.059  1.00  0.00           H  
ATOM   4749  HB3 ALA   292      34.715  36.326  63.323  1.00  0.00           H  
ATOM   4750  N   PHE   293      38.038  37.631  65.842  1.00  0.00           N  
ATOM   4751  CA  PHE   293      38.679  37.451  67.154  1.00  0.00           C  
ATOM   4752  C   PHE   293      39.862  38.380  67.418  1.00  0.00           C  
ATOM   4753  O   PHE   293      40.736  38.537  66.535  1.00  0.00           O  
ATOM   4754  CB  PHE   293      39.086  35.977  67.316  1.00  0.00           C  
ATOM   4755  CG  PHE   293      37.965  34.968  67.126  1.00  0.00           C  
ATOM   4756  CD1 PHE   293      36.801  35.049  67.914  1.00  0.00           C  
ATOM   4757  CD2 PHE   293      38.084  33.943  66.166  1.00  0.00           C  
ATOM   4758  CE1 PHE   293      35.764  34.113  67.746  1.00  0.00           C  
ATOM   4759  CE2 PHE   293      37.050  33.003  66.005  1.00  0.00           C  
ATOM   4760  CZ  PHE   293      35.891  33.087  66.795  1.00  0.00           C  
ATOM   4761  OXT PHE   293      39.974  38.860  68.566  1.00  0.00           O1-
ATOM   4762  H   PHE   293      38.580  37.396  65.026  1.00  0.00           H  
ATOM   4763  HA  PHE   293      37.949  37.682  67.927  1.00  0.00           H  
ATOM   4764  HB2 PHE   293      39.885  35.764  66.604  1.00  0.00           H  
ATOM   4765  HB3 PHE   293      39.499  35.841  68.317  1.00  0.00           H  
ATOM   4766  HD1 PHE   293      36.693  35.839  68.645  1.00  0.00           H  
ATOM   4767  HD2 PHE   293      38.965  33.879  65.543  1.00  0.00           H  
ATOM   4768  HE1 PHE   293      34.870  34.185  68.350  1.00  0.00           H  
ATOM   4769  HE2 PHE   293      37.143  32.218  65.266  1.00  0.00           H  
ATOM   4770  HZ  PHE   293      35.096  32.365  66.668  1.00  0.00           H  
ATOM   4771  C1  LIG   294      60.637  40.776  37.365  1.00  0.00           C  
ATOM   4772  C2  LIG   294      61.711  41.324  38.086  1.00  0.00           C  
ATOM   4773  C3  LIG   294      63.001  41.392  37.524  1.00  0.00           C  
ATOM   4774  C4  LIG   294      63.193  40.906  36.217  1.00  0.00           C  
ATOM   4775  C5  LIG   294      62.119  40.363  35.487  1.00  0.00           C  
ATOM   4776  C6  LIG   294      60.838  40.301  36.060  1.00  0.00           C  
ATOM   4777  C7  LIG   294      64.181  42.009  38.276  1.00  0.00           C  
ATOM   4778  C8  LIG   294      64.104  42.087  39.817  1.00  0.00           C  
ATOM   4779  C9  LIG   294      64.116  40.687  40.441  1.00  0.00           C  
ATOM   4780  N10 LIG   294      65.254  42.839  40.314  1.00  0.00           N  
ATOM   4781  C11 LIG   294      65.228  43.830  41.210  1.00  0.00           C  
ATOM   4782  O12 LIG   294      64.223  44.199  41.820  1.00  0.00           O  
ATOM   4783  C13 LIG   294      66.564  44.521  41.455  1.00  0.00           C  
ATOM   4784  C14 LIG   294      66.541  45.399  42.706  1.00  0.00           C  
ATOM   4785  O15 LIG   294      67.708  46.203  42.756  1.00  0.00           O  
ATOM   4786  C16 LIG   294      67.751  46.957  43.958  1.00  0.00           C  
ATOM   4787  C17 LIG   294      68.816  48.053  43.902  1.00  0.00           C  
ATOM   4788  O18 LIG   294      68.896  48.656  45.186  1.00  0.00           O  
ATOM   4789  C19 LIG   294      69.749  49.792  45.237  1.00  0.00           C  
ATOM   4790  C20 LIG   294      69.942  50.200  46.703  1.00  0.00           C  
ATOM   4791  O21 LIG   294      69.920  51.612  46.878  1.00  0.00           O  
ATOM   4792  C22 LIG   294      70.145  51.953  48.242  1.00  0.00           C  
ATOM   4793  C23 LIG   294      70.259  53.469  48.439  1.00  0.00           C  
ATOM   4794  O24 LIG   294      68.983  54.076  48.612  1.00  0.00           O  
ATOM   4795  C25 LIG   294      69.098  55.465  48.874  1.00  0.00           C  
ATOM   4796  H01 LIG   294      68.103  55.889  49.008  1.00  0.00           H  
ATOM   4797  H02 LIG   294      59.662  40.702  37.830  1.00  0.00           H  
ATOM   4798  H03 LIG   294      61.536  41.669  39.091  1.00  0.00           H  
ATOM   4799  H04 LIG   294      64.172  40.953  35.769  1.00  0.00           H  
ATOM   4800  H05 LIG   294      62.281  39.992  34.487  1.00  0.00           H  
ATOM   4801  H06 LIG   294      60.009  39.882  35.511  1.00  0.00           H  
ATOM   4802  H07 LIG   294      64.306  43.022  37.893  1.00  0.00           H  
ATOM   4803  H08 LIG   294      63.184  42.599  40.106  1.00  0.00           H  
ATOM   4804  H09 LIG   294      63.344  40.065  39.990  1.00  0.00           H  
ATOM   4805  H10 LIG   294      66.141  42.601  39.907  1.00  0.00           H  
ATOM   4806  H11 LIG   294      66.793  45.136  40.587  1.00  0.00           H  
ATOM   4807  H12 LIG   294      66.477  44.760  43.589  1.00  0.00           H  
ATOM   4808  H13 LIG   294      67.973  46.289  44.792  1.00  0.00           H  
ATOM   4809  H14 LIG   294      68.528  48.791  43.152  1.00  0.00           H  
ATOM   4810  H15 LIG   294      69.288  50.614  44.687  1.00  0.00           H  
ATOM   4811  H16 LIG   294      70.890  49.789  47.055  1.00  0.00           H  
ATOM   4812  H17 LIG   294      71.084  51.504  48.570  1.00  0.00           H  
ATOM   4813  H18 LIG   294      70.773  53.904  47.580  1.00  0.00           H  
ATOM   4814  H19 LIG   294      69.587  55.965  48.037  1.00  0.00           H  
ATOM   4815  H20 LIG   294      65.080  41.451  38.009  1.00  0.00           H  
ATOM   4816  H21 LIG   294      63.907  40.768  41.505  1.00  0.00           H  
ATOM   4817  H22 LIG   294      67.343  43.768  41.564  1.00  0.00           H  
ATOM   4818  H23 LIG   294      65.665  46.049  42.673  1.00  0.00           H  
ATOM   4819  H24 LIG   294      66.786  47.435  44.129  1.00  0.00           H  
ATOM   4820  H25 LIG   294      69.778  47.613  43.637  1.00  0.00           H  
ATOM   4821  H26 LIG   294      70.722  49.562  44.801  1.00  0.00           H  
ATOM   4822  H27 LIG   294      69.136  49.767  47.293  1.00  0.00           H  
ATOM   4823  H28 LIG   294      69.337  51.568  48.866  1.00  0.00           H  
ATOM   4824  H29 LIG   294      70.858  53.647  49.332  1.00  0.00           H  
ATOM   4825  H30 LIG   294      69.677  55.630  49.784  1.00  0.00           H  
ATOM   4826  H31 LIG   294      65.084  40.209  40.290  1.00  0.00           H  
END
