# Supplementary material for: Brain-Sparing Sympathofacilitators Mitigate Obesity without Adverse Cardiovascular Effects
Source: Cell Metab. 2020 Jun 2;31(6):1120–1135.e7. doi: 10.1016/j.cmet.2020.04.013 (PMC7671941; doi:10.1016/j.cmet.2020.04.013)
Supplement: Data S1. Coordinates for the Minimized Complexes of Drug-Receptor Interactions, Together with the Solutions Obtained from PatchDock-FireDock, Related to Figure 3 [file mmc2.zip › beta2_adrenoceptor_AMPH_minimized.pdb]

CRYST1   82.810   82.631  125.727  90.00  90.00  90.00               1
ATOM      1  N   ASP     1      17.069  36.935  36.659  1.00  0.00           N  
ATOM      2  H1  ASP     1      17.825  37.084  37.318  1.00  0.00           H  
ATOM      3  H2  ASP     1      16.232  37.402  36.992  1.00  0.00           H  
ATOM      4  H3  ASP     1      17.344  37.354  35.779  1.00  0.00           H  
ATOM      5  CA  ASP     1      16.811  35.494  36.458  1.00  0.00           C  
ATOM      6  HA  ASP     1      15.955  35.407  35.787  1.00  0.00           H  
ATOM      7  CB  ASP     1      18.004  34.816  35.754  1.00  0.00           C  
ATOM      8  HB2 ASP     1      18.897  34.933  36.370  1.00  0.00           H  
ATOM      9  HB3 ASP     1      17.792  33.751  35.638  1.00  0.00           H  
ATOM     10  CG  ASP     1      18.251  35.405  34.367  1.00  0.00           C  
ATOM     11  OD1 ASP     1      19.416  35.375  33.909  1.00  0.00           O  
ATOM     12  OD2 ASP     1      17.264  35.905  33.779  1.00  0.00           O  
ATOM     13  C   ASP     1      16.411  34.802  37.765  1.00  0.00           C  
ATOM     14  O   ASP     1      17.006  33.800  38.136  1.00  0.00           O  
ATOM     15  N   ALA     2      15.376  35.308  38.449  1.00  0.00           N  
ATOM     16  H   ALA     2      14.893  36.092  38.025  1.00  0.00           H  
ATOM     17  CA  ALA     2      14.712  34.757  39.649  1.00  0.00           C  
ATOM     18  HA  ALA     2      13.959  35.489  39.944  1.00  0.00           H  
ATOM     19  CB  ALA     2      13.946  33.498  39.216  1.00  0.00           C  
ATOM     20  HB1 ALA     2      14.647  32.701  38.966  1.00  0.00           H  
ATOM     21  HB2 ALA     2      13.301  33.155  40.020  1.00  0.00           H  
ATOM     22  HB3 ALA     2      13.328  33.720  38.348  1.00  0.00           H  
ATOM     23  C   ALA     2      15.564  34.522  40.930  1.00  0.00           C  
ATOM     24  O   ALA     2      15.025  34.520  42.042  1.00  0.00           O  
ATOM     25  N   GLU     3      16.877  34.358  40.806  1.00  0.00           N  
ATOM     26  H   GLU     3      17.230  34.290  39.857  1.00  0.00           H  
ATOM     27  CA  GLU     3      17.815  33.954  41.856  1.00  0.00           C  
ATOM     28  HA  GLU     3      17.341  33.197  42.483  1.00  0.00           H  
ATOM     29  CB  GLU     3      19.031  33.289  41.175  1.00  0.00           C  
ATOM     30  HB2 GLU     3      19.406  33.954  40.397  1.00  0.00           H  
ATOM     31  HB3 GLU     3      19.820  33.123  41.911  1.00  0.00           H  
ATOM     32  CG  GLU     3      18.627  31.929  40.565  1.00  0.00           C  
ATOM     33  HG2 GLU     3      18.500  31.219  41.387  1.00  0.00           H  
ATOM     34  HG3 GLU     3      17.658  32.014  40.071  1.00  0.00           H  
ATOM     35  CD  GLU     3      19.610  31.343  39.541  1.00  0.00           C  
ATOM     36  OE1 GLU     3      20.557  32.016  39.072  1.00  0.00           O  
ATOM     37  OE2 GLU     3      19.464  30.140  39.225  1.00  0.00           O  
ATOM     38  C   GLU     3      18.205  35.132  42.770  1.00  0.00           C  
ATOM     39  O   GLU     3      19.097  35.922  42.470  1.00  0.00           O  
ATOM     40  N   ASN     4      17.512  35.257  43.908  1.00  0.00           N  
ATOM     41  H   ASN     4      16.771  34.592  44.073  1.00  0.00           H  
ATOM     42  CA  ASN     4      17.715  36.321  44.910  1.00  0.00           C  
ATOM     43  HA  ASN     4      18.148  37.195  44.419  1.00  0.00           H  
ATOM     44  CB  ASN     4      16.340  36.727  45.481  1.00  0.00           C  
ATOM     45  HB2 ASN     4      15.775  35.837  45.757  1.00  0.00           H  
ATOM     46  HB3 ASN     4      16.489  37.307  46.392  1.00  0.00           H  
ATOM     47  CG  ASN     4      15.491  37.586  44.560  1.00  0.00           C  
ATOM     48  OD1 ASN     4      15.212  38.744  44.853  1.00  0.00           O  
ATOM     49  ND2 ASN     4      14.964  37.055  43.482  1.00  0.00           N  
ATOM     50 HD21 ASN     4      14.257  37.588  43.000  1.00  0.00           H  
ATOM     51 HD22 ASN     4      15.150  36.097  43.215  1.00  0.00           H  
ATOM     52  C   ASN     4      18.706  35.946  46.044  1.00  0.00           C  
ATOM     53  O   ASN     4      18.848  36.691  47.015  1.00  0.00           O  
ATOM     54  N   LEU     5      19.352  34.776  45.969  1.00  0.00           N  
ATOM     55  H   LEU     5      19.247  34.229  45.130  1.00  0.00           H  
ATOM     56  CA  LEU     5      20.226  34.257  47.029  1.00  0.00           C  
ATOM     57  HA  LEU     5      19.655  34.276  47.957  1.00  0.00           H  
ATOM     58  CB  LEU     5      20.590  32.794  46.694  1.00  0.00           C  
ATOM     59  HB2 LEU     5      19.692  32.258  46.383  1.00  0.00           H  
ATOM     60  HB3 LEU     5      21.277  32.806  45.846  1.00  0.00           H  
ATOM     61  CG  LEU     5      21.247  32.008  47.849  1.00  0.00           C  
ATOM     62  HG  LEU     5      22.045  32.596  48.292  1.00  0.00           H  
ATOM     63  CD1 LEU     5      20.231  31.658  48.939  1.00  0.00           C  
ATOM     64 HD11 LEU     5      19.438  31.035  48.524  1.00  0.00           H  
ATOM     65 HD12 LEU     5      20.731  31.100  49.732  1.00  0.00           H  
ATOM     66 HD13 LEU     5      19.808  32.560  49.377  1.00  0.00           H  
ATOM     67  CD2 LEU     5      21.851  30.708  47.326  1.00  0.00           C  
ATOM     68 HD21 LEU     5      22.622  30.930  46.588  1.00  0.00           H  
ATOM     69 HD22 LEU     5      22.312  30.157  48.146  1.00  0.00           H  
ATOM     70 HD23 LEU     5      21.083  30.090  46.864  1.00  0.00           H  
ATOM     71  C   LEU     5      21.479  35.135  47.229  1.00  0.00           C  
ATOM     72  O   LEU     5      22.041  35.642  46.259  1.00  0.00           O  
ATOM     73  N   TYR     6      21.929  35.291  48.477  1.00  0.00           N  
ATOM     74  H   TYR     6      21.414  34.855  49.224  1.00  0.00           H  
ATOM     75  CA  TYR     6      23.197  35.949  48.822  1.00  0.00           C  
ATOM     76  HA  TYR     6      23.231  36.912  48.310  1.00  0.00           H  
ATOM     77  CB  TYR     6      23.206  36.219  50.337  1.00  0.00           C  
ATOM     78  HB2 TYR     6      22.380  36.889  50.579  1.00  0.00           H  
ATOM     79  HB3 TYR     6      23.024  35.278  50.860  1.00  0.00           H  
ATOM     80  CG  TYR     6      24.486  36.832  50.874  1.00  0.00           C  
ATOM     81  CD1 TYR     6      25.425  36.016  51.532  1.00  0.00           C  
ATOM     82  HD1 TYR     6      25.228  34.962  51.674  1.00  0.00           H  
ATOM     83  CE1 TYR     6      26.636  36.564  51.992  1.00  0.00           C  
ATOM     84  HE1 TYR     6      27.354  35.939  52.495  1.00  0.00           H  
ATOM     85  CZ  TYR     6      26.920  37.932  51.796  1.00  0.00           C  
ATOM     86  OH  TYR     6      28.105  38.446  52.220  1.00  0.00           O  
ATOM     87  HH  TYR     6      28.776  37.723  52.307  1.00  0.00           H  
ATOM     88  CE2 TYR     6      25.973  38.751  51.145  1.00  0.00           C  
ATOM     89  HE2 TYR     6      26.196  39.797  50.999  1.00  0.00           H  
ATOM     90  CD2 TYR     6      24.757  38.203  50.685  1.00  0.00           C  
ATOM     91  HD2 TYR     6      24.032  38.837  50.190  1.00  0.00           H  
ATOM     92  C   TYR     6      24.430  35.137  48.356  1.00  0.00           C  
ATOM     93  O   TYR     6      24.342  33.927  48.145  1.00  0.00           O  
ATOM     94  N   PHE     7      25.584  35.806  48.217  1.00  0.00           N  
ATOM     95  H   PHE     7      25.589  36.772  48.512  1.00  0.00           H  
ATOM     96  CA  PHE     7      26.857  35.256  47.715  1.00  0.00           C  
ATOM     97  HA  PHE     7      27.538  36.100  47.602  1.00  0.00           H  
ATOM     98  CB  PHE     7      27.505  34.335  48.771  1.00  0.00           C  
ATOM     99  HB2 PHE     7      27.403  34.803  49.751  1.00  0.00           H  
ATOM    100  HB3 PHE     7      26.967  33.388  48.812  1.00  0.00           H  
ATOM    101  CG  PHE     7      28.982  34.064  48.538  1.00  0.00           C  
ATOM    102  CD1 PHE     7      29.953  34.891  49.139  1.00  0.00           C  
ATOM    103  HD1 PHE     7      29.651  35.706  49.784  1.00  0.00           H  
ATOM    104  CE1 PHE     7      31.322  34.658  48.909  1.00  0.00           C  
ATOM    105  HE1 PHE     7      32.061  35.298  49.372  1.00  0.00           H  
ATOM    106  CZ  PHE     7      31.728  33.604  48.072  1.00  0.00           C  
ATOM    107  HZ  PHE     7      32.778  33.427  47.889  1.00  0.00           H  
ATOM    108  CE2 PHE     7      30.762  32.786  47.464  1.00  0.00           C  
ATOM    109  HE2 PHE     7      31.067  31.998  46.795  1.00  0.00           H  
ATOM    110  CD2 PHE     7      29.396  33.001  47.712  1.00  0.00           C  
ATOM    111  HD2 PHE     7      28.663  32.352  47.256  1.00  0.00           H  
ATOM    112  C   PHE     7      26.714  34.637  46.307  1.00  0.00           C  
ATOM    113  O   PHE     7      26.734  33.419  46.117  1.00  0.00           O  
ATOM    114  N   GLN     8      26.502  35.494  45.303  1.00  0.00           N  
ATOM    115  H   GLN     8      26.505  36.482  45.502  1.00  0.00           H  
ATOM    116  CA  GLN     8      26.288  35.080  43.910  1.00  0.00           C  
ATOM    117  HA  GLN     8      25.759  34.125  43.910  1.00  0.00           H  
ATOM    118  CB  GLN     8      25.390  36.100  43.184  1.00  0.00           C  
ATOM    119  HB2 GLN     8      25.897  37.061  43.093  1.00  0.00           H  
ATOM    120  HB3 GLN     8      25.188  35.715  42.183  1.00  0.00           H  
ATOM    121  CG  GLN     8      24.060  36.292  43.933  1.00  0.00           C  
ATOM    122  HG2 GLN     8      23.775  35.332  44.363  1.00  0.00           H  
ATOM    123  HG3 GLN     8      24.195  36.999  44.752  1.00  0.00           H  
ATOM    124  CD  GLN     8      22.892  36.756  43.068  1.00  0.00           C  
ATOM    125  OE1 GLN     8      23.036  37.287  41.974  1.00  0.00           O  
ATOM    126  NE2 GLN     8      21.691  36.552  43.555  1.00  0.00           N  
ATOM    127 HE21 GLN     8      20.884  36.684  42.956  1.00  0.00           H  
ATOM    128 HE22 GLN     8      21.613  36.172  44.493  1.00  0.00           H  
ATOM    129  C   GLN     8      27.619  34.879  43.172  1.00  0.00           C  
ATOM    130  O   GLN     8      28.377  35.833  42.991  1.00  0.00           O  
ATOM    131  N   GLY     9      27.891  33.652  42.714  1.00  0.00           N  
ATOM    132  H   GLY     9      27.230  32.915  42.901  1.00  0.00           H  
ATOM    133  CA  GLY     9      29.094  33.319  41.941  1.00  0.00           C  
ATOM    134  HA2 GLY     9      29.981  33.531  42.539  1.00  0.00           H  
ATOM    135  HA3 GLY     9      29.091  32.257  41.696  1.00  0.00           H  
ATOM    136  C   GLY     9      29.163  34.110  40.633  1.00  0.00           C  
ATOM    137  O   GLY     9      28.394  33.852  39.708  1.00  0.00           O  
ATOM    138  N   ASN    10      30.057  35.098  40.573  1.00  0.00           N  
ATOM    139  H   ASN    10      30.654  35.257  41.373  1.00  0.00           H  
ATOM    140  CA  ASN    10      30.192  36.029  39.455  1.00  0.00           C  
ATOM    141  HA  ASN    10      30.022  35.472  38.532  1.00  0.00           H  
ATOM    142  CB  ASN    10      29.099  37.115  39.572  1.00  0.00           C  
ATOM    143  HB2 ASN    10      28.884  37.501  38.577  1.00  0.00           H  
ATOM    144  HB3 ASN    10      28.173  36.688  39.960  1.00  0.00           H  
ATOM    145  CG  ASN    10      29.508  38.297  40.431  1.00  0.00           C  
ATOM    146  OD1 ASN    10      30.069  39.248  39.918  1.00  0.00           O  
ATOM    147  ND2 ASN    10      29.287  38.264  41.721  1.00  0.00           N  
ATOM    148 HD21 ASN    10      29.561  39.069  42.294  1.00  0.00           H  
ATOM    149 HD22 ASN    10      28.890  37.441  42.161  1.00  0.00           H  
ATOM    150  C   ASN    10      31.618  36.617  39.391  1.00  0.00           C  
ATOM    151  O   ASN    10      32.389  36.492  40.343  1.00  0.00           O  
ATOM    152  N   ILE    11      31.969  37.275  38.280  1.00  0.00           N  
ATOM    153  H   ILE    11      31.276  37.406  37.560  1.00  0.00           H  
ATOM    154  CA  ILE    11      33.319  37.820  38.047  1.00  0.00           C  
ATOM    155  HA  ILE    11      34.015  36.988  38.147  1.00  0.00           H  
ATOM    156  CB  ILE    11      33.439  38.359  36.600  1.00  0.00           C  
ATOM    157  HB  ILE    11      33.210  37.533  35.923  1.00  0.00           H  
ATOM    158  CG2 ILE    11      32.441  39.495  36.295  1.00  0.00           C  
ATOM    159 HG21 ILE    11      32.673  40.383  36.885  1.00  0.00           H  
ATOM    160 HG22 ILE    11      32.503  39.767  35.240  1.00  0.00           H  
ATOM    161 HG23 ILE    11      31.417  39.188  36.505  1.00  0.00           H  
ATOM    162  CG1 ILE    11      34.854  38.871  36.249  1.00  0.00           C  
ATOM    163 HG12 ILE    11      34.848  39.202  35.212  1.00  0.00           H  
ATOM    164 HG13 ILE    11      35.108  39.732  36.868  1.00  0.00           H  
ATOM    165  CD1 ILE    11      35.950  37.809  36.394  1.00  0.00           C  
ATOM    166 HD11 ILE    11      35.673  36.924  35.826  1.00  0.00           H  
ATOM    167 HD12 ILE    11      36.891  38.203  36.012  1.00  0.00           H  
ATOM    168 HD13 ILE    11      36.091  37.538  37.440  1.00  0.00           H  
ATOM    169  C   ILE    11      33.758  38.868  39.084  1.00  0.00           C  
ATOM    170  O   ILE    11      34.920  38.862  39.491  1.00  0.00           O  
ATOM    171  N   PHE    12      32.852  39.734  39.549  1.00  0.00           N  
ATOM    172  H   PHE    12      31.885  39.656  39.258  1.00  0.00           H  
ATOM    173  CA  PHE    12      33.181  40.742  40.555  1.00  0.00           C  
ATOM    174  HA  PHE    12      34.092  41.252  40.240  1.00  0.00           H  
ATOM    175  CB  PHE    12      32.074  41.798  40.660  1.00  0.00           C  
ATOM    176  HB2 PHE    12      31.147  41.327  40.988  1.00  0.00           H  
ATOM    177  HB3 PHE    12      32.359  42.513  41.431  1.00  0.00           H  
ATOM    178  CG  PHE    12      31.831  42.576  39.378  1.00  0.00           C  
ATOM    179  CD1 PHE    12      30.671  42.353  38.610  1.00  0.00           C  
ATOM    180  HD1 PHE    12      29.943  41.621  38.928  1.00  0.00           H  
ATOM    181  CE1 PHE    12      30.451  43.090  37.432  1.00  0.00           C  
ATOM    182  HE1 PHE    12      29.557  42.923  36.847  1.00  0.00           H  
ATOM    183  CZ  PHE    12      31.384  44.058  37.020  1.00  0.00           C  
ATOM    184  HZ  PHE    12      31.210  44.633  36.120  1.00  0.00           H  
ATOM    185  CE2 PHE    12      32.540  44.283  37.786  1.00  0.00           C  
ATOM    186  HE2 PHE    12      33.258  45.029  37.478  1.00  0.00           H  
ATOM    187  CD2 PHE    12      32.766  43.541  38.956  1.00  0.00           C  
ATOM    188  HD2 PHE    12      33.662  43.720  39.531  1.00  0.00           H  
ATOM    189  C   PHE    12      33.486  40.093  41.907  1.00  0.00           C  
ATOM    190  O   PHE    12      34.498  40.438  42.499  1.00  0.00           O  
ATOM    191  N   GLU    13      32.709  39.106  42.363  1.00  0.00           N  
ATOM    192  H   GLU    13      31.859  38.890  41.860  1.00  0.00           H  
ATOM    193  CA  GLU    13      33.019  38.351  43.592  1.00  0.00           C  
ATOM    194  HA  GLU    13      33.195  39.047  44.413  1.00  0.00           H  
ATOM    195  CB  GLU    13      31.849  37.418  43.974  1.00  0.00           C  
ATOM    196  HB2 GLU    13      31.444  36.975  43.063  1.00  0.00           H  
ATOM    197  HB3 GLU    13      32.236  36.595  44.576  1.00  0.00           H  
ATOM    198  CG  GLU    13      30.701  38.067  44.772  1.00  0.00           C  
ATOM    199  HG2 GLU    13      29.747  37.656  44.437  1.00  0.00           H  
ATOM    200  HG3 GLU    13      30.815  37.781  45.821  1.00  0.00           H  
ATOM    201  CD  GLU    13      30.674  39.596  44.684  1.00  0.00           C  
ATOM    202  OE1 GLU    13      31.258  40.238  45.587  1.00  0.00           O  
ATOM    203  OE2 GLU    13      30.162  40.131  43.669  1.00  0.00           O  
ATOM    204  C   GLU    13      34.315  37.542  43.458  1.00  0.00           C  
ATOM    205  O   GLU    13      35.132  37.538  44.377  1.00  0.00           O  
ATOM    206  N   MET    14      34.546  36.911  42.303  1.00  0.00           N  
ATOM    207  H   MET    14      33.827  36.954  41.587  1.00  0.00           H  
ATOM    208  CA  MET    14      35.769  36.153  42.017  1.00  0.00           C  
ATOM    209  HA  MET    14      35.839  35.327  42.725  1.00  0.00           H  
ATOM    210  CB  MET    14      35.654  35.584  40.594  1.00  0.00           C  
ATOM    211  HB2 MET    14      34.674  35.123  40.470  1.00  0.00           H  
ATOM    212  HB3 MET    14      35.738  36.398  39.874  1.00  0.00           H  
ATOM    213  CG  MET    14      36.709  34.530  40.264  1.00  0.00           C  
ATOM    214  HG2 MET    14      37.690  34.875  40.590  1.00  0.00           H  
ATOM    215  HG3 MET    14      36.462  33.626  40.822  1.00  0.00           H  
ATOM    216  SD  MET    14      36.779  34.130  38.492  1.00  0.00           S  
ATOM    217  CE  MET    14      37.481  32.461  38.571  1.00  0.00           C  
ATOM    218  HE1 MET    14      36.825  31.817  39.157  1.00  0.00           H  
ATOM    219  HE2 MET    14      37.570  32.053  37.565  1.00  0.00           H  
ATOM    220  HE3 MET    14      38.465  32.498  39.036  1.00  0.00           H  
ATOM    221  C   MET    14      37.024  37.028  42.187  1.00  0.00           C  
ATOM    222  O   MET    14      37.950  36.665  42.913  1.00  0.00           O  
ATOM    223  N   LEU    15      37.024  38.216  41.575  1.00  0.00           N  
ATOM    224  H   LEU    15      36.221  38.461  41.003  1.00  0.00           H  
ATOM    225  CA  LEU    15      38.111  39.190  41.690  1.00  0.00           C  
ATOM    226  HA  LEU    15      39.059  38.665  41.595  1.00  0.00           H  
ATOM    227  CB  LEU    15      37.988  40.201  40.538  1.00  0.00           C  
ATOM    228  HB2 LEU    15      36.945  40.500  40.459  1.00  0.00           H  
ATOM    229  HB3 LEU    15      38.586  41.080  40.779  1.00  0.00           H  
ATOM    230  CG  LEU    15      38.432  39.669  39.164  1.00  0.00           C  
ATOM    231  HG  LEU    15      37.939  38.720  38.953  1.00  0.00           H  
ATOM    232  CD1 LEU    15      38.055  40.665  38.068  1.00  0.00           C  
ATOM    233 HD11 LEU    15      38.573  41.612  38.229  1.00  0.00           H  
ATOM    234 HD12 LEU    15      38.331  40.269  37.092  1.00  0.00           H  
ATOM    235 HD13 LEU    15      36.979  40.839  38.087  1.00  0.00           H  
ATOM    236  CD2 LEU    15      39.946  39.472  39.119  1.00  0.00           C  
ATOM    237 HD21 LEU    15      40.231  38.643  39.765  1.00  0.00           H  
ATOM    238 HD22 LEU    15      40.267  39.255  38.104  1.00  0.00           H  
ATOM    239 HD23 LEU    15      40.447  40.380  39.458  1.00  0.00           H  
ATOM    240  C   LEU    15      38.154  39.888  43.062  1.00  0.00           C  
ATOM    241  O   LEU    15      39.235  40.050  43.617  1.00  0.00           O  
ATOM    242  N   ARG    16      37.016  40.246  43.668  1.00  0.00           N  
ATOM    243  H   ARG    16      36.143  40.099  43.170  1.00  0.00           H  
ATOM    244  CA  ARG    16      36.950  40.864  45.011  1.00  0.00           C  
ATOM    245  HA  ARG    16      37.620  41.725  45.016  1.00  0.00           H  
ATOM    246  CB  ARG    16      35.507  41.375  45.237  1.00  0.00           C  
ATOM    247  HB2 ARG    16      35.211  41.934  44.349  1.00  0.00           H  
ATOM    248  HB3 ARG    16      34.838  40.520  45.345  1.00  0.00           H  
ATOM    249  CG  ARG    16      35.309  42.327  46.427  1.00  0.00           C  
ATOM    250  HG2 ARG    16      35.579  41.798  47.342  1.00  0.00           H  
ATOM    251  HG3 ARG    16      35.970  43.187  46.324  1.00  0.00           H  
ATOM    252  CD  ARG    16      33.848  42.815  46.568  1.00  0.00           C  
ATOM    253  HD2 ARG    16      33.186  41.946  46.584  1.00  0.00           H  
ATOM    254  HD3 ARG    16      33.754  43.306  47.537  1.00  0.00           H  
ATOM    255  NE  ARG    16      33.414  43.782  45.525  1.00  0.00           N  
ATOM    256  HE  ARG    16      33.657  44.764  45.648  1.00  0.00           H  
ATOM    257  CZ  ARG    16      32.595  43.558  44.510  1.00  0.00           C  
ATOM    258  NH1 ARG    16      32.281  44.512  43.690  1.00  0.00           N  
ATOM    259 HH11 ARG    16      32.651  45.460  43.842  1.00  0.00           H  
ATOM    260 HH12 ARG    16      31.672  44.345  42.921  1.00  0.00           H  
ATOM    261  NH2 ARG    16      32.044  42.407  44.267  1.00  0.00           N  
ATOM    262 HH21 ARG    16      32.067  41.656  44.961  1.00  0.00           H  
ATOM    263 HH22 ARG    16      31.346  42.263  43.562  1.00  0.00           H  
ATOM    264  C   ARG    16      37.478  39.912  46.104  1.00  0.00           C  
ATOM    265  O   ARG    16      38.011  40.381  47.112  1.00  0.00           O  
ATOM    266  N   ILE    17      37.411  38.592  45.887  1.00  0.00           N  
ATOM    267  H   ILE    17      36.867  38.283  45.088  1.00  0.00           H  
ATOM    268  CA  ILE    17      38.087  37.559  46.697  1.00  0.00           C  
ATOM    269  HA  ILE    17      38.041  37.858  47.745  1.00  0.00           H  
ATOM    270  CB  ILE    17      37.337  36.207  46.573  1.00  0.00           C  
ATOM    271  HB  ILE    17      37.176  36.004  45.513  1.00  0.00           H  
ATOM    272  CG2 ILE    17      38.142  35.030  47.164  1.00  0.00           C  
ATOM    273 HG21 ILE    17      38.396  35.241  48.204  1.00  0.00           H  
ATOM    274 HG22 ILE    17      37.564  34.109  47.127  1.00  0.00           H  
ATOM    275 HG23 ILE    17      39.056  34.869  46.594  1.00  0.00           H  
ATOM    276  CG1 ILE    17      35.963  36.301  47.279  1.00  0.00           C  
ATOM    277 HG12 ILE    17      36.106  36.305  48.361  1.00  0.00           H  
ATOM    278 HG13 ILE    17      35.478  37.240  47.012  1.00  0.00           H  
ATOM    279  CD1 ILE    17      34.992  35.174  46.903  1.00  0.00           C  
ATOM    280 HD11 ILE    17      35.331  34.221  47.307  1.00  0.00           H  
ATOM    281 HD12 ILE    17      34.012  35.402  47.322  1.00  0.00           H  
ATOM    282 HD13 ILE    17      34.902  35.103  45.819  1.00  0.00           H  
ATOM    283  C   ILE    17      39.584  37.425  46.349  1.00  0.00           C  
ATOM    284  O   ILE    17      40.403  37.325  47.265  1.00  0.00           O  
ATOM    285  N   ASP    18      39.973  37.423  45.070  1.00  0.00           N  
ATOM    286  H   ASP    18      39.266  37.477  44.343  1.00  0.00           H  
ATOM    287  CA  ASP    18      41.387  37.313  44.665  1.00  0.00           C  
ATOM    288  HA  ASP    18      41.827  36.483  45.212  1.00  0.00           H  
ATOM    289  CB  ASP    18      41.502  36.996  43.160  1.00  0.00           C  
ATOM    290  HB2 ASP    18      40.822  37.637  42.599  1.00  0.00           H  
ATOM    291  HB3 ASP    18      42.516  37.234  42.836  1.00  0.00           H  
ATOM    292  CG  ASP    18      41.251  35.524  42.802  1.00  0.00           C  
ATOM    293  OD1 ASP    18      41.633  34.626  43.591  1.00  0.00           O  
ATOM    294  OD2 ASP    18      40.754  35.245  41.689  1.00  0.00           O  
ATOM    295  C   ASP    18      42.245  38.538  45.042  1.00  0.00           C  
ATOM    296  O   ASP    18      43.300  38.366  45.661  1.00  0.00           O  
ATOM    297  N   GLU    19      41.814  39.755  44.696  1.00  0.00           N  
ATOM    298  H   GLU    19      40.923  39.823  44.212  1.00  0.00           H  
ATOM    299  CA  GLU    19      42.583  40.999  44.876  1.00  0.00           C  
ATOM    300  HA  GLU    19      43.620  40.816  44.592  1.00  0.00           H  
ATOM    301  CB  GLU    19      42.031  42.131  43.980  1.00  0.00           C  
ATOM    302  HB2 GLU    19      41.056  42.421  44.369  1.00  0.00           H  
ATOM    303  HB3 GLU    19      42.688  42.995  44.088  1.00  0.00           H  
ATOM    304  CG  GLU    19      41.846  41.857  42.475  1.00  0.00           C  
ATOM    305  HG2 GLU    19      41.118  41.059  42.341  1.00  0.00           H  
ATOM    306  HG3 GLU    19      41.418  42.755  42.024  1.00  0.00           H  
ATOM    307  CD  GLU    19      43.108  41.476  41.695  1.00  0.00           C  
ATOM    308  OE1 GLU    19      44.193  41.270  42.282  1.00  0.00           O  
ATOM    309  OE2 GLU    19      43.002  41.273  40.465  1.00  0.00           O  
ATOM    310  C   GLU    19      42.593  41.497  46.333  1.00  0.00           C  
ATOM    311  O   GLU    19      43.659  41.785  46.883  1.00  0.00           O  
ATOM    312  N   GLY    20      41.422  41.579  46.976  1.00  0.00           N  
ATOM    313  H   GLY    20      40.596  41.296  46.468  1.00  0.00           H  
ATOM    314  CA  GLY    20      41.221  42.339  48.219  1.00  0.00           C  
ATOM    315  HA2 GLY    20      40.410  41.888  48.787  1.00  0.00           H  
ATOM    316  HA3 GLY    20      42.124  42.293  48.827  1.00  0.00           H  
ATOM    317  C   GLY    20      40.867  43.816  47.968  1.00  0.00           C  
ATOM    318  O   GLY    20      40.455  44.180  46.869  1.00  0.00           O  
ATOM    319  N   LEU    21      40.997  44.673  48.991  1.00  0.00           N  
ATOM    320  H   LEU    21      41.337  44.319  49.872  1.00  0.00           H  
ATOM    321  CA  LEU    21      40.653  46.105  48.924  1.00  0.00           C  
ATOM    322  HA  LEU    21      40.905  46.473  47.930  1.00  0.00           H  
ATOM    323  CB  LEU    21      39.125  46.254  49.121  1.00  0.00           C  
ATOM    324  HB2 LEU    21      38.619  45.805  48.265  1.00  0.00           H  
ATOM    325  HB3 LEU    21      38.842  45.680  50.004  1.00  0.00           H  
ATOM    326  CG  LEU    21      38.593  47.691  49.314  1.00  0.00           C  
ATOM    327  HG  LEU    21      39.056  48.136  50.194  1.00  0.00           H  
ATOM    328  CD1 LEU    21      38.856  48.602  48.114  1.00  0.00           C  
ATOM    329 HD11 LEU    21      38.355  48.204  47.234  1.00  0.00           H  
ATOM    330 HD12 LEU    21      38.473  49.601  48.320  1.00  0.00           H  
ATOM    331 HD13 LEU    21      39.921  48.675  47.919  1.00  0.00           H  
ATOM    332  CD2 LEU    21      37.082  47.657  49.547  1.00  0.00           C  
ATOM    333 HD21 LEU    21      36.861  47.049  50.425  1.00  0.00           H  
ATOM    334 HD22 LEU    21      36.711  48.668  49.717  1.00  0.00           H  
ATOM    335 HD23 LEU    21      36.578  47.230  48.679  1.00  0.00           H  
ATOM    336  C   LEU    21      41.427  46.944  49.959  1.00  0.00           C  
ATOM    337  O   LEU    21      41.405  46.615  51.145  1.00  0.00           O  
ATOM    338  N   ARG    22      42.010  48.074  49.522  1.00  0.00           N  
ATOM    339  H   ARG    22      41.999  48.230  48.521  1.00  0.00           H  
ATOM    340  CA  ARG    22      42.434  49.226  50.355  1.00  0.00           C  
ATOM    341  HA  ARG    22      41.779  49.282  51.226  1.00  0.00           H  
ATOM    342  CB  ARG    22      43.887  49.091  50.843  1.00  0.00           C  
ATOM    343  HB2 ARG    22      44.527  48.750  50.027  1.00  0.00           H  
ATOM    344  HB3 ARG    22      44.246  50.071  51.161  1.00  0.00           H  
ATOM    345  CG  ARG    22      44.000  48.134  52.034  1.00  0.00           C  
ATOM    346  HG2 ARG    22      43.200  48.325  52.751  1.00  0.00           H  
ATOM    347  HG3 ARG    22      43.906  47.111  51.670  1.00  0.00           H  
ATOM    348  CD  ARG    22      45.345  48.270  52.747  1.00  0.00           C  
ATOM    349  HD2 ARG    22      45.451  47.392  53.385  1.00  0.00           H  
ATOM    350  HD3 ARG    22      46.147  48.251  52.006  1.00  0.00           H  
ATOM    351  NE  ARG    22      45.450  49.503  53.565  1.00  0.00           N  
ATOM    352  HE  ARG    22      44.958  50.338  53.259  1.00  0.00           H  
ATOM    353  CZ  ARG    22      46.187  49.628  54.654  1.00  0.00           C  
ATOM    354  NH1 ARG    22      46.822  48.616  55.173  1.00  0.00           N  
ATOM    355 HH11 ARG    22      46.713  47.703  54.780  1.00  0.00           H  
ATOM    356 HH12 ARG    22      47.461  48.752  55.950  1.00  0.00           H  
ATOM    357  NH2 ARG    22      46.323  50.770  55.254  1.00  0.00           N  
ATOM    358 HH21 ARG    22      45.853  51.608  54.886  1.00  0.00           H  
ATOM    359 HH22 ARG    22      46.857  50.830  56.096  1.00  0.00           H  
ATOM    360  C   ARG    22      42.261  50.554  49.612  1.00  0.00           C  
ATOM    361  O   ARG    22      42.135  50.564  48.387  1.00  0.00           O  
ATOM    362  N   LEU    23      42.243  51.660  50.362  1.00  0.00           N  
ATOM    363  H   LEU    23      42.455  51.583  51.352  1.00  0.00           H  
ATOM    364  CA  LEU    23      41.961  53.002  49.842  1.00  0.00           C  
ATOM    365  HA  LEU    23      41.508  52.917  48.853  1.00  0.00           H  
ATOM    366  CB  LEU    23      40.949  53.696  50.768  1.00  0.00           C  
ATOM    367  HB2 LEU    23      41.403  53.801  51.750  1.00  0.00           H  
ATOM    368  HB3 LEU    23      40.769  54.697  50.383  1.00  0.00           H  
ATOM    369  CG  LEU    23      39.596  52.974  50.942  1.00  0.00           C  
ATOM    370  HG  LEU    23      39.764  51.997  51.395  1.00  0.00           H  
ATOM    371  CD1 LEU    23      38.699  53.782  51.881  1.00  0.00           C  
ATOM    372 HD11 LEU    23      38.490  54.760  51.450  1.00  0.00           H  
ATOM    373 HD12 LEU    23      37.763  53.250  52.047  1.00  0.00           H  
ATOM    374 HD13 LEU    23      39.199  53.915  52.842  1.00  0.00           H  
ATOM    375  CD2 LEU    23      38.846  52.774  49.623  1.00  0.00           C  
ATOM    376 HD21 LEU    23      39.414  52.121  48.961  1.00  0.00           H  
ATOM    377 HD22 LEU    23      37.879  52.311  49.813  1.00  0.00           H  
ATOM    378 HD23 LEU    23      38.692  53.736  49.135  1.00  0.00           H  
ATOM    379  C   LEU    23      43.222  53.859  49.648  1.00  0.00           C  
ATOM    380  O   LEU    23      43.229  54.693  48.747  1.00  0.00           O  
ATOM    381  N   LYS    24      44.283  53.659  50.443  1.00  0.00           N  
ATOM    382  H   LYS    24      44.159  53.015  51.223  1.00  0.00           H  
ATOM    383  CA  LYS    24      45.650  54.159  50.177  1.00  0.00           C  
ATOM    384  HA  LYS    24      45.586  55.198  49.853  1.00  0.00           H  
ATOM    385  CB  LYS    24      46.461  54.093  51.497  1.00  0.00           C  
ATOM    386  HB2 LYS    24      46.043  54.825  52.189  1.00  0.00           H  
ATOM    387  HB3 LYS    24      46.327  53.102  51.935  1.00  0.00           H  
ATOM    388  CG  LYS    24      47.978  54.339  51.372  1.00  0.00           C  
ATOM    389  HG2 LYS    24      48.407  53.495  50.837  1.00  0.00           H  
ATOM    390  HG3 LYS    24      48.155  55.249  50.796  1.00  0.00           H  
ATOM    391  CD  LYS    24      48.697  54.456  52.733  1.00  0.00           C  
ATOM    392  HD2 LYS    24      48.459  55.424  53.177  1.00  0.00           H  
ATOM    393  HD3 LYS    24      48.344  53.666  53.399  1.00  0.00           H  
ATOM    394  CE  LYS    24      50.221  54.315  52.550  1.00  0.00           C  
ATOM    395  HE2 LYS    24      50.431  53.288  52.238  1.00  0.00           H  
ATOM    396  HE3 LYS    24      50.542  54.974  51.739  1.00  0.00           H  
ATOM    397  NZ  LYS    24      51.000  54.633  53.779  1.00  0.00           N  
ATOM    398  HZ1 LYS    24      51.972  54.323  53.716  1.00  0.00           H  
ATOM    399  HZ2 LYS    24      51.033  55.628  53.987  1.00  0.00           H  
ATOM    400  HZ3 LYS    24      50.702  54.127  54.612  1.00  0.00           H  
ATOM    401  C   LYS    24      46.303  53.364  49.032  1.00  0.00           C  
ATOM    402  O   LYS    24      46.105  52.154  48.941  1.00  0.00           O  
ATOM    403  N   ILE    25      47.114  54.023  48.191  1.00  0.00           N  
ATOM    404  H   ILE    25      47.147  55.030  48.270  1.00  0.00           H  
ATOM    405  CA  ILE    25      47.957  53.356  47.170  1.00  0.00           C  
ATOM    406  HA  ILE    25      47.299  52.842  46.468  1.00  0.00           H  
ATOM    407  CB  ILE    25      48.812  54.378  46.368  1.00  0.00           C  
ATOM    408  HB  ILE    25      49.372  54.981  47.084  1.00  0.00           H  
ATOM    409  CG2 ILE    25      49.828  53.672  45.444  1.00  0.00           C  
ATOM    410 HG21 ILE    25      49.310  52.995  44.763  1.00  0.00           H  
ATOM    411 HG22 ILE    25      50.400  54.391  44.862  1.00  0.00           H  
ATOM    412 HG23 ILE    25      50.546  53.103  46.033  1.00  0.00           H  
ATOM    413  CG1 ILE    25      47.930  55.324  45.523  1.00  0.00           C  
ATOM    414 HG12 ILE    25      47.459  54.753  44.722  1.00  0.00           H  
ATOM    415 HG13 ILE    25      47.141  55.730  46.152  1.00  0.00           H  
ATOM    416  CD1 ILE    25      48.676  56.518  44.907  1.00  0.00           C  
ATOM    417 HD11 ILE    25      49.371  56.186  44.138  1.00  0.00           H  
ATOM    418 HD12 ILE    25      47.957  57.190  44.439  1.00  0.00           H  
ATOM    419 HD13 ILE    25      49.218  57.060  45.683  1.00  0.00           H  
ATOM    420  C   ILE    25      48.867  52.292  47.818  1.00  0.00           C  
ATOM    421  O   ILE    25      49.543  52.569  48.810  1.00  0.00           O  
ATOM    422  N   TYR    26      48.936  51.111  47.203  1.00  0.00           N  
ATOM    423  H   TYR    26      48.386  50.986  46.358  1.00  0.00           H  
ATOM    424  CA  TYR    26      49.789  49.980  47.585  1.00  0.00           C  
ATOM    425  HA  TYR    26      50.530  50.319  48.310  1.00  0.00           H  
ATOM    426  CB  TYR    26      48.913  48.918  48.282  1.00  0.00           C  
ATOM    427  HB2 TYR    26      49.545  48.086  48.594  1.00  0.00           H  
ATOM    428  HB3 TYR    26      48.525  49.361  49.200  1.00  0.00           H  
ATOM    429  CG  TYR    26      47.734  48.362  47.490  1.00  0.00           C  
ATOM    430  CD1 TYR    26      46.447  48.913  47.663  1.00  0.00           C  
ATOM    431  HD1 TYR    26      46.312  49.761  48.320  1.00  0.00           H  
ATOM    432  CE1 TYR    26      45.334  48.360  46.997  1.00  0.00           C  
ATOM    433  HE1 TYR    26      44.350  48.777  47.144  1.00  0.00           H  
ATOM    434  CZ  TYR    26      45.509  47.255  46.137  1.00  0.00           C  
ATOM    435  OH  TYR    26      44.450  46.710  45.482  1.00  0.00           O  
ATOM    436  HH  TYR    26      43.597  47.079  45.768  1.00  0.00           H  
ATOM    437  CE2 TYR    26      46.795  46.703  45.962  1.00  0.00           C  
ATOM    438  HE2 TYR    26      46.913  45.846  45.317  1.00  0.00           H  
ATOM    439  CD2 TYR    26      47.903  47.250  46.640  1.00  0.00           C  
ATOM    440  HD2 TYR    26      48.877  46.800  46.520  1.00  0.00           H  
ATOM    441  C   TYR    26      50.578  49.444  46.371  1.00  0.00           C  
ATOM    442  O   TYR    26      50.588  50.065  45.304  1.00  0.00           O  
ATOM    443  N   LYS    27      51.268  48.304  46.521  1.00  0.00           N  
ATOM    444  H   LYS    27      51.313  47.911  47.453  1.00  0.00           H  
ATOM    445  CA  LYS    27      51.958  47.586  45.433  1.00  0.00           C  
ATOM    446  HA  LYS    27      51.660  48.039  44.491  1.00  0.00           H  
ATOM    447  CB  LYS    27      53.482  47.704  45.576  1.00  0.00           C  
ATOM    448  HB2 LYS    27      53.777  47.428  46.586  1.00  0.00           H  
ATOM    449  HB3 LYS    27      53.933  46.986  44.888  1.00  0.00           H  
ATOM    450  CG  LYS    27      54.040  49.096  45.251  1.00  0.00           C  
ATOM    451  HG2 LYS    27      53.596  49.454  44.324  1.00  0.00           H  
ATOM    452  HG3 LYS    27      53.800  49.797  46.052  1.00  0.00           H  
ATOM    453  CD  LYS    27      55.559  48.996  45.069  1.00  0.00           C  
ATOM    454  HD2 LYS    27      56.042  48.853  46.038  1.00  0.00           H  
ATOM    455  HD3 LYS    27      55.781  48.133  44.443  1.00  0.00           H  
ATOM    456  CE  LYS    27      56.108  50.249  44.387  1.00  0.00           C  
ATOM    457  HE2 LYS    27      55.396  50.579  43.623  1.00  0.00           H  
ATOM    458  HE3 LYS    27      56.206  51.043  45.131  1.00  0.00           H  
ATOM    459  NZ  LYS    27      57.413  49.976  43.751  1.00  0.00           N  
ATOM    460  HZ1 LYS    27      57.292  49.304  42.997  1.00  0.00           H  
ATOM    461  HZ2 LYS    27      57.837  50.823  43.374  1.00  0.00           H  
ATOM    462  HZ3 LYS    27      58.069  49.611  44.437  1.00  0.00           H  
ATOM    463  C   LYS    27      51.575  46.109  45.320  1.00  0.00           C  
ATOM    464  O   LYS    27      51.236  45.481  46.327  1.00  0.00           O  
ATOM    465  N   ASP    28      51.675  45.559  44.109  1.00  0.00           N  
ATOM    466  H   ASP    28      52.010  46.149  43.354  1.00  0.00           H  
ATOM    467  CA  ASP    28      51.462  44.131  43.817  1.00  0.00           C  
ATOM    468  HA  ASP    28      50.655  43.782  44.463  1.00  0.00           H  
ATOM    469  CB  ASP    28      50.964  43.965  42.365  1.00  0.00           C  
ATOM    470  HB2 ASP    28      50.317  43.086  42.341  1.00  0.00           H  
ATOM    471  HB3 ASP    28      50.349  44.822  42.083  1.00  0.00           H  
ATOM    472  CG  ASP    28      52.072  43.771  41.323  1.00  0.00           C  
ATOM    473  OD1 ASP    28      51.876  42.880  40.468  1.00  0.00           O  
ATOM    474  OD2 ASP    28      53.153  44.390  41.449  1.00  0.00           O  
ATOM    475  C   ASP    28      52.695  43.243  44.138  1.00  0.00           C  
ATOM    476  O   ASP    28      53.651  43.690  44.776  1.00  0.00           O  
ATOM    477  N   THR    29      52.677  41.966  43.729  1.00  0.00           N  
ATOM    478  H   THR    29      51.888  41.634  43.191  1.00  0.00           H  
ATOM    479  CA  THR    29      53.783  41.004  43.928  1.00  0.00           C  
ATOM    480  HA  THR    29      54.319  41.291  44.832  1.00  0.00           H  
ATOM    481  CB  THR    29      53.252  39.580  44.172  1.00  0.00           C  
ATOM    482  HB  THR    29      54.096  38.898  44.282  1.00  0.00           H  
ATOM    483  CG2 THR    29      52.401  39.486  45.439  1.00  0.00           C  
ATOM    484 HG21 THR    29      51.505  40.098  45.341  1.00  0.00           H  
ATOM    485 HG22 THR    29      52.109  38.449  45.606  1.00  0.00           H  
ATOM    486 HG23 THR    29      52.981  39.830  46.295  1.00  0.00           H  
ATOM    487  OG1 THR    29      52.452  39.141  43.102  1.00  0.00           O  
ATOM    488  HG1 THR    29      52.217  38.219  43.300  1.00  0.00           H  
ATOM    489  C   THR    29      54.848  40.997  42.816  1.00  0.00           C  
ATOM    490  O   THR    29      55.809  40.230  42.907  1.00  0.00           O  
ATOM    491  N   GLU    30      54.743  41.845  41.785  1.00  0.00           N  
ATOM    492  H   GLU    30      53.907  42.418  41.700  1.00  0.00           H  
ATOM    493  CA  GLU    30      55.866  42.184  40.895  1.00  0.00           C  
ATOM    494  HA  GLU    30      56.564  41.347  40.867  1.00  0.00           H  
ATOM    495  CB  GLU    30      55.344  42.419  39.465  1.00  0.00           C  
ATOM    496  HB2 GLU    30      54.661  41.608  39.224  1.00  0.00           H  
ATOM    497  HB3 GLU    30      54.772  43.347  39.424  1.00  0.00           H  
ATOM    498  CG  GLU    30      56.492  42.492  38.433  1.00  0.00           C  
ATOM    499  HG2 GLU    30      56.686  43.540  38.195  1.00  0.00           H  
ATOM    500  HG3 GLU    30      57.405  42.095  38.883  1.00  0.00           H  
ATOM    501  CD  GLU    30      56.256  41.701  37.137  1.00  0.00           C  
ATOM    502  OE1 GLU    30      57.038  41.863  36.168  1.00  0.00           O  
ATOM    503  OE2 GLU    30      55.381  40.816  37.049  1.00  0.00           O  
ATOM    504  C   GLU    30      56.647  43.411  41.398  1.00  0.00           C  
ATOM    505  O   GLU    30      57.882  43.426  41.364  1.00  0.00           O  
ATOM    506  N   GLY    31      55.928  44.423  41.895  1.00  0.00           N  
ATOM    507  H   GLY    31      54.913  44.314  41.879  1.00  0.00           H  
ATOM    508  CA  GLY    31      56.459  45.697  42.389  1.00  0.00           C  
ATOM    509  HA2 GLY    31      56.266  45.747  43.460  1.00  0.00           H  
ATOM    510  HA3 GLY    31      57.536  45.736  42.231  1.00  0.00           H  
ATOM    511  C   GLY    31      55.839  46.945  41.743  1.00  0.00           C  
ATOM    512  O   GLY    31      56.387  48.039  41.919  1.00  0.00           O  
ATOM    513  N   TYR    32      54.739  46.807  40.995  1.00  0.00           N  
ATOM    514  H   TYR    32      54.294  45.890  40.961  1.00  0.00           H  
ATOM    515  CA  TYR    32      53.981  47.920  40.403  1.00  0.00           C  
ATOM    516  HA  TYR    32      54.675  48.671  40.025  1.00  0.00           H  
ATOM    517  CB  TYR    32      53.129  47.402  39.237  1.00  0.00           C  
ATOM    518  HB2 TYR    32      52.321  46.801  39.658  1.00  0.00           H  
ATOM    519  HB3 TYR    32      52.674  48.263  38.748  1.00  0.00           H  
ATOM    520  CG  TYR    32      53.823  46.578  38.164  1.00  0.00           C  
ATOM    521  CD1 TYR    32      55.156  46.835  37.774  1.00  0.00           C  
ATOM    522  HD1 TYR    32      55.727  47.611  38.262  1.00  0.00           H  
ATOM    523  CE1 TYR    32      55.746  46.085  36.738  1.00  0.00           C  
ATOM    524  HE1 TYR    32      56.764  46.286  36.434  1.00  0.00           H  
ATOM    525  CZ  TYR    32      54.996  45.086  36.083  1.00  0.00           C  
ATOM    526  OH  TYR    32      55.526  44.414  35.032  1.00  0.00           O  
ATOM    527  HH  TYR    32      56.500  44.390  35.084  1.00  0.00           H  
ATOM    528  CE2 TYR    32      53.671  44.819  36.476  1.00  0.00           C  
ATOM    529  HE2 TYR    32      53.104  44.040  35.985  1.00  0.00           H  
ATOM    530  CD2 TYR    32      53.091  45.560  37.520  1.00  0.00           C  
ATOM    531  HD2 TYR    32      52.078  45.341  37.833  1.00  0.00           H  
ATOM    532  C   TYR    32      53.060  48.592  41.433  1.00  0.00           C  
ATOM    533  O   TYR    32      52.679  47.955  42.412  1.00  0.00           O  
ATOM    534  N   TYR    33      52.682  49.859  41.216  1.00  0.00           N  
ATOM    535  H   TYR    33      52.959  50.304  40.348  1.00  0.00           H  
ATOM    536  CA  TYR    33      51.717  50.569  42.073  1.00  0.00           C  
ATOM    537  HA  TYR    33      51.846  50.227  43.099  1.00  0.00           H  
ATOM    538  CB  TYR    33      51.984  52.079  42.054  1.00  0.00           C  
ATOM    539  HB2 TYR    33      52.031  52.418  41.019  1.00  0.00           H  
ATOM    540  HB3 TYR    33      51.138  52.583  42.523  1.00  0.00           H  
ATOM    541  CG  TYR    33      53.238  52.505  42.793  1.00  0.00           C  
ATOM    542  CD1 TYR    33      53.226  52.564  44.201  1.00  0.00           C  
ATOM    543  HD1 TYR    33      52.335  52.271  44.741  1.00  0.00           H  
ATOM    544  CE1 TYR    33      54.372  52.982  44.905  1.00  0.00           C  
ATOM    545  HE1 TYR    33      54.363  53.005  45.984  1.00  0.00           H  
ATOM    546  CZ  TYR    33      55.540  53.332  44.193  1.00  0.00           C  
ATOM    547  OH  TYR    33      56.680  53.645  44.859  1.00  0.00           O  
ATOM    548  HH  TYR    33      56.524  53.918  45.765  1.00  0.00           H  
ATOM    549  CE2 TYR    33      55.555  53.260  42.786  1.00  0.00           C  
ATOM    550  HE2 TYR    33      56.454  53.517  42.247  1.00  0.00           H  
ATOM    551  CD2 TYR    33      54.405  52.852  42.086  1.00  0.00           C  
ATOM    552  HD2 TYR    33      54.427  52.803  41.005  1.00  0.00           H  
ATOM    553  C   TYR    33      50.258  50.287  41.684  1.00  0.00           C  
ATOM    554  O   TYR    33      49.916  50.310  40.501  1.00  0.00           O  
ATOM    555  N   THR    34      49.401  50.112  42.695  1.00  0.00           N  
ATOM    556  H   THR    34      49.774  50.181  43.637  1.00  0.00           H  
ATOM    557  CA  THR    34      48.024  49.588  42.599  1.00  0.00           C  
ATOM    558  HA  THR    34      47.616  49.819  41.617  1.00  0.00           H  
ATOM    559  CB  THR    34      48.057  48.052  42.769  1.00  0.00           C  
ATOM    560  HB  THR    34      48.393  47.817  43.779  1.00  0.00           H  
ATOM    561  CG2 THR    34      46.738  47.328  42.508  1.00  0.00           C  
ATOM    562 HG21 THR    34      46.414  47.515  41.486  1.00  0.00           H  
ATOM    563 HG22 THR    34      46.872  46.255  42.643  1.00  0.00           H  
ATOM    564 HG23 THR    34      45.968  47.658  43.202  1.00  0.00           H  
ATOM    565  OG1 THR    34      48.961  47.477  41.853  1.00  0.00           O  
ATOM    566  HG1 THR    34      48.800  46.532  41.840  1.00  0.00           H  
ATOM    567  C   THR    34      47.124  50.236  43.670  1.00  0.00           C  
ATOM    568  O   THR    34      47.624  50.745  44.676  1.00  0.00           O  
ATOM    569  N   ILE    35      45.800  50.246  43.487  1.00  0.00           N  
ATOM    570  H   ILE    35      45.430  49.870  42.616  1.00  0.00           H  
ATOM    571  CA  ILE    35      44.823  50.785  44.455  1.00  0.00           C  
ATOM    572  HA  ILE    35      45.216  50.619  45.458  1.00  0.00           H  
ATOM    573  CB  ILE    35      44.683  52.310  44.242  1.00  0.00           C  
ATOM    574  HB  ILE    35      45.690  52.710  44.118  1.00  0.00           H  
ATOM    575  CG2 ILE    35      43.891  52.619  42.956  1.00  0.00           C  
ATOM    576 HG21 ILE    35      42.841  52.349  43.071  1.00  0.00           H  
ATOM    577 HG22 ILE    35      43.953  53.677  42.727  1.00  0.00           H  
ATOM    578 HG23 ILE    35      44.310  52.067  42.114  1.00  0.00           H  
ATOM    579  CG1 ILE    35      44.080  53.017  45.478  1.00  0.00           C  
ATOM    580 HG12 ILE    35      43.032  52.751  45.597  1.00  0.00           H  
ATOM    581 HG13 ILE    35      44.620  52.695  46.369  1.00  0.00           H  
ATOM    582  CD1 ILE    35      44.170  54.542  45.396  1.00  0.00           C  
ATOM    583 HD11 ILE    35      43.552  54.914  44.581  1.00  0.00           H  
ATOM    584 HD12 ILE    35      43.820  54.986  46.324  1.00  0.00           H  
ATOM    585 HD13 ILE    35      45.201  54.836  45.238  1.00  0.00           H  
ATOM    586  C   ILE    35      43.467  50.057  44.366  1.00  0.00           C  
ATOM    587  O   ILE    35      43.195  49.351  43.397  1.00  0.00           O  
ATOM    588  N   GLY    36      42.585  50.241  45.354  1.00  0.00           N  
ATOM    589  H   GLY    36      42.853  50.774  46.170  1.00  0.00           H  
ATOM    590  CA  GLY    36      41.211  49.736  45.298  1.00  0.00           C  
ATOM    591  HA2 GLY    36      40.658  50.079  46.170  1.00  0.00           H  
ATOM    592  HA3 GLY    36      40.725  50.131  44.405  1.00  0.00           H  
ATOM    593  C   GLY    36      41.170  48.208  45.256  1.00  0.00           C  
ATOM    594  O   GLY    36      41.930  47.555  45.976  1.00  0.00           O  
ATOM    595  N   ILE    37      40.300  47.653  44.407  1.00  0.00           N  
ATOM    596  H   ILE    37      39.729  48.263  43.840  1.00  0.00           H  
ATOM    597  CA  ILE    37      40.237  46.216  44.097  1.00  0.00           C  
ATOM    598  HA  ILE    37      40.627  45.656  44.944  1.00  0.00           H  
ATOM    599  CB  ILE    37      38.773  45.748  43.871  1.00  0.00           C  
ATOM    600  HB  ILE    37      38.388  46.240  42.976  1.00  0.00           H  
ATOM    601  CG2 ILE    37      38.731  44.223  43.654  1.00  0.00           C  
ATOM    602 HG21 ILE    37      39.087  43.708  44.546  1.00  0.00           H  
ATOM    603 HG22 ILE    37      37.716  43.897  43.435  1.00  0.00           H  
ATOM    604 HG23 ILE    37      39.349  43.938  42.803  1.00  0.00           H  
ATOM    605  CG1 ILE    37      37.855  46.127  45.060  1.00  0.00           C  
ATOM    606 HG12 ILE    37      38.146  45.550  45.937  1.00  0.00           H  
ATOM    607 HG13 ILE    37      37.982  47.182  45.289  1.00  0.00           H  
ATOM    608  CD1 ILE    37      36.355  45.934  44.805  1.00  0.00           C  
ATOM    609 HD11 ILE    37      36.122  44.892  44.600  1.00  0.00           H  
ATOM    610 HD12 ILE    37      35.803  46.245  45.692  1.00  0.00           H  
ATOM    611 HD13 ILE    37      36.044  46.553  43.964  1.00  0.00           H  
ATOM    612  C   ILE    37      41.157  45.931  42.897  1.00  0.00           C  
ATOM    613  O   ILE    37      40.719  45.930  41.749  1.00  0.00           O  
ATOM    614  N   GLY    38      42.458  45.764  43.159  1.00  0.00           N  
ATOM    615  H   GLY    38      42.761  45.834  44.120  1.00  0.00           H  
ATOM    616  CA  GLY    38      43.463  45.361  42.163  1.00  0.00           C  
ATOM    617  HA2 GLY    38      44.400  45.164  42.681  1.00  0.00           H  
ATOM    618  HA3 GLY    38      43.139  44.430  41.698  1.00  0.00           H  
ATOM    619  C   GLY    38      43.761  46.355  41.028  1.00  0.00           C  
ATOM    620  O   GLY    38      44.464  45.990  40.088  1.00  0.00           O  
ATOM    621  N   HIE    39      43.261  47.596  41.075  1.00  0.00           N  
ATOM    622  H   HIE    39      42.771  47.892  41.908  1.00  0.00           H  
ATOM    623  CA  HIE    39      43.399  48.552  39.970  1.00  0.00           C  
ATOM    624  HA  HIE    39      43.130  48.033  39.047  1.00  0.00           H  
ATOM    625  CB  HIE    39      42.408  49.716  40.127  1.00  0.00           C  
ATOM    626  HB2 HIE    39      41.410  49.316  40.309  1.00  0.00           H  
ATOM    627  HB3 HIE    39      42.689  50.341  40.973  1.00  0.00           H  
ATOM    628  CG  HIE    39      42.358  50.561  38.879  1.00  0.00           C  
ATOM    629  ND1 HIE    39      41.511  50.335  37.793  1.00  0.00           N  
ATOM    630  CE1 HIE    39      41.948  51.136  36.809  1.00  0.00           C  
ATOM    631  HE1 HIE    39      41.530  51.165  35.811  1.00  0.00           H  
ATOM    632  NE2 HIE    39      43.017  51.841  37.218  1.00  0.00           N  
ATOM    633  HE2 HIE    39      43.610  52.400  36.620  1.00  0.00           H  
ATOM    634  CD2 HIE    39      43.287  51.494  38.522  1.00  0.00           C  
ATOM    635  HD2 HIE    39      44.145  51.788  39.109  1.00  0.00           H  
ATOM    636  C   HIE    39      44.845  49.052  39.821  1.00  0.00           C  
ATOM    637  O   HIE    39      45.336  49.834  40.639  1.00  0.00           O  
ATOM    638  N   LEU    40      45.528  48.601  38.766  1.00  0.00           N  
ATOM    639  H   LEU    40      45.068  47.922  38.179  1.00  0.00           H  
ATOM    640  CA  LEU    40      46.900  48.980  38.415  1.00  0.00           C  
ATOM    641  HA  LEU    40      47.538  48.791  39.281  1.00  0.00           H  
ATOM    642  CB  LEU    40      47.349  48.068  37.255  1.00  0.00           C  
ATOM    643  HB2 LEU    40      47.265  47.027  37.574  1.00  0.00           H  
ATOM    644  HB3 LEU    40      46.653  48.217  36.427  1.00  0.00           H  
ATOM    645  CG  LEU    40      48.775  48.310  36.724  1.00  0.00           C  
ATOM    646  HG  LEU    40      48.899  49.359  36.457  1.00  0.00           H  
ATOM    647  CD1 LEU    40      49.844  47.927  37.747  1.00  0.00           C  
ATOM    648 HD11 LEU    40      49.740  46.877  38.024  1.00  0.00           H  
ATOM    649 HD12 LEU    40      50.831  48.093  37.320  1.00  0.00           H  
ATOM    650 HD13 LEU    40      49.745  48.536  38.643  1.00  0.00           H  
ATOM    651  CD2 LEU    40      49.016  47.466  35.470  1.00  0.00           C  
ATOM    652 HD21 LEU    40      48.292  47.743  34.703  1.00  0.00           H  
ATOM    653 HD22 LEU    40      50.019  47.654  35.088  1.00  0.00           H  
ATOM    654 HD23 LEU    40      48.901  46.408  35.707  1.00  0.00           H  
ATOM    655  C   LEU    40      47.006  50.475  38.049  1.00  0.00           C  
ATOM    656  O   LEU    40      46.211  50.981  37.260  1.00  0.00           O  
ATOM    657  N   LEU    41      48.012  51.171  38.589  1.00  0.00           N  
ATOM    658  H   LEU    41      48.616  50.695  39.251  1.00  0.00           H  
ATOM    659  CA  LEU    41      48.256  52.599  38.336  1.00  0.00           C  
ATOM    660  HA  LEU    41      47.411  53.015  37.787  1.00  0.00           H  
ATOM    661  CB  LEU    41      48.378  53.359  39.671  1.00  0.00           C  
ATOM    662  HB2 LEU    41      49.195  52.925  40.249  1.00  0.00           H  
ATOM    663  HB3 LEU    41      48.641  54.396  39.454  1.00  0.00           H  
ATOM    664  CG  LEU    41      47.104  53.354  40.536  1.00  0.00           C  
ATOM    665  HG  LEU    41      46.806  52.329  40.756  1.00  0.00           H  
ATOM    666  CD1 LEU    41      47.401  54.062  41.859  1.00  0.00           C  
ATOM    667 HD11 LEU    41      47.773  55.069  41.671  1.00  0.00           H  
ATOM    668 HD12 LEU    41      46.491  54.126  42.451  1.00  0.00           H  
ATOM    669 HD13 LEU    41      48.147  53.495  42.416  1.00  0.00           H  
ATOM    670  CD2 LEU    41      45.945  54.078  39.849  1.00  0.00           C  
ATOM    671 HD21 LEU    41      45.666  53.556  38.935  1.00  0.00           H  
ATOM    672 HD22 LEU    41      45.077  54.087  40.504  1.00  0.00           H  
ATOM    673 HD23 LEU    41      46.231  55.100  39.601  1.00  0.00           H  
ATOM    674  C   LEU    41      49.476  52.866  37.447  1.00  0.00           C  
ATOM    675  O   LEU    41      49.367  53.620  36.484  1.00  0.00           O  
ATOM    676  N   THR    42      50.650  52.300  37.761  1.00  0.00           N  
ATOM    677  H   THR    42      50.694  51.669  38.552  1.00  0.00           H  
ATOM    678  CA  THR    42      51.880  52.579  36.993  1.00  0.00           C  
ATOM    679  HA  THR    42      51.627  52.491  35.936  1.00  0.00           H  
ATOM    680  CB  THR    42      52.356  54.032  37.222  1.00  0.00           C  
ATOM    681  HB  THR    42      51.551  54.718  36.973  1.00  0.00           H  
ATOM    682  CG2 THR    42      52.810  54.324  38.651  1.00  0.00           C  
ATOM    683 HG21 THR    42      53.672  53.714  38.917  1.00  0.00           H  
ATOM    684 HG22 THR    42      53.082  55.376  38.731  1.00  0.00           H  
ATOM    685 HG23 THR    42      51.992  54.121  39.339  1.00  0.00           H  
ATOM    686  OG1 THR    42      53.455  54.329  36.393  1.00  0.00           O  
ATOM    687  HG1 THR    42      53.110  54.556  35.503  1.00  0.00           H  
ATOM    688  C   THR    42      53.030  51.603  37.274  1.00  0.00           C  
ATOM    689  O   THR    42      53.158  51.055  38.372  1.00  0.00           O  
ATOM    690  N   LYS    43      53.913  51.452  36.273  1.00  0.00           N  
ATOM    691  H   LYS    43      53.705  51.955  35.421  1.00  0.00           H  
ATOM    692  CA  LYS    43      55.259  50.858  36.384  1.00  0.00           C  
ATOM    693  HA  LYS    43      55.264  50.168  37.229  1.00  0.00           H  
ATOM    694  CB  LYS    43      55.598  50.052  35.112  1.00  0.00           C  
ATOM    695  HB2 LYS    43      55.698  50.734  34.266  1.00  0.00           H  
ATOM    696  HB3 LYS    43      56.563  49.564  35.267  1.00  0.00           H  
ATOM    697  CG  LYS    43      54.561  48.971  34.765  1.00  0.00           C  
ATOM    698  HG2 LYS    43      54.322  48.399  35.660  1.00  0.00           H  
ATOM    699  HG3 LYS    43      53.648  49.444  34.400  1.00  0.00           H  
ATOM    700  CD  LYS    43      55.105  48.020  33.688  1.00  0.00           C  
ATOM    701  HD2 LYS    43      55.333  48.586  32.784  1.00  0.00           H  
ATOM    702  HD3 LYS    43      56.021  47.551  34.055  1.00  0.00           H  
ATOM    703  CE  LYS    43      54.074  46.932  33.371  1.00  0.00           C  
ATOM    704  HE2 LYS    43      53.789  46.437  34.303  1.00  0.00           H  
ATOM    705  HE3 LYS    43      53.177  47.396  32.952  1.00  0.00           H  
ATOM    706  NZ  LYS    43      54.614  45.928  32.425  1.00  0.00           N  
ATOM    707  HZ1 LYS    43      55.452  45.476  32.792  1.00  0.00           H  
ATOM    708  HZ2 LYS    43      53.917  45.201  32.256  1.00  0.00           H  
ATOM    709  HZ3 LYS    43      54.850  46.338  31.536  1.00  0.00           H  
ATOM    710  C   LYS    43      56.362  51.897  36.684  1.00  0.00           C  
ATOM    711  O   LYS    43      57.549  51.586  36.588  1.00  0.00           O  
ATOM    712  N   SER    44      56.016  53.151  36.979  1.00  0.00           N  
ATOM    713  H   SER    44      55.032  53.392  36.988  1.00  0.00           H  
ATOM    714  CA  SER    44      56.977  54.178  37.401  1.00  0.00           C  
ATOM    715  HA  SER    44      57.768  54.228  36.658  1.00  0.00           H  
ATOM    716  CB  SER    44      56.309  55.554  37.455  1.00  0.00           C  
ATOM    717  HB2 SER    44      55.867  55.788  36.485  1.00  0.00           H  
ATOM    718  HB3 SER    44      55.522  55.541  38.210  1.00  0.00           H  
ATOM    719  OG  SER    44      57.267  56.543  37.791  1.00  0.00           O  
ATOM    720  HG  SER    44      57.473  57.043  36.991  1.00  0.00           H  
ATOM    721  C   SER    44      57.566  53.849  38.784  1.00  0.00           C  
ATOM    722  O   SER    44      56.819  53.399  39.654  1.00  0.00           O  
ATOM    723  N   PRO    45      58.863  54.111  39.047  1.00  0.00           N  
ATOM    724  CD  PRO    45      59.914  54.415  38.087  1.00  0.00           C  
ATOM    725  HD2 PRO    45      59.956  55.493  37.919  1.00  0.00           H  
ATOM    726  HD3 PRO    45      59.774  53.886  37.145  1.00  0.00           H  
ATOM    727  CG  PRO    45      61.204  53.939  38.747  1.00  0.00           C  
ATOM    728  HG2 PRO    45      62.073  54.488  38.383  1.00  0.00           H  
ATOM    729  HG3 PRO    45      61.327  52.867  38.585  1.00  0.00           H  
ATOM    730  CB  PRO    45      60.939  54.210  40.226  1.00  0.00           C  
ATOM    731  HB2 PRO    45      61.173  55.253  40.444  1.00  0.00           H  
ATOM    732  HB3 PRO    45      61.524  53.552  40.869  1.00  0.00           H  
ATOM    733  CA  PRO    45      59.432  53.964  40.388  1.00  0.00           C  
ATOM    734  HA  PRO    45      59.270  52.937  40.715  1.00  0.00           H  
ATOM    735  C   PRO    45      58.837  54.923  41.435  1.00  0.00           C  
ATOM    736  O   PRO    45      58.946  54.653  42.635  1.00  0.00           O  
ATOM    737  N   SER    46      58.228  56.034  41.001  1.00  0.00           N  
ATOM    738  H   SER    46      58.125  56.154  40.002  1.00  0.00           H  
ATOM    739  CA  SER    46      57.724  57.109  41.863  1.00  0.00           C  
ATOM    740  HA  SER    46      58.360  57.179  42.745  1.00  0.00           H  
ATOM    741  CB  SER    46      57.847  58.449  41.131  1.00  0.00           C  
ATOM    742  HB2 SER    46      58.901  58.656  40.936  1.00  0.00           H  
ATOM    743  HB3 SER    46      57.320  58.389  40.178  1.00  0.00           H  
ATOM    744  OG  SER    46      57.295  59.503  41.899  1.00  0.00           O  
ATOM    745  HG  SER    46      57.436  60.328  41.370  1.00  0.00           H  
ATOM    746  C   SER    46      56.276  56.896  42.324  1.00  0.00           C  
ATOM    747  O   SER    46      55.345  56.866  41.516  1.00  0.00           O  
ATOM    748  N   LEU    47      56.061  56.892  43.644  1.00  0.00           N  
ATOM    749  H   LEU    47      56.870  56.850  44.256  1.00  0.00           H  
ATOM    750  CA  LEU    47      54.727  56.980  44.250  1.00  0.00           C  
ATOM    751  HA  LEU    47      54.141  56.120  43.922  1.00  0.00           H  
ATOM    752  CB  LEU    47      54.898  56.921  45.783  1.00  0.00           C  
ATOM    753  HB2 LEU    47      55.344  55.961  46.045  1.00  0.00           H  
ATOM    754  HB3 LEU    47      55.601  57.703  46.077  1.00  0.00           H  
ATOM    755  CG  LEU    47      53.608  57.111  46.606  1.00  0.00           C  
ATOM    756  HG  LEU    47      53.170  58.083  46.382  1.00  0.00           H  
ATOM    757  CD1 LEU    47      52.564  56.027  46.335  1.00  0.00           C  
ATOM    758 HD11 LEU    47      52.979  55.043  46.550  1.00  0.00           H  
ATOM    759 HD12 LEU    47      51.690  56.187  46.965  1.00  0.00           H  
ATOM    760 HD13 LEU    47      52.249  56.063  45.294  1.00  0.00           H  
ATOM    761  CD2 LEU    47      53.941  57.087  48.098  1.00  0.00           C  
ATOM    762 HD21 LEU    47      54.654  57.879  48.332  1.00  0.00           H  
ATOM    763 HD22 LEU    47      53.039  57.245  48.689  1.00  0.00           H  
ATOM    764 HD23 LEU    47      54.378  56.126  48.372  1.00  0.00           H  
ATOM    765  C   LEU    47      53.974  58.252  43.809  1.00  0.00           C  
ATOM    766  O   LEU    47      52.751  58.242  43.698  1.00  0.00           O  
ATOM    767  N   ASN    48      54.682  59.346  43.522  1.00  0.00           N  
ATOM    768  H   ASN    48      55.691  59.291  43.583  1.00  0.00           H  
ATOM    769  CA  ASN    48      54.084  60.603  43.060  1.00  0.00           C  
ATOM    770  HA  ASN    48      53.221  60.820  43.691  1.00  0.00           H  
ATOM    771  CB  ASN    48      55.088  61.758  43.233  1.00  0.00           C  
ATOM    772  HB2 ASN    48      55.807  61.746  42.417  1.00  0.00           H  
ATOM    773  HB3 ASN    48      54.556  62.708  43.190  1.00  0.00           H  
ATOM    774  CG  ASN    48      55.839  61.684  44.549  1.00  0.00           C  
ATOM    775  OD1 ASN    48      55.353  62.086  45.596  1.00  0.00           O  
ATOM    776  ND2 ASN    48      57.012  61.096  44.540  1.00  0.00           N  
ATOM    777 HD21 ASN    48      57.483  60.938  45.426  1.00  0.00           H  
ATOM    778 HD22 ASN    48      57.426  60.766  43.680  1.00  0.00           H  
ATOM    779  C   ASN    48      53.567  60.491  41.614  1.00  0.00           C  
ATOM    780  O   ASN    48      52.535  61.073  41.288  1.00  0.00           O  
ATOM    781  N   ALA    49      54.211  59.680  40.765  1.00  0.00           N  
ATOM    782  H   ALA    49      55.040  59.197  41.087  1.00  0.00           H  
ATOM    783  CA  ALA    49      53.656  59.315  39.461  1.00  0.00           C  
ATOM    784  HA  ALA    49      53.364  60.227  38.937  1.00  0.00           H  
ATOM    785  CB  ALA    49      54.733  58.612  38.631  1.00  0.00           C  
ATOM    786  HB1 ALA    49      55.015  57.672  39.105  1.00  0.00           H  
ATOM    787  HB2 ALA    49      54.345  58.399  37.634  1.00  0.00           H  
ATOM    788  HB3 ALA    49      55.616  59.246  38.541  1.00  0.00           H  
ATOM    789  C   ALA    49      52.387  58.454  39.608  1.00  0.00           C  
ATOM    790  O   ALA    49      51.406  58.701  38.910  1.00  0.00           O  
ATOM    791  N   ALA    50      52.356  57.517  40.566  1.00  0.00           N  
ATOM    792  H   ALA    50      53.204  57.322  41.085  1.00  0.00           H  
ATOM    793  CA  ALA    50      51.145  56.750  40.876  1.00  0.00           C  
ATOM    794  HA  ALA    50      50.805  56.267  39.957  1.00  0.00           H  
ATOM    795  CB  ALA    50      51.486  55.652  41.890  1.00  0.00           C  
ATOM    796  HB1 ALA    50      51.722  56.084  42.860  1.00  0.00           H  
ATOM    797  HB2 ALA    50      50.628  54.988  42.003  1.00  0.00           H  
ATOM    798  HB3 ALA    50      52.342  55.074  41.543  1.00  0.00           H  
ATOM    799  C   ALA    50      49.988  57.648  41.363  1.00  0.00           C  
ATOM    800  O   ALA    50      48.855  57.465  40.920  1.00  0.00           O  
ATOM    801  N   LYS    51      50.271  58.663  42.200  1.00  0.00           N  
ATOM    802  H   LYS    51      51.214  58.718  42.572  1.00  0.00           H  
ATOM    803  CA  LYS    51      49.298  59.719  42.545  1.00  0.00           C  
ATOM    804  HA  LYS    51      48.401  59.257  42.960  1.00  0.00           H  
ATOM    805  CB  LYS    51      49.862  60.718  43.576  1.00  0.00           C  
ATOM    806  HB2 LYS    51      50.766  61.168  43.167  1.00  0.00           H  
ATOM    807  HB3 LYS    51      49.128  61.518  43.704  1.00  0.00           H  
ATOM    808  CG  LYS    51      50.174  60.140  44.969  1.00  0.00           C  
ATOM    809  HG2 LYS    51      49.260  59.752  45.418  1.00  0.00           H  
ATOM    810  HG3 LYS    51      50.887  59.326  44.878  1.00  0.00           H  
ATOM    811  CD  LYS    51      50.770  61.238  45.872  1.00  0.00           C  
ATOM    812  HD2 LYS    51      51.495  61.812  45.292  1.00  0.00           H  
ATOM    813  HD3 LYS    51      49.978  61.925  46.177  1.00  0.00           H  
ATOM    814  CE  LYS    51      51.511  60.716  47.113  1.00  0.00           C  
ATOM    815  HE2 LYS    51      52.297  60.025  46.797  1.00  0.00           H  
ATOM    816  HE3 LYS    51      51.998  61.572  47.592  1.00  0.00           H  
ATOM    817  NZ  LYS    51      50.616  60.066  48.102  1.00  0.00           N  
ATOM    818  HZ1 LYS    51      50.224  59.206  47.757  1.00  0.00           H  
ATOM    819  HZ2 LYS    51      51.102  59.894  48.982  1.00  0.00           H  
ATOM    820  HZ3 LYS    51      49.844  60.682  48.354  1.00  0.00           H  
ATOM    821  C   LYS    51      48.834  60.481  41.296  1.00  0.00           C  
ATOM    822  O   LYS    51      47.641  60.674  41.132  1.00  0.00           O  
ATOM    823  N   SER    52      49.738  60.875  40.395  1.00  0.00           N  
ATOM    824  H   SER    52      50.716  60.718  40.601  1.00  0.00           H  
ATOM    825  CA  SER    52      49.385  61.652  39.194  1.00  0.00           C  
ATOM    826  HA  SER    52      48.818  62.527  39.513  1.00  0.00           H  
ATOM    827  CB  SER    52      50.657  62.146  38.501  1.00  0.00           C  
ATOM    828  HB2 SER    52      51.299  62.640  39.232  1.00  0.00           H  
ATOM    829  HB3 SER    52      51.195  61.299  38.073  1.00  0.00           H  
ATOM    830  OG  SER    52      50.335  63.070  37.480  1.00  0.00           O  
ATOM    831  HG  SER    52      49.641  62.695  36.924  1.00  0.00           H  
ATOM    832  C   SER    52      48.514  60.886  38.184  1.00  0.00           C  
ATOM    833  O   SER    52      47.608  61.475  37.596  1.00  0.00           O  
ATOM    834  N   GLU    53      48.767  59.590  37.971  1.00  0.00           N  
ATOM    835  H   GLU    53      49.574  59.171  38.425  1.00  0.00           H  
ATOM    836  CA  GLU    53      47.912  58.723  37.138  1.00  0.00           C  
ATOM    837  HA  GLU    53      47.782  59.167  36.150  1.00  0.00           H  
ATOM    838  CB  GLU    53      48.573  57.337  36.970  1.00  0.00           C  
ATOM    839  HB2 GLU    53      48.806  56.954  37.966  1.00  0.00           H  
ATOM    840  HB3 GLU    53      47.859  56.645  36.522  1.00  0.00           H  
ATOM    841  CG  GLU    53      49.876  57.328  36.141  1.00  0.00           C  
ATOM    842  HG2 GLU    53      50.396  58.282  36.249  1.00  0.00           H  
ATOM    843  HG3 GLU    53      50.529  56.562  36.556  1.00  0.00           H  
ATOM    844  CD  GLU    53      49.671  57.032  34.645  1.00  0.00           C  
ATOM    845  OE1 GLU    53      50.558  56.410  34.000  1.00  0.00           O  
ATOM    846  OE2 GLU    53      48.646  57.454  34.060  1.00  0.00           O  
ATOM    847  C   GLU    53      46.511  58.581  37.766  1.00  0.00           C  
ATOM    848  O   GLU    53      45.494  58.747  37.089  1.00  0.00           O  
ATOM    849  N   LEU    54      46.458  58.345  39.084  1.00  0.00           N  
ATOM    850  H   LEU    54      47.334  58.238  39.582  1.00  0.00           H  
ATOM    851  CA  LEU    54      45.224  58.223  39.863  1.00  0.00           C  
ATOM    852  HA  LEU    54      44.609  57.444  39.413  1.00  0.00           H  
ATOM    853  CB  LEU    54      45.619  57.794  41.286  1.00  0.00           C  
ATOM    854  HB2 LEU    54      46.121  56.829  41.240  1.00  0.00           H  
ATOM    855  HB3 LEU    54      46.333  58.519  41.677  1.00  0.00           H  
ATOM    856  CG  LEU    54      44.451  57.706  42.278  1.00  0.00           C  
ATOM    857  HG  LEU    54      43.928  58.658  42.326  1.00  0.00           H  
ATOM    858  CD1 LEU    54      43.466  56.608  41.884  1.00  0.00           C  
ATOM    859 HD11 LEU    54      43.990  55.662  41.798  1.00  0.00           H  
ATOM    860 HD12 LEU    54      42.684  56.528  42.634  1.00  0.00           H  
ATOM    861 HD13 LEU    54      43.007  56.844  40.926  1.00  0.00           H  
ATOM    862  CD2 LEU    54      45.016  57.402  43.662  1.00  0.00           C  
ATOM    863 HD21 LEU    54      45.697  58.201  43.945  1.00  0.00           H  
ATOM    864 HD22 LEU    54      44.207  57.361  44.389  1.00  0.00           H  
ATOM    865 HD23 LEU    54      45.556  56.457  43.640  1.00  0.00           H  
ATOM    866  C   LEU    54      44.394  59.517  39.882  1.00  0.00           C  
ATOM    867  O   LEU    54      43.190  59.481  39.629  1.00  0.00           O  
ATOM    868  N   ASP    55      45.028  60.657  40.156  1.00  0.00           N  
ATOM    869  H   ASP    55      46.007  60.605  40.417  1.00  0.00           H  
ATOM    870  CA  ASP    55      44.378  61.966  40.231  1.00  0.00           C  
ATOM    871  HA  ASP    55      43.596  61.916  40.989  1.00  0.00           H  
ATOM    872  CB  ASP    55      45.395  63.054  40.646  1.00  0.00           C  
ATOM    873  HB2 ASP    55      46.275  62.980  40.006  1.00  0.00           H  
ATOM    874  HB3 ASP    55      44.938  64.024  40.457  1.00  0.00           H  
ATOM    875  CG  ASP    55      45.840  63.050  42.121  1.00  0.00           C  
ATOM    876  OD1 ASP    55      45.330  62.239  42.929  1.00  0.00           O  
ATOM    877  OD2 ASP    55      46.634  63.947  42.491  1.00  0.00           O  
ATOM    878  C   ASP    55      43.701  62.335  38.899  1.00  0.00           C  
ATOM    879  O   ASP    55      42.593  62.890  38.896  1.00  0.00           O  
ATOM    880  N   LYS    56      44.312  61.981  37.754  1.00  0.00           N  
ATOM    881  H   LYS    56      45.223  61.535  37.816  1.00  0.00           H  
ATOM    882  CA  LYS    56      43.664  62.112  36.439  1.00  0.00           C  
ATOM    883  HA  LYS    56      43.226  63.107  36.386  1.00  0.00           H  
ATOM    884  CB  LYS    56      44.685  61.997  35.289  1.00  0.00           C  
ATOM    885  HB2 LYS    56      45.514  62.683  35.471  1.00  0.00           H  
ATOM    886  HB3 LYS    56      45.074  60.979  35.235  1.00  0.00           H  
ATOM    887  CG  LYS    56      43.999  62.374  33.961  1.00  0.00           C  
ATOM    888  HG2 LYS    56      43.153  61.707  33.792  1.00  0.00           H  
ATOM    889  HG3 LYS    56      43.619  63.394  34.040  1.00  0.00           H  
ATOM    890  CD  LYS    56      44.899  62.285  32.725  1.00  0.00           C  
ATOM    891  HD2 LYS    56      45.729  62.989  32.817  1.00  0.00           H  
ATOM    892  HD3 LYS    56      45.288  61.269  32.630  1.00  0.00           H  
ATOM    893  CE  LYS    56      44.038  62.635  31.502  1.00  0.00           C  
ATOM    894  HE2 LYS    56      43.156  61.988  31.502  1.00  0.00           H  
ATOM    895  HE3 LYS    56      43.696  63.671  31.593  1.00  0.00           H  
ATOM    896  NZ  LYS    56      44.775  62.457  30.232  1.00  0.00           N  
ATOM    897  HZ1 LYS    56      45.150  61.513  30.136  1.00  0.00           H  
ATOM    898  HZ2 LYS    56      44.191  62.648  29.425  1.00  0.00           H  
ATOM    899  HZ3 LYS    56      45.559  63.100  30.157  1.00  0.00           H  
ATOM    900  C   LYS    56      42.509  61.119  36.266  1.00  0.00           C  
ATOM    901  O   LYS    56      41.435  61.530  35.828  1.00  0.00           O  
ATOM    902  N   ALA    57      42.718  59.841  36.595  1.00  0.00           N  
ATOM    903  H   ALA    57      43.635  59.581  36.946  1.00  0.00           H  
ATOM    904  CA  ALA    57      41.735  58.772  36.390  1.00  0.00           C  
ATOM    905  HA  ALA    57      41.443  58.769  35.340  1.00  0.00           H  
ATOM    906  CB  ALA    57      42.413  57.432  36.704  1.00  0.00           C  
ATOM    907  HB1 ALA    57      42.724  57.404  37.749  1.00  0.00           H  
ATOM    908  HB2 ALA    57      41.715  56.614  36.519  1.00  0.00           H  
ATOM    909  HB3 ALA    57      43.290  57.300  36.068  1.00  0.00           H  
ATOM    910  C   ALA    57      40.447  58.949  37.218  1.00  0.00           C  
ATOM    911  O   ALA    57      39.353  58.657  36.726  1.00  0.00           O  
ATOM    912  N   ILE    58      40.557  59.448  38.454  1.00  0.00           N  
ATOM    913  H   ILE    58      41.492  59.590  38.829  1.00  0.00           H  
ATOM    914  CA  ILE    58      39.401  59.823  39.280  1.00  0.00           C  
ATOM    915  HA  ILE    58      38.622  59.070  39.158  1.00  0.00           H  
ATOM    916  CB  ILE    58      39.786  59.868  40.777  1.00  0.00           C  
ATOM    917  HB  ILE    58      40.615  60.569  40.894  1.00  0.00           H  
ATOM    918  CG2 ILE    58      38.623  60.388  41.639  1.00  0.00           C  
ATOM    919 HG21 ILE    58      37.734  59.772  41.509  1.00  0.00           H  
ATOM    920 HG22 ILE    58      38.910  60.374  42.691  1.00  0.00           H  
ATOM    921 HG23 ILE    58      38.362  61.410  41.369  1.00  0.00           H  
ATOM    922  CG1 ILE    58      40.262  58.501  41.321  1.00  0.00           C  
ATOM    923 HG12 ILE    58      41.161  58.204  40.785  1.00  0.00           H  
ATOM    924 HG13 ILE    58      40.540  58.624  42.368  1.00  0.00           H  
ATOM    925  CD1 ILE    58      39.252  57.348  41.226  1.00  0.00           C  
ATOM    926 HD11 ILE    58      39.064  57.093  40.183  1.00  0.00           H  
ATOM    927 HD12 ILE    58      39.660  56.475  41.733  1.00  0.00           H  
ATOM    928 HD13 ILE    58      38.315  57.614  41.710  1.00  0.00           H  
ATOM    929  C   ILE    58      38.798  61.153  38.807  1.00  0.00           C  
ATOM    930  O   ILE    58      37.595  61.210  38.551  1.00  0.00           O  
ATOM    931  N   GLY    59      39.624  62.201  38.673  1.00  0.00           N  
ATOM    932  H   GLY    59      40.617  62.043  38.792  1.00  0.00           H  
ATOM    933  CA  GLY    59      39.184  63.568  38.357  1.00  0.00           C  
ATOM    934  HA2 GLY    59      39.750  63.916  37.496  1.00  0.00           H  
ATOM    935  HA3 GLY    59      38.130  63.569  38.078  1.00  0.00           H  
ATOM    936  C   GLY    59      39.374  64.597  39.483  1.00  0.00           C  
ATOM    937  O   GLY    59      38.737  65.651  39.455  1.00  0.00           O  
ATOM    938  N   ARG    60      40.224  64.326  40.485  1.00  0.00           N  
ATOM    939  H   ARG    60      40.783  63.483  40.407  1.00  0.00           H  
ATOM    940  CA  ARG    60      40.528  65.222  41.624  1.00  0.00           C  
ATOM    941  HA  ARG    60      40.492  66.255  41.281  1.00  0.00           H  
ATOM    942  CB  ARG    60      39.478  65.048  42.747  1.00  0.00           C  
ATOM    943  HB2 ARG    60      39.635  65.829  43.493  1.00  0.00           H  
ATOM    944  HB3 ARG    60      38.481  65.189  42.326  1.00  0.00           H  
ATOM    945  CG  ARG    60      39.536  63.679  43.453  1.00  0.00           C  
ATOM    946  HG2 ARG    60      39.338  62.896  42.727  1.00  0.00           H  
ATOM    947  HG3 ARG    60      40.529  63.515  43.866  1.00  0.00           H  
ATOM    948  CD  ARG    60      38.515  63.576  44.593  1.00  0.00           C  
ATOM    949  HD2 ARG    60      38.687  64.377  45.314  1.00  0.00           H  
ATOM    950  HD3 ARG    60      37.512  63.699  44.180  1.00  0.00           H  
ATOM    951  NE  ARG    60      38.590  62.264  45.261  1.00  0.00           N  
ATOM    952  HE  ARG    60      37.977  61.526  44.897  1.00  0.00           H  
ATOM    953  CZ  ARG    60      39.351  61.899  46.274  1.00  0.00           C  
ATOM    954  NH1 ARG    60      40.132  62.732  46.903  1.00  0.00           N  
ATOM    955 HH11 ARG    60      40.273  63.660  46.533  1.00  0.00           H  
ATOM    956 HH12 ARG    60      40.651  62.410  47.697  1.00  0.00           H  
ATOM    957  NH2 ARG    60      39.375  60.665  46.674  1.00  0.00           N  
ATOM    958 HH21 ARG    60      38.751  59.991  46.207  1.00  0.00           H  
ATOM    959 HH22 ARG    60      40.092  60.319  47.292  1.00  0.00           H  
ATOM    960  C   ARG    60      41.941  64.986  42.158  1.00  0.00           C  
ATOM    961  O   ARG    60      42.516  63.938  41.892  1.00  0.00           O  
ATOM    962  N   ASN    61      42.462  65.895  42.984  1.00  0.00           N  
ATOM    963  H   ASN    61      41.940  66.735  43.170  1.00  0.00           H  
ATOM    964  CA  ASN    61      43.569  65.552  43.883  1.00  0.00           C  
ATOM    965  HA  ASN    61      44.379  65.107  43.299  1.00  0.00           H  
ATOM    966  CB  ASN    61      44.111  66.832  44.554  1.00  0.00           C  
ATOM    967  HB2 ASN    61      44.369  67.549  43.774  1.00  0.00           H  
ATOM    968  HB3 ASN    61      43.342  67.275  45.186  1.00  0.00           H  
ATOM    969  CG  ASN    61      45.351  66.591  45.410  1.00  0.00           C  
ATOM    970  OD1 ASN    61      45.515  65.574  46.069  1.00  0.00           O  
ATOM    971  ND2 ASN    61      46.269  67.524  45.463  1.00  0.00           N  
ATOM    972 HD21 ASN    61      47.097  67.326  45.992  1.00  0.00           H  
ATOM    973 HD22 ASN    61      46.161  68.410  44.984  1.00  0.00           H  
ATOM    974  C   ASN    61      43.075  64.504  44.902  1.00  0.00           C  
ATOM    975  O   ASN    61      42.104  64.740  45.631  1.00  0.00           O  
ATOM    976  N   THR    62      43.716  63.337  44.938  1.00  0.00           N  
ATOM    977  H   THR    62      44.431  63.155  44.231  1.00  0.00           H  
ATOM    978  CA  THR    62      43.393  62.251  45.876  1.00  0.00           C  
ATOM    979  HA  THR    62      42.393  62.394  46.247  1.00  0.00           H  
ATOM    980  CB  THR    62      43.409  60.878  45.187  1.00  0.00           C  
ATOM    981  HB  THR    62      43.102  60.130  45.916  1.00  0.00           H  
ATOM    982  CG2 THR    62      42.451  60.779  44.000  1.00  0.00           C  
ATOM    983 HG21 THR    62      42.776  61.429  43.188  1.00  0.00           H  
ATOM    984 HG22 THR    62      42.422  59.750  43.648  1.00  0.00           H  
ATOM    985 HG23 THR    62      41.448  61.066  44.311  1.00  0.00           H  
ATOM    986  OG1 THR    62      44.717  60.562  44.774  1.00  0.00           O  
ATOM    987  HG1 THR    62      44.932  61.145  43.996  1.00  0.00           H  
ATOM    988  C   THR    62      44.296  62.209  47.106  1.00  0.00           C  
ATOM    989  O   THR    62      44.010  61.454  48.030  1.00  0.00           O  
ATOM    990  N   ASN    63      45.419  62.939  47.117  1.00  0.00           N  
ATOM    991  H   ASN    63      45.534  63.611  46.362  1.00  0.00           H  
ATOM    992  CA  ASN    63      46.584  62.687  47.985  1.00  0.00           C  
ATOM    993  HA  ASN    63      47.395  63.324  47.626  1.00  0.00           H  
ATOM    994  CB  ASN    63      46.294  63.097  49.454  1.00  0.00           C  
ATOM    995  HB2 ASN    63      45.308  62.746  49.752  1.00  0.00           H  
ATOM    996  HB3 ASN    63      47.014  62.604  50.105  1.00  0.00           H  
ATOM    997  CG  ASN    63      46.380  64.577  49.796  1.00  0.00           C  
ATOM    998  OD1 ASN    63      46.722  64.926  50.916  1.00  0.00           O  
ATOM    999  ND2 ASN    63      46.127  65.500  48.898  1.00  0.00           N  
ATOM   1000 HD21 ASN    63      46.170  66.453  49.215  1.00  0.00           H  
ATOM   1001 HD22 ASN    63      45.833  65.270  47.955  1.00  0.00           H  
ATOM   1002  C   ASN    63      47.136  61.238  47.874  1.00  0.00           C  
ATOM   1003  O   ASN    63      48.046  60.867  48.617  1.00  0.00           O  
ATOM   1004  N   GLY    64      46.642  60.405  46.950  1.00  0.00           N  
ATOM   1005  H   GLY    64      45.968  60.769  46.283  1.00  0.00           H  
ATOM   1006  CA  GLY    64      46.852  58.954  46.922  1.00  0.00           C  
ATOM   1007  HA2 GLY    64      46.761  58.625  45.889  1.00  0.00           H  
ATOM   1008  HA3 GLY    64      47.855  58.714  47.269  1.00  0.00           H  
ATOM   1009  C   GLY    64      45.850  58.135  47.751  1.00  0.00           C  
ATOM   1010  O   GLY    64      46.208  57.032  48.169  1.00  0.00           O  
ATOM   1011  N   VAL    65      44.645  58.663  48.025  1.00  0.00           N  
ATOM   1012  H   VAL    65      44.448  59.608  47.716  1.00  0.00           H  
ATOM   1013  CA  VAL    65      43.582  57.990  48.798  1.00  0.00           C  
ATOM   1014  HA  VAL    65      43.793  56.928  48.765  1.00  0.00           H  
ATOM   1015  CB  VAL    65      43.591  58.401  50.285  1.00  0.00           C  
ATOM   1016  HB  VAL    65      43.219  59.422  50.373  1.00  0.00           H  
ATOM   1017  CG1 VAL    65      42.686  57.482  51.114  1.00  0.00           C  
ATOM   1018 HG11 VAL    65      43.135  56.494  51.217  1.00  0.00           H  
ATOM   1019 HG12 VAL    65      42.541  57.930  52.091  1.00  0.00           H  
ATOM   1020 HG13 VAL    65      41.706  57.371  50.656  1.00  0.00           H  
ATOM   1021  CG2 VAL    65      44.983  58.344  50.936  1.00  0.00           C  
ATOM   1022 HG21 VAL    65      45.625  59.112  50.505  1.00  0.00           H  
ATOM   1023 HG22 VAL    65      44.901  58.519  52.007  1.00  0.00           H  
ATOM   1024 HG23 VAL    65      45.429  57.364  50.773  1.00  0.00           H  
ATOM   1025  C   VAL    65      42.176  58.207  48.200  1.00  0.00           C  
ATOM   1026  O   VAL    65      41.719  59.341  48.011  1.00  0.00           O  
ATOM   1027  N   ILE    66      41.459  57.107  47.949  1.00  0.00           N  
ATOM   1028  H   ILE    66      41.889  56.211  48.157  1.00  0.00           H  
ATOM   1029  CA  ILE    66      40.113  57.089  47.336  1.00  0.00           C  
ATOM   1030  HA  ILE    66      39.886  58.094  46.995  1.00  0.00           H  
ATOM   1031  CB  ILE    66      40.112  56.204  46.068  1.00  0.00           C  
ATOM   1032  HB  ILE    66      39.109  56.227  45.652  1.00  0.00           H  
ATOM   1033  CG2 ILE    66      41.030  56.832  45.005  1.00  0.00           C  
ATOM   1034 HG21 ILE    66      42.073  56.744  45.302  1.00  0.00           H  
ATOM   1035 HG22 ILE    66      40.875  56.337  44.048  1.00  0.00           H  
ATOM   1036 HG23 ILE    66      40.777  57.885  44.878  1.00  0.00           H  
ATOM   1037  CG1 ILE    66      40.438  54.723  46.357  1.00  0.00           C  
ATOM   1038 HG12 ILE    66      41.432  54.638  46.791  1.00  0.00           H  
ATOM   1039 HG13 ILE    66      39.716  54.340  47.077  1.00  0.00           H  
ATOM   1040  CD1 ILE    66      40.376  53.834  45.109  1.00  0.00           C  
ATOM   1041 HD11 ILE    66      41.191  54.075  44.427  1.00  0.00           H  
ATOM   1042 HD12 ILE    66      40.469  52.789  45.403  1.00  0.00           H  
ATOM   1043 HD13 ILE    66      39.426  53.984  44.597  1.00  0.00           H  
ATOM   1044  C   ILE    66      38.976  56.738  48.319  1.00  0.00           C  
ATOM   1045  O   ILE    66      39.223  56.412  49.481  1.00  0.00           O  
ATOM   1046  N   THR    67      37.720  56.855  47.884  1.00  0.00           N  
ATOM   1047  H   THR    67      37.586  57.249  46.952  1.00  0.00           H  
ATOM   1048  CA  THR    67      36.517  56.376  48.599  1.00  0.00           C  
ATOM   1049  HA  THR    67      36.731  56.373  49.667  1.00  0.00           H  
ATOM   1050  CB  THR    67      35.307  57.313  48.387  1.00  0.00           C  
ATOM   1051  HB  THR    67      34.545  57.050  49.122  1.00  0.00           H  
ATOM   1052  CG2 THR    67      35.633  58.796  48.565  1.00  0.00           C  
ATOM   1053 HG21 THR    67      36.288  59.142  47.765  1.00  0.00           H  
ATOM   1054 HG22 THR    67      34.711  59.378  48.540  1.00  0.00           H  
ATOM   1055 HG23 THR    67      36.123  58.952  49.526  1.00  0.00           H  
ATOM   1056  OG1 THR    67      34.745  57.138  47.110  1.00  0.00           O  
ATOM   1057  HG1 THR    67      34.158  57.897  46.933  1.00  0.00           H  
ATOM   1058  C   THR    67      36.144  54.934  48.204  1.00  0.00           C  
ATOM   1059  O   THR    67      36.664  54.388  47.229  1.00  0.00           O  
ATOM   1060  N   LYS    68      35.215  54.298  48.941  1.00  0.00           N  
ATOM   1061  H   LYS    68      34.843  54.772  49.750  1.00  0.00           H  
ATOM   1062  CA  LYS    68      34.658  52.969  48.591  1.00  0.00           C  
ATOM   1063  HA  LYS    68      35.481  52.258  48.499  1.00  0.00           H  
ATOM   1064  CB  LYS    68      33.708  52.499  49.714  1.00  0.00           C  
ATOM   1065  HB2 LYS    68      34.210  52.628  50.675  1.00  0.00           H  
ATOM   1066  HB3 LYS    68      32.815  53.127  49.713  1.00  0.00           H  
ATOM   1067  CG  LYS    68      33.289  51.020  49.591  1.00  0.00           C  
ATOM   1068  HG2 LYS    68      32.856  50.835  48.607  1.00  0.00           H  
ATOM   1069  HG3 LYS    68      34.177  50.396  49.704  1.00  0.00           H  
ATOM   1070  CD  LYS    68      32.253  50.634  50.662  1.00  0.00           C  
ATOM   1071  HD2 LYS    68      32.603  50.978  51.637  1.00  0.00           H  
ATOM   1072  HD3 LYS    68      31.305  51.129  50.438  1.00  0.00           H  
ATOM   1073  CE  LYS    68      32.041  49.113  50.723  1.00  0.00           C  
ATOM   1074  HE2 LYS    68      31.745  48.743  49.734  1.00  0.00           H  
ATOM   1075  HE3 LYS    68      32.996  48.649  50.982  1.00  0.00           H  
ATOM   1076  NZ  LYS    68      31.016  48.736  51.731  1.00  0.00           N  
ATOM   1077  HZ1 LYS    68      30.080  48.742  51.322  1.00  0.00           H  
ATOM   1078  HZ2 LYS    68      31.143  47.791  52.065  1.00  0.00           H  
ATOM   1079  HZ3 LYS    68      31.016  49.369  52.531  1.00  0.00           H  
ATOM   1080  C   LYS    68      33.944  52.985  47.230  1.00  0.00           C  
ATOM   1081  O   LYS    68      34.104  52.064  46.438  1.00  0.00           O  
ATOM   1082  N   ASP    69      33.198  54.058  46.964  1.00  0.00           N  
ATOM   1083  H   ASP    69      33.177  54.783  47.658  1.00  0.00           H  
ATOM   1084  CA  ASP    69      32.534  54.344  45.686  1.00  0.00           C  
ATOM   1085  HA  ASP    69      31.866  53.523  45.417  1.00  0.00           H  
ATOM   1086  CB  ASP    69      31.688  55.612  45.896  1.00  0.00           C  
ATOM   1087  HB2 ASP    69      30.789  55.341  46.452  1.00  0.00           H  
ATOM   1088  HB3 ASP    69      32.250  56.305  46.521  1.00  0.00           H  
ATOM   1089  CG  ASP    69      31.275  56.345  44.616  1.00  0.00           C  
ATOM   1090  OD1 ASP    69      30.708  55.715  43.699  1.00  0.00           O  
ATOM   1091  OD2 ASP    69      31.471  57.586  44.569  1.00  0.00           O  
ATOM   1092  C   ASP    69      33.551  54.489  44.540  1.00  0.00           C  
ATOM   1093  O   ASP    69      33.443  53.797  43.534  1.00  0.00           O  
ATOM   1094  N   GLU    70      34.601  55.296  44.718  1.00  0.00           N  
ATOM   1095  H   GLU    70      34.662  55.843  45.569  1.00  0.00           H  
ATOM   1096  CA  GLU    70      35.678  55.438  43.727  1.00  0.00           C  
ATOM   1097  HA  GLU    70      35.252  55.773  42.781  1.00  0.00           H  
ATOM   1098  CB  GLU    70      36.678  56.494  44.218  1.00  0.00           C  
ATOM   1099  HB2 GLU    70      36.909  56.269  45.257  1.00  0.00           H  
ATOM   1100  HB3 GLU    70      37.598  56.414  43.638  1.00  0.00           H  
ATOM   1101  CG  GLU    70      36.156  57.937  44.107  1.00  0.00           C  
ATOM   1102  HG2 GLU    70      36.053  58.187  43.048  1.00  0.00           H  
ATOM   1103  HG3 GLU    70      35.166  58.002  44.562  1.00  0.00           H  
ATOM   1104  CD  GLU    70      37.080  58.959  44.790  1.00  0.00           C  
ATOM   1105  OE1 GLU    70      37.898  58.587  45.662  1.00  0.00           O  
ATOM   1106  OE2 GLU    70      37.010  60.164  44.472  1.00  0.00           O  
ATOM   1107  C   GLU    70      36.407  54.110  43.446  1.00  0.00           C  
ATOM   1108  O   GLU    70      36.700  53.805  42.289  1.00  0.00           O  
ATOM   1109  N   ALA    71      36.664  53.295  44.477  1.00  0.00           N  
ATOM   1110  H   ALA    71      36.420  53.612  45.409  1.00  0.00           H  
ATOM   1111  CA  ALA    71      37.296  51.982  44.334  1.00  0.00           C  
ATOM   1112  HA  ALA    71      38.232  52.106  43.787  1.00  0.00           H  
ATOM   1113  CB  ALA    71      37.617  51.436  45.732  1.00  0.00           C  
ATOM   1114  HB1 ALA    71      36.696  51.279  46.294  1.00  0.00           H  
ATOM   1115  HB2 ALA    71      38.142  50.486  45.641  1.00  0.00           H  
ATOM   1116  HB3 ALA    71      38.244  52.143  46.276  1.00  0.00           H  
ATOM   1117  C   ALA    71      36.431  50.995  43.529  1.00  0.00           C  
ATOM   1118  O   ALA    71      36.924  50.356  42.598  1.00  0.00           O  
ATOM   1119  N   GLU    72      35.139  50.893  43.852  1.00  0.00           N  
ATOM   1120  H   GLU    72      34.788  51.439  44.634  1.00  0.00           H  
ATOM   1121  CA  GLU    72      34.183  50.065  43.107  1.00  0.00           C  
ATOM   1122  HA  GLU    72      34.599  49.064  42.980  1.00  0.00           H  
ATOM   1123  CB  GLU    72      32.875  49.942  43.909  1.00  0.00           C  
ATOM   1124  HB2 GLU    72      32.570  50.937  44.235  1.00  0.00           H  
ATOM   1125  HB3 GLU    72      32.083  49.558  43.263  1.00  0.00           H  
ATOM   1126  CG  GLU    72      32.998  49.027  45.147  1.00  0.00           C  
ATOM   1127  HG2 GLU    72      33.888  49.299  45.719  1.00  0.00           H  
ATOM   1128  HG3 GLU    72      32.131  49.211  45.785  1.00  0.00           H  
ATOM   1129  CD  GLU    72      33.042  47.523  44.820  1.00  0.00           C  
ATOM   1130  OE1 GLU    72      33.009  47.138  43.633  1.00  0.00           O  
ATOM   1131  OE2 GLU    72      33.056  46.691  45.760  1.00  0.00           O  
ATOM   1132  C   GLU    72      33.921  50.613  41.691  1.00  0.00           C  
ATOM   1133  O   GLU    72      33.742  49.831  40.755  1.00  0.00           O  
ATOM   1134  N   LYS    73      33.952  51.938  41.485  1.00  0.00           N  
ATOM   1135  H   LYS    73      34.032  52.544  42.300  1.00  0.00           H  
ATOM   1136  CA  LYS    73      33.803  52.565  40.162  1.00  0.00           C  
ATOM   1137  HA  LYS    73      32.936  52.115  39.679  1.00  0.00           H  
ATOM   1138  CB  LYS    73      33.527  54.070  40.323  1.00  0.00           C  
ATOM   1139  HB2 LYS    73      32.691  54.199  41.013  1.00  0.00           H  
ATOM   1140  HB3 LYS    73      34.404  54.563  40.745  1.00  0.00           H  
ATOM   1141  CG  LYS    73      33.157  54.726  38.983  1.00  0.00           C  
ATOM   1142  HG2 LYS    73      34.009  54.675  38.305  1.00  0.00           H  
ATOM   1143  HG3 LYS    73      32.320  54.185  38.539  1.00  0.00           H  
ATOM   1144  CD  LYS    73      32.758  56.195  39.169  1.00  0.00           C  
ATOM   1145  HD2 LYS    73      31.920  56.252  39.867  1.00  0.00           H  
ATOM   1146  HD3 LYS    73      33.603  56.747  39.582  1.00  0.00           H  
ATOM   1147  CE  LYS    73      32.344  56.806  37.823  1.00  0.00           C  
ATOM   1148  HE2 LYS    73      33.180  56.728  37.122  1.00  0.00           H  
ATOM   1149  HE3 LYS    73      31.506  56.226  37.422  1.00  0.00           H  
ATOM   1150  NZ  LYS    73      31.934  58.220  37.985  1.00  0.00           N  
ATOM   1151  HZ1 LYS    73      32.685  58.785  38.349  1.00  0.00           H  
ATOM   1152  HZ2 LYS    73      31.610  58.631  37.113  1.00  0.00           H  
ATOM   1153  HZ3 LYS    73      31.154  58.280  38.642  1.00  0.00           H  
ATOM   1154  C   LYS    73      34.998  52.284  39.248  1.00  0.00           C  
ATOM   1155  O   LYS    73      34.778  51.924  38.092  1.00  0.00           O  
ATOM   1156  N   LEU    74      36.238  52.376  39.746  1.00  0.00           N  
ATOM   1157  H   LEU    74      36.346  52.702  40.703  1.00  0.00           H  
ATOM   1158  CA  LEU    74      37.434  51.935  39.008  1.00  0.00           C  
ATOM   1159  HA  LEU    74      37.522  52.506  38.085  1.00  0.00           H  
ATOM   1160  CB  LEU    74      38.703  52.133  39.864  1.00  0.00           C  
ATOM   1161  HB2 LEU    74      38.507  51.747  40.866  1.00  0.00           H  
ATOM   1162  HB3 LEU    74      39.501  51.525  39.436  1.00  0.00           H  
ATOM   1163  CG  LEU    74      39.229  53.574  39.985  1.00  0.00           C  
ATOM   1164  HG  LEU    74      38.440  54.232  40.346  1.00  0.00           H  
ATOM   1165  CD1 LEU    74      40.391  53.593  40.983  1.00  0.00           C  
ATOM   1166 HD11 LEU    74      41.171  52.903  40.660  1.00  0.00           H  
ATOM   1167 HD12 LEU    74      40.811  54.595  41.051  1.00  0.00           H  
ATOM   1168 HD13 LEU    74      40.027  53.296  41.966  1.00  0.00           H  
ATOM   1169  CD2 LEU    74      39.748  54.116  38.650  1.00  0.00           C  
ATOM   1170 HD21 LEU    74      38.932  54.193  37.936  1.00  0.00           H  
ATOM   1171 HD22 LEU    74      40.174  55.108  38.796  1.00  0.00           H  
ATOM   1172 HD23 LEU    74      40.515  53.449  38.254  1.00  0.00           H  
ATOM   1173  C   LEU    74      37.313  50.458  38.602  1.00  0.00           C  
ATOM   1174  O   LEU    74      37.464  50.120  37.428  1.00  0.00           O  
ATOM   1175  N   PHE    75      36.958  49.602  39.563  1.00  0.00           N  
ATOM   1176  H   PHE    75      36.860  49.958  40.508  1.00  0.00           H  
ATOM   1177  CA  PHE    75      36.787  48.164  39.362  1.00  0.00           C  
ATOM   1178  HA  PHE    75      37.730  47.753  38.999  1.00  0.00           H  
ATOM   1179  CB  PHE    75      36.480  47.557  40.738  1.00  0.00           C  
ATOM   1180  HB2 PHE    75      37.285  47.834  41.420  1.00  0.00           H  
ATOM   1181  HB3 PHE    75      35.567  48.010  41.120  1.00  0.00           H  
ATOM   1182  CG  PHE    75      36.336  46.052  40.807  1.00  0.00           C  
ATOM   1183  CD1 PHE    75      37.349  45.214  40.304  1.00  0.00           C  
ATOM   1184  HD1 PHE    75      38.215  45.636  39.814  1.00  0.00           H  
ATOM   1185  CE1 PHE    75      37.261  43.823  40.474  1.00  0.00           C  
ATOM   1186  HE1 PHE    75      38.052  43.194  40.094  1.00  0.00           H  
ATOM   1187  CZ  PHE    75      36.175  43.270  41.174  1.00  0.00           C  
ATOM   1188  HZ  PHE    75      36.117  42.211  41.356  1.00  0.00           H  
ATOM   1189  CE2 PHE    75      35.166  44.101  41.679  1.00  0.00           C  
ATOM   1190  HE2 PHE    75      34.348  43.668  42.231  1.00  0.00           H  
ATOM   1191  CD2 PHE    75      35.237  45.489  41.482  1.00  0.00           C  
ATOM   1192  HD2 PHE    75      34.467  46.127  41.891  1.00  0.00           H  
ATOM   1193  C   PHE    75      35.713  47.840  38.307  1.00  0.00           C  
ATOM   1194  O   PHE    75      35.967  47.061  37.392  1.00  0.00           O  
ATOM   1195  N   ASN    76      34.548  48.496  38.353  1.00  0.00           N  
ATOM   1196  H   ASN    76      34.390  49.130  39.128  1.00  0.00           H  
ATOM   1197  CA  ASN    76      33.503  48.348  37.332  1.00  0.00           C  
ATOM   1198  HA  ASN    76      33.265  47.289  37.225  1.00  0.00           H  
ATOM   1199  CB  ASN    76      32.226  49.090  37.774  1.00  0.00           C  
ATOM   1200  HB2 ASN    76      32.482  50.023  38.273  1.00  0.00           H  
ATOM   1201  HB3 ASN    76      31.636  49.329  36.889  1.00  0.00           H  
ATOM   1202  CG  ASN    76      31.341  48.249  38.678  1.00  0.00           C  
ATOM   1203  OD1 ASN    76      30.313  47.740  38.262  1.00  0.00           O  
ATOM   1204  ND2 ASN    76      31.688  48.088  39.931  1.00  0.00           N  
ATOM   1205 HD21 ASN    76      31.118  47.499  40.505  1.00  0.00           H  
ATOM   1206 HD22 ASN    76      32.511  48.556  40.299  1.00  0.00           H  
ATOM   1207  C   ASN    76      33.969  48.820  35.942  1.00  0.00           C  
ATOM   1208  O   ASN    76      33.769  48.101  34.962  1.00  0.00           O  
ATOM   1209  N   GLN    77      34.609  49.994  35.849  1.00  0.00           N  
ATOM   1210  H   GLN    77      34.776  50.524  36.699  1.00  0.00           H  
ATOM   1211  CA  GLN    77      35.110  50.539  34.579  1.00  0.00           C  
ATOM   1212  HA  GLN    77      34.269  50.678  33.898  1.00  0.00           H  
ATOM   1213  CB  GLN    77      35.793  51.901  34.812  1.00  0.00           C  
ATOM   1214  HB2 GLN    77      36.476  51.791  35.654  1.00  0.00           H  
ATOM   1215  HB3 GLN    77      36.386  52.153  33.931  1.00  0.00           H  
ATOM   1216  CG  GLN    77      34.823  53.072  35.077  1.00  0.00           C  
ATOM   1217  HG2 GLN    77      34.303  53.307  34.148  1.00  0.00           H  
ATOM   1218  HG3 GLN    77      34.077  52.765  35.808  1.00  0.00           H  
ATOM   1219  CD  GLN    77      35.494  54.352  35.596  1.00  0.00           C  
ATOM   1220  OE1 GLN    77      34.867  55.393  35.761  1.00  0.00           O  
ATOM   1221  NE2 GLN    77      36.786  54.374  35.854  1.00  0.00           N  
ATOM   1222 HE21 GLN    77      37.168  55.219  36.238  1.00  0.00           H  
ATOM   1223 HE22 GLN    77      37.332  53.534  35.744  1.00  0.00           H  
ATOM   1224  C   GLN    77      36.096  49.581  33.892  1.00  0.00           C  
ATOM   1225  O   GLN    77      35.955  49.315  32.693  1.00  0.00           O  
ATOM   1226  N   ASP    78      37.073  49.046  34.632  1.00  0.00           N  
ATOM   1227  H   ASP    78      37.156  49.327  35.606  1.00  0.00           H  
ATOM   1228  CA  ASP    78      38.176  48.288  34.034  1.00  0.00           C  
ATOM   1229  HA  ASP    78      38.153  48.509  32.974  1.00  0.00           H  
ATOM   1230  CB  ASP    78      39.547  48.829  34.477  1.00  0.00           C  
ATOM   1231  HB2 ASP    78      39.550  48.985  35.556  1.00  0.00           H  
ATOM   1232  HB3 ASP    78      40.309  48.084  34.242  1.00  0.00           H  
ATOM   1233  CG  ASP    78      39.917  50.143  33.758  1.00  0.00           C  
ATOM   1234  OD1 ASP    78      41.098  50.293  33.355  1.00  0.00           O  
ATOM   1235  OD2 ASP    78      39.049  51.015  33.513  1.00  0.00           O  
ATOM   1236  C   ASP    78      38.022  46.754  34.067  1.00  0.00           C  
ATOM   1237  O   ASP    78      38.656  46.080  33.254  1.00  0.00           O  
ATOM   1238  N   VAL    79      37.081  46.184  34.832  1.00  0.00           N  
ATOM   1239  H   VAL    79      36.614  46.740  35.545  1.00  0.00           H  
ATOM   1240  CA  VAL    79      36.554  44.833  34.529  1.00  0.00           C  
ATOM   1241  HA  VAL    79      37.395  44.152  34.404  1.00  0.00           H  
ATOM   1242  CB  VAL    79      35.680  44.277  35.672  1.00  0.00           C  
ATOM   1243  HB  VAL    79      34.949  45.032  35.956  1.00  0.00           H  
ATOM   1244  CG1 VAL    79      34.924  42.997  35.284  1.00  0.00           C  
ATOM   1245 HG11 VAL    79      35.622  42.245  34.915  1.00  0.00           H  
ATOM   1246 HG12 VAL    79      34.397  42.601  36.153  1.00  0.00           H  
ATOM   1247 HG13 VAL    79      34.183  43.214  34.515  1.00  0.00           H  
ATOM   1248  CG2 VAL    79      36.550  43.922  36.884  1.00  0.00           C  
ATOM   1249 HG21 VAL    79      37.118  44.792  37.212  1.00  0.00           H  
ATOM   1250 HG22 VAL    79      35.921  43.597  37.712  1.00  0.00           H  
ATOM   1251 HG23 VAL    79      37.251  43.129  36.626  1.00  0.00           H  
ATOM   1252  C   VAL    79      35.803  44.848  33.191  1.00  0.00           C  
ATOM   1253  O   VAL    79      36.058  43.997  32.336  1.00  0.00           O  
ATOM   1254  N   ASP    80      34.977  45.870  32.930  1.00  0.00           N  
ATOM   1255  H   ASP    80      34.762  46.539  33.662  1.00  0.00           H  
ATOM   1256  CA  ASP    80      34.412  46.085  31.590  1.00  0.00           C  
ATOM   1257  HA  ASP    80      33.917  45.166  31.274  1.00  0.00           H  
ATOM   1258  CB  ASP    80      33.360  47.217  31.605  1.00  0.00           C  
ATOM   1259  HB2 ASP    80      33.682  48.012  32.277  1.00  0.00           H  
ATOM   1260  HB3 ASP    80      33.310  47.648  30.603  1.00  0.00           H  
ATOM   1261  CG  ASP    80      31.932  46.782  31.971  1.00  0.00           C  
ATOM   1262  OD1 ASP    80      31.643  45.568  32.082  1.00  0.00           O  
ATOM   1263  OD2 ASP    80      31.019  47.642  31.966  1.00  0.00           O  
ATOM   1264  C   ASP    80      35.504  46.368  30.537  1.00  0.00           C  
ATOM   1265  O   ASP    80      35.306  46.074  29.357  1.00  0.00           O  
ATOM   1266  N   ALA    81      36.668  46.923  30.904  1.00  0.00           N  
ATOM   1267  H   ALA    81      36.800  47.161  31.879  1.00  0.00           H  
ATOM   1268  CA  ALA    81      37.807  47.053  29.984  1.00  0.00           C  
ATOM   1269  HA  ALA    81      37.436  47.433  29.035  1.00  0.00           H  
ATOM   1270  CB  ALA    81      38.811  48.089  30.497  1.00  0.00           C  
ATOM   1271  HB1 ALA    81      39.372  47.695  31.345  1.00  0.00           H  
ATOM   1272  HB2 ALA    81      39.520  48.319  29.703  1.00  0.00           H  
ATOM   1273  HB3 ALA    81      38.300  49.010  30.778  1.00  0.00           H  
ATOM   1274  C   ALA    81      38.480  45.699  29.680  1.00  0.00           C  
ATOM   1275  O   ALA    81      38.807  45.439  28.523  1.00  0.00           O  
ATOM   1276  N   ALA    82      38.611  44.799  30.660  1.00  0.00           N  
ATOM   1277  H   ALA    82      38.383  45.078  31.611  1.00  0.00           H  
ATOM   1278  CA  ALA    82      39.081  43.429  30.432  1.00  0.00           C  
ATOM   1279  HA  ALA    82      40.059  43.478  29.951  1.00  0.00           H  
ATOM   1280  CB  ALA    82      39.248  42.729  31.789  1.00  0.00           C  
ATOM   1281  HB1 ALA    82      38.291  42.669  32.307  1.00  0.00           H  
ATOM   1282  HB2 ALA    82      39.631  41.719  31.640  1.00  0.00           H  
ATOM   1283  HB3 ALA    82      39.951  43.288  32.407  1.00  0.00           H  
ATOM   1284  C   ALA    82      38.142  42.650  29.484  1.00  0.00           C  
ATOM   1285  O   ALA    82      38.610  41.984  28.557  1.00  0.00           O  
ATOM   1286  N   VAL    83      36.821  42.804  29.644  1.00  0.00           N  
ATOM   1287  H   VAL    83      36.501  43.325  30.458  1.00  0.00           H  
ATOM   1288  CA  VAL    83      35.814  42.260  28.709  1.00  0.00           C  
ATOM   1289  HA  VAL    83      35.982  41.187  28.609  1.00  0.00           H  
ATOM   1290  CB  VAL    83      34.387  42.464  29.261  1.00  0.00           C  
ATOM   1291  HB  VAL    83      34.248  43.515  29.511  1.00  0.00           H  
ATOM   1292  CG1 VAL    83      33.299  42.062  28.255  1.00  0.00           C  
ATOM   1293 HG11 VAL    83      33.449  41.032  27.929  1.00  0.00           H  
ATOM   1294 HG12 VAL    83      32.316  42.151  28.721  1.00  0.00           H  
ATOM   1295 HG13 VAL    83      33.318  42.722  27.388  1.00  0.00           H  
ATOM   1296  CG2 VAL    83      34.173  41.623  30.527  1.00  0.00           C  
ATOM   1297 HG21 VAL    83      34.906  41.887  31.289  1.00  0.00           H  
ATOM   1298 HG22 VAL    83      33.181  41.819  30.935  1.00  0.00           H  
ATOM   1299 HG23 VAL    83      34.265  40.564  30.293  1.00  0.00           H  
ATOM   1300  C   VAL    83      35.966  42.860  27.304  1.00  0.00           C  
ATOM   1301  O   VAL    83      36.007  42.119  26.320  1.00  0.00           O  
ATOM   1302  N   ARG    84      36.129  44.186  27.187  1.00  0.00           N  
ATOM   1303  H   ARG    84      36.062  44.751  28.030  1.00  0.00           H  
ATOM   1304  CA  ARG    84      36.412  44.859  25.902  1.00  0.00           C  
ATOM   1305  HA  ARG    84      35.625  44.604  25.191  1.00  0.00           H  
ATOM   1306  CB  ARG    84      36.423  46.386  26.099  1.00  0.00           C  
ATOM   1307  HB2 ARG    84      37.005  46.635  26.984  1.00  0.00           H  
ATOM   1308  HB3 ARG    84      36.903  46.854  25.238  1.00  0.00           H  
ATOM   1309  CG  ARG    84      35.000  46.961  26.220  1.00  0.00           C  
ATOM   1310  HG2 ARG    84      34.511  46.865  25.250  1.00  0.00           H  
ATOM   1311  HG3 ARG    84      34.415  46.392  26.944  1.00  0.00           H  
ATOM   1312  CD  ARG    84      34.998  48.444  26.620  1.00  0.00           C  
ATOM   1313  HD2 ARG    84      35.748  48.975  26.029  1.00  0.00           H  
ATOM   1314  HD3 ARG    84      34.017  48.860  26.381  1.00  0.00           H  
ATOM   1315  NE  ARG    84      35.248  48.641  28.064  1.00  0.00           N  
ATOM   1316  HE  ARG    84      35.229  47.809  28.644  1.00  0.00           H  
ATOM   1317  CZ  ARG    84      35.388  49.807  28.674  1.00  0.00           C  
ATOM   1318  NH1 ARG    84      35.422  50.917  28.002  1.00  0.00           N  
ATOM   1319 HH11 ARG    84      35.461  50.892  26.990  1.00  0.00           H  
ATOM   1320 HH12 ARG    84      35.487  51.818  28.444  1.00  0.00           H  
ATOM   1321  NH2 ARG    84      35.505  49.916  29.965  1.00  0.00           N  
ATOM   1322 HH21 ARG    84      35.530  49.120  30.588  1.00  0.00           H  
ATOM   1323 HH22 ARG    84      35.628  50.816  30.388  1.00  0.00           H  
ATOM   1324  C   ARG    84      37.713  44.363  25.255  1.00  0.00           C  
ATOM   1325  O   ARG    84      37.737  44.164  24.045  1.00  0.00           O  
ATOM   1326  N   GLY    85      38.759  44.086  26.036  1.00  0.00           N  
ATOM   1327  H   GLY    85      38.687  44.328  27.019  1.00  0.00           H  
ATOM   1328  CA  GLY    85      40.011  43.487  25.557  1.00  0.00           C  
ATOM   1329  HA2 GLY    85      40.451  44.123  24.789  1.00  0.00           H  
ATOM   1330  HA3 GLY    85      40.707  43.421  26.394  1.00  0.00           H  
ATOM   1331  C   GLY    85      39.827  42.078  24.981  1.00  0.00           C  
ATOM   1332  O   GLY    85      40.363  41.771  23.916  1.00  0.00           O  
ATOM   1333  N   ILE    86      39.006  41.242  25.626  1.00  0.00           N  
ATOM   1334  H   ILE    86      38.612  41.546  26.512  1.00  0.00           H  
ATOM   1335  CA  ILE    86      38.644  39.904  25.123  1.00  0.00           C  
ATOM   1336  HA  ILE    86      39.561  39.364  24.902  1.00  0.00           H  
ATOM   1337  CB  ILE    86      37.878  39.119  26.215  1.00  0.00           C  
ATOM   1338  HB  ILE    86      37.135  39.782  26.660  1.00  0.00           H  
ATOM   1339  CG2 ILE    86      37.138  37.884  25.668  1.00  0.00           C  
ATOM   1340 HG21 ILE    86      37.834  37.220  25.155  1.00  0.00           H  
ATOM   1341 HG22 ILE    86      36.655  37.344  26.480  1.00  0.00           H  
ATOM   1342 HG23 ILE    86      36.354  38.186  24.972  1.00  0.00           H  
ATOM   1343  CG1 ILE    86      38.879  38.687  27.308  1.00  0.00           C  
ATOM   1344 HG12 ILE    86      39.461  37.835  26.956  1.00  0.00           H  
ATOM   1345 HG13 ILE    86      39.571  39.505  27.507  1.00  0.00           H  
ATOM   1346  CD1 ILE    86      38.224  38.329  28.643  1.00  0.00           C  
ATOM   1347 HD11 ILE    86      37.545  37.485  28.530  1.00  0.00           H  
ATOM   1348 HD12 ILE    86      39.001  38.056  29.355  1.00  0.00           H  
ATOM   1349 HD13 ILE    86      37.682  39.195  29.021  1.00  0.00           H  
ATOM   1350  C   ILE    86      37.870  39.985  23.799  1.00  0.00           C  
ATOM   1351  O   ILE    86      38.128  39.192  22.896  1.00  0.00           O  
ATOM   1352  N   LEU    87      36.965  40.958  23.654  1.00  0.00           N  
ATOM   1353  H   LEU    87      36.770  41.547  24.457  1.00  0.00           H  
ATOM   1354  CA  LEU    87      36.233  41.211  22.404  1.00  0.00           C  
ATOM   1355  HA  LEU    87      35.894  40.256  22.002  1.00  0.00           H  
ATOM   1356  CB  LEU    87      35.006  42.089  22.716  1.00  0.00           C  
ATOM   1357  HB2 LEU    87      35.354  43.001  23.203  1.00  0.00           H  
ATOM   1358  HB3 LEU    87      34.532  42.380  21.777  1.00  0.00           H  
ATOM   1359  CG  LEU    87      33.946  41.415  23.612  1.00  0.00           C  
ATOM   1360  HG  LEU    87      34.415  41.009  24.506  1.00  0.00           H  
ATOM   1361  CD1 LEU    87      32.908  42.450  24.046  1.00  0.00           C  
ATOM   1362 HD11 LEU    87      32.413  42.879  23.175  1.00  0.00           H  
ATOM   1363 HD12 LEU    87      32.166  41.978  24.691  1.00  0.00           H  
ATOM   1364 HD13 LEU    87      33.399  43.242  24.610  1.00  0.00           H  
ATOM   1365  CD2 LEU    87      33.219  40.280  22.885  1.00  0.00           C  
ATOM   1366 HD21 LEU    87      33.920  39.481  22.652  1.00  0.00           H  
ATOM   1367 HD22 LEU    87      32.445  39.870  23.534  1.00  0.00           H  
ATOM   1368 HD23 LEU    87      32.764  40.653  21.968  1.00  0.00           H  
ATOM   1369  C   LEU    87      37.098  41.849  21.297  1.00  0.00           C  
ATOM   1370  O   LEU    87      36.744  41.748  20.121  1.00  0.00           O  
ATOM   1371  N   ARG    88      38.210  42.508  21.654  1.00  0.00           N  
ATOM   1372  H   ARG    88      38.374  42.621  22.647  1.00  0.00           H  
ATOM   1373  CA  ARG    88      39.150  43.163  20.725  1.00  0.00           C  
ATOM   1374  HA  ARG    88      38.594  43.513  19.853  1.00  0.00           H  
ATOM   1375  CB  ARG    88      39.756  44.390  21.438  1.00  0.00           C  
ATOM   1376  HB2 ARG    88      38.942  45.042  21.760  1.00  0.00           H  
ATOM   1377  HB3 ARG    88      40.305  44.061  22.321  1.00  0.00           H  
ATOM   1378  CG  ARG    88      40.702  45.203  20.542  1.00  0.00           C  
ATOM   1379  HG2 ARG    88      41.558  44.582  20.276  1.00  0.00           H  
ATOM   1380  HG3 ARG    88      40.179  45.484  19.626  1.00  0.00           H  
ATOM   1381  CD  ARG    88      41.223  46.474  21.229  1.00  0.00           C  
ATOM   1382  HD2 ARG    88      40.389  47.155  21.405  1.00  0.00           H  
ATOM   1383  HD3 ARG    88      41.669  46.202  22.188  1.00  0.00           H  
ATOM   1384  NE  ARG    88      42.256  47.097  20.383  1.00  0.00           N  
ATOM   1385  HE  ARG    88      43.058  46.501  20.184  1.00  0.00           H  
ATOM   1386  CZ  ARG    88      42.233  48.265  19.773  1.00  0.00           C  
ATOM   1387  NH1 ARG    88      41.463  49.245  20.147  1.00  0.00           N  
ATOM   1388 HH11 ARG    88      40.881  49.126  20.951  1.00  0.00           H  
ATOM   1389 HH12 ARG    88      41.531  50.147  19.687  1.00  0.00           H  
ATOM   1390  NH2 ARG    88      42.989  48.462  18.738  1.00  0.00           N  
ATOM   1391 HH21 ARG    88      43.463  47.655  18.346  1.00  0.00           H  
ATOM   1392 HH22 ARG    88      42.736  49.223  18.117  1.00  0.00           H  
ATOM   1393  C   ARG    88      40.233  42.221  20.178  1.00  0.00           C  
ATOM   1394  O   ARG    88      40.615  42.357  19.019  1.00  0.00           O  
ATOM   1395  N   ASN    89      40.766  41.303  20.989  1.00  0.00           N  
ATOM   1396  H   ASN    89      40.431  41.254  21.944  1.00  0.00           H  
ATOM   1397  CA  ASN    89      41.907  40.469  20.593  1.00  0.00           C  
ATOM   1398  HA  ASN    89      42.510  41.050  19.891  1.00  0.00           H  
ATOM   1399  CB  ASN    89      42.798  40.212  21.813  1.00  0.00           C  
ATOM   1400  HB2 ASN    89      43.090  41.166  22.245  1.00  0.00           H  
ATOM   1401  HB3 ASN    89      42.234  39.654  22.554  1.00  0.00           H  
ATOM   1402  CG  ASN    89      44.038  39.416  21.441  1.00  0.00           C  
ATOM   1403  OD1 ASN    89      43.980  38.216  21.231  1.00  0.00           O  
ATOM   1404  ND2 ASN    89      45.175  40.043  21.279  1.00  0.00           N  
ATOM   1405 HD21 ASN    89      45.985  39.509  21.026  1.00  0.00           H  
ATOM   1406 HD22 ASN    89      45.251  41.046  21.467  1.00  0.00           H  
ATOM   1407  C   ASN    89      41.503  39.166  19.870  1.00  0.00           C  
ATOM   1408  O   ASN    89      40.720  38.358  20.374  1.00  0.00           O  
ATOM   1409  N   ALA    90      42.136  38.919  18.719  1.00  0.00           N  
ATOM   1410  H   ALA    90      42.768  39.625  18.373  1.00  0.00           H  
ATOM   1411  CA  ALA    90      41.859  37.792  17.826  1.00  0.00           C  
ATOM   1412  HA  ALA    90      40.793  37.801  17.593  1.00  0.00           H  
ATOM   1413  CB  ALA    90      42.629  38.051  16.524  1.00  0.00           C  
ATOM   1414  HB1 ALA    90      43.704  38.049  16.711  1.00  0.00           H  
ATOM   1415  HB2 ALA    90      42.396  37.274  15.796  1.00  0.00           H  
ATOM   1416  HB3 ALA    90      42.338  39.014  16.103  1.00  0.00           H  
ATOM   1417  C   ALA    90      42.177  36.388  18.395  1.00  0.00           C  
ATOM   1418  O   ALA    90      41.653  35.403  17.875  1.00  0.00           O  
ATOM   1419  N   LYS    91      43.003  36.252  19.444  1.00  0.00           N  
ATOM   1420  H   LYS    91      43.420  37.090  19.840  1.00  0.00           H  
ATOM   1421  CA  LYS    91      43.159  34.983  20.189  1.00  0.00           C  
ATOM   1422  HA  LYS    91      43.064  34.139  19.504  1.00  0.00           H  
ATOM   1423  CB  LYS    91      44.528  34.898  20.885  1.00  0.00           C  
ATOM   1424  HB2 LYS    91      44.599  35.687  21.636  1.00  0.00           H  
ATOM   1425  HB3 LYS    91      44.568  33.941  21.407  1.00  0.00           H  
ATOM   1426  CG  LYS    91      45.755  34.976  19.964  1.00  0.00           C  
ATOM   1427  HG2 LYS    91      45.685  34.209  19.192  1.00  0.00           H  
ATOM   1428  HG3 LYS    91      45.799  35.961  19.497  1.00  0.00           H  
ATOM   1429  CD  LYS    91      47.017  34.750  20.813  1.00  0.00           C  
ATOM   1430  HD2 LYS    91      46.984  35.434  21.659  1.00  0.00           H  
ATOM   1431  HD3 LYS    91      47.024  33.733  21.209  1.00  0.00           H  
ATOM   1432  CE  LYS    91      48.324  35.015  20.059  1.00  0.00           C  
ATOM   1433  HE2 LYS    91      48.266  36.001  19.590  1.00  0.00           H  
ATOM   1434  HE3 LYS    91      49.144  35.042  20.783  1.00  0.00           H  
ATOM   1435  NZ  LYS    91      48.598  33.983  19.036  1.00  0.00           N  
ATOM   1436  HZ1 LYS    91      47.848  33.932  18.352  1.00  0.00           H  
ATOM   1437  HZ2 LYS    91      49.441  34.192  18.507  1.00  0.00           H  
ATOM   1438  HZ3 LYS    91      48.708  33.064  19.452  1.00  0.00           H  
ATOM   1439  C   LYS    91      42.075  34.806  21.256  1.00  0.00           C  
ATOM   1440  O   LYS    91      41.637  33.686  21.505  1.00  0.00           O  
ATOM   1441  N   LEU    92      41.665  35.897  21.910  1.00  0.00           N  
ATOM   1442  H   LEU    92      42.033  36.792  21.615  1.00  0.00           H  
ATOM   1443  CA  LEU    92      40.784  35.849  23.080  1.00  0.00           C  
ATOM   1444  HA  LEU    92      41.079  34.995  23.693  1.00  0.00           H  
ATOM   1445  CB  LEU    92      40.957  37.120  23.934  1.00  0.00           C  
ATOM   1446  HB2 LEU    92      40.628  37.978  23.345  1.00  0.00           H  
ATOM   1447  HB3 LEU    92      40.298  37.033  24.797  1.00  0.00           H  
ATOM   1448  CG  LEU    92      42.389  37.395  24.442  1.00  0.00           C  
ATOM   1449  HG  LEU    92      43.041  37.586  23.593  1.00  0.00           H  
ATOM   1450  CD1 LEU    92      42.403  38.629  25.347  1.00  0.00           C  
ATOM   1451 HD11 LEU    92      41.815  38.443  26.244  1.00  0.00           H  
ATOM   1452 HD12 LEU    92      43.429  38.864  25.633  1.00  0.00           H  
ATOM   1453 HD13 LEU    92      41.985  39.488  24.823  1.00  0.00           H  
ATOM   1454  CD2 LEU    92      42.981  36.235  25.245  1.00  0.00           C  
ATOM   1455 HD21 LEU    92      43.087  35.353  24.615  1.00  0.00           H  
ATOM   1456 HD22 LEU    92      43.972  36.514  25.603  1.00  0.00           H  
ATOM   1457 HD23 LEU    92      42.341  36.004  26.096  1.00  0.00           H  
ATOM   1458  C   LEU    92      39.314  35.601  22.712  1.00  0.00           C  
ATOM   1459  O   LEU    92      38.685  34.745  23.340  1.00  0.00           O  
ATOM   1460  N   LYS    93      38.763  36.273  21.688  1.00  0.00           N  
ATOM   1461  H   LYS    93      39.303  37.010  21.241  1.00  0.00           H  
ATOM   1462  CA  LYS    93      37.343  36.093  21.323  1.00  0.00           C  
ATOM   1463  HA  LYS    93      36.775  36.277  22.236  1.00  0.00           H  
ATOM   1464  CB  LYS    93      36.864  37.135  20.293  1.00  0.00           C  
ATOM   1465  HB2 LYS    93      37.278  38.116  20.533  1.00  0.00           H  
ATOM   1466  HB3 LYS    93      37.190  36.857  19.292  1.00  0.00           H  
ATOM   1467  CG  LYS    93      35.327  37.223  20.332  1.00  0.00           C  
ATOM   1468  HG2 LYS    93      34.910  36.219  20.358  1.00  0.00           H  
ATOM   1469  HG3 LYS    93      35.027  37.744  21.242  1.00  0.00           H  
ATOM   1470  CD  LYS    93      34.735  37.938  19.112  1.00  0.00           C  
ATOM   1471  HD2 LYS    93      35.195  38.924  19.016  1.00  0.00           H  
ATOM   1472  HD3 LYS    93      34.965  37.364  18.212  1.00  0.00           H  
ATOM   1473  CE  LYS    93      33.211  38.113  19.228  1.00  0.00           C  
ATOM   1474  HE2 LYS    93      33.002  38.778  20.070  1.00  0.00           H  
ATOM   1475  HE3 LYS    93      32.855  38.600  18.316  1.00  0.00           H  
ATOM   1476  NZ  LYS    93      32.484  36.833  19.422  1.00  0.00           N  
ATOM   1477  HZ1 LYS    93      32.719  36.357  20.297  1.00  0.00           H  
ATOM   1478  HZ2 LYS    93      31.472  36.942  19.438  1.00  0.00           H  
ATOM   1479  HZ3 LYS    93      32.709  36.112  18.742  1.00  0.00           H  
ATOM   1480  C   LYS    93      36.989  34.650  20.906  1.00  0.00           C  
ATOM   1481  O   LYS    93      36.007  34.133  21.436  1.00  0.00           O  
ATOM   1482  N   PRO    94      37.763  33.939  20.054  1.00  0.00           N  
ATOM   1483  CD  PRO    94      38.867  34.416  19.231  1.00  0.00           C  
ATOM   1484  HD2 PRO    94      39.795  34.347  19.795  1.00  0.00           H  
ATOM   1485  HD3 PRO    94      38.722  35.435  18.880  1.00  0.00           H  
ATOM   1486  CG  PRO    94      38.924  33.461  18.040  1.00  0.00           C  
ATOM   1487  HG2 PRO    94      39.919  33.410  17.601  1.00  0.00           H  
ATOM   1488  HG3 PRO    94      38.185  33.755  17.293  1.00  0.00           H  
ATOM   1489  CB  PRO    94      38.521  32.134  18.678  1.00  0.00           C  
ATOM   1490  HB2 PRO    94      39.385  31.704  19.189  1.00  0.00           H  
ATOM   1491  HB3 PRO    94      38.128  31.434  17.941  1.00  0.00           H  
ATOM   1492  CA  PRO    94      37.452  32.548  19.697  1.00  0.00           C  
ATOM   1493  HA  PRO    94      36.473  32.527  19.216  1.00  0.00           H  
ATOM   1494  C   PRO    94      37.428  31.586  20.895  1.00  0.00           C  
ATOM   1495  O   PRO    94      36.676  30.608  20.885  1.00  0.00           O  
ATOM   1496  N   VAL    95      38.214  31.867  21.941  1.00  0.00           N  
ATOM   1497  H   VAL    95      38.819  32.676  21.888  1.00  0.00           H  
ATOM   1498  CA  VAL    95      38.162  31.129  23.212  1.00  0.00           C  
ATOM   1499  HA  VAL    95      38.047  30.068  22.995  1.00  0.00           H  
ATOM   1500  CB  VAL    95      39.472  31.281  24.004  1.00  0.00           C  
ATOM   1501  HB  VAL    95      39.694  32.336  24.160  1.00  0.00           H  
ATOM   1502  CG1 VAL    95      39.417  30.588  25.371  1.00  0.00           C  
ATOM   1503 HG11 VAL    95      39.147  29.538  25.248  1.00  0.00           H  
ATOM   1504 HG12 VAL    95      40.385  30.657  25.867  1.00  0.00           H  
ATOM   1505 HG13 VAL    95      38.680  31.081  26.001  1.00  0.00           H  
ATOM   1506  CG2 VAL    95      40.614  30.640  23.214  1.00  0.00           C  
ATOM   1507 HG21 VAL    95      40.822  31.214  22.311  1.00  0.00           H  
ATOM   1508 HG22 VAL    95      41.503  30.620  23.832  1.00  0.00           H  
ATOM   1509 HG23 VAL    95      40.357  29.617  22.944  1.00  0.00           H  
ATOM   1510  C   VAL    95      36.942  31.532  24.038  1.00  0.00           C  
ATOM   1511  O   VAL    95      36.220  30.651  24.488  1.00  0.00           O  
ATOM   1512  N   TYR    96      36.643  32.827  24.185  1.00  0.00           N  
ATOM   1513  H   TYR    96      37.258  33.525  23.778  1.00  0.00           H  
ATOM   1514  CA  TYR    96      35.423  33.276  24.870  1.00  0.00           C  
ATOM   1515  HA  TYR    96      35.472  32.947  25.908  1.00  0.00           H  
ATOM   1516  CB  TYR    96      35.342  34.812  24.866  1.00  0.00           C  
ATOM   1517  HB2 TYR    96      36.197  35.201  25.417  1.00  0.00           H  
ATOM   1518  HB3 TYR    96      35.418  35.173  23.841  1.00  0.00           H  
ATOM   1519  CG  TYR    96      34.060  35.359  25.473  1.00  0.00           C  
ATOM   1520  CD1 TYR    96      33.998  35.701  26.840  1.00  0.00           C  
ATOM   1521  HD1 TYR    96      34.882  35.625  27.457  1.00  0.00           H  
ATOM   1522  CE1 TYR    96      32.776  36.115  27.411  1.00  0.00           C  
ATOM   1523  HE1 TYR    96      32.718  36.364  28.460  1.00  0.00           H  
ATOM   1524  CZ  TYR    96      31.611  36.179  26.613  1.00  0.00           C  
ATOM   1525  OH  TYR    96      30.408  36.494  27.160  1.00  0.00           O  
ATOM   1526  HH  TYR    96      30.473  36.742  28.101  1.00  0.00           H  
ATOM   1527  CE2 TYR    96      31.684  35.874  25.240  1.00  0.00           C  
ATOM   1528  HE2 TYR    96      30.795  35.934  24.632  1.00  0.00           H  
ATOM   1529  CD2 TYR    96      32.907  35.477  24.670  1.00  0.00           C  
ATOM   1530  HD2 TYR    96      32.951  35.232  23.616  1.00  0.00           H  
ATOM   1531  C   TYR    96      34.165  32.634  24.260  1.00  0.00           C  
ATOM   1532  O   TYR    96      33.388  32.010  24.981  1.00  0.00           O  
ATOM   1533  N   ASP    97      33.999  32.694  22.936  1.00  0.00           N  
ATOM   1534  H   ASP    97      34.653  33.254  22.396  1.00  0.00           H  
ATOM   1535  CA  ASP    97      32.840  32.125  22.234  1.00  0.00           C  
ATOM   1536  HA  ASP    97      31.937  32.610  22.605  1.00  0.00           H  
ATOM   1537  CB  ASP    97      32.944  32.400  20.721  1.00  0.00           C  
ATOM   1538  HB2 ASP    97      33.891  31.999  20.355  1.00  0.00           H  
ATOM   1539  HB3 ASP    97      32.142  31.856  20.221  1.00  0.00           H  
ATOM   1540  CG  ASP    97      32.840  33.872  20.300  1.00  0.00           C  
ATOM   1541  OD1 ASP    97      32.753  34.782  21.155  1.00  0.00           O  
ATOM   1542  OD2 ASP    97      32.791  34.129  19.072  1.00  0.00           O  
ATOM   1543  C   ASP    97      32.681  30.609  22.466  1.00  0.00           C  
ATOM   1544  O   ASP    97      31.556  30.114  22.551  1.00  0.00           O  
ATOM   1545  N   SER    98      33.792  29.875  22.600  1.00  0.00           N  
ATOM   1546  H   SER    98      34.676  30.366  22.613  1.00  0.00           H  
ATOM   1547  CA  SER    98      33.821  28.408  22.724  1.00  0.00           C  
ATOM   1548  HA  SER    98      32.890  28.019  22.312  1.00  0.00           H  
ATOM   1549  CB  SER    98      34.953  27.844  21.857  1.00  0.00           C  
ATOM   1550  HB2 SER    98      34.959  26.759  21.940  1.00  0.00           H  
ATOM   1551  HB3 SER    98      34.773  28.108  20.814  1.00  0.00           H  
ATOM   1552  OG  SER    98      36.218  28.334  22.247  1.00  0.00           O  
ATOM   1553  HG  SER    98      36.352  29.203  21.820  1.00  0.00           H  
ATOM   1554  C   SER    98      33.896  27.869  24.165  1.00  0.00           C  
ATOM   1555  O   SER    98      33.802  26.650  24.352  1.00  0.00           O  
ATOM   1556  N   LEU    99      34.034  28.737  25.174  1.00  0.00           N  
ATOM   1557  H   LEU    99      34.157  29.713  24.932  1.00  0.00           H  
ATOM   1558  CA  LEU    99      33.926  28.411  26.604  1.00  0.00           C  
ATOM   1559  HA  LEU    99      34.174  27.361  26.750  1.00  0.00           H  
ATOM   1560  CB  LEU    99      34.920  29.277  27.404  1.00  0.00           C  
ATOM   1561  HB2 LEU    99      34.794  30.316  27.097  1.00  0.00           H  
ATOM   1562  HB3 LEU    99      34.662  29.218  28.461  1.00  0.00           H  
ATOM   1563  CG  LEU    99      36.405  28.896  27.256  1.00  0.00           C  
ATOM   1564  HG  LEU    99      36.720  28.982  26.221  1.00  0.00           H  
ATOM   1565  CD1 LEU    99      37.247  29.850  28.106  1.00  0.00           C  
ATOM   1566 HD11 LEU    99      36.973  29.764  29.154  1.00  0.00           H  
ATOM   1567 HD12 LEU    99      38.304  29.616  27.990  1.00  0.00           H  
ATOM   1568 HD13 LEU    99      37.074  30.875  27.779  1.00  0.00           H  
ATOM   1569  CD2 LEU    99      36.693  27.466  27.710  1.00  0.00           C  
ATOM   1570 HD21 LEU    99      36.305  26.768  26.970  1.00  0.00           H  
ATOM   1571 HD22 LEU    99      37.767  27.315  27.783  1.00  0.00           H  
ATOM   1572 HD23 LEU    99      36.230  27.270  28.674  1.00  0.00           H  
ATOM   1573  C   LEU    99      32.500  28.602  27.155  1.00  0.00           C  
ATOM   1574  O   LEU    99      31.702  29.366  26.615  1.00  0.00           O  
ATOM   1575  N   ASP   100      32.204  27.934  28.273  1.00  0.00           N  
ATOM   1576  H   ASP   100      32.902  27.315  28.666  1.00  0.00           H  
ATOM   1577  CA  ASP   100      31.004  28.152  29.094  1.00  0.00           C  
ATOM   1578  HA  ASP   100      30.135  28.237  28.440  1.00  0.00           H  
ATOM   1579  CB  ASP   100      30.806  26.939  30.012  1.00  0.00           C  
ATOM   1580  HB2 ASP   100      29.890  27.059  30.593  1.00  0.00           H  
ATOM   1581  HB3 ASP   100      30.701  26.040  29.401  1.00  0.00           H  
ATOM   1582  CG  ASP   100      31.996  26.779  30.954  1.00  0.00           C  
ATOM   1583  OD1 ASP   100      32.920  26.022  30.585  1.00  0.00           O  
ATOM   1584  OD2 ASP   100      32.027  27.477  31.992  1.00  0.00           O  
ATOM   1585  C   ASP   100      31.096  29.436  29.950  1.00  0.00           C  
ATOM   1586  O   ASP   100      32.153  30.056  30.080  1.00  0.00           O  
ATOM   1587  N   ALA   101      29.985  29.819  30.585  1.00  0.00           N  
ATOM   1588  H   ALA   101      29.164  29.240  30.494  1.00  0.00           H  
ATOM   1589  CA  ALA   101      29.871  31.038  31.391  1.00  0.00           C  
ATOM   1590  HA  ALA   101      30.039  31.898  30.746  1.00  0.00           H  
ATOM   1591  CB  ALA   101      28.430  31.115  31.909  1.00  0.00           C  
ATOM   1592  HB1 ALA   101      28.216  30.262  32.556  1.00  0.00           H  
ATOM   1593  HB2 ALA   101      28.298  32.034  32.480  1.00  0.00           H  
ATOM   1594  HB3 ALA   101      27.731  31.118  31.071  1.00  0.00           H  
ATOM   1595  C   ALA   101      30.878  31.153  32.558  1.00  0.00           C  
ATOM   1596  O   ALA   101      31.283  32.268  32.894  1.00  0.00           O  
ATOM   1597  N   VAL   102      31.300  30.042  33.171  1.00  0.00           N  
ATOM   1598  H   VAL   102      31.065  29.135  32.773  1.00  0.00           H  
ATOM   1599  CA  VAL   102      32.198  30.061  34.339  1.00  0.00           C  
ATOM   1600  HA  VAL   102      32.018  30.976  34.903  1.00  0.00           H  
ATOM   1601  CB  VAL   102      31.911  28.879  35.286  1.00  0.00           C  
ATOM   1602  HB  VAL   102      32.259  27.957  34.821  1.00  0.00           H  
ATOM   1603  CG1 VAL   102      32.652  29.077  36.611  1.00  0.00           C  
ATOM   1604 HG11 VAL   102      32.281  29.966  37.121  1.00  0.00           H  
ATOM   1605 HG12 VAL   102      32.505  28.209  37.250  1.00  0.00           H  
ATOM   1606 HG13 VAL   102      33.712  29.204  36.423  1.00  0.00           H  
ATOM   1607  CG2 VAL   102      30.419  28.735  35.620  1.00  0.00           C  
ATOM   1608 HG21 VAL   102      29.859  28.465  34.725  1.00  0.00           H  
ATOM   1609 HG22 VAL   102      30.282  27.936  36.349  1.00  0.00           H  
ATOM   1610 HG23 VAL   102      30.032  29.669  36.028  1.00  0.00           H  
ATOM   1611  C   VAL   102      33.663  30.082  33.895  1.00  0.00           C  
ATOM   1612  O   VAL   102      34.456  30.888  34.389  1.00  0.00           O  
ATOM   1613  N   ARG   103      34.032  29.284  32.884  1.00  0.00           N  
ATOM   1614  H   ARG   103      33.336  28.629  32.515  1.00  0.00           H  
ATOM   1615  CA  ARG   103      35.365  29.349  32.257  1.00  0.00           C  
ATOM   1616  HA  ARG   103      36.116  29.310  33.047  1.00  0.00           H  
ATOM   1617  CB  ARG   103      35.579  28.130  31.343  1.00  0.00           C  
ATOM   1618  HB2 ARG   103      34.799  28.105  30.581  1.00  0.00           H  
ATOM   1619  HB3 ARG   103      36.546  28.241  30.853  1.00  0.00           H  
ATOM   1620  CG  ARG   103      35.584  26.794  32.112  1.00  0.00           C  
ATOM   1621  HG2 ARG   103      36.301  26.854  32.929  1.00  0.00           H  
ATOM   1622  HG3 ARG   103      34.598  26.610  32.536  1.00  0.00           H  
ATOM   1623  CD  ARG   103      35.969  25.624  31.190  1.00  0.00           C  
ATOM   1624  HD2 ARG   103      35.272  25.565  30.354  1.00  0.00           H  
ATOM   1625  HD3 ARG   103      36.958  25.821  30.775  1.00  0.00           H  
ATOM   1626  NE  ARG   103      36.016  24.331  31.899  1.00  0.00           N  
ATOM   1627  HE  ARG   103      36.922  24.049  32.255  1.00  0.00           H  
ATOM   1628  CZ  ARG   103      35.036  23.465  32.086  1.00  0.00           C  
ATOM   1629  NH1 ARG   103      33.813  23.679  31.695  1.00  0.00           N  
ATOM   1630 HH11 ARG   103      33.578  24.579  31.263  1.00  0.00           H  
ATOM   1631 HH12 ARG   103      33.101  22.982  31.800  1.00  0.00           H  
ATOM   1632  NH2 ARG   103      35.268  22.342  32.705  1.00  0.00           N  
ATOM   1633 HH21 ARG   103      36.200  22.113  33.023  1.00  0.00           H  
ATOM   1634 HH22 ARG   103      34.492  21.792  33.027  1.00  0.00           H  
ATOM   1635  C   ARG   103      35.598  30.689  31.536  1.00  0.00           C  
ATOM   1636  O   ARG   103      36.729  31.173  31.515  1.00  0.00           O  
ATOM   1637  N   ARG   104      34.545  31.357  31.039  1.00  0.00           N  
ATOM   1638  H   ARG   104      33.656  30.863  31.002  1.00  0.00           H  
ATOM   1639  CA  ARG   104      34.594  32.768  30.590  1.00  0.00           C  
ATOM   1640  HA  ARG   104      35.363  32.872  29.823  1.00  0.00           H  
ATOM   1641  CB  ARG   104      33.238  33.191  29.996  1.00  0.00           C  
ATOM   1642  HB2 ARG   104      32.438  32.840  30.647  1.00  0.00           H  
ATOM   1643  HB3 ARG   104      33.185  34.280  29.959  1.00  0.00           H  
ATOM   1644  CG  ARG   104      33.011  32.662  28.572  1.00  0.00           C  
ATOM   1645  HG2 ARG   104      33.665  33.193  27.882  1.00  0.00           H  
ATOM   1646  HG3 ARG   104      33.265  31.605  28.519  1.00  0.00           H  
ATOM   1647  CD  ARG   104      31.548  32.849  28.150  1.00  0.00           C  
ATOM   1648  HD2 ARG   104      30.910  32.295  28.837  1.00  0.00           H  
ATOM   1649  HD3 ARG   104      31.286  33.907  28.193  1.00  0.00           H  
ATOM   1650  NE  ARG   104      31.340  32.337  26.793  1.00  0.00           N  
ATOM   1651  HE  ARG   104      32.162  31.995  26.306  1.00  0.00           H  
ATOM   1652  CZ  ARG   104      30.219  32.176  26.127  1.00  0.00           C  
ATOM   1653  NH1 ARG   104      29.060  32.580  26.561  1.00  0.00           N  
ATOM   1654 HH11 ARG   104      28.991  33.047  27.445  1.00  0.00           H  
ATOM   1655 HH12 ARG   104      28.250  32.381  25.992  1.00  0.00           H  
ATOM   1656  NH2 ARG   104      30.231  31.584  24.974  1.00  0.00           N  
ATOM   1657 HH21 ARG   104      31.080  31.132  24.662  1.00  0.00           H  
ATOM   1658 HH22 ARG   104      29.356  31.418  24.502  1.00  0.00           H  
ATOM   1659  C   ARG   104      34.997  33.727  31.717  1.00  0.00           C  
ATOM   1660  O   ARG   104      35.840  34.590  31.489  1.00  0.00           O  
ATOM   1661  N   ALA   105      34.460  33.570  32.931  1.00  0.00           N  
ATOM   1662  H   ALA   105      33.769  32.845  33.072  1.00  0.00           H  
ATOM   1663  CA  ALA   105      34.872  34.381  34.083  1.00  0.00           C  
ATOM   1664  HA  ALA   105      34.786  35.433  33.813  1.00  0.00           H  
ATOM   1665  CB  ALA   105      33.918  34.123  35.255  1.00  0.00           C  
ATOM   1666  HB1 ALA   105      34.005  33.094  35.602  1.00  0.00           H  
ATOM   1667  HB2 ALA   105      34.170  34.791  36.079  1.00  0.00           H  
ATOM   1668  HB3 ALA   105      32.889  34.311  34.945  1.00  0.00           H  
ATOM   1669  C   ALA   105      36.345  34.137  34.468  1.00  0.00           C  
ATOM   1670  O   ALA   105      37.085  35.093  34.699  1.00  0.00           O  
ATOM   1671  N   ALA   106      36.805  32.882  34.440  1.00  0.00           N  
ATOM   1672  H   ALA   106      36.142  32.130  34.284  1.00  0.00           H  
ATOM   1673  CA  ALA   106      38.215  32.543  34.657  1.00  0.00           C  
ATOM   1674  HA  ALA   106      38.507  32.905  35.643  1.00  0.00           H  
ATOM   1675  CB  ALA   106      38.339  31.014  34.652  1.00  0.00           C  
ATOM   1676  HB1 ALA   106      38.066  30.614  33.677  1.00  0.00           H  
ATOM   1677  HB2 ALA   106      39.365  30.722  34.870  1.00  0.00           H  
ATOM   1678  HB3 ALA   106      37.685  30.588  35.412  1.00  0.00           H  
ATOM   1679  C   ALA   106      39.160  33.220  33.636  1.00  0.00           C  
ATOM   1680  O   ALA   106      40.223  33.714  34.016  1.00  0.00           O  
ATOM   1681  N   LEU   107      38.750  33.328  32.363  1.00  0.00           N  
ATOM   1682  H   LEU   107      37.896  32.852  32.097  1.00  0.00           H  
ATOM   1683  CA  LEU   107      39.482  34.084  31.337  1.00  0.00           C  
ATOM   1684  HA  LEU   107      40.515  33.735  31.338  1.00  0.00           H  
ATOM   1685  CB  LEU   107      38.861  33.776  29.958  1.00  0.00           C  
ATOM   1686  HB2 LEU   107      38.879  32.697  29.796  1.00  0.00           H  
ATOM   1687  HB3 LEU   107      37.818  34.089  29.973  1.00  0.00           H  
ATOM   1688  CG  LEU   107      39.546  34.471  28.764  1.00  0.00           C  
ATOM   1689  HG  LEU   107      39.586  35.546  28.934  1.00  0.00           H  
ATOM   1690  CD1 LEU   107      40.966  33.949  28.538  1.00  0.00           C  
ATOM   1691 HD11 LEU   107      40.954  32.867  28.402  1.00  0.00           H  
ATOM   1692 HD12 LEU   107      41.394  34.416  27.653  1.00  0.00           H  
ATOM   1693 HD13 LEU   107      41.594  34.199  29.393  1.00  0.00           H  
ATOM   1694  CD2 LEU   107      38.735  34.227  27.489  1.00  0.00           C  
ATOM   1695 HD21 LEU   107      37.730  34.631  27.610  1.00  0.00           H  
ATOM   1696 HD22 LEU   107      39.210  34.728  26.645  1.00  0.00           H  
ATOM   1697 HD23 LEU   107      38.671  33.159  27.283  1.00  0.00           H  
ATOM   1698  C   LEU   107      39.525  35.596  31.638  1.00  0.00           C  
ATOM   1699  O   LEU   107      40.593  36.204  31.554  1.00  0.00           O  
ATOM   1700  N   ILE   108      38.394  36.201  32.027  1.00  0.00           N  
ATOM   1701  H   ILE   108      37.546  35.646  32.073  1.00  0.00           H  
ATOM   1702  CA  ILE   108      38.325  37.633  32.386  1.00  0.00           C  
ATOM   1703  HA  ILE   108      38.724  38.214  31.556  1.00  0.00           H  
ATOM   1704  CB  ILE   108      36.861  38.090  32.616  1.00  0.00           C  
ATOM   1705  HB  ILE   108      36.429  37.465  33.399  1.00  0.00           H  
ATOM   1706  CG2 ILE   108      36.810  39.562  33.076  1.00  0.00           C  
ATOM   1707 HG21 ILE   108      37.336  40.197  32.362  1.00  0.00           H  
ATOM   1708 HG22 ILE   108      35.781  39.909  33.154  1.00  0.00           H  
ATOM   1709 HG23 ILE   108      37.273  39.679  34.056  1.00  0.00           H  
ATOM   1710  CG1 ILE   108      36.000  37.952  31.337  1.00  0.00           C  
ATOM   1711 HG12 ILE   108      36.167  38.813  30.691  1.00  0.00           H  
ATOM   1712 HG13 ILE   108      36.292  37.064  30.780  1.00  0.00           H  
ATOM   1713  CD1 ILE   108      34.496  37.837  31.620  1.00  0.00           C  
ATOM   1714 HD11 ILE   108      34.131  38.726  32.134  1.00  0.00           H  
ATOM   1715 HD12 ILE   108      33.960  37.733  30.676  1.00  0.00           H  
ATOM   1716 HD13 ILE   108      34.297  36.959  32.233  1.00  0.00           H  
ATOM   1717  C   ILE   108      39.224  37.944  33.595  1.00  0.00           C  
ATOM   1718  O   ILE   108      39.925  38.954  33.583  1.00  0.00           O  
ATOM   1719  N   ASN   109      39.271  37.058  34.597  1.00  0.00           N  
ATOM   1720  H   ASN   109      38.649  36.257  34.551  1.00  0.00           H  
ATOM   1721  CA  ASN   109      40.126  37.199  35.782  1.00  0.00           C  
ATOM   1722  HA  ASN   109      39.845  38.120  36.292  1.00  0.00           H  
ATOM   1723  CB  ASN   109      39.834  36.005  36.714  1.00  0.00           C  
ATOM   1724  HB2 ASN   109      38.756  35.944  36.860  1.00  0.00           H  
ATOM   1725  HB3 ASN   109      40.157  35.079  36.243  1.00  0.00           H  
ATOM   1726  CG  ASN   109      40.493  36.080  38.086  1.00  0.00           C  
ATOM   1727  OD1 ASN   109      41.625  36.507  38.258  1.00  0.00           O  
ATOM   1728  ND2 ASN   109      39.798  35.641  39.105  1.00  0.00           N  
ATOM   1729 HD21 ASN   109      40.237  35.622  40.031  1.00  0.00           H  
ATOM   1730 HD22 ASN   109      38.876  35.267  38.974  1.00  0.00           H  
ATOM   1731  C   ASN   109      41.618  37.323  35.406  1.00  0.00           C  
ATOM   1732  O   ASN   109      42.302  38.236  35.875  1.00  0.00           O  
ATOM   1733  N   MET   110      42.109  36.469  34.497  1.00  0.00           N  
ATOM   1734  H   MET   110      41.498  35.750  34.129  1.00  0.00           H  
ATOM   1735  CA  MET   110      43.486  36.562  33.995  1.00  0.00           C  
ATOM   1736  HA  MET   110      44.164  36.573  34.851  1.00  0.00           H  
ATOM   1737  CB  MET   110      43.837  35.347  33.122  1.00  0.00           C  
ATOM   1738  HB2 MET   110      43.115  35.251  32.310  1.00  0.00           H  
ATOM   1739  HB3 MET   110      44.821  35.515  32.687  1.00  0.00           H  
ATOM   1740  CG  MET   110      43.878  34.040  33.922  1.00  0.00           C  
ATOM   1741  HG2 MET   110      44.519  34.175  34.794  1.00  0.00           H  
ATOM   1742  HG3 MET   110      42.870  33.820  34.275  1.00  0.00           H  
ATOM   1743  SD  MET   110      44.477  32.600  32.990  1.00  0.00           S  
ATOM   1744  CE  MET   110      46.241  33.002  32.825  1.00  0.00           C  
ATOM   1745  HE1 MET   110      46.678  33.145  33.814  1.00  0.00           H  
ATOM   1746  HE2 MET   110      46.758  32.185  32.323  1.00  0.00           H  
ATOM   1747  HE3 MET   110      46.367  33.911  32.237  1.00  0.00           H  
ATOM   1748  C   MET   110      43.739  37.861  33.215  1.00  0.00           C  
ATOM   1749  O   MET   110      44.747  38.526  33.454  1.00  0.00           O  
ATOM   1750  N   VAL   111      42.831  38.255  32.312  1.00  0.00           N  
ATOM   1751  H   VAL   111      42.010  37.675  32.167  1.00  0.00           H  
ATOM   1752  CA  VAL   111      42.984  39.488  31.510  1.00  0.00           C  
ATOM   1753  HA  VAL   111      43.960  39.464  31.025  1.00  0.00           H  
ATOM   1754  CB  VAL   111      41.916  39.564  30.398  1.00  0.00           C  
ATOM   1755  HB  VAL   111      40.925  39.462  30.842  1.00  0.00           H  
ATOM   1756  CG1 VAL   111      41.964  40.881  29.608  1.00  0.00           C  
ATOM   1757 HG11 VAL   111      42.954  41.021  29.174  1.00  0.00           H  
ATOM   1758 HG12 VAL   111      41.219  40.863  28.812  1.00  0.00           H  
ATOM   1759 HG13 VAL   111      41.738  41.723  30.259  1.00  0.00           H  
ATOM   1760  CG2 VAL   111      42.125  38.436  29.378  1.00  0.00           C  
ATOM   1761 HG21 VAL   111      42.078  37.465  29.866  1.00  0.00           H  
ATOM   1762 HG22 VAL   111      41.345  38.470  28.624  1.00  0.00           H  
ATOM   1763 HG23 VAL   111      43.093  38.548  28.889  1.00  0.00           H  
ATOM   1764  C   VAL   111      42.982  40.742  32.394  1.00  0.00           C  
ATOM   1765  O   VAL   111      43.755  41.669  32.140  1.00  0.00           O  
ATOM   1766  N   PHE   112      42.191  40.754  33.472  1.00  0.00           N  
ATOM   1767  H   PHE   112      41.553  39.978  33.619  1.00  0.00           H  
ATOM   1768  CA  PHE   112      42.222  41.816  34.479  1.00  0.00           C  
ATOM   1769  HA  PHE   112      42.056  42.771  33.977  1.00  0.00           H  
ATOM   1770  CB  PHE   112      41.069  41.616  35.474  1.00  0.00           C  
ATOM   1771  HB2 PHE   112      40.135  41.520  34.917  1.00  0.00           H  
ATOM   1772  HB3 PHE   112      41.219  40.685  36.020  1.00  0.00           H  
ATOM   1773  CG  PHE   112      40.912  42.754  36.467  1.00  0.00           C  
ATOM   1774  CD1 PHE   112      41.487  42.660  37.749  1.00  0.00           C  
ATOM   1775  HD1 PHE   112      42.046  41.782  38.038  1.00  0.00           H  
ATOM   1776  CE1 PHE   112      41.353  43.718  38.664  1.00  0.00           C  
ATOM   1777  HE1 PHE   112      41.805  43.644  39.644  1.00  0.00           H  
ATOM   1778  CZ  PHE   112      40.647  44.878  38.302  1.00  0.00           C  
ATOM   1779  HZ  PHE   112      40.559  45.694  39.008  1.00  0.00           H  
ATOM   1780  CE2 PHE   112      40.071  44.978  37.023  1.00  0.00           C  
ATOM   1781  HE2 PHE   112      39.533  45.873  36.744  1.00  0.00           H  
ATOM   1782  CD2 PHE   112      40.204  43.918  36.107  1.00  0.00           C  
ATOM   1783  HD2 PHE   112      39.766  44.008  35.123  1.00  0.00           H  
ATOM   1784  C   PHE   112      43.595  41.908  35.173  1.00  0.00           C  
ATOM   1785  O   PHE   112      44.153  43.002  35.240  1.00  0.00           O  
ATOM   1786  N   GLN   113      44.204  40.784  35.578  1.00  0.00           N  
ATOM   1787  H   GLN   113      43.705  39.905  35.507  1.00  0.00           H  
ATOM   1788  CA  GLN   113      45.523  40.802  36.230  1.00  0.00           C  
ATOM   1789  HA  GLN   113      45.481  41.551  37.024  1.00  0.00           H  
ATOM   1790  CB  GLN   113      45.820  39.441  36.891  1.00  0.00           C  
ATOM   1791  HB2 GLN   113      44.968  39.153  37.500  1.00  0.00           H  
ATOM   1792  HB3 GLN   113      45.966  38.681  36.122  1.00  0.00           H  
ATOM   1793  CG  GLN   113      47.075  39.519  37.786  1.00  0.00           C  
ATOM   1794  HG2 GLN   113      47.945  39.770  37.180  1.00  0.00           H  
ATOM   1795  HG3 GLN   113      46.936  40.314  38.520  1.00  0.00           H  
ATOM   1796  CD  GLN   113      47.406  38.236  38.542  1.00  0.00           C  
ATOM   1797  OE1 GLN   113      46.737  37.217  38.456  1.00  0.00           O  
ATOM   1798  NE2 GLN   113      48.480  38.225  39.303  1.00  0.00           N  
ATOM   1799 HE21 GLN   113      48.686  37.373  39.810  1.00  0.00           H  
ATOM   1800 HE22 GLN   113      49.058  39.055  39.374  1.00  0.00           H  
ATOM   1801  C   GLN   113      46.690  41.200  35.305  1.00  0.00           C  
ATOM   1802  O   GLN   113      47.547  41.979  35.723  1.00  0.00           O  
ATOM   1803  N   MET   114      46.778  40.636  34.089  1.00  0.00           N  
ATOM   1804  H   MET   114      46.043  39.985  33.823  1.00  0.00           H  
ATOM   1805  CA  MET   114      48.026  40.653  33.289  1.00  0.00           C  
ATOM   1806  HA  MET   114      48.734  41.306  33.797  1.00  0.00           H  
ATOM   1807  CB  MET   114      48.673  39.255  33.301  1.00  0.00           C  
ATOM   1808  HB2 MET   114      49.715  39.342  32.990  1.00  0.00           H  
ATOM   1809  HB3 MET   114      48.668  38.883  34.326  1.00  0.00           H  
ATOM   1810  CG  MET   114      47.983  38.242  32.379  1.00  0.00           C  
ATOM   1811  HG2 MET   114      46.908  38.320  32.504  1.00  0.00           H  
ATOM   1812  HG3 MET   114      48.211  38.506  31.347  1.00  0.00           H  
ATOM   1813  SD  MET   114      48.450  36.507  32.640  1.00  0.00           S  
ATOM   1814  CE  MET   114      47.686  36.185  34.257  1.00  0.00           C  
ATOM   1815  HE1 MET   114      46.624  36.425  34.218  1.00  0.00           H  
ATOM   1816  HE2 MET   114      47.810  35.133  34.514  1.00  0.00           H  
ATOM   1817  HE3 MET   114      48.165  36.790  35.026  1.00  0.00           H  
ATOM   1818  C   MET   114      47.919  41.255  31.876  1.00  0.00           C  
ATOM   1819  O   MET   114      48.924  41.306  31.160  1.00  0.00           O  
ATOM   1820  N   GLY   115      46.739  41.750  31.489  1.00  0.00           N  
ATOM   1821  H   GLY   115      45.952  41.649  32.116  1.00  0.00           H  
ATOM   1822  CA  GLY   115      46.522  42.512  30.254  1.00  0.00           C  
ATOM   1823  HA2 GLY   115      45.599  43.082  30.355  1.00  0.00           H  
ATOM   1824  HA3 GLY   115      47.336  43.227  30.127  1.00  0.00           H  
ATOM   1825  C   GLY   115      46.422  41.671  28.977  1.00  0.00           C  
ATOM   1826  O   GLY   115      46.611  40.452  28.985  1.00  0.00           O  
ATOM   1827  N   GLU   116      46.116  42.341  27.859  1.00  0.00           N  
ATOM   1828  H   GLU   116      46.006  43.349  27.925  1.00  0.00           H  
ATOM   1829  CA  GLU   116      45.839  41.696  26.564  1.00  0.00           C  
ATOM   1830  HA  GLU   116      44.993  41.020  26.692  1.00  0.00           H  
ATOM   1831  CB  GLU   116      45.442  42.767  25.522  1.00  0.00           C  
ATOM   1832  HB2 GLU   116      44.653  43.399  25.933  1.00  0.00           H  
ATOM   1833  HB3 GLU   116      46.310  43.397  25.317  1.00  0.00           H  
ATOM   1834  CG  GLU   116      44.943  42.150  24.206  1.00  0.00           C  
ATOM   1835  HG2 GLU   116      45.563  41.286  23.956  1.00  0.00           H  
ATOM   1836  HG3 GLU   116      43.925  41.783  24.363  1.00  0.00           H  
ATOM   1837  CD  GLU   116      44.967  43.120  23.012  1.00  0.00           C  
ATOM   1838  OE1 GLU   116      44.446  44.252  23.098  1.00  0.00           O  
ATOM   1839  OE2 GLU   116      45.480  42.716  21.941  1.00  0.00           O  
ATOM   1840  C   GLU   116      47.024  40.840  26.084  1.00  0.00           C  
ATOM   1841  O   GLU   116      46.887  39.631  25.896  1.00  0.00           O  
ATOM   1842  N   THR   117      48.208  41.450  25.949  1.00  0.00           N  
ATOM   1843  H   THR   117      48.243  42.453  26.058  1.00  0.00           H  
ATOM   1844  CA  THR   117      49.437  40.779  25.489  1.00  0.00           C  
ATOM   1845  HA  THR   117      49.243  40.332  24.515  1.00  0.00           H  
ATOM   1846  CB  THR   117      50.573  41.803  25.326  1.00  0.00           C  
ATOM   1847  HB  THR   117      50.861  42.180  26.309  1.00  0.00           H  
ATOM   1848  CG2 THR   117      51.811  41.239  24.629  1.00  0.00           C  
ATOM   1849 HG21 THR   117      51.536  40.822  23.660  1.00  0.00           H  
ATOM   1850 HG22 THR   117      52.551  42.027  24.487  1.00  0.00           H  
ATOM   1851 HG23 THR   117      52.263  40.458  25.240  1.00  0.00           H  
ATOM   1852  OG1 THR   117      50.131  42.888  24.542  1.00  0.00           O  
ATOM   1853  HG1 THR   117      50.874  43.490  24.439  1.00  0.00           H  
ATOM   1854  C   THR   117      49.886  39.663  26.437  1.00  0.00           C  
ATOM   1855  O   THR   117      50.410  38.647  25.982  1.00  0.00           O  
ATOM   1856  N   GLY   118      49.655  39.819  27.747  1.00  0.00           N  
ATOM   1857  H   GLY   118      49.146  40.636  28.054  1.00  0.00           H  
ATOM   1858  CA  GLY   118      50.016  38.822  28.756  1.00  0.00           C  
ATOM   1859  HA2 GLY   118      51.085  38.618  28.703  1.00  0.00           H  
ATOM   1860  HA3 GLY   118      49.784  39.213  29.746  1.00  0.00           H  
ATOM   1861  C   GLY   118      49.254  37.513  28.559  1.00  0.00           C  
ATOM   1862  O   GLY   118      49.871  36.460  28.400  1.00  0.00           O  
ATOM   1863  N   VAL   119      47.919  37.582  28.484  1.00  0.00           N  
ATOM   1864  H   VAL   119      47.471  38.488  28.589  1.00  0.00           H  
ATOM   1865  CA  VAL   119      47.080  36.393  28.242  1.00  0.00           C  
ATOM   1866  HA  VAL   119      47.425  35.604  28.909  1.00  0.00           H  
ATOM   1867  CB  VAL   119      45.604  36.659  28.597  1.00  0.00           C  
ATOM   1868  HB  VAL   119      45.212  37.452  27.959  1.00  0.00           H  
ATOM   1869  CG1 VAL   119      44.728  35.410  28.425  1.00  0.00           C  
ATOM   1870 HG11 VAL   119      45.096  34.604  29.062  1.00  0.00           H  
ATOM   1871 HG12 VAL   119      43.698  35.639  28.699  1.00  0.00           H  
ATOM   1872 HG13 VAL   119      44.736  35.073  27.390  1.00  0.00           H  
ATOM   1873  CG2 VAL   119      45.486  37.090  30.065  1.00  0.00           C  
ATOM   1874 HG21 VAL   119      45.908  38.085  30.199  1.00  0.00           H  
ATOM   1875 HG22 VAL   119      44.442  37.115  30.364  1.00  0.00           H  
ATOM   1876 HG23 VAL   119      46.015  36.384  30.705  1.00  0.00           H  
ATOM   1877  C   VAL   119      47.243  35.861  26.813  1.00  0.00           C  
ATOM   1878  O   VAL   119      47.277  34.647  26.617  1.00  0.00           O  
ATOM   1879  N   ALA   120      47.437  36.732  25.815  1.00  0.00           N  
ATOM   1880  H   ALA   120      47.384  37.727  26.016  1.00  0.00           H  
ATOM   1881  CA  ALA   120      47.706  36.327  24.431  1.00  0.00           C  
ATOM   1882  HA  ALA   120      46.865  35.724  24.086  1.00  0.00           H  
ATOM   1883  CB  ALA   120      47.779  37.593  23.567  1.00  0.00           C  
ATOM   1884  HB1 ALA   120      48.586  38.233  23.920  1.00  0.00           H  
ATOM   1885  HB2 ALA   120      47.977  37.329  22.529  1.00  0.00           H  
ATOM   1886  HB3 ALA   120      46.834  38.137  23.621  1.00  0.00           H  
ATOM   1887  C   ALA   120      48.979  35.464  24.267  1.00  0.00           C  
ATOM   1888  O   ALA   120      49.062  34.678  23.319  1.00  0.00           O  
ATOM   1889  N   GLY   121      49.941  35.559  25.195  1.00  0.00           N  
ATOM   1890  H   GLY   121      49.837  36.258  25.922  1.00  0.00           H  
ATOM   1891  CA  GLY   121      51.141  34.714  25.227  1.00  0.00           C  
ATOM   1892  HA2 GLY   121      51.700  34.847  24.301  1.00  0.00           H  
ATOM   1893  HA3 GLY   121      51.768  35.036  26.057  1.00  0.00           H  
ATOM   1894  C   GLY   121      50.852  33.217  25.412  1.00  0.00           C  
ATOM   1895  O   GLY   121      51.566  32.386  24.850  1.00  0.00           O  
ATOM   1896  N   PHE   122      49.755  32.856  26.092  1.00  0.00           N  
ATOM   1897  H   PHE   122      49.172  33.596  26.466  1.00  0.00           H  
ATOM   1898  CA  PHE   122      49.276  31.474  26.291  1.00  0.00           C  
ATOM   1899  HA  PHE   122      50.139  30.852  26.536  1.00  0.00           H  
ATOM   1900  CB  PHE   122      48.325  31.433  27.502  1.00  0.00           C  
ATOM   1901  HB2 PHE   122      47.509  32.138  27.345  1.00  0.00           H  
ATOM   1902  HB3 PHE   122      47.876  30.446  27.562  1.00  0.00           H  
ATOM   1903  CG  PHE   122      48.974  31.705  28.848  1.00  0.00           C  
ATOM   1904  CD1 PHE   122      49.081  33.020  29.340  1.00  0.00           C  
ATOM   1905  HD1 PHE   122      48.742  33.849  28.740  1.00  0.00           H  
ATOM   1906  CE1 PHE   122      49.631  33.259  30.612  1.00  0.00           C  
ATOM   1907  HE1 PHE   122      49.708  34.272  30.983  1.00  0.00           H  
ATOM   1908  CZ  PHE   122      50.077  32.183  31.400  1.00  0.00           C  
ATOM   1909  HZ  PHE   122      50.490  32.366  32.382  1.00  0.00           H  
ATOM   1910  CE2 PHE   122      49.990  30.869  30.906  1.00  0.00           C  
ATOM   1911  HE2 PHE   122      50.338  30.043  31.509  1.00  0.00           H  
ATOM   1912  CD2 PHE   122      49.442  30.632  29.632  1.00  0.00           C  
ATOM   1913  HD2 PHE   122      49.368  29.619  29.261  1.00  0.00           H  
ATOM   1914  C   PHE   122      48.649  30.859  25.014  1.00  0.00           C  
ATOM   1915  O   PHE   122      47.663  30.126  25.061  1.00  0.00           O  
ATOM   1916  N   THR   123      49.217  31.157  23.844  1.00  0.00           N  
ATOM   1917  H   THR   123      50.051  31.731  23.901  1.00  0.00           H  
ATOM   1918  CA  THR   123      48.664  30.904  22.501  1.00  0.00           C  
ATOM   1919  HA  THR   123      47.774  31.521  22.387  1.00  0.00           H  
ATOM   1920  CB  THR   123      49.690  31.399  21.463  1.00  0.00           C  
ATOM   1921  HB  THR   123      49.940  32.434  21.702  1.00  0.00           H  
ATOM   1922  CG2 THR   123      50.994  30.596  21.422  1.00  0.00           C  
ATOM   1923 HG21 THR   123      50.834  29.623  20.955  1.00  0.00           H  
ATOM   1924 HG22 THR   123      51.736  31.143  20.843  1.00  0.00           H  
ATOM   1925 HG23 THR   123      51.392  30.462  22.428  1.00  0.00           H  
ATOM   1926  OG1 THR   123      49.142  31.374  20.170  1.00  0.00           O  
ATOM   1927  HG1 THR   123      49.900  31.380  19.542  1.00  0.00           H  
ATOM   1928  C   THR   123      48.216  29.450  22.256  1.00  0.00           C  
ATOM   1929  O   THR   123      47.093  29.208  21.813  1.00  0.00           O  
ATOM   1930  N   ASN   124      49.034  28.457  22.626  1.00  0.00           N  
ATOM   1931  H   ASN   124      49.935  28.700  23.005  1.00  0.00           H  
ATOM   1932  CA  ASN   124      48.666  27.040  22.504  1.00  0.00           C  
ATOM   1933  HA  ASN   124      48.116  26.902  21.570  1.00  0.00           H  
ATOM   1934  CB  ASN   124      49.946  26.184  22.428  1.00  0.00           C  
ATOM   1935  HB2 ASN   124      50.593  26.415  23.274  1.00  0.00           H  
ATOM   1936  HB3 ASN   124      49.674  25.130  22.492  1.00  0.00           H  
ATOM   1937  CG  ASN   124      50.712  26.372  21.124  1.00  0.00           C  
ATOM   1938  OD1 ASN   124      50.138  26.602  20.069  1.00  0.00           O  
ATOM   1939  ND2 ASN   124      52.019  26.262  21.143  1.00  0.00           N  
ATOM   1940 HD21 ASN   124      52.510  26.329  20.256  1.00  0.00           H  
ATOM   1941 HD22 ASN   124      52.518  26.054  21.989  1.00  0.00           H  
ATOM   1942  C   ASN   124      47.703  26.574  23.614  1.00  0.00           C  
ATOM   1943  O   ASN   124      46.833  25.741  23.361  1.00  0.00           O  
ATOM   1944  N   SER   125      47.794  27.143  24.820  1.00  0.00           N  
ATOM   1945  H   SER   125      48.485  27.863  24.978  1.00  0.00           H  
ATOM   1946  CA  SER   125      46.884  26.852  25.939  1.00  0.00           C  
ATOM   1947  HA  SER   125      46.874  25.776  26.120  1.00  0.00           H  
ATOM   1948  CB  SER   125      47.350  27.560  27.221  1.00  0.00           C  
ATOM   1949  HB2 SER   125      46.891  28.546  27.276  1.00  0.00           H  
ATOM   1950  HB3 SER   125      47.024  26.985  28.090  1.00  0.00           H  
ATOM   1951  OG  SER   125      48.757  27.718  27.250  1.00  0.00           O  
ATOM   1952  HG  SER   125      49.163  26.830  27.195  1.00  0.00           H  
ATOM   1953  C   SER   125      45.455  27.303  25.619  1.00  0.00           C  
ATOM   1954  O   SER   125      44.499  26.574  25.868  1.00  0.00           O  
ATOM   1955  N   LEU   126      45.321  28.474  24.988  1.00  0.00           N  
ATOM   1956  H   LEU   126      46.162  29.029  24.859  1.00  0.00           H  
ATOM   1957  CA  LEU   126      44.070  29.021  24.460  1.00  0.00           C  
ATOM   1958  HA  LEU   126      43.354  29.117  25.276  1.00  0.00           H  
ATOM   1959  CB  LEU   126      44.373  30.421  23.879  1.00  0.00           C  
ATOM   1960  HB2 LEU   126      45.259  30.346  23.250  1.00  0.00           H  
ATOM   1961  HB3 LEU   126      43.562  30.741  23.227  1.00  0.00           H  
ATOM   1962  CG  LEU   126      44.618  31.512  24.947  1.00  0.00           C  
ATOM   1963  HG  LEU   126      45.335  31.150  25.682  1.00  0.00           H  
ATOM   1964  CD1 LEU   126      45.190  32.770  24.294  1.00  0.00           C  
ATOM   1965 HD11 LEU   126      44.475  33.172  23.579  1.00  0.00           H  
ATOM   1966 HD12 LEU   126      45.395  33.517  25.060  1.00  0.00           H  
ATOM   1967 HD13 LEU   126      46.125  32.531  23.790  1.00  0.00           H  
ATOM   1968  CD2 LEU   126      43.340  31.924  25.685  1.00  0.00           C  
ATOM   1969 HD21 LEU   126      42.904  31.068  26.196  1.00  0.00           H  
ATOM   1970 HD22 LEU   126      43.582  32.679  26.433  1.00  0.00           H  
ATOM   1971 HD23 LEU   126      42.617  32.341  24.983  1.00  0.00           H  
ATOM   1972  C   LEU   126      43.428  28.069  23.431  1.00  0.00           C  
ATOM   1973  O   LEU   126      42.235  27.780  23.532  1.00  0.00           O  
ATOM   1974  N   ARG   127      44.213  27.485  22.512  1.00  0.00           N  
ATOM   1975  H   ARG   127      45.182  27.774  22.457  1.00  0.00           H  
ATOM   1976  CA  ARG   127      43.717  26.444  21.588  1.00  0.00           C  
ATOM   1977  HA  ARG   127      42.819  26.834  21.102  1.00  0.00           H  
ATOM   1978  CB  ARG   127      44.761  26.175  20.488  1.00  0.00           C  
ATOM   1979  HB2 ARG   127      44.990  27.127  20.006  1.00  0.00           H  
ATOM   1980  HB3 ARG   127      45.675  25.779  20.931  1.00  0.00           H  
ATOM   1981  CG  ARG   127      44.243  25.191  19.421  1.00  0.00           C  
ATOM   1982  HG2 ARG   127      44.269  24.176  19.818  1.00  0.00           H  
ATOM   1983  HG3 ARG   127      43.205  25.440  19.196  1.00  0.00           H  
ATOM   1984  CD  ARG   127      45.018  25.239  18.094  1.00  0.00           C  
ATOM   1985  HD2 ARG   127      44.466  24.637  17.369  1.00  0.00           H  
ATOM   1986  HD3 ARG   127      45.028  26.259  17.718  1.00  0.00           H  
ATOM   1987  NE  ARG   127      46.391  24.702  18.173  1.00  0.00           N  
ATOM   1988  HE  ARG   127      46.532  23.775  17.792  1.00  0.00           H  
ATOM   1989  CZ  ARG   127      47.497  25.334  18.527  1.00  0.00           C  
ATOM   1990  NH1 ARG   127      47.548  26.596  18.847  1.00  0.00           N  
ATOM   1991 HH11 ARG   127      46.771  27.210  18.630  1.00  0.00           H  
ATOM   1992 HH12 ARG   127      48.441  26.978  19.129  1.00  0.00           H  
ATOM   1993  NH2 ARG   127      48.622  24.688  18.575  1.00  0.00           N  
ATOM   1994 HH21 ARG   127      48.697  23.740  18.230  1.00  0.00           H  
ATOM   1995 HH22 ARG   127      49.458  25.178  18.872  1.00  0.00           H  
ATOM   1996  C   ARG   127      43.270  25.168  22.316  1.00  0.00           C  
ATOM   1997  O   ARG   127      42.239  24.604  21.957  1.00  0.00           O  
ATOM   1998  N   MET   128      43.975  24.731  23.364  1.00  0.00           N  
ATOM   1999  H   MET   128      44.833  25.215  23.601  1.00  0.00           H  
ATOM   2000  CA  MET   128      43.540  23.588  24.188  1.00  0.00           C  
ATOM   2001  HA  MET   128      43.305  22.760  23.519  1.00  0.00           H  
ATOM   2002  CB  MET   128      44.671  23.117  25.116  1.00  0.00           C  
ATOM   2003  HB2 MET   128      45.036  23.945  25.723  1.00  0.00           H  
ATOM   2004  HB3 MET   128      44.278  22.345  25.779  1.00  0.00           H  
ATOM   2005  CG  MET   128      45.825  22.511  24.309  1.00  0.00           C  
ATOM   2006  HG2 MET   128      45.398  21.845  23.563  1.00  0.00           H  
ATOM   2007  HG3 MET   128      46.359  23.301  23.782  1.00  0.00           H  
ATOM   2008  SD  MET   128      47.012  21.540  25.273  1.00  0.00           S  
ATOM   2009  CE  MET   128      47.860  22.852  26.191  1.00  0.00           C  
ATOM   2010  HE1 MET   128      47.143  23.403  26.795  1.00  0.00           H  
ATOM   2011  HE2 MET   128      48.608  22.406  26.847  1.00  0.00           H  
ATOM   2012  HE3 MET   128      48.350  23.534  25.496  1.00  0.00           H  
ATOM   2013  C   MET   128      42.250  23.868  24.982  1.00  0.00           C  
ATOM   2014  O   MET   128      41.413  22.971  25.101  1.00  0.00           O  
ATOM   2015  N   LEU   129      42.037  25.103  25.455  1.00  0.00           N  
ATOM   2016  H   LEU   129      42.790  25.780  25.377  1.00  0.00           H  
ATOM   2017  CA  LEU   129      40.769  25.540  26.058  1.00  0.00           C  
ATOM   2018  HA  LEU   129      40.486  24.824  26.829  1.00  0.00           H  
ATOM   2019  CB  LEU   129      40.929  26.932  26.702  1.00  0.00           C  
ATOM   2020  HB2 LEU   129      41.382  27.604  25.973  1.00  0.00           H  
ATOM   2021  HB3 LEU   129      39.939  27.327  26.928  1.00  0.00           H  
ATOM   2022  CG  LEU   129      41.764  26.967  27.995  1.00  0.00           C  
ATOM   2023  HG  LEU   129      42.741  26.524  27.815  1.00  0.00           H  
ATOM   2024  CD1 LEU   129      41.965  28.420  28.430  1.00  0.00           C  
ATOM   2025 HD11 LEU   129      41.001  28.895  28.615  1.00  0.00           H  
ATOM   2026 HD12 LEU   129      42.559  28.455  29.343  1.00  0.00           H  
ATOM   2027 HD13 LEU   129      42.495  28.966  27.651  1.00  0.00           H  
ATOM   2028  CD2 LEU   129      41.086  26.218  29.146  1.00  0.00           C  
ATOM   2029 HD21 LEU   129      41.041  25.154  28.924  1.00  0.00           H  
ATOM   2030 HD22 LEU   129      41.666  26.349  30.061  1.00  0.00           H  
ATOM   2031 HD23 LEU   129      40.079  26.604  29.305  1.00  0.00           H  
ATOM   2032  C   LEU   129      39.617  25.542  25.040  1.00  0.00           C  
ATOM   2033  O   LEU   129      38.562  24.981  25.331  1.00  0.00           O  
ATOM   2034  N   GLN   130      39.822  26.077  23.829  1.00  0.00           N  
ATOM   2035  H   GLN   130      40.699  26.561  23.657  1.00  0.00           H  
ATOM   2036  CA  GLN   130      38.833  26.004  22.741  1.00  0.00           C  
ATOM   2037  HA  GLN   130      37.924  26.513  23.064  1.00  0.00           H  
ATOM   2038  CB  GLN   130      39.383  26.735  21.500  1.00  0.00           C  
ATOM   2039  HB2 GLN   130      39.476  27.796  21.734  1.00  0.00           H  
ATOM   2040  HB3 GLN   130      40.375  26.350  21.261  1.00  0.00           H  
ATOM   2041  CG  GLN   130      38.489  26.580  20.258  1.00  0.00           C  
ATOM   2042  HG2 GLN   130      38.459  25.536  19.949  1.00  0.00           H  
ATOM   2043  HG3 GLN   130      37.473  26.882  20.506  1.00  0.00           H  
ATOM   2044  CD  GLN   130      38.980  27.394  19.065  1.00  0.00           C  
ATOM   2045  OE1 GLN   130      40.131  27.332  18.668  1.00  0.00           O  
ATOM   2046  NE2 GLN   130      38.111  28.142  18.419  1.00  0.00           N  
ATOM   2047 HE21 GLN   130      38.432  28.588  17.566  1.00  0.00           H  
ATOM   2048 HE22 GLN   130      37.169  28.224  18.750  1.00  0.00           H  
ATOM   2049  C   GLN   130      38.454  24.545  22.423  1.00  0.00           C  
ATOM   2050  O   GLN   130      37.270  24.206  22.344  1.00  0.00           O  
ATOM   2051  N   GLN   131      39.462  23.671  22.310  1.00  0.00           N  
ATOM   2052  H   GLN   131      40.407  24.042  22.362  1.00  0.00           H  
ATOM   2053  CA  GLN   131      39.317  22.225  22.096  1.00  0.00           C  
ATOM   2054  HA  GLN   131      38.572  22.071  21.314  1.00  0.00           H  
ATOM   2055  CB  GLN   131      40.654  21.644  21.601  1.00  0.00           C  
ATOM   2056  HB2 GLN   131      41.448  21.919  22.297  1.00  0.00           H  
ATOM   2057  HB3 GLN   131      40.588  20.556  21.567  1.00  0.00           H  
ATOM   2058  CG  GLN   131      40.999  22.140  20.187  1.00  0.00           C  
ATOM   2059  HG2 GLN   131      40.224  21.799  19.500  1.00  0.00           H  
ATOM   2060  HG3 GLN   131      41.007  23.228  20.160  1.00  0.00           H  
ATOM   2061  CD  GLN   131      42.347  21.645  19.671  1.00  0.00           C  
ATOM   2062  OE1 GLN   131      43.127  20.982  20.350  1.00  0.00           O  
ATOM   2063  NE2 GLN   131      42.646  21.952  18.428  1.00  0.00           N  
ATOM   2064 HE21 GLN   131      43.490  21.583  18.004  1.00  0.00           H  
ATOM   2065 HE22 GLN   131      42.001  22.480  17.868  1.00  0.00           H  
ATOM   2066  C   GLN   131      38.808  21.446  23.324  1.00  0.00           C  
ATOM   2067  O   GLN   131      38.575  20.242  23.216  1.00  0.00           O  
ATOM   2068  N   LYS   132      38.583  22.109  24.468  1.00  0.00           N  
ATOM   2069  H   LYS   132      38.788  23.102  24.482  1.00  0.00           H  
ATOM   2070  CA  LYS   132      37.973  21.538  25.688  1.00  0.00           C  
ATOM   2071  HA  LYS   132      37.980  22.336  26.431  1.00  0.00           H  
ATOM   2072  CB  LYS   132      36.485  21.182  25.451  1.00  0.00           C  
ATOM   2073  HB2 LYS   132      36.410  20.220  24.940  1.00  0.00           H  
ATOM   2074  HB3 LYS   132      35.979  21.095  26.411  1.00  0.00           H  
ATOM   2075  CG  LYS   132      35.801  22.254  24.588  1.00  0.00           C  
ATOM   2076  HG2 LYS   132      36.128  23.240  24.924  1.00  0.00           H  
ATOM   2077  HG3 LYS   132      36.135  22.103  23.561  1.00  0.00           H  
ATOM   2078  CD  LYS   132      34.271  22.246  24.577  1.00  0.00           C  
ATOM   2079  HD2 LYS   132      33.906  21.218  24.570  1.00  0.00           H  
ATOM   2080  HD3 LYS   132      33.898  22.747  25.472  1.00  0.00           H  
ATOM   2081  CE  LYS   132      33.757  22.959  23.314  1.00  0.00           C  
ATOM   2082  HE2 LYS   132      33.928  22.294  22.461  1.00  0.00           H  
ATOM   2083  HE3 LYS   132      32.677  23.109  23.400  1.00  0.00           H  
ATOM   2084  NZ  LYS   132      34.443  24.253  23.054  1.00  0.00           N  
ATOM   2085  HZ1 LYS   132      35.454  24.143  23.021  1.00  0.00           H  
ATOM   2086  HZ2 LYS   132      34.192  24.606  22.133  1.00  0.00           H  
ATOM   2087  HZ3 LYS   132      34.209  24.969  23.739  1.00  0.00           H  
ATOM   2088  C   LYS   132      38.814  20.417  26.315  1.00  0.00           C  
ATOM   2089  O   LYS   132      38.295  19.449  26.870  1.00  0.00           O  
ATOM   2090  N   ARG   133      40.141  20.537  26.202  1.00  0.00           N  
ATOM   2091  H   ARG   133      40.482  21.374  25.736  1.00  0.00           H  
ATOM   2092  CA  ARG   133      41.145  19.603  26.741  1.00  0.00           C  
ATOM   2093  HA  ARG   133      40.675  18.638  26.942  1.00  0.00           H  
ATOM   2094  CB  ARG   133      42.247  19.357  25.688  1.00  0.00           C  
ATOM   2095  HB2 ARG   133      42.768  20.287  25.453  1.00  0.00           H  
ATOM   2096  HB3 ARG   133      42.962  18.647  26.102  1.00  0.00           H  
ATOM   2097  CG  ARG   133      41.627  18.768  24.406  1.00  0.00           C  
ATOM   2098  HG2 ARG   133      40.915  17.999  24.700  1.00  0.00           H  
ATOM   2099  HG3 ARG   133      41.080  19.544  23.874  1.00  0.00           H  
ATOM   2100  CD  ARG   133      42.618  18.113  23.439  1.00  0.00           C  
ATOM   2101  HD2 ARG   133      43.240  17.407  23.988  1.00  0.00           H  
ATOM   2102  HD3 ARG   133      42.042  17.531  22.718  1.00  0.00           H  
ATOM   2103  NE  ARG   133      43.435  19.087  22.688  1.00  0.00           N  
ATOM   2104  HE  ARG   133      42.977  19.635  21.973  1.00  0.00           H  
ATOM   2105  CZ  ARG   133      44.752  19.165  22.686  1.00  0.00           C  
ATOM   2106  NH1 ARG   133      45.514  18.557  23.540  1.00  0.00           N  
ATOM   2107 HH11 ARG   133      45.121  17.992  24.299  1.00  0.00           H  
ATOM   2108 HH12 ARG   133      46.518  18.580  23.432  1.00  0.00           H  
ATOM   2109  NH2 ARG   133      45.346  19.873  21.775  1.00  0.00           N  
ATOM   2110 HH21 ARG   133      44.776  20.339  21.076  1.00  0.00           H  
ATOM   2111 HH22 ARG   133      46.351  19.878  21.751  1.00  0.00           H  
ATOM   2112  C   ARG   133      41.644  20.111  28.096  1.00  0.00           C  
ATOM   2113  O   ARG   133      42.771  20.587  28.225  1.00  0.00           O  
ATOM   2114  N   TRP   134      40.741  20.104  29.082  1.00  0.00           N  
ATOM   2115  H   TRP   134      39.836  19.702  28.883  1.00  0.00           H  
ATOM   2116  CA  TRP   134      40.858  20.912  30.304  1.00  0.00           C  
ATOM   2117  HA  TRP   134      40.892  21.959  30.007  1.00  0.00           H  
ATOM   2118  CB  TRP   134      39.621  20.720  31.194  1.00  0.00           C  
ATOM   2119  HB2 TRP   134      39.666  19.728  31.647  1.00  0.00           H  
ATOM   2120  HB3 TRP   134      39.670  21.448  32.004  1.00  0.00           H  
ATOM   2121  CG  TRP   134      38.289  20.870  30.523  1.00  0.00           C  
ATOM   2122  CD1 TRP   134      37.287  19.964  30.570  1.00  0.00           C  
ATOM   2123  HD1 TRP   134      37.341  19.010  31.085  1.00  0.00           H  
ATOM   2124  NE1 TRP   134      36.190  20.447  29.884  1.00  0.00           N  
ATOM   2125  HE1 TRP   134      35.329  19.929  29.777  1.00  0.00           H  
ATOM   2126  CE2 TRP   134      36.429  21.698  29.360  1.00  0.00           C  
ATOM   2127  CZ2 TRP   134      35.644  22.589  28.613  1.00  0.00           C  
ATOM   2128  HZ2 TRP   134      34.623  22.340  28.366  1.00  0.00           H  
ATOM   2129  CH2 TRP   134      36.213  23.796  28.175  1.00  0.00           C  
ATOM   2130  HH2 TRP   134      35.630  24.486  27.580  1.00  0.00           H  
ATOM   2131  CZ3 TRP   134      37.543  24.104  28.510  1.00  0.00           C  
ATOM   2132  HZ3 TRP   134      37.984  25.026  28.158  1.00  0.00           H  
ATOM   2133  CE3 TRP   134      38.306  23.224  29.301  1.00  0.00           C  
ATOM   2134  HE3 TRP   134      39.315  23.490  29.573  1.00  0.00           H  
ATOM   2135  CD2 TRP   134      37.773  21.993  29.741  1.00  0.00           C  
ATOM   2136  C   TRP   134      42.137  20.664  31.107  1.00  0.00           C  
ATOM   2137  O   TRP   134      42.835  21.622  31.421  1.00  0.00           O  
ATOM   2138  N   ASP   135      42.477  19.409  31.403  1.00  0.00           N  
ATOM   2139  H   ASP   135      41.806  18.675  31.233  1.00  0.00           H  
ATOM   2140  CA  ASP   135      43.663  19.082  32.207  1.00  0.00           C  
ATOM   2141  HA  ASP   135      43.637  19.683  33.115  1.00  0.00           H  
ATOM   2142  CB  ASP   135      43.642  17.605  32.636  1.00  0.00           C  
ATOM   2143  HB2 ASP   135      43.668  16.981  31.741  1.00  0.00           H  
ATOM   2144  HB3 ASP   135      44.552  17.405  33.205  1.00  0.00           H  
ATOM   2145  CG  ASP   135      42.440  17.176  33.489  1.00  0.00           C  
ATOM   2146  OD1 ASP   135      41.449  17.928  33.625  1.00  0.00           O  
ATOM   2147  OD2 ASP   135      42.494  16.041  34.017  1.00  0.00           O  
ATOM   2148  C   ASP   135      44.977  19.402  31.472  1.00  0.00           C  
ATOM   2149  O   ASP   135      45.937  19.877  32.080  1.00  0.00           O  
ATOM   2150  N   GLU   136      45.008  19.203  30.151  1.00  0.00           N  
ATOM   2151  H   GLU   136      44.171  18.855  29.708  1.00  0.00           H  
ATOM   2152  CA  GLU   136      46.161  19.515  29.294  1.00  0.00           C  
ATOM   2153  HA  GLU   136      47.053  19.066  29.732  1.00  0.00           H  
ATOM   2154  CB  GLU   136      45.951  18.894  27.893  1.00  0.00           C  
ATOM   2155  HB2 GLU   136      45.106  19.373  27.399  1.00  0.00           H  
ATOM   2156  HB3 GLU   136      46.847  19.074  27.298  1.00  0.00           H  
ATOM   2157  CG  GLU   136      45.704  17.372  27.968  1.00  0.00           C  
ATOM   2158  HG2 GLU   136      46.477  16.937  28.602  1.00  0.00           H  
ATOM   2159  HG3 GLU   136      44.739  17.186  28.443  1.00  0.00           H  
ATOM   2160  CD  GLU   136      45.719  16.667  26.602  1.00  0.00           C  
ATOM   2161  OE1 GLU   136      46.533  15.727  26.403  1.00  0.00           O  
ATOM   2162  OE2 GLU   136      44.919  17.024  25.712  1.00  0.00           O  
ATOM   2163  C   GLU   136      46.408  21.036  29.239  1.00  0.00           C  
ATOM   2164  O   GLU   136      47.546  21.497  29.365  1.00  0.00           O  
ATOM   2165  N   ALA   137      45.335  21.835  29.173  1.00  0.00           N  
ATOM   2166  H   ALA   137      44.424  21.402  29.062  1.00  0.00           H  
ATOM   2167  CA  ALA   137      45.401  23.283  29.368  1.00  0.00           C  
ATOM   2168  HA  ALA   137      46.167  23.687  28.708  1.00  0.00           H  
ATOM   2169  CB  ALA   137      44.053  23.895  28.966  1.00  0.00           C  
ATOM   2170  HB1 ALA   137      43.261  23.527  29.619  1.00  0.00           H  
ATOM   2171  HB2 ALA   137      44.110  24.980  29.053  1.00  0.00           H  
ATOM   2172  HB3 ALA   137      43.815  23.632  27.936  1.00  0.00           H  
ATOM   2173  C   ALA   137      45.794  23.674  30.808  1.00  0.00           C  
ATOM   2174  O   ALA   137      46.596  24.589  30.993  1.00  0.00           O  
ATOM   2175  N   ALA   138      45.272  22.990  31.830  1.00  0.00           N  
ATOM   2176  H   ALA   138      44.596  22.262  31.619  1.00  0.00           H  
ATOM   2177  CA  ALA   138      45.510  23.303  33.240  1.00  0.00           C  
ATOM   2178  HA  ALA   138      45.236  24.344  33.412  1.00  0.00           H  
ATOM   2179  CB  ALA   138      44.598  22.417  34.100  1.00  0.00           C  
ATOM   2180  HB1 ALA   138      44.830  21.368  33.931  1.00  0.00           H  
ATOM   2181  HB2 ALA   138      44.757  22.632  35.155  1.00  0.00           H  
ATOM   2182  HB3 ALA   138      43.553  22.604  33.851  1.00  0.00           H  
ATOM   2183  C   ALA   138      46.985  23.148  33.649  1.00  0.00           C  
ATOM   2184  O   ALA   138      47.538  24.042  34.295  1.00  0.00           O  
ATOM   2185  N   VAL   139      47.647  22.058  33.242  1.00  0.00           N  
ATOM   2186  H   VAL   139      47.132  21.340  32.734  1.00  0.00           H  
ATOM   2187  CA  VAL   139      49.087  21.860  33.502  1.00  0.00           C  
ATOM   2188  HA  VAL   139      49.268  22.016  34.565  1.00  0.00           H  
ATOM   2189  CB  VAL   139      49.528  20.421  33.157  1.00  0.00           C  
ATOM   2190  HB  VAL   139      49.290  20.214  32.113  1.00  0.00           H  
ATOM   2191  CG1 VAL   139      51.035  20.210  33.369  1.00  0.00           C  
ATOM   2192 HG11 VAL   139      51.309  20.451  34.396  1.00  0.00           H  
ATOM   2193 HG12 VAL   139      51.294  19.171  33.161  1.00  0.00           H  
ATOM   2194 HG13 VAL   139      51.607  20.837  32.685  1.00  0.00           H  
ATOM   2195  CG2 VAL   139      48.806  19.398  34.045  1.00  0.00           C  
ATOM   2196 HG21 VAL   139      47.728  19.461  33.900  1.00  0.00           H  
ATOM   2197 HG22 VAL   139      49.121  18.389  33.776  1.00  0.00           H  
ATOM   2198 HG23 VAL   139      49.034  19.578  35.095  1.00  0.00           H  
ATOM   2199  C   VAL   139      49.928  22.905  32.758  1.00  0.00           C  
ATOM   2200  O   VAL   139      50.874  23.452  33.326  1.00  0.00           O  
ATOM   2201  N   ASN   140      49.552  23.251  31.521  1.00  0.00           N  
ATOM   2202  H   ASN   140      48.766  22.771  31.099  1.00  0.00           H  
ATOM   2203  CA  ASN   140      50.215  24.308  30.755  1.00  0.00           C  
ATOM   2204  HA  ASN   140      51.284  24.083  30.728  1.00  0.00           H  
ATOM   2205  CB  ASN   140      49.672  24.267  29.314  1.00  0.00           C  
ATOM   2206  HB2 ASN   140      49.797  23.257  28.925  1.00  0.00           H  
ATOM   2207  HB3 ASN   140      48.606  24.491  29.326  1.00  0.00           H  
ATOM   2208  CG  ASN   140      50.329  25.215  28.318  1.00  0.00           C  
ATOM   2209  OD1 ASN   140      49.892  25.318  27.183  1.00  0.00           O  
ATOM   2210  ND2 ASN   140      51.336  25.981  28.666  1.00  0.00           N  
ATOM   2211 HD21 ASN   140      51.711  26.599  27.970  1.00  0.00           H  
ATOM   2212 HD22 ASN   140      51.623  26.061  29.635  1.00  0.00           H  
ATOM   2213  C   ASN   140      50.064  25.695  31.415  1.00  0.00           C  
ATOM   2214  O   ASN   140      51.043  26.437  31.461  1.00  0.00           O  
ATOM   2215  N   LEU   141      48.884  26.038  31.946  1.00  0.00           N  
ATOM   2216  H   LEU   141      48.104  25.399  31.828  1.00  0.00           H  
ATOM   2217  CA  LEU   141      48.653  27.285  32.689  1.00  0.00           C  
ATOM   2218  HA  LEU   141      48.969  28.129  32.075  1.00  0.00           H  
ATOM   2219  CB  LEU   141      47.148  27.423  33.001  1.00  0.00           C  
ATOM   2220  HB2 LEU   141      46.801  26.483  33.430  1.00  0.00           H  
ATOM   2221  HB3 LEU   141      47.013  28.196  33.759  1.00  0.00           H  
ATOM   2222  CG  LEU   141      46.269  27.779  31.786  1.00  0.00           C  
ATOM   2223  HG  LEU   141      46.581  27.204  30.915  1.00  0.00           H  
ATOM   2224  CD1 LEU   141      44.802  27.459  32.082  1.00  0.00           C  
ATOM   2225 HD11 LEU   141      44.462  28.023  32.951  1.00  0.00           H  
ATOM   2226 HD12 LEU   141      44.186  27.723  31.223  1.00  0.00           H  
ATOM   2227 HD13 LEU   141      44.691  26.393  32.273  1.00  0.00           H  
ATOM   2228  CD2 LEU   141      46.362  29.267  31.447  1.00  0.00           C  
ATOM   2229 HD21 LEU   141      47.392  29.537  31.225  1.00  0.00           H  
ATOM   2230 HD22 LEU   141      45.750  29.487  30.573  1.00  0.00           H  
ATOM   2231 HD23 LEU   141      46.010  29.866  32.286  1.00  0.00           H  
ATOM   2232  C   LEU   141      49.478  27.343  33.987  1.00  0.00           C  
ATOM   2233  O   LEU   141      50.042  28.390  34.311  1.00  0.00           O  
ATOM   2234  N   ALA   142      49.575  26.225  34.714  1.00  0.00           N  
ATOM   2235  H   ALA   142      49.056  25.408  34.408  1.00  0.00           H  
ATOM   2236  CA  ALA   142      50.304  26.142  35.980  1.00  0.00           C  
ATOM   2237  HA  ALA   142      49.927  26.917  36.649  1.00  0.00           H  
ATOM   2238  CB  ALA   142      50.019  24.774  36.613  1.00  0.00           C  
ATOM   2239  HB1 ALA   142      50.397  23.977  35.971  1.00  0.00           H  
ATOM   2240  HB2 ALA   142      50.513  24.713  37.584  1.00  0.00           H  
ATOM   2241  HB3 ALA   142      48.946  24.643  36.753  1.00  0.00           H  
ATOM   2242  C   ALA   142      51.818  26.378  35.822  1.00  0.00           C  
ATOM   2243  O   ALA   142      52.423  27.046  36.661  1.00  0.00           O  
ATOM   2244  N   LYS   143      52.432  25.873  34.743  1.00  0.00           N  
ATOM   2245  H   LYS   143      51.869  25.331  34.096  1.00  0.00           H  
ATOM   2246  CA  LYS   143      53.867  26.041  34.441  1.00  0.00           C  
ATOM   2247  HA  LYS   143      54.421  25.998  35.381  1.00  0.00           H  
ATOM   2248  CB  LYS   143      54.361  24.877  33.559  1.00  0.00           C  
ATOM   2249  HB2 LYS   143      53.745  24.799  32.661  1.00  0.00           H  
ATOM   2250  HB3 LYS   143      55.392  25.076  33.262  1.00  0.00           H  
ATOM   2251  CG  LYS   143      54.338  23.553  34.333  1.00  0.00           C  
ATOM   2252  HG2 LYS   143      54.861  23.693  35.281  1.00  0.00           H  
ATOM   2253  HG3 LYS   143      53.307  23.267  34.544  1.00  0.00           H  
ATOM   2254  CD  LYS   143      55.026  22.425  33.557  1.00  0.00           C  
ATOM   2255  HD2 LYS   143      54.477  22.208  32.639  1.00  0.00           H  
ATOM   2256  HD3 LYS   143      56.049  22.722  33.316  1.00  0.00           H  
ATOM   2257  CE  LYS   143      55.047  21.198  34.468  1.00  0.00           C  
ATOM   2258  HE2 LYS   143      55.478  21.492  35.430  1.00  0.00           H  
ATOM   2259  HE3 LYS   143      54.021  20.866  34.644  1.00  0.00           H  
ATOM   2260  NZ  LYS   143      55.845  20.084  33.913  1.00  0.00           N  
ATOM   2261  HZ1 LYS   143      56.788  20.375  33.700  1.00  0.00           H  
ATOM   2262  HZ2 LYS   143      55.900  19.354  34.616  1.00  0.00           H  
ATOM   2263  HZ3 LYS   143      55.391  19.675  33.096  1.00  0.00           H  
ATOM   2264  C   LYS   143      54.194  27.422  33.850  1.00  0.00           C  
ATOM   2265  O   LYS   143      54.745  27.525  32.757  1.00  0.00           O  
ATOM   2266  N   SER   144      53.857  28.492  34.573  1.00  0.00           N  
ATOM   2267  H   SER   144      53.419  28.334  35.475  1.00  0.00           H  
ATOM   2268  CA  SER   144      54.052  29.880  34.131  1.00  0.00           C  
ATOM   2269  HA  SER   144      54.856  29.895  33.394  1.00  0.00           H  
ATOM   2270  CB  SER   144      52.785  30.386  33.426  1.00  0.00           C  
ATOM   2271  HB2 SER   144      53.002  31.346  32.957  1.00  0.00           H  
ATOM   2272  HB3 SER   144      52.495  29.681  32.645  1.00  0.00           H  
ATOM   2273  OG  SER   144      51.715  30.557  34.334  1.00  0.00           O  
ATOM   2274  HG  SER   144      51.192  29.731  34.364  1.00  0.00           H  
ATOM   2275  C   SER   144      54.472  30.823  35.269  1.00  0.00           C  
ATOM   2276  O   SER   144      54.167  30.593  36.441  1.00  0.00           O  
ATOM   2277  N   ARG   145      55.157  31.925  34.915  1.00  0.00           N  
ATOM   2278  H   ARG   145      55.389  32.023  33.936  1.00  0.00           H  
ATOM   2279  CA  ARG   145      55.691  32.953  35.841  1.00  0.00           C  
ATOM   2280  HA  ARG   145      56.485  32.504  36.443  1.00  0.00           H  
ATOM   2281  CB  ARG   145      56.294  34.083  34.981  1.00  0.00           C  
ATOM   2282  HB2 ARG   145      56.998  33.636  34.275  1.00  0.00           H  
ATOM   2283  HB3 ARG   145      55.495  34.552  34.403  1.00  0.00           H  
ATOM   2284  CG  ARG   145      57.042  35.179  35.762  1.00  0.00           C  
ATOM   2285  HG2 ARG   145      56.347  35.695  36.424  1.00  0.00           H  
ATOM   2286  HG3 ARG   145      57.835  34.728  36.359  1.00  0.00           H  
ATOM   2287  CD  ARG   145      57.653  36.189  34.775  1.00  0.00           C  
ATOM   2288  HD2 ARG   145      58.385  35.669  34.153  1.00  0.00           H  
ATOM   2289  HD3 ARG   145      56.870  36.563  34.113  1.00  0.00           H  
ATOM   2290  NE  ARG   145      58.324  37.324  35.446  1.00  0.00           N  
ATOM   2291  HE  ARG   145      59.309  37.234  35.636  1.00  0.00           H  
ATOM   2292  CZ  ARG   145      57.794  38.506  35.713  1.00  0.00           C  
ATOM   2293  NH1 ARG   145      56.542  38.782  35.529  1.00  0.00           N  
ATOM   2294 HH11 ARG   145      55.902  38.069  35.216  1.00  0.00           H  
ATOM   2295 HH12 ARG   145      56.165  39.631  35.943  1.00  0.00           H  
ATOM   2296  NH2 ARG   145      58.513  39.478  36.181  1.00  0.00           N  
ATOM   2297 HH21 ARG   145      59.504  39.360  36.378  1.00  0.00           H  
ATOM   2298 HH22 ARG   145      58.083  40.397  36.236  1.00  0.00           H  
ATOM   2299  C   ARG   145      54.639  33.479  36.832  1.00  0.00           C  
ATOM   2300  O   ARG   145      54.949  33.702  37.999  1.00  0.00           O  
ATOM   2301  N   TRP   146      53.387  33.574  36.380  1.00  0.00           N  
ATOM   2302  H   TRP   146      53.243  33.329  35.414  1.00  0.00           H  
ATOM   2303  CA  TRP   146      52.192  33.930  37.154  1.00  0.00           C  
ATOM   2304  HA  TRP   146      52.237  34.985  37.428  1.00  0.00           H  
ATOM   2305  CB  TRP   146      50.997  33.706  36.215  1.00  0.00           C  
ATOM   2306  HB2 TRP   146      51.086  34.396  35.375  1.00  0.00           H  
ATOM   2307  HB3 TRP   146      51.071  32.698  35.808  1.00  0.00           H  
ATOM   2308  CG  TRP   146      49.614  33.851  36.771  1.00  0.00           C  
ATOM   2309  CD1 TRP   146      49.148  34.901  37.483  1.00  0.00           C  
ATOM   2310  HD1 TRP   146      49.729  35.769  37.772  1.00  0.00           H  
ATOM   2311  NE1 TRP   146      47.800  34.733  37.729  1.00  0.00           N  
ATOM   2312  HE1 TRP   146      47.229  35.471  38.145  1.00  0.00           H  
ATOM   2313  CE2 TRP   146      47.323  33.557  37.190  1.00  0.00           C  
ATOM   2314  CZ2 TRP   146      46.050  32.970  37.138  1.00  0.00           C  
ATOM   2315  HZ2 TRP   146      45.204  33.462  37.594  1.00  0.00           H  
ATOM   2316  CH2 TRP   146      45.891  31.748  36.461  1.00  0.00           C  
ATOM   2317  HH2 TRP   146      44.917  31.287  36.388  1.00  0.00           H  
ATOM   2318  CZ3 TRP   146      47.000  31.130  35.857  1.00  0.00           C  
ATOM   2319  HZ3 TRP   146      46.869  30.200  35.321  1.00  0.00           H  
ATOM   2320  CE3 TRP   146      48.273  31.729  35.915  1.00  0.00           C  
ATOM   2321  HE3 TRP   146      49.112  31.252  35.428  1.00  0.00           H  
ATOM   2322  CD2 TRP   146      48.468  32.962  36.577  1.00  0.00           C  
ATOM   2323  C   TRP   146      52.030  33.120  38.453  1.00  0.00           C  
ATOM   2324  O   TRP   146      51.715  33.692  39.501  1.00  0.00           O  
ATOM   2325  N   TYR   147      52.310  31.811  38.431  1.00  0.00           N  
ATOM   2326  H   TYR   147      52.633  31.387  37.566  1.00  0.00           H  
ATOM   2327  CA  TYR   147      52.179  30.957  39.617  1.00  0.00           C  
ATOM   2328  HA  TYR   147      51.173  31.090  40.020  1.00  0.00           H  
ATOM   2329  CB  TYR   147      52.332  29.481  39.218  1.00  0.00           C  
ATOM   2330  HB2 TYR   147      51.734  29.292  38.325  1.00  0.00           H  
ATOM   2331  HB3 TYR   147      53.372  29.276  38.961  1.00  0.00           H  
ATOM   2332  CG  TYR   147      51.883  28.524  40.310  1.00  0.00           C  
ATOM   2333  CD1 TYR   147      50.573  28.006  40.289  1.00  0.00           C  
ATOM   2334  HD1 TYR   147      49.918  28.245  39.464  1.00  0.00           H  
ATOM   2335  CE1 TYR   147      50.118  27.183  41.337  1.00  0.00           C  
ATOM   2336  HE1 TYR   147      49.109  26.801  41.325  1.00  0.00           H  
ATOM   2337  CZ  TYR   147      50.983  26.871  42.408  1.00  0.00           C  
ATOM   2338  OH  TYR   147      50.548  26.081  43.425  1.00  0.00           O  
ATOM   2339  HH  TYR   147      49.850  25.491  43.128  1.00  0.00           H  
ATOM   2340  CE2 TYR   147      52.303  27.369  42.421  1.00  0.00           C  
ATOM   2341  HE2 TYR   147      52.968  27.115  43.234  1.00  0.00           H  
ATOM   2342  CD2 TYR   147      52.752  28.191  41.369  1.00  0.00           C  
ATOM   2343  HD2 TYR   147      53.762  28.578  41.384  1.00  0.00           H  
ATOM   2344  C   TYR   147      53.170  31.349  40.727  1.00  0.00           C  
ATOM   2345  O   TYR   147      52.815  31.346  41.902  1.00  0.00           O  
ATOM   2346  N   ASN   148      54.390  31.774  40.373  1.00  0.00           N  
ATOM   2347  H   ASN   148      54.609  31.829  39.386  1.00  0.00           H  
ATOM   2348  CA  ASN   148      55.391  32.261  41.334  1.00  0.00           C  
ATOM   2349  HA  ASN   148      55.417  31.564  42.174  1.00  0.00           H  
ATOM   2350  CB  ASN   148      56.774  32.242  40.649  1.00  0.00           C  
ATOM   2351  HB2 ASN   148      56.872  31.329  40.061  1.00  0.00           H  
ATOM   2352  HB3 ASN   148      56.860  33.087  39.966  1.00  0.00           H  
ATOM   2353  CG  ASN   148      57.932  32.259  41.638  1.00  0.00           C  
ATOM   2354  OD1 ASN   148      58.382  31.230  42.124  1.00  0.00           O  
ATOM   2355  ND2 ASN   148      58.477  33.407  41.962  1.00  0.00           N  
ATOM   2356 HD21 ASN   148      59.205  33.386  42.660  1.00  0.00           H  
ATOM   2357 HD22 ASN   148      58.033  34.266  41.690  1.00  0.00           H  
ATOM   2358  C   ASN   148      55.047  33.652  41.922  1.00  0.00           C  
ATOM   2359  O   ASN   148      55.751  34.135  42.808  1.00  0.00           O  
ATOM   2360  N   GLN   149      53.993  34.316  41.431  1.00  0.00           N  
ATOM   2361  H   GLN   149      53.467  33.879  40.684  1.00  0.00           H  
ATOM   2362  CA  GLN   149      53.585  35.664  41.848  1.00  0.00           C  
ATOM   2363  HA  GLN   149      54.329  36.080  42.529  1.00  0.00           H  
ATOM   2364  CB  GLN   149      53.529  36.576  40.616  1.00  0.00           C  
ATOM   2365  HB2 GLN   149      52.811  36.183  39.895  1.00  0.00           H  
ATOM   2366  HB3 GLN   149      53.196  37.567  40.927  1.00  0.00           H  
ATOM   2367  CG  GLN   149      54.905  36.704  39.948  1.00  0.00           C  
ATOM   2368  HG2 GLN   149      55.633  37.047  40.684  1.00  0.00           H  
ATOM   2369  HG3 GLN   149      55.233  35.739  39.566  1.00  0.00           H  
ATOM   2370  CD  GLN   149      54.864  37.689  38.795  1.00  0.00           C  
ATOM   2371  OE1 GLN   149      54.697  37.328  37.638  1.00  0.00           O  
ATOM   2372  NE2 GLN   149      55.004  38.962  39.080  1.00  0.00           N  
ATOM   2373 HE21 GLN   149      54.983  39.628  38.308  1.00  0.00           H  
ATOM   2374 HE22 GLN   149      55.051  39.277  40.033  1.00  0.00           H  
ATOM   2375  C   GLN   149      52.250  35.681  42.604  1.00  0.00           C  
ATOM   2376  O   GLN   149      52.114  36.428  43.573  1.00  0.00           O  
ATOM   2377  N   THR   150      51.280  34.851  42.204  1.00  0.00           N  
ATOM   2378  H   THR   150      51.437  34.322  41.350  1.00  0.00           H  
ATOM   2379  CA  THR   150      49.960  34.732  42.854  1.00  0.00           C  
ATOM   2380  HA  THR   150      50.059  35.041  43.894  1.00  0.00           H  
ATOM   2381  CB  THR   150      48.923  35.685  42.217  1.00  0.00           C  
ATOM   2382  HB  THR   150      47.949  35.463  42.651  1.00  0.00           H  
ATOM   2383  CG2 THR   150      49.208  37.161  42.488  1.00  0.00           C  
ATOM   2384 HG21 THR   150      50.101  37.481  41.950  1.00  0.00           H  
ATOM   2385 HG22 THR   150      48.361  37.761  42.158  1.00  0.00           H  
ATOM   2386 HG23 THR   150      49.354  37.322  43.556  1.00  0.00           H  
ATOM   2387  OG1 THR   150      48.841  35.542  40.815  1.00  0.00           O  
ATOM   2388  HG1 THR   150      48.703  34.607  40.620  1.00  0.00           H  
ATOM   2389  C   THR   150      49.472  33.267  42.879  1.00  0.00           C  
ATOM   2390  O   THR   150      48.498  32.933  42.198  1.00  0.00           O  
ATOM   2391  N   PRO   151      50.120  32.368  43.654  1.00  0.00           N  
ATOM   2392  CD  PRO   151      51.219  32.649  44.570  1.00  0.00           C  
ATOM   2393  HD2 PRO   151      51.014  33.515  45.199  1.00  0.00           H  
ATOM   2394  HD3 PRO   151      52.136  32.809  44.001  1.00  0.00           H  
ATOM   2395  CG  PRO   151      51.366  31.399  45.436  1.00  0.00           C  
ATOM   2396  HG2 PRO   151      50.677  31.452  46.280  1.00  0.00           H  
ATOM   2397  HG3 PRO   151      52.391  31.269  45.786  1.00  0.00           H  
ATOM   2398  CB  PRO   151      50.942  30.275  44.492  1.00  0.00           C  
ATOM   2399  HB2 PRO   151      50.557  29.414  45.041  1.00  0.00           H  
ATOM   2400  HB3 PRO   151      51.796  29.971  43.887  1.00  0.00           H  
ATOM   2401  CA  PRO   151      49.878  30.920  43.592  1.00  0.00           C  
ATOM   2402  HA  PRO   151      50.045  30.575  42.570  1.00  0.00           H  
ATOM   2403  C   PRO   151      48.459  30.496  44.001  1.00  0.00           C  
ATOM   2404  O   PRO   151      47.866  29.658  43.328  1.00  0.00           O  
ATOM   2405  N   ASN   152      47.866  31.089  45.050  1.00  0.00           N  
ATOM   2406  H   ASN   152      48.403  31.738  45.604  1.00  0.00           H  
ATOM   2407  CA  ASN   152      46.485  30.769  45.455  1.00  0.00           C  
ATOM   2408  HA  ASN   152      46.406  29.691  45.609  1.00  0.00           H  
ATOM   2409  CB  ASN   152      46.129  31.480  46.774  1.00  0.00           C  
ATOM   2410  HB2 ASN   152      46.385  32.538  46.705  1.00  0.00           H  
ATOM   2411  HB3 ASN   152      45.054  31.412  46.942  1.00  0.00           H  
ATOM   2412  CG  ASN   152      46.800  30.872  47.992  1.00  0.00           C  
ATOM   2413  OD1 ASN   152      47.036  29.676  48.072  1.00  0.00           O  
ATOM   2414  ND2 ASN   152      47.117  31.675  48.976  1.00  0.00           N  
ATOM   2415 HD21 ASN   152      47.535  31.269  49.793  1.00  0.00           H  
ATOM   2416 HD22 ASN   152      46.828  32.651  48.946  1.00  0.00           H  
ATOM   2417  C   ASN   152      45.464  31.126  44.364  1.00  0.00           C  
ATOM   2418  O   ASN   152      44.588  30.321  44.052  1.00  0.00           O  
ATOM   2419  N   ARG   153      45.613  32.299  43.737  1.00  0.00           N  
ATOM   2420  H   ARG   153      46.369  32.897  44.034  1.00  0.00           H  
ATOM   2421  CA  ARG   153      44.788  32.738  42.603  1.00  0.00           C  
ATOM   2422  HA  ARG   153      43.732  32.733  42.891  1.00  0.00           H  
ATOM   2423  CB  ARG   153      45.184  34.169  42.237  1.00  0.00           C  
ATOM   2424  HB2 ARG   153      45.034  34.796  43.119  1.00  0.00           H  
ATOM   2425  HB3 ARG   153      46.238  34.195  41.968  1.00  0.00           H  
ATOM   2426  CG  ARG   153      44.375  34.751  41.071  1.00  0.00           C  
ATOM   2427  HG2 ARG   153      44.589  34.216  40.145  1.00  0.00           H  
ATOM   2428  HG3 ARG   153      43.312  34.685  41.289  1.00  0.00           H  
ATOM   2429  CD  ARG   153      44.795  36.211  40.926  1.00  0.00           C  
ATOM   2430  HD2 ARG   153      44.742  36.683  41.910  1.00  0.00           H  
ATOM   2431  HD3 ARG   153      45.828  36.253  40.578  1.00  0.00           H  
ATOM   2432  NE  ARG   153      43.931  36.962  40.008  1.00  0.00           N  
ATOM   2433  HE  ARG   153      43.241  36.474  39.448  1.00  0.00           H  
ATOM   2434  CZ  ARG   153      43.879  38.276  39.956  1.00  0.00           C  
ATOM   2435  NH1 ARG   153      44.670  39.035  40.655  1.00  0.00           N  
ATOM   2436 HH11 ARG   153      45.310  38.642  41.305  1.00  0.00           H  
ATOM   2437 HH12 ARG   153      44.409  40.025  40.767  1.00  0.00           H  
ATOM   2438  NH2 ARG   153      42.999  38.865  39.221  1.00  0.00           N  
ATOM   2439 HH21 ARG   153      42.361  38.313  38.664  1.00  0.00           H  
ATOM   2440 HH22 ARG   153      42.871  39.866  39.390  1.00  0.00           H  
ATOM   2441  C   ARG   153      44.929  31.793  41.415  1.00  0.00           C  
ATOM   2442  O   ARG   153      43.922  31.339  40.886  1.00  0.00           O  
ATOM   2443  N   ALA   154      46.158  31.425  41.049  1.00  0.00           N  
ATOM   2444  H   ALA   154      46.954  31.843  41.514  1.00  0.00           H  
ATOM   2445  CA  ALA   154      46.397  30.446  39.993  1.00  0.00           C  
ATOM   2446  HA  ALA   154      45.927  30.806  39.077  1.00  0.00           H  
ATOM   2447  CB  ALA   154      47.905  30.351  39.741  1.00  0.00           C  
ATOM   2448  HB1 ALA   154      48.417  29.987  40.632  1.00  0.00           H  
ATOM   2449  HB2 ALA   154      48.089  29.672  38.908  1.00  0.00           H  
ATOM   2450  HB3 ALA   154      48.298  31.334  39.477  1.00  0.00           H  
ATOM   2451  C   ALA   154      45.753  29.083  40.326  1.00  0.00           C  
ATOM   2452  O   ALA   154      45.033  28.535  39.496  1.00  0.00           O  
ATOM   2453  N   LYS   155      45.909  28.574  41.559  1.00  0.00           N  
ATOM   2454  H   LYS   155      46.524  29.073  42.198  1.00  0.00           H  
ATOM   2455  CA  LYS   155      45.265  27.334  42.038  1.00  0.00           C  
ATOM   2456  HA  LYS   155      45.598  26.510  41.406  1.00  0.00           H  
ATOM   2457  CB  LYS   155      45.711  27.061  43.489  1.00  0.00           C  
ATOM   2458  HB2 LYS   155      46.801  27.113  43.541  1.00  0.00           H  
ATOM   2459  HB3 LYS   155      45.304  27.832  44.143  1.00  0.00           H  
ATOM   2460  CG  LYS   155      45.270  25.681  44.008  1.00  0.00           C  
ATOM   2461  HG2 LYS   155      44.192  25.568  43.892  1.00  0.00           H  
ATOM   2462  HG3 LYS   155      45.769  24.907  43.422  1.00  0.00           H  
ATOM   2463  CD  LYS   155      45.619  25.503  45.493  1.00  0.00           C  
ATOM   2464  HD2 LYS   155      46.685  25.683  45.645  1.00  0.00           H  
ATOM   2465  HD3 LYS   155      45.048  26.222  46.085  1.00  0.00           H  
ATOM   2466  CE  LYS   155      45.278  24.078  45.946  1.00  0.00           C  
ATOM   2467  HE2 LYS   155      44.232  23.861  45.711  1.00  0.00           H  
ATOM   2468  HE3 LYS   155      45.904  23.373  45.392  1.00  0.00           H  
ATOM   2469  NZ  LYS   155      45.505  23.892  47.396  1.00  0.00           N  
ATOM   2470  HZ1 LYS   155      44.795  24.357  47.951  1.00  0.00           H  
ATOM   2471  HZ2 LYS   155      45.475  22.900  47.623  1.00  0.00           H  
ATOM   2472  HZ3 LYS   155      46.428  24.213  47.676  1.00  0.00           H  
ATOM   2473  C   LYS   155      43.734  27.388  41.918  1.00  0.00           C  
ATOM   2474  O   LYS   155      43.135  26.414  41.452  1.00  0.00           O  
ATOM   2475  N   ARG   156      43.112  28.515  42.297  1.00  0.00           N  
ATOM   2476  H   ARG   156      43.683  29.253  42.697  1.00  0.00           H  
ATOM   2477  CA  ARG   156      41.663  28.748  42.164  1.00  0.00           C  
ATOM   2478  HA  ARG   156      41.140  27.890  42.586  1.00  0.00           H  
ATOM   2479  CB  ARG   156      41.222  30.017  42.925  1.00  0.00           C  
ATOM   2480  HB2 ARG   156      41.860  30.862  42.661  1.00  0.00           H  
ATOM   2481  HB3 ARG   156      40.211  30.246  42.600  1.00  0.00           H  
ATOM   2482  CG  ARG   156      41.182  29.852  44.453  1.00  0.00           C  
ATOM   2483  HG2 ARG   156      40.696  28.904  44.683  1.00  0.00           H  
ATOM   2484  HG3 ARG   156      42.192  29.818  44.859  1.00  0.00           H  
ATOM   2485  CD  ARG   156      40.376  30.966  45.147  1.00  0.00           C  
ATOM   2486  HD2 ARG   156      39.433  31.106  44.615  1.00  0.00           H  
ATOM   2487  HD3 ARG   156      40.122  30.618  46.147  1.00  0.00           H  
ATOM   2488  NE  ARG   156      41.093  32.258  45.223  1.00  0.00           N  
ATOM   2489  HE  ARG   156      41.214  32.790  44.362  1.00  0.00           H  
ATOM   2490  CZ  ARG   156      41.477  32.903  46.311  1.00  0.00           C  
ATOM   2491  NH1 ARG   156      41.279  32.459  47.519  1.00  0.00           N  
ATOM   2492 HH11 ARG   156      40.783  31.601  47.646  1.00  0.00           H  
ATOM   2493 HH12 ARG   156      41.394  33.095  48.304  1.00  0.00           H  
ATOM   2494  NH2 ARG   156      42.078  34.040  46.180  1.00  0.00           N  
ATOM   2495 HH21 ARG   156      42.100  34.430  45.237  1.00  0.00           H  
ATOM   2496 HH22 ARG   156      42.456  34.558  46.962  1.00  0.00           H  
ATOM   2497  C   ARG   156      41.220  28.813  40.700  1.00  0.00           C  
ATOM   2498  O   ARG   156      40.427  27.978  40.272  1.00  0.00           O  
ATOM   2499  N   VAL   157      41.773  29.744  39.920  1.00  0.00           N  
ATOM   2500  H   VAL   157      42.440  30.377  40.352  1.00  0.00           H  
ATOM   2501  CA  VAL   157      41.420  29.980  38.508  1.00  0.00           C  
ATOM   2502  HA  VAL   157      40.360  30.232  38.453  1.00  0.00           H  
ATOM   2503  CB  VAL   157      42.222  31.181  37.953  1.00  0.00           C  
ATOM   2504  HB  VAL   157      43.281  31.016  38.154  1.00  0.00           H  
ATOM   2505  CG1 VAL   157      42.052  31.384  36.444  1.00  0.00           C  
ATOM   2506 HG11 VAL   157      41.000  31.528  36.205  1.00  0.00           H  
ATOM   2507 HG12 VAL   157      42.606  32.266  36.123  1.00  0.00           H  
ATOM   2508 HG13 VAL   157      42.439  30.526  35.896  1.00  0.00           H  
ATOM   2509  CG2 VAL   157      41.795  32.497  38.618  1.00  0.00           C  
ATOM   2510 HG21 VAL   157      41.920  32.442  39.698  1.00  0.00           H  
ATOM   2511 HG22 VAL   157      42.407  33.320  38.250  1.00  0.00           H  
ATOM   2512 HG23 VAL   157      40.749  32.709  38.401  1.00  0.00           H  
ATOM   2513  C   VAL   157      41.620  28.722  37.654  1.00  0.00           C  
ATOM   2514  O   VAL   157      40.730  28.350  36.891  1.00  0.00           O  
ATOM   2515  N   ILE   158      42.743  28.011  37.815  1.00  0.00           N  
ATOM   2516  H   ILE   158      43.448  28.354  38.463  1.00  0.00           H  
ATOM   2517  CA  ILE   158      43.023  26.763  37.086  1.00  0.00           C  
ATOM   2518  HA  ILE   158      42.823  26.935  36.029  1.00  0.00           H  
ATOM   2519  CB  ILE   158      44.519  26.381  37.213  1.00  0.00           C  
ATOM   2520  HB  ILE   158      44.773  26.320  38.272  1.00  0.00           H  
ATOM   2521  CG2 ILE   158      44.799  25.004  36.587  1.00  0.00           C  
ATOM   2522 HG21 ILE   158      44.488  25.011  35.543  1.00  0.00           H  
ATOM   2523 HG22 ILE   158      45.859  24.758  36.643  1.00  0.00           H  
ATOM   2524 HG23 ILE   158      44.258  24.222  37.119  1.00  0.00           H  
ATOM   2525  CG1 ILE   158      45.408  27.453  36.530  1.00  0.00           C  
ATOM   2526 HG12 ILE   158      45.267  27.405  35.450  1.00  0.00           H  
ATOM   2527 HG13 ILE   158      45.104  28.448  36.854  1.00  0.00           H  
ATOM   2528  CD1 ILE   158      46.902  27.315  36.849  1.00  0.00           C  
ATOM   2529 HD11 ILE   158      47.301  26.409  36.400  1.00  0.00           H  
ATOM   2530 HD12 ILE   158      47.443  28.167  36.440  1.00  0.00           H  
ATOM   2531 HD13 ILE   158      47.054  27.286  37.929  1.00  0.00           H  
ATOM   2532  C   ILE   158      42.077  25.630  37.525  1.00  0.00           C  
ATOM   2533  O   ILE   158      41.645  24.838  36.688  1.00  0.00           O  
ATOM   2534  N   THR   159      41.683  25.564  38.803  1.00  0.00           N  
ATOM   2535  H   THR   159      42.033  26.248  39.463  1.00  0.00           H  
ATOM   2536  CA  THR   159      40.653  24.607  39.250  1.00  0.00           C  
ATOM   2537  HA  THR   159      40.931  23.621  38.884  1.00  0.00           H  
ATOM   2538  CB  THR   159      40.588  24.509  40.780  1.00  0.00           C  
ATOM   2539  HB  THR   159      40.513  25.504  41.218  1.00  0.00           H  
ATOM   2540  CG2 THR   159      39.429  23.656  41.297  1.00  0.00           C  
ATOM   2541 HG21 THR   159      39.376  22.713  40.756  1.00  0.00           H  
ATOM   2542 HG22 THR   159      39.562  23.459  42.362  1.00  0.00           H  
ATOM   2543 HG23 THR   159      38.488  24.190  41.163  1.00  0.00           H  
ATOM   2544  OG1 THR   159      41.785  23.895  41.210  1.00  0.00           O  
ATOM   2545  HG1 THR   159      42.417  24.627  41.312  1.00  0.00           H  
ATOM   2546  C   THR   159      39.286  24.911  38.637  1.00  0.00           C  
ATOM   2547  O   THR   159      38.634  23.989  38.157  1.00  0.00           O  
ATOM   2548  N   THR   160      38.885  26.181  38.540  1.00  0.00           N  
ATOM   2549  H   THR   160      39.426  26.909  38.999  1.00  0.00           H  
ATOM   2550  CA  THR   160      37.665  26.568  37.814  1.00  0.00           C  
ATOM   2551  HA  THR   160      36.847  25.944  38.177  1.00  0.00           H  
ATOM   2552  CB  THR   160      37.296  28.024  38.134  1.00  0.00           C  
ATOM   2553  HB  THR   160      38.175  28.660  38.018  1.00  0.00           H  
ATOM   2554  CG2 THR   160      36.167  28.578  37.275  1.00  0.00           C  
ATOM   2555 HG21 THR   160      35.320  27.894  37.307  1.00  0.00           H  
ATOM   2556 HG22 THR   160      35.864  29.556  37.650  1.00  0.00           H  
ATOM   2557 HG23 THR   160      36.496  28.690  36.242  1.00  0.00           H  
ATOM   2558  OG1 THR   160      36.835  28.098  39.465  1.00  0.00           O  
ATOM   2559  HG1 THR   160      35.985  27.625  39.501  1.00  0.00           H  
ATOM   2560  C   THR   160      37.763  26.296  36.303  1.00  0.00           C  
ATOM   2561  O   THR   160      36.767  25.887  35.711  1.00  0.00           O  
ATOM   2562  N   PHE   161      38.936  26.410  35.662  1.00  0.00           N  
ATOM   2563  H   PHE   161      39.720  26.834  36.146  1.00  0.00           H  
ATOM   2564  CA  PHE   161      39.125  25.921  34.282  1.00  0.00           C  
ATOM   2565  HA  PHE   161      38.331  26.334  33.664  1.00  0.00           H  
ATOM   2566  CB  PHE   161      40.470  26.391  33.701  1.00  0.00           C  
ATOM   2567  HB2 PHE   161      41.248  26.285  34.456  1.00  0.00           H  
ATOM   2568  HB3 PHE   161      40.740  25.727  32.878  1.00  0.00           H  
ATOM   2569  CG  PHE   161      40.483  27.801  33.136  1.00  0.00           C  
ATOM   2570  CD1 PHE   161      39.635  28.133  32.060  1.00  0.00           C  
ATOM   2571  HD1 PHE   161      38.948  27.399  31.665  1.00  0.00           H  
ATOM   2572  CE1 PHE   161      39.690  29.414  31.481  1.00  0.00           C  
ATOM   2573  HE1 PHE   161      39.032  29.671  30.663  1.00  0.00           H  
ATOM   2574  CZ  PHE   161      40.608  30.362  31.963  1.00  0.00           C  
ATOM   2575  HZ  PHE   161      40.663  31.341  31.512  1.00  0.00           H  
ATOM   2576  CE2 PHE   161      41.457  30.036  33.034  1.00  0.00           C  
ATOM   2577  HE2 PHE   161      42.160  30.771  33.402  1.00  0.00           H  
ATOM   2578  CD2 PHE   161      41.393  28.760  33.622  1.00  0.00           C  
ATOM   2579  HD2 PHE   161      42.054  28.514  34.438  1.00  0.00           H  
ATOM   2580  C   PHE   161      39.004  24.390  34.160  1.00  0.00           C  
ATOM   2581  O   PHE   161      38.469  23.903  33.163  1.00  0.00           O  
ATOM   2582  N   ARG   162      39.450  23.622  35.161  1.00  0.00           N  
ATOM   2583  H   ARG   162      39.940  24.086  35.921  1.00  0.00           H  
ATOM   2584  CA  ARG   162      39.287  22.158  35.224  1.00  0.00           C  
ATOM   2585  HA  ARG   162      39.613  21.726  34.277  1.00  0.00           H  
ATOM   2586  CB  ARG   162      40.212  21.612  36.330  1.00  0.00           C  
ATOM   2587  HB2 ARG   162      41.244  21.775  36.012  1.00  0.00           H  
ATOM   2588  HB3 ARG   162      40.054  22.184  37.240  1.00  0.00           H  
ATOM   2589  CG  ARG   162      40.030  20.124  36.670  1.00  0.00           C  
ATOM   2590  HG2 ARG   162      39.060  19.969  37.144  1.00  0.00           H  
ATOM   2591  HG3 ARG   162      40.069  19.537  35.751  1.00  0.00           H  
ATOM   2592  CD  ARG   162      41.135  19.623  37.617  1.00  0.00           C  
ATOM   2593  HD2 ARG   162      40.963  18.567  37.825  1.00  0.00           H  
ATOM   2594  HD3 ARG   162      42.089  19.687  37.089  1.00  0.00           H  
ATOM   2595  NE  ARG   162      41.234  20.404  38.876  1.00  0.00           N  
ATOM   2596  HE  ARG   162      41.650  21.315  38.804  1.00  0.00           H  
ATOM   2597  CZ  ARG   162      40.959  19.997  40.106  1.00  0.00           C  
ATOM   2598  NH1 ARG   162      40.403  18.848  40.358  1.00  0.00           N  
ATOM   2599 HH11 ARG   162      40.065  18.277  39.584  1.00  0.00           H  
ATOM   2600 HH12 ARG   162      40.118  18.589  41.292  1.00  0.00           H  
ATOM   2601  NH2 ARG   162      41.250  20.755  41.126  1.00  0.00           N  
ATOM   2602 HH21 ARG   162      41.581  21.703  41.020  1.00  0.00           H  
ATOM   2603 HH22 ARG   162      41.164  20.372  42.064  1.00  0.00           H  
ATOM   2604  C   ARG   162      37.815  21.755  35.378  1.00  0.00           C  
ATOM   2605  O   ARG   162      37.282  21.056  34.516  1.00  0.00           O  
ATOM   2606  N   THR   163      37.136  22.213  36.430  1.00  0.00           N  
ATOM   2607  H   THR   163      37.608  22.828  37.088  1.00  0.00           H  
ATOM   2608  CA  THR   163      35.751  21.806  36.735  1.00  0.00           C  
ATOM   2609  HA  THR   163      35.652  20.738  36.545  1.00  0.00           H  
ATOM   2610  CB  THR   163      35.401  22.036  38.215  1.00  0.00           C  
ATOM   2611  HB  THR   163      34.391  21.661  38.385  1.00  0.00           H  
ATOM   2612  CG2 THR   163      36.348  21.311  39.173  1.00  0.00           C  
ATOM   2613 HG21 THR   163      37.354  21.724  39.101  1.00  0.00           H  
ATOM   2614 HG22 THR   163      35.988  21.434  40.195  1.00  0.00           H  
ATOM   2615 HG23 THR   163      36.371  20.248  38.935  1.00  0.00           H  
ATOM   2616  OG1 THR   163      35.426  23.407  38.534  1.00  0.00           O  
ATOM   2617  HG1 THR   163      34.723  23.536  39.203  1.00  0.00           H  
ATOM   2618  C   THR   163      34.705  22.507  35.865  1.00  0.00           C  
ATOM   2619  O   THR   163      33.764  21.861  35.409  1.00  0.00           O  
ATOM   2620  N   GLY   164      34.870  23.805  35.590  1.00  0.00           N  
ATOM   2621  H   GLY   164      35.707  24.263  35.933  1.00  0.00           H  
ATOM   2622  CA  GLY   164      33.808  24.677  35.074  1.00  0.00           C  
ATOM   2623  HA2 GLY   164      34.267  25.535  34.586  1.00  0.00           H  
ATOM   2624  HA3 GLY   164      33.204  24.142  34.343  1.00  0.00           H  
ATOM   2625  C   GLY   164      32.873  25.206  36.167  1.00  0.00           C  
ATOM   2626  O   GLY   164      31.723  25.523  35.879  1.00  0.00           O  
ATOM   2627  N   THR   165      33.325  25.256  37.426  1.00  0.00           N  
ATOM   2628  H   THR   165      34.273  24.955  37.609  1.00  0.00           H  
ATOM   2629  CA  THR   165      32.472  25.535  38.597  1.00  0.00           C  
ATOM   2630  HA  THR   165      31.557  26.014  38.247  1.00  0.00           H  
ATOM   2631  CB  THR   165      32.042  24.239  39.310  1.00  0.00           C  
ATOM   2632  HB  THR   165      31.268  24.500  40.031  1.00  0.00           H  
ATOM   2633  CG2 THR   165      31.471  23.161  38.389  1.00  0.00           C  
ATOM   2634 HG21 THR   165      32.241  22.780  37.718  1.00  0.00           H  
ATOM   2635 HG22 THR   165      31.089  22.338  38.994  1.00  0.00           H  
ATOM   2636 HG23 THR   165      30.653  23.576  37.801  1.00  0.00           H  
ATOM   2637  OG1 THR   165      33.124  23.673  40.011  1.00  0.00           O  
ATOM   2638  HG1 THR   165      32.778  23.564  40.934  1.00  0.00           H  
ATOM   2639  C   THR   165      33.113  26.505  39.600  1.00  0.00           C  
ATOM   2640  O   THR   165      34.323  26.758  39.588  1.00  0.00           O  
ATOM   2641  N   TRP   166      32.277  27.075  40.475  1.00  0.00           N  
ATOM   2642  H   TRP   166      31.300  26.831  40.427  1.00  0.00           H  
ATOM   2643  CA  TRP   166      32.660  28.089  41.466  1.00  0.00           C  
ATOM   2644  HA  TRP   166      33.418  28.733  41.020  1.00  0.00           H  
ATOM   2645  CB  TRP   166      31.438  28.964  41.788  1.00  0.00           C  
ATOM   2646  HB2 TRP   166      30.647  28.332  42.196  1.00  0.00           H  
ATOM   2647  HB3 TRP   166      31.713  29.679  42.565  1.00  0.00           H  
ATOM   2648  CG  TRP   166      30.890  29.760  40.642  1.00  0.00           C  
ATOM   2649  CD1 TRP   166      29.679  29.585  40.067  1.00  0.00           C  
ATOM   2650  HD1 TRP   166      28.952  28.833  40.358  1.00  0.00           H  
ATOM   2651  NE1 TRP   166      29.494  30.527  39.074  1.00  0.00           N  
ATOM   2652  HE1 TRP   166      28.641  30.608  38.538  1.00  0.00           H  
ATOM   2653  CE2 TRP   166      30.587  31.357  38.951  1.00  0.00           C  
ATOM   2654  CZ2 TRP   166      30.874  32.444  38.113  1.00  0.00           C  
ATOM   2655  HZ2 TRP   166      30.146  32.772  37.386  1.00  0.00           H  
ATOM   2656  CH2 TRP   166      32.106  33.104  38.248  1.00  0.00           C  
ATOM   2657  HH2 TRP   166      32.343  33.946  37.616  1.00  0.00           H  
ATOM   2658  CZ3 TRP   166      33.033  32.667  39.211  1.00  0.00           C  
ATOM   2659  HZ3 TRP   166      33.983  33.172  39.306  1.00  0.00           H  
ATOM   2660  CE3 TRP   166      32.732  31.577  40.052  1.00  0.00           C  
ATOM   2661  HE3 TRP   166      33.452  31.258  40.792  1.00  0.00           H  
ATOM   2662  CD2 TRP   166      31.502  30.891  39.943  1.00  0.00           C  
ATOM   2663  C   TRP   166      33.277  27.536  42.764  1.00  0.00           C  
ATOM   2664  O   TRP   166      33.671  28.328  43.616  1.00  0.00           O  
ATOM   2665  N   ASP   167      33.391  26.218  42.952  1.00  0.00           N  
ATOM   2666  H   ASP   167      33.000  25.596  42.250  1.00  0.00           H  
ATOM   2667  CA  ASP   167      33.821  25.581  44.215  1.00  0.00           C  
ATOM   2668  HA  ASP   167      33.146  25.922  45.000  1.00  0.00           H  
ATOM   2669  CB  ASP   167      33.656  24.055  44.126  1.00  0.00           C  
ATOM   2670  HB2 ASP   167      34.417  23.656  43.452  1.00  0.00           H  
ATOM   2671  HB3 ASP   167      33.815  23.618  45.113  1.00  0.00           H  
ATOM   2672  CG  ASP   167      32.275  23.654  43.606  1.00  0.00           C  
ATOM   2673  OD1 ASP   167      31.400  23.321  44.435  1.00  0.00           O  
ATOM   2674  OD2 ASP   167      32.093  23.740  42.368  1.00  0.00           O  
ATOM   2675  C   ASP   167      35.246  25.943  44.683  1.00  0.00           C  
ATOM   2676  O   ASP   167      35.587  25.732  45.846  1.00  0.00           O  
ATOM   2677  N   ALA   168      36.066  26.543  43.815  1.00  0.00           N  
ATOM   2678  H   ALA   168      35.739  26.654  42.867  1.00  0.00           H  
ATOM   2679  CA  ALA   168      37.338  27.171  44.183  1.00  0.00           C  
ATOM   2680  HA  ALA   168      37.916  26.467  44.785  1.00  0.00           H  
ATOM   2681  CB  ALA   168      38.100  27.439  42.880  1.00  0.00           C  
ATOM   2682  HB1 ALA   168      37.519  28.088  42.225  1.00  0.00           H  
ATOM   2683  HB2 ALA   168      39.039  27.931  43.114  1.00  0.00           H  
ATOM   2684  HB3 ALA   168      38.304  26.501  42.365  1.00  0.00           H  
ATOM   2685  C   ALA   168      37.184  28.469  45.017  1.00  0.00           C  
ATOM   2686  O   ALA   168      38.138  28.902  45.662  1.00  0.00           O  
ATOM   2687  N   TYR   169      35.997  29.087  45.003  1.00  0.00           N  
ATOM   2688  H   TYR   169      35.278  28.666  44.428  1.00  0.00           H  
ATOM   2689  CA  TYR   169      35.651  30.346  45.682  1.00  0.00           C  
ATOM   2690  HA  TYR   169      36.498  30.688  46.278  1.00  0.00           H  
ATOM   2691  CB  TYR   169      35.340  31.424  44.626  1.00  0.00           C  
ATOM   2692  HB2 TYR   169      34.518  31.078  43.996  1.00  0.00           H  
ATOM   2693  HB3 TYR   169      34.989  32.319  45.143  1.00  0.00           H  
ATOM   2694  CG  TYR   169      36.505  31.813  43.733  1.00  0.00           C  
ATOM   2695  CD1 TYR   169      36.839  31.025  42.614  1.00  0.00           C  
ATOM   2696  HD1 TYR   169      36.254  30.149  42.374  1.00  0.00           H  
ATOM   2697  CE1 TYR   169      37.942  31.371  41.811  1.00  0.00           C  
ATOM   2698  HE1 TYR   169      38.216  30.756  40.966  1.00  0.00           H  
ATOM   2699  CZ  TYR   169      38.703  32.523  42.108  1.00  0.00           C  
ATOM   2700  OH  TYR   169      39.773  32.835  41.333  1.00  0.00           O  
ATOM   2701  HH  TYR   169      40.140  33.726  41.537  1.00  0.00           H  
ATOM   2702  CE2 TYR   169      38.344  33.333  43.205  1.00  0.00           C  
ATOM   2703  HE2 TYR   169      38.908  34.229  43.419  1.00  0.00           H  
ATOM   2704  CD2 TYR   169      37.251  32.975  44.017  1.00  0.00           C  
ATOM   2705  HD2 TYR   169      36.981  33.601  44.854  1.00  0.00           H  
ATOM   2706  C   TYR   169      34.450  30.195  46.635  1.00  0.00           C  
ATOM   2707  O   TYR   169      34.394  30.870  47.664  1.00  0.00           O  
ATOM   2708  N   ALA   170      33.508  29.292  46.328  1.00  0.00           N  
ATOM   2709  H   ALA   170      33.623  28.792  45.455  1.00  0.00           H  
ATOM   2710  CA  ALA   170      32.237  29.065  47.034  1.00  0.00           C  
ATOM   2711  HA  ALA   170      31.794  30.042  47.214  1.00  0.00           H  
ATOM   2712  CB  ALA   170      31.290  28.309  46.090  1.00  0.00           C  
ATOM   2713  HB1 ALA   170      31.650  27.293  45.934  1.00  0.00           H  
ATOM   2714  HB2 ALA   170      30.292  28.264  46.530  1.00  0.00           H  
ATOM   2715  HB3 ALA   170      31.224  28.823  45.130  1.00  0.00           H  
ATOM   2716  C   ALA   170      32.353  28.413  48.434  1.00  0.00           C  
ATOM   2717  O   ALA   170      31.488  27.647  48.851  1.00  0.00           O  
ATOM   2718  N   ALA   171      33.418  28.738  49.167  1.00  0.00           N  
ATOM   2719  H   ALA   171      34.081  29.365  48.735  1.00  0.00           H  
ATOM   2720  CA  ALA   171      33.653  28.351  50.556  1.00  0.00           C  
ATOM   2721  HA  ALA   171      32.707  28.039  51.000  1.00  0.00           H  
ATOM   2722  CB  ALA   171      34.595  27.139  50.562  1.00  0.00           C  
ATOM   2723  HB1 ALA   171      35.557  27.408  50.126  1.00  0.00           H  
ATOM   2724  HB2 ALA   171      34.747  26.798  51.587  1.00  0.00           H  
ATOM   2725  HB3 ALA   171      34.153  26.325  49.985  1.00  0.00           H  
ATOM   2726  C   ALA   171      34.195  29.508  51.426  1.00  0.00           C  
ATOM   2727  O   ALA   171      34.252  29.368  52.645  1.00  0.00           O  
ATOM   2728  N   ASP   172      34.584  30.655  50.850  1.00  0.00           N  
ATOM   2729  H   ASP   172      34.503  30.763  49.846  1.00  0.00           H  
ATOM   2730  CA  ASP   172      35.258  31.730  51.602  1.00  0.00           C  
ATOM   2731  HA  ASP   172      36.117  31.288  52.108  1.00  0.00           H  
ATOM   2732  CB  ASP   172      35.778  32.790  50.613  1.00  0.00           C  
ATOM   2733  HB2 ASP   172      36.202  32.283  49.743  1.00  0.00           H  
ATOM   2734  HB3 ASP   172      34.946  33.406  50.267  1.00  0.00           H  
ATOM   2735  CG  ASP   172      36.880  33.679  51.205  1.00  0.00           C  
ATOM   2736  OD1 ASP   172      37.725  33.170  51.979  1.00  0.00           O  
ATOM   2737  OD2 ASP   172      36.925  34.883  50.871  1.00  0.00           O  
ATOM   2738  C   ASP   172      34.356  32.360  52.688  1.00  0.00           C  
ATOM   2739  O   ASP   172      34.780  32.545  53.829  1.00  0.00           O  
ATOM   2740  N   GLU   173      33.084  32.609  52.364  1.00  0.00           N  
ATOM   2741  H   GLU   173      32.805  32.452  51.407  1.00  0.00           H  
ATOM   2742  CA  GLU   173      32.058  33.104  53.299  1.00  0.00           C  
ATOM   2743  HA  GLU   173      32.457  33.959  53.849  1.00  0.00           H  
ATOM   2744  CB  GLU   173      30.863  33.591  52.457  1.00  0.00           C  
ATOM   2745  HB2 GLU   173      31.230  34.285  51.702  1.00  0.00           H  
ATOM   2746  HB3 GLU   173      30.452  32.725  51.934  1.00  0.00           H  
ATOM   2747  CG  GLU   173      29.712  34.272  53.215  1.00  0.00           C  
ATOM   2748  HG2 GLU   173      28.833  34.229  52.569  1.00  0.00           H  
ATOM   2749  HG3 GLU   173      29.456  33.714  54.114  1.00  0.00           H  
ATOM   2750  CD  GLU   173      29.990  35.745  53.550  1.00  0.00           C  
ATOM   2751  OE1 GLU   173      29.842  36.613  52.661  1.00  0.00           O  
ATOM   2752  OE2 GLU   173      30.270  36.082  54.719  1.00  0.00           O  
ATOM   2753  C   GLU   173      31.633  32.045  54.343  1.00  0.00           C  
ATOM   2754  O   GLU   173      31.168  32.391  55.426  1.00  0.00           O  
ATOM   2755  N   VAL   174      31.834  30.745  54.083  1.00  0.00           N  
ATOM   2756  H   VAL   174      32.312  30.491  53.230  1.00  0.00           H  
ATOM   2757  CA  VAL   174      31.432  29.674  55.020  1.00  0.00           C  
ATOM   2758  HA  VAL   174      30.382  29.822  55.274  1.00  0.00           H  
ATOM   2759  CB  VAL   174      31.564  28.276  54.378  1.00  0.00           C  
ATOM   2760  HB  VAL   174      32.604  28.099  54.111  1.00  0.00           H  
ATOM   2761  CG1 VAL   174      31.128  27.151  55.328  1.00  0.00           C  
ATOM   2762 HG11 VAL   174      30.107  27.324  55.668  1.00  0.00           H  
ATOM   2763 HG12 VAL   174      31.176  26.192  54.813  1.00  0.00           H  
ATOM   2764 HG13 VAL   174      31.790  27.107  56.192  1.00  0.00           H  
ATOM   2765  CG2 VAL   174      30.703  28.167  53.111  1.00  0.00           C  
ATOM   2766 HG21 VAL   174      31.005  28.910  52.375  1.00  0.00           H  
ATOM   2767 HG22 VAL   174      30.823  27.179  52.664  1.00  0.00           H  
ATOM   2768 HG23 VAL   174      29.652  28.320  53.358  1.00  0.00           H  
ATOM   2769  C   VAL   174      32.216  29.765  56.335  1.00  0.00           C  
ATOM   2770  O   VAL   174      31.648  29.580  57.410  1.00  0.00           O  
ATOM   2771  N   TRP   175      33.498  30.142  56.275  1.00  0.00           N  
ATOM   2772  H   TRP   175      33.914  30.274  55.363  1.00  0.00           H  
ATOM   2773  CA  TRP   175      34.305  30.444  57.464  1.00  0.00           C  
ATOM   2774  HA  TRP   175      34.249  29.601  58.153  1.00  0.00           H  
ATOM   2775  CB  TRP   175      35.769  30.636  57.049  1.00  0.00           C  
ATOM   2776  HB2 TRP   175      35.841  31.537  56.438  1.00  0.00           H  
ATOM   2777  HB3 TRP   175      36.362  30.807  57.948  1.00  0.00           H  
ATOM   2778  CG  TRP   175      36.386  29.496  56.292  1.00  0.00           C  
ATOM   2779  CD1 TRP   175      36.474  29.416  54.946  1.00  0.00           C  
ATOM   2780  HD1 TRP   175      36.111  30.171  54.256  1.00  0.00           H  
ATOM   2781  NE1 TRP   175      37.052  28.217  54.585  1.00  0.00           N  
ATOM   2782  HE1 TRP   175      37.162  27.927  53.624  1.00  0.00           H  
ATOM   2783  CE2 TRP   175      37.371  27.452  55.687  1.00  0.00           C  
ATOM   2784  CZ2 TRP   175      37.945  26.180  55.837  1.00  0.00           C  
ATOM   2785  HZ2 TRP   175      38.223  25.601  54.968  1.00  0.00           H  
ATOM   2786  CH2 TRP   175      38.130  25.663  57.130  1.00  0.00           C  
ATOM   2787  HH2 TRP   175      38.548  24.673  57.269  1.00  0.00           H  
ATOM   2788  CZ3 TRP   175      37.753  26.427  58.250  1.00  0.00           C  
ATOM   2789  HZ3 TRP   175      37.897  26.025  59.245  1.00  0.00           H  
ATOM   2790  CE3 TRP   175      37.174  27.703  58.086  1.00  0.00           C  
ATOM   2791  HE3 TRP   175      36.883  28.274  58.956  1.00  0.00           H  
ATOM   2792  CD2 TRP   175      36.960  28.248  56.801  1.00  0.00           C  
ATOM   2793  C   TRP   175      33.799  31.688  58.216  1.00  0.00           C  
ATOM   2794  O   TRP   175      33.837  31.714  59.445  1.00  0.00           O  
ATOM   2795  N   VAL   176      33.291  32.696  57.495  1.00  0.00           N  
ATOM   2796  H   VAL   176      33.219  32.573  56.494  1.00  0.00           H  
ATOM   2797  CA  VAL   176      32.734  33.934  58.070  1.00  0.00           C  
ATOM   2798  HA  VAL   176      33.443  34.320  58.797  1.00  0.00           H  
ATOM   2799  CB  VAL   176      32.546  35.019  56.987  1.00  0.00           C  
ATOM   2800  HB  VAL   176      31.880  34.642  56.217  1.00  0.00           H  
ATOM   2801  CG1 VAL   176      31.929  36.303  57.553  1.00  0.00           C  
ATOM   2802 HG11 VAL   176      32.502  36.665  58.405  1.00  0.00           H  
ATOM   2803 HG12 VAL   176      31.902  37.070  56.780  1.00  0.00           H  
ATOM   2804 HG13 VAL   176      30.901  36.106  57.852  1.00  0.00           H  
ATOM   2805  CG2 VAL   176      33.881  35.381  56.321  1.00  0.00           C  
ATOM   2806 HG21 VAL   176      34.313  34.507  55.835  1.00  0.00           H  
ATOM   2807 HG22 VAL   176      33.712  36.141  55.558  1.00  0.00           H  
ATOM   2808 HG23 VAL   176      34.581  35.765  57.062  1.00  0.00           H  
ATOM   2809  C   VAL   176      31.429  33.652  58.822  1.00  0.00           C  
ATOM   2810  O   VAL   176      31.286  34.053  59.976  1.00  0.00           O  
ATOM   2811  N   VAL   177      30.514  32.879  58.228  1.00  0.00           N  
ATOM   2812  H   VAL   177      30.677  32.612  57.259  1.00  0.00           H  
ATOM   2813  CA  VAL   177      29.299  32.384  58.903  1.00  0.00           C  
ATOM   2814  HA  VAL   177      28.757  33.237  59.312  1.00  0.00           H  
ATOM   2815  CB  VAL   177      28.375  31.666  57.896  1.00  0.00           C  
ATOM   2816  HB  VAL   177      28.942  30.883  57.390  1.00  0.00           H  
ATOM   2817  CG1 VAL   177      27.153  31.018  58.563  1.00  0.00           C  
ATOM   2818 HG11 VAL   177      26.596  31.765  59.130  1.00  0.00           H  
ATOM   2819 HG12 VAL   177      26.501  30.587  57.802  1.00  0.00           H  
ATOM   2820 HG13 VAL   177      27.465  30.216  59.232  1.00  0.00           H  
ATOM   2821  CG2 VAL   177      27.853  32.651  56.842  1.00  0.00           C  
ATOM   2822 HG21 VAL   177      28.684  33.108  56.306  1.00  0.00           H  
ATOM   2823 HG22 VAL   177      27.230  32.125  56.119  1.00  0.00           H  
ATOM   2824 HG23 VAL   177      27.266  33.436  57.319  1.00  0.00           H  
ATOM   2825  C   VAL   177      29.652  31.472  60.086  1.00  0.00           C  
ATOM   2826  O   VAL   177      29.046  31.583  61.153  1.00  0.00           O  
ATOM   2827  N   GLY   178      30.670  30.618  59.928  1.00  0.00           N  
ATOM   2828  H   GLY   178      31.090  30.545  59.007  1.00  0.00           H  
ATOM   2829  CA  GLY   178      31.176  29.725  60.972  1.00  0.00           C  
ATOM   2830  HA2 GLY   178      30.379  29.050  61.286  1.00  0.00           H  
ATOM   2831  HA3 GLY   178      31.992  29.134  60.558  1.00  0.00           H  
ATOM   2832  C   GLY   178      31.701  30.463  62.206  1.00  0.00           C  
ATOM   2833  O   GLY   178      31.340  30.104  63.325  1.00  0.00           O  
ATOM   2834  N   MET   179      32.490  31.531  62.037  1.00  0.00           N  
ATOM   2835  H   MET   179      32.805  31.776  61.102  1.00  0.00           H  
ATOM   2836  CA  MET   179      32.850  32.390  63.173  1.00  0.00           C  
ATOM   2837  HA  MET   179      33.127  31.737  64.001  1.00  0.00           H  
ATOM   2838  CB  MET   179      34.088  33.252  62.877  1.00  0.00           C  
ATOM   2839  HB2 MET   179      34.391  33.729  63.810  1.00  0.00           H  
ATOM   2840  HB3 MET   179      34.904  32.603  62.556  1.00  0.00           H  
ATOM   2841  CG  MET   179      33.893  34.349  61.828  1.00  0.00           C  
ATOM   2842  HG2 MET   179      33.728  33.878  60.863  1.00  0.00           H  
ATOM   2843  HG3 MET   179      33.016  34.945  62.081  1.00  0.00           H  
ATOM   2844  SD  MET   179      35.313  35.470  61.697  1.00  0.00           S  
ATOM   2845  CE  MET   179      34.705  36.575  60.399  1.00  0.00           C  
ATOM   2846  HE1 MET   179      33.710  36.934  60.661  1.00  0.00           H  
ATOM   2847  HE2 MET   179      35.382  37.423  60.296  1.00  0.00           H  
ATOM   2848  HE3 MET   179      34.661  36.038  59.454  1.00  0.00           H  
ATOM   2849  C   MET   179      31.653  33.217  63.669  1.00  0.00           C  
ATOM   2850  O   MET   179      31.534  33.425  64.870  1.00  0.00           O  
ATOM   2851  N   GLY   180      30.725  33.622  62.795  1.00  0.00           N  
ATOM   2852  H   GLY   180      30.887  33.453  61.807  1.00  0.00           H  
ATOM   2853  CA  GLY   180      29.523  34.377  63.165  1.00  0.00           C  
ATOM   2854  HA2 GLY   180      29.814  35.353  63.557  1.00  0.00           H  
ATOM   2855  HA3 GLY   180      28.920  34.523  62.271  1.00  0.00           H  
ATOM   2856  C   GLY   180      28.643  33.675  64.203  1.00  0.00           C  
ATOM   2857  O   GLY   180      28.259  34.289  65.197  1.00  0.00           O  
ATOM   2858  N   ILE   181      28.375  32.375  64.038  1.00  0.00           N  
ATOM   2859  H   ILE   181      28.697  31.912  63.193  1.00  0.00           H  
ATOM   2860  CA  ILE   181      27.631  31.604  65.054  1.00  0.00           C  
ATOM   2861  HA  ILE   181      26.738  32.177  65.309  1.00  0.00           H  
ATOM   2862  CB  ILE   181      27.149  30.241  64.507  1.00  0.00           C  
ATOM   2863  HB  ILE   181      26.609  29.750  65.319  1.00  0.00           H  
ATOM   2864  CG2 ILE   181      26.145  30.466  63.361  1.00  0.00           C  
ATOM   2865 HG21 ILE   181      26.656  30.858  62.481  1.00  0.00           H  
ATOM   2866 HG22 ILE   181      25.656  29.528  63.100  1.00  0.00           H  
ATOM   2867 HG23 ILE   181      25.377  31.174  63.675  1.00  0.00           H  
ATOM   2868  CG1 ILE   181      28.300  29.304  64.078  1.00  0.00           C  
ATOM   2869 HG12 ILE   181      28.780  29.710  63.190  1.00  0.00           H  
ATOM   2870 HG13 ILE   181      29.040  29.251  64.875  1.00  0.00           H  
ATOM   2871  CD1 ILE   181      27.857  27.867  63.777  1.00  0.00           C  
ATOM   2872 HD11 ILE   181      27.209  27.843  62.902  1.00  0.00           H  
ATOM   2873 HD12 ILE   181      28.738  27.257  63.574  1.00  0.00           H  
ATOM   2874 HD13 ILE   181      27.330  27.452  64.637  1.00  0.00           H  
ATOM   2875  C   ILE   181      28.413  31.464  66.373  1.00  0.00           C  
ATOM   2876  O   ILE   181      27.810  31.467  67.446  1.00  0.00           O  
ATOM   2877  N   VAL   182      29.751  31.421  66.320  1.00  0.00           N  
ATOM   2878  H   VAL   182      30.195  31.450  65.411  1.00  0.00           H  
ATOM   2879  CA  VAL   182      30.610  31.447  67.517  1.00  0.00           C  
ATOM   2880  HA  VAL   182      30.210  30.733  68.235  1.00  0.00           H  
ATOM   2881  CB  VAL   182      32.049  30.995  67.184  1.00  0.00           C  
ATOM   2882  HB  VAL   182      32.444  31.597  66.369  1.00  0.00           H  
ATOM   2883  CG1 VAL   182      33.009  31.126  68.372  1.00  0.00           C  
ATOM   2884 HG11 VAL   182      32.611  30.596  69.238  1.00  0.00           H  
ATOM   2885 HG12 VAL   182      33.984  30.711  68.113  1.00  0.00           H  
ATOM   2886 HG13 VAL   182      33.146  32.176  68.625  1.00  0.00           H  
ATOM   2887  CG2 VAL   182      32.061  29.523  66.749  1.00  0.00           C  
ATOM   2888 HG21 VAL   182      31.433  29.383  65.870  1.00  0.00           H  
ATOM   2889 HG22 VAL   182      33.076  29.220  66.491  1.00  0.00           H  
ATOM   2890 HG23 VAL   182      31.690  28.889  67.555  1.00  0.00           H  
ATOM   2891  C   VAL   182      30.567  32.815  68.211  1.00  0.00           C  
ATOM   2892  O   VAL   182      30.566  32.859  69.437  1.00  0.00           O  
ATOM   2893  N   MET   183      30.443  33.927  67.477  1.00  0.00           N  
ATOM   2894  H   MET   183      30.472  33.842  66.466  1.00  0.00           H  
ATOM   2895  CA  MET   183      30.264  35.264  68.066  1.00  0.00           C  
ATOM   2896  HA  MET   183      31.084  35.446  68.760  1.00  0.00           H  
ATOM   2897  CB  MET   183      30.317  36.358  66.986  1.00  0.00           C  
ATOM   2898  HB2 MET   183      29.553  36.172  66.234  1.00  0.00           H  
ATOM   2899  HB3 MET   183      30.105  37.320  67.450  1.00  0.00           H  
ATOM   2900  CG  MET   183      31.686  36.445  66.303  1.00  0.00           C  
ATOM   2901  HG2 MET   183      32.421  36.794  67.025  1.00  0.00           H  
ATOM   2902  HG3 MET   183      31.998  35.454  65.991  1.00  0.00           H  
ATOM   2903  SD  MET   183      31.729  37.522  64.846  1.00  0.00           S  
ATOM   2904  CE  MET   183      33.457  37.268  64.370  1.00  0.00           C  
ATOM   2905  HE1 MET   183      33.627  36.211  64.168  1.00  0.00           H  
ATOM   2906  HE2 MET   183      33.679  37.847  63.475  1.00  0.00           H  
ATOM   2907  HE3 MET   183      34.112  37.588  65.180  1.00  0.00           H  
ATOM   2908  C   MET   183      28.964  35.362  68.881  1.00  0.00           C  
ATOM   2909  O   MET   183      29.000  35.847  70.012  1.00  0.00           O  
ATOM   2910  N   SER   184      27.840  34.832  68.380  1.00  0.00           N  
ATOM   2911  H   SER   184      27.832  34.508  67.419  1.00  0.00           H  
ATOM   2912  CA  SER   184      26.595  34.747  69.166  1.00  0.00           C  
ATOM   2913  HA  SER   184      26.338  35.748  69.513  1.00  0.00           H  
ATOM   2914  CB  SER   184      25.425  34.240  68.312  1.00  0.00           C  
ATOM   2915  HB2 SER   184      25.667  33.263  67.892  1.00  0.00           H  
ATOM   2916  HB3 SER   184      24.541  34.144  68.945  1.00  0.00           H  
ATOM   2917  OG  SER   184      25.142  35.152  67.268  1.00  0.00           O  
ATOM   2918  HG  SER   184      24.192  35.118  67.054  1.00  0.00           H  
ATOM   2919  C   SER   184      26.748  33.862  70.414  1.00  0.00           C  
ATOM   2920  O   SER   184      26.258  34.222  71.484  1.00  0.00           O  
ATOM   2921  N   LEU   185      27.470  32.738  70.322  1.00  0.00           N  
ATOM   2922  H   LEU   185      27.843  32.473  69.417  1.00  0.00           H  
ATOM   2923  CA  LEU   185      27.777  31.894  71.487  1.00  0.00           C  
ATOM   2924  HA  LEU   185      26.846  31.681  72.011  1.00  0.00           H  
ATOM   2925  CB  LEU   185      28.396  30.561  71.023  1.00  0.00           C  
ATOM   2926  HB2 LEU   185      29.232  30.781  70.362  1.00  0.00           H  
ATOM   2927  HB3 LEU   185      28.797  30.036  71.891  1.00  0.00           H  
ATOM   2928  CG  LEU   185      27.410  29.623  70.298  1.00  0.00           C  
ATOM   2929  HG  LEU   185      26.857  30.175  69.541  1.00  0.00           H  
ATOM   2930  CD1 LEU   185      28.175  28.492  69.609  1.00  0.00           C  
ATOM   2931 HD11 LEU   185      28.750  27.924  70.340  1.00  0.00           H  
ATOM   2932 HD12 LEU   185      27.476  27.827  69.103  1.00  0.00           H  
ATOM   2933 HD13 LEU   185      28.850  28.911  68.863  1.00  0.00           H  
ATOM   2934  CD2 LEU   185      26.407  28.989  71.267  1.00  0.00           C  
ATOM   2935 HD21 LEU   185      25.792  29.760  71.729  1.00  0.00           H  
ATOM   2936 HD22 LEU   185      25.749  28.310  70.725  1.00  0.00           H  
ATOM   2937 HD23 LEU   185      26.933  28.435  72.044  1.00  0.00           H  
ATOM   2938  C   LEU   185      28.683  32.604  72.513  1.00  0.00           C  
ATOM   2939  O   LEU   185      28.472  32.439  73.713  1.00  0.00           O  
ATOM   2940  N   ILE   186      29.641  33.426  72.070  1.00  0.00           N  
ATOM   2941  H   ILE   186      29.797  33.473  71.067  1.00  0.00           H  
ATOM   2942  CA  ILE   186      30.481  34.263  72.944  1.00  0.00           C  
ATOM   2943  HA  ILE   186      30.928  33.623  73.705  1.00  0.00           H  
ATOM   2944  CB  ILE   186      31.636  34.909  72.134  1.00  0.00           C  
ATOM   2945  HB  ILE   186      31.227  35.311  71.208  1.00  0.00           H  
ATOM   2946  CG2 ILE   186      32.310  36.071  72.890  1.00  0.00           C  
ATOM   2947 HG21 ILE   186      32.673  35.725  73.859  1.00  0.00           H  
ATOM   2948 HG22 ILE   186      33.146  36.474  72.320  1.00  0.00           H  
ATOM   2949 HG23 ILE   186      31.603  36.885  73.039  1.00  0.00           H  
ATOM   2950  CG1 ILE   186      32.698  33.840  71.783  1.00  0.00           C  
ATOM   2951 HG12 ILE   186      33.276  33.595  72.675  1.00  0.00           H  
ATOM   2952 HG13 ILE   186      32.202  32.926  71.457  1.00  0.00           H  
ATOM   2953  CD1 ILE   186      33.658  34.263  70.662  1.00  0.00           C  
ATOM   2954 HD11 ILE   186      34.263  35.115  70.968  1.00  0.00           H  
ATOM   2955 HD12 ILE   186      34.327  33.434  70.432  1.00  0.00           H  
ATOM   2956 HD13 ILE   186      33.094  34.522  69.766  1.00  0.00           H  
ATOM   2957  C   ILE   186      29.627  35.292  73.700  1.00  0.00           C  
ATOM   2958  O   ILE   186      29.791  35.427  74.912  1.00  0.00           O  
ATOM   2959  N   VAL   187      28.674  35.961  73.033  1.00  0.00           N  
ATOM   2960  H   VAL   187      28.599  35.818  72.030  1.00  0.00           H  
ATOM   2961  CA  VAL   187      27.718  36.873  73.697  1.00  0.00           C  
ATOM   2962  HA  VAL   187      28.280  37.664  74.195  1.00  0.00           H  
ATOM   2963  CB  VAL   187      26.756  37.538  72.686  1.00  0.00           C  
ATOM   2964  HB  VAL   187      26.284  36.768  72.079  1.00  0.00           H  
ATOM   2965  CG1 VAL   187      25.648  38.357  73.364  1.00  0.00           C  
ATOM   2966 HG11 VAL   187      26.087  39.104  74.028  1.00  0.00           H  
ATOM   2967 HG12 VAL   187      25.045  38.862  72.609  1.00  0.00           H  
ATOM   2968 HG13 VAL   187      24.989  37.709  73.941  1.00  0.00           H  
ATOM   2969  CG2 VAL   187      27.509  38.492  71.755  1.00  0.00           C  
ATOM   2970 HG21 VAL   187      28.318  37.968  71.254  1.00  0.00           H  
ATOM   2971 HG22 VAL   187      26.830  38.879  70.996  1.00  0.00           H  
ATOM   2972 HG23 VAL   187      27.917  39.321  72.333  1.00  0.00           H  
ATOM   2973  C   VAL   187      26.933  36.137  74.786  1.00  0.00           C  
ATOM   2974  O   VAL   187      26.929  36.574  75.937  1.00  0.00           O  
ATOM   2975  N   LEU   188      26.320  34.993  74.458  1.00  0.00           N  
ATOM   2976  H   LEU   188      26.369  34.678  73.494  1.00  0.00           H  
ATOM   2977  CA  LEU   188      25.551  34.196  75.422  1.00  0.00           C  
ATOM   2978  HA  LEU   188      24.770  34.828  75.850  1.00  0.00           H  
ATOM   2979  CB  LEU   188      24.887  33.003  74.701  1.00  0.00           C  
ATOM   2980  HB2 LEU   188      25.484  32.708  73.837  1.00  0.00           H  
ATOM   2981  HB3 LEU   188      24.869  32.156  75.388  1.00  0.00           H  
ATOM   2982  CG  LEU   188      23.432  33.268  74.268  1.00  0.00           C  
ATOM   2983  HG  LEU   188      22.845  33.511  75.155  1.00  0.00           H  
ATOM   2984  CD1 LEU   188      23.279  34.410  73.262  1.00  0.00           C  
ATOM   2985 HD11 LEU   188      23.841  34.188  72.356  1.00  0.00           H  
ATOM   2986 HD12 LEU   188      22.227  34.535  73.008  1.00  0.00           H  
ATOM   2987 HD13 LEU   188      23.640  35.342  73.693  1.00  0.00           H  
ATOM   2988  CD2 LEU   188      22.846  32.002  73.642  1.00  0.00           C  
ATOM   2989 HD21 LEU   188      22.897  31.177  74.353  1.00  0.00           H  
ATOM   2990 HD22 LEU   188      21.800  32.169  73.381  1.00  0.00           H  
ATOM   2991 HD23 LEU   188      23.402  31.736  72.742  1.00  0.00           H  
ATOM   2992  C   LEU   188      26.413  33.725  76.606  1.00  0.00           C  
ATOM   2993  O   LEU   188      25.945  33.775  77.743  1.00  0.00           O  
ATOM   2994  N   ALA   189      27.662  33.312  76.369  1.00  0.00           N  
ATOM   2995  H   ALA   189      27.981  33.266  75.406  1.00  0.00           H  
ATOM   2996  CA  ALA   189      28.583  32.885  77.421  1.00  0.00           C  
ATOM   2997  HA  ALA   189      28.092  32.116  78.018  1.00  0.00           H  
ATOM   2998  CB  ALA   189      29.822  32.261  76.764  1.00  0.00           C  
ATOM   2999  HB1 ALA   189      30.331  32.999  76.144  1.00  0.00           H  
ATOM   3000  HB2 ALA   189      30.507  31.909  77.536  1.00  0.00           H  
ATOM   3001  HB3 ALA   189      29.524  31.417  76.141  1.00  0.00           H  
ATOM   3002  C   ALA   189      28.964  34.030  78.379  1.00  0.00           C  
ATOM   3003  O   ALA   189      28.857  33.864  79.597  1.00  0.00           O  
ATOM   3004  N   ILE   190      29.363  35.194  77.844  1.00  0.00           N  
ATOM   3005  H   ILE   190      29.410  35.268  76.831  1.00  0.00           H  
ATOM   3006  CA  ILE   190      29.725  36.373  78.650  1.00  0.00           C  
ATOM   3007  HA  ILE   190      30.501  36.086  79.362  1.00  0.00           H  
ATOM   3008  CB  ILE   190      30.284  37.511  77.758  1.00  0.00           C  
ATOM   3009  HB  ILE   190      29.545  37.736  76.987  1.00  0.00           H  
ATOM   3010  CG2 ILE   190      30.527  38.786  78.591  1.00  0.00           C  
ATOM   3011 HG21 ILE   190      31.207  38.575  79.416  1.00  0.00           H  
ATOM   3012 HG22 ILE   190      30.974  39.568  77.981  1.00  0.00           H  
ATOM   3013 HG23 ILE   190      29.593  39.183  78.988  1.00  0.00           H  
ATOM   3014  CG1 ILE   190      31.610  37.110  77.073  1.00  0.00           C  
ATOM   3015 HG12 ILE   190      32.412  37.144  77.804  1.00  0.00           H  
ATOM   3016 HG13 ILE   190      31.547  36.088  76.702  1.00  0.00           H  
ATOM   3017  CD1 ILE   190      31.987  38.011  75.889  1.00  0.00           C  
ATOM   3018 HD11 ILE   190      32.170  39.031  76.220  1.00  0.00           H  
ATOM   3019 HD12 ILE   190      32.900  37.635  75.427  1.00  0.00           H  
ATOM   3020 HD13 ILE   190      31.183  38.010  75.153  1.00  0.00           H  
ATOM   3021  C   ILE   190      28.517  36.853  79.466  1.00  0.00           C  
ATOM   3022  O   ILE   190      28.647  37.118  80.663  1.00  0.00           O  
ATOM   3023  N   VAL   191      27.338  36.940  78.840  1.00  0.00           N  
ATOM   3024  H   VAL   191      27.296  36.712  77.849  1.00  0.00           H  
ATOM   3025  CA  VAL   191      26.110  37.403  79.502  1.00  0.00           C  
ATOM   3026  HA  VAL   191      26.334  38.343  80.001  1.00  0.00           H  
ATOM   3027  CB  VAL   191      24.993  37.680  78.476  1.00  0.00           C  
ATOM   3028  HB  VAL   191      24.867  36.807  77.835  1.00  0.00           H  
ATOM   3029  CG1 VAL   191      23.642  37.992  79.137  1.00  0.00           C  
ATOM   3030 HG11 VAL   191      23.749  38.821  79.837  1.00  0.00           H  
ATOM   3031 HG12 VAL   191      22.911  38.261  78.375  1.00  0.00           H  
ATOM   3032 HG13 VAL   191      23.267  37.118  79.670  1.00  0.00           H  
ATOM   3033  CG2 VAL   191      25.360  38.892  77.608  1.00  0.00           C  
ATOM   3034 HG21 VAL   191      26.319  38.739  77.116  1.00  0.00           H  
ATOM   3035 HG22 VAL   191      24.603  39.038  76.839  1.00  0.00           H  
ATOM   3036 HG23 VAL   191      25.428  39.784  78.228  1.00  0.00           H  
ATOM   3037  C   VAL   191      25.668  36.432  80.596  1.00  0.00           C  
ATOM   3038  O   VAL   191      25.495  36.855  81.739  1.00  0.00           O  
ATOM   3039  N   PHE   192      25.526  35.135  80.295  1.00  0.00           N  
ATOM   3040  H   PHE   192      25.725  34.817  79.351  1.00  0.00           H  
ATOM   3041  CA  PHE   192      25.071  34.151  81.284  1.00  0.00           C  
ATOM   3042  HA  PHE   192      24.117  34.491  81.686  1.00  0.00           H  
ATOM   3043  CB  PHE   192      24.844  32.783  80.617  1.00  0.00           C  
ATOM   3044  HB2 PHE   192      24.057  32.882  79.868  1.00  0.00           H  
ATOM   3045  HB3 PHE   192      25.759  32.492  80.098  1.00  0.00           H  
ATOM   3046  CG  PHE   192      24.458  31.676  81.587  1.00  0.00           C  
ATOM   3047  CD1 PHE   192      23.252  31.755  82.313  1.00  0.00           C  
ATOM   3048  HD1 PHE   192      22.583  32.590  82.159  1.00  0.00           H  
ATOM   3049  CE1 PHE   192      22.924  30.763  83.255  1.00  0.00           C  
ATOM   3050  HE1 PHE   192      22.007  30.842  83.825  1.00  0.00           H  
ATOM   3051  CZ  PHE   192      23.792  29.677  83.465  1.00  0.00           C  
ATOM   3052  HZ  PHE   192      23.549  28.918  84.196  1.00  0.00           H  
ATOM   3053  CE2 PHE   192      24.983  29.580  82.724  1.00  0.00           C  
ATOM   3054  HE2 PHE   192      25.653  28.743  82.880  1.00  0.00           H  
ATOM   3055  CD2 PHE   192      25.318  30.579  81.793  1.00  0.00           C  
ATOM   3056  HD2 PHE   192      26.246  30.507  81.243  1.00  0.00           H  
ATOM   3057  C   PHE   192      26.034  34.041  82.473  1.00  0.00           C  
ATOM   3058  O   PHE   192      25.589  34.121  83.617  1.00  0.00           O  
ATOM   3059  N   GLY   193      27.344  33.925  82.219  1.00  0.00           N  
ATOM   3060  H   GLY   193      27.659  33.917  81.253  1.00  0.00           H  
ATOM   3061  CA  GLY   193      28.348  33.773  83.274  1.00  0.00           C  
ATOM   3062  HA2 GLY   193      28.140  32.867  83.844  1.00  0.00           H  
ATOM   3063  HA3 GLY   193      29.331  33.680  82.812  1.00  0.00           H  
ATOM   3064  C   GLY   193      28.382  34.959  84.240  1.00  0.00           C  
ATOM   3065  O   GLY   193      28.301  34.773  85.454  1.00  0.00           O  
ATOM   3066  N   ASN   194      28.449  36.186  83.718  1.00  0.00           N  
ATOM   3067  H   ASN   194      28.484  36.296  82.710  1.00  0.00           H  
ATOM   3068  CA  ASN   194      28.540  37.379  84.560  1.00  0.00           C  
ATOM   3069  HA  ASN   194      29.242  37.169  85.370  1.00  0.00           H  
ATOM   3070  CB  ASN   194      29.142  38.527  83.740  1.00  0.00           C  
ATOM   3071  HB2 ASN   194      28.566  38.691  82.830  1.00  0.00           H  
ATOM   3072  HB3 ASN   194      29.121  39.438  84.335  1.00  0.00           H  
ATOM   3073  CG  ASN   194      30.596  38.240  83.404  1.00  0.00           C  
ATOM   3074  OD1 ASN   194      31.440  38.185  84.279  1.00  0.00           O  
ATOM   3075  ND2 ASN   194      30.913  37.980  82.159  1.00  0.00           N  
ATOM   3076 HD21 ASN   194      31.890  37.815  81.938  1.00  0.00           H  
ATOM   3077 HD22 ASN   194      30.187  37.919  81.460  1.00  0.00           H  
ATOM   3078  C   ASN   194      27.210  37.735  85.251  1.00  0.00           C  
ATOM   3079  O   ASN   194      27.227  38.090  86.431  1.00  0.00           O  
ATOM   3080  N   VAL   195      26.050  37.561  84.596  1.00  0.00           N  
ATOM   3081  H   VAL   195      26.068  37.257  83.626  1.00  0.00           H  
ATOM   3082  CA  VAL   195      24.738  37.733  85.260  1.00  0.00           C  
ATOM   3083  HA  VAL   195      24.719  38.718  85.727  1.00  0.00           H  
ATOM   3084  CB  VAL   195      23.566  37.669  84.255  1.00  0.00           C  
ATOM   3085  HB  VAL   195      23.659  36.768  83.648  1.00  0.00           H  
ATOM   3086  CG1 VAL   195      22.187  37.642  84.932  1.00  0.00           C  
ATOM   3087 HG11 VAL   195      22.090  38.481  85.622  1.00  0.00           H  
ATOM   3088 HG12 VAL   195      21.404  37.713  84.179  1.00  0.00           H  
ATOM   3089 HG13 VAL   195      22.045  36.709  85.478  1.00  0.00           H  
ATOM   3090  CG2 VAL   195      23.575  38.900  83.342  1.00  0.00           C  
ATOM   3091 HG21 VAL   195      24.532  38.975  82.834  1.00  0.00           H  
ATOM   3092 HG22 VAL   195      22.794  38.810  82.586  1.00  0.00           H  
ATOM   3093 HG23 VAL   195      23.410  39.805  83.926  1.00  0.00           H  
ATOM   3094  C   VAL   195      24.544  36.714  86.387  1.00  0.00           C  
ATOM   3095  O   VAL   195      24.031  37.080  87.447  1.00  0.00           O  
ATOM   3096  N   LEU   196      24.980  35.463  86.202  1.00  0.00           N  
ATOM   3097  H   LEU   196      25.368  35.209  85.297  1.00  0.00           H  
ATOM   3098  CA  LEU   196      24.925  34.422  87.232  1.00  0.00           C  
ATOM   3099  HA  LEU   196      23.898  34.354  87.592  1.00  0.00           H  
ATOM   3100  CB  LEU   196      25.301  33.077  86.578  1.00  0.00           C  
ATOM   3101  HB2 LEU   196      24.589  32.867  85.778  1.00  0.00           H  
ATOM   3102  HB3 LEU   196      26.288  33.178  86.126  1.00  0.00           H  
ATOM   3103  CG  LEU   196      25.339  31.870  87.529  1.00  0.00           C  
ATOM   3104  HG  LEU   196      26.048  32.071  88.327  1.00  0.00           H  
ATOM   3105  CD1 LEU   196      23.969  31.567  88.139  1.00  0.00           C  
ATOM   3106 HD11 LEU   196      23.231  31.425  87.349  1.00  0.00           H  
ATOM   3107 HD12 LEU   196      24.025  30.661  88.740  1.00  0.00           H  
ATOM   3108 HD13 LEU   196      23.661  32.391  88.781  1.00  0.00           H  
ATOM   3109  CD2 LEU   196      25.813  30.632  86.768  1.00  0.00           C  
ATOM   3110 HD21 LEU   196      26.805  30.816  86.356  1.00  0.00           H  
ATOM   3111 HD22 LEU   196      25.870  29.782  87.445  1.00  0.00           H  
ATOM   3112 HD23 LEU   196      25.123  30.406  85.955  1.00  0.00           H  
ATOM   3113  C   LEU   196      25.809  34.766  88.445  1.00  0.00           C  
ATOM   3114  O   LEU   196      25.343  34.674  89.581  1.00  0.00           O  
ATOM   3115  N   VAL   197      27.047  35.225  88.218  1.00  0.00           N  
ATOM   3116  H   VAL   197      27.376  35.248  87.257  1.00  0.00           H  
ATOM   3117  CA  VAL   197      27.964  35.683  89.283  1.00  0.00           C  
ATOM   3118  HA  VAL   197      28.086  34.878  90.006  1.00  0.00           H  
ATOM   3119  CB  VAL   197      29.355  36.012  88.698  1.00  0.00           C  
ATOM   3120  HB  VAL   197      29.233  36.631  87.809  1.00  0.00           H  
ATOM   3121  CG1 VAL   197      30.277  36.757  89.675  1.00  0.00           C  
ATOM   3122 HG11 VAL   197      30.377  36.197  90.606  1.00  0.00           H  
ATOM   3123 HG12 VAL   197      31.262  36.890  89.226  1.00  0.00           H  
ATOM   3124 HG13 VAL   197      29.881  37.749  89.890  1.00  0.00           H  
ATOM   3125  CG2 VAL   197      30.075  34.717  88.306  1.00  0.00           C  
ATOM   3126 HG21 VAL   197      29.464  34.134  87.619  1.00  0.00           H  
ATOM   3127 HG22 VAL   197      31.013  34.960  87.807  1.00  0.00           H  
ATOM   3128 HG23 VAL   197      30.271  34.115  89.191  1.00  0.00           H  
ATOM   3129  C   VAL   197      27.386  36.873  90.056  1.00  0.00           C  
ATOM   3130  O   VAL   197      27.317  36.827  91.286  1.00  0.00           O  
ATOM   3131  N   ILE   198      26.921  37.912  89.354  1.00  0.00           N  
ATOM   3132  H   ILE   198      27.012  37.891  88.342  1.00  0.00           H  
ATOM   3133  CA  ILE   198      26.333  39.110  89.976  1.00  0.00           C  
ATOM   3134  HA  ILE   198      27.046  39.512  90.699  1.00  0.00           H  
ATOM   3135  CB  ILE   198      26.078  40.196  88.901  1.00  0.00           C  
ATOM   3136  HB  ILE   198      25.541  39.732  88.070  1.00  0.00           H  
ATOM   3137  CG2 ILE   198      25.209  41.350  89.440  1.00  0.00           C  
ATOM   3138 HG21 ILE   198      25.685  41.798  90.314  1.00  0.00           H  
ATOM   3139 HG22 ILE   198      25.077  42.117  88.677  1.00  0.00           H  
ATOM   3140 HG23 ILE   198      24.218  40.990  89.712  1.00  0.00           H  
ATOM   3141  CG1 ILE   198      27.424  40.752  88.376  1.00  0.00           C  
ATOM   3142 HG12 ILE   198      27.872  41.402  89.130  1.00  0.00           H  
ATOM   3143 HG13 ILE   198      28.117  39.929  88.203  1.00  0.00           H  
ATOM   3144  CD1 ILE   198      27.303  41.522  87.054  1.00  0.00           C  
ATOM   3145 HD11 ILE   198      26.718  42.431  87.187  1.00  0.00           H  
ATOM   3146 HD12 ILE   198      28.298  41.802  86.711  1.00  0.00           H  
ATOM   3147 HD13 ILE   198      26.835  40.892  86.298  1.00  0.00           H  
ATOM   3148  C   ILE   198      25.065  38.748  90.763  1.00  0.00           C  
ATOM   3149  O   ILE   198      24.902  39.184  91.902  1.00  0.00           O  
ATOM   3150  N   THR   199      24.188  37.908  90.203  1.00  0.00           N  
ATOM   3151  H   THR   199      24.379  37.570  89.266  1.00  0.00           H  
ATOM   3152  CA  THR   199      22.946  37.477  90.870  1.00  0.00           C  
ATOM   3153  HA  THR   199      22.414  38.365  91.211  1.00  0.00           H  
ATOM   3154  CB  THR   199      22.019  36.732  89.896  1.00  0.00           C  
ATOM   3155  HB  THR   199      22.521  35.838  89.523  1.00  0.00           H  
ATOM   3156  CG2 THR   199      20.683  36.328  90.520  1.00  0.00           C  
ATOM   3157 HG21 THR   199      20.185  37.203  90.938  1.00  0.00           H  
ATOM   3158 HG22 THR   199      20.048  35.882  89.754  1.00  0.00           H  
ATOM   3159 HG23 THR   199      20.842  35.591  91.306  1.00  0.00           H  
ATOM   3160  OG1 THR   199      21.715  37.579  88.810  1.00  0.00           O  
ATOM   3161  HG1 THR   199      22.479  37.511  88.208  1.00  0.00           H  
ATOM   3162  C   THR   199      23.231  36.626  92.110  1.00  0.00           C  
ATOM   3163  O   THR   199      22.572  36.804  93.134  1.00  0.00           O  
ATOM   3164  N   ALA   200      24.245  35.754  92.071  1.00  0.00           N  
ATOM   3165  H   ALA   200      24.751  35.619  91.200  1.00  0.00           H  
ATOM   3166  CA  ALA   200      24.686  35.005  93.244  1.00  0.00           C  
ATOM   3167  HA  ALA   200      23.836  34.451  93.641  1.00  0.00           H  
ATOM   3168  CB  ALA   200      25.763  33.996  92.824  1.00  0.00           C  
ATOM   3169  HB1 ALA   200      26.623  34.514  92.400  1.00  0.00           H  
ATOM   3170  HB2 ALA   200      26.088  33.422  93.691  1.00  0.00           H  
ATOM   3171  HB3 ALA   200      25.355  33.312  92.079  1.00  0.00           H  
ATOM   3172  C   ALA   200      25.170  35.937  94.366  1.00  0.00           C  
ATOM   3173  O   ALA   200      24.689  35.826  95.494  1.00  0.00           O  
ATOM   3174  N   ILE   201      26.061  36.888  94.063  1.00  0.00           N  
ATOM   3175  H   ILE   201      26.408  36.941  93.108  1.00  0.00           H  
ATOM   3176  CA  ILE   201      26.590  37.840  95.056  1.00  0.00           C  
ATOM   3177  HA  ILE   201      26.961  37.271  95.907  1.00  0.00           H  
ATOM   3178  CB  ILE   201      27.787  38.625  94.459  1.00  0.00           C  
ATOM   3179  HB  ILE   201      27.461  39.085  93.524  1.00  0.00           H  
ATOM   3180  CG2 ILE   201      28.263  39.744  95.407  1.00  0.00           C  
ATOM   3181 HG21 ILE   201      28.544  39.326  96.374  1.00  0.00           H  
ATOM   3182 HG22 ILE   201      29.120  40.264  94.981  1.00  0.00           H  
ATOM   3183 HG23 ILE   201      27.478  40.486  95.546  1.00  0.00           H  
ATOM   3184  CG1 ILE   201      28.966  37.664  94.159  1.00  0.00           C  
ATOM   3185 HG12 ILE   201      29.430  37.351  95.094  1.00  0.00           H  
ATOM   3186 HG13 ILE   201      28.594  36.770  93.663  1.00  0.00           H  
ATOM   3187  CD1 ILE   201      30.044  38.260  93.243  1.00  0.00           C  
ATOM   3188 HD11 ILE   201      30.572  39.066  93.749  1.00  0.00           H  
ATOM   3189 HD12 ILE   201      30.766  37.485  92.984  1.00  0.00           H  
ATOM   3190 HD13 ILE   201      29.588  38.640  92.329  1.00  0.00           H  
ATOM   3191  C   ILE   201      25.478  38.755  95.605  1.00  0.00           C  
ATOM   3192  O   ILE   201      25.469  39.060  96.799  1.00  0.00           O  
ATOM   3193  N   ALA   202      24.513  39.157  94.771  1.00  0.00           N  
ATOM   3194  H   ALA   202      24.607  38.929  93.786  1.00  0.00           H  
ATOM   3195  CA  ALA   202      23.364  39.972  95.173  1.00  0.00           C  
ATOM   3196  HA  ALA   202      23.727  40.807  95.774  1.00  0.00           H  
ATOM   3197  CB  ALA   202      22.720  40.544  93.903  1.00  0.00           C  
ATOM   3198  HB1 ALA   202      22.339  39.734  93.280  1.00  0.00           H  
ATOM   3199  HB2 ALA   202      21.894  41.203  94.175  1.00  0.00           H  
ATOM   3200  HB3 ALA   202      23.457  41.117  93.339  1.00  0.00           H  
ATOM   3201  C   ALA   202      22.318  39.222  96.026  1.00  0.00           C  
ATOM   3202  O   ALA   202      21.623  39.859  96.823  1.00  0.00           O  
ATOM   3203  N   LYS   203      22.182  37.895  95.867  1.00  0.00           N  
ATOM   3204  H   LYS   203      22.723  37.453  95.130  1.00  0.00           H  
ATOM   3205  CA  LYS   203      21.260  37.057  96.656  1.00  0.00           C  
ATOM   3206  HA  LYS   203      20.399  37.662  96.949  1.00  0.00           H  
ATOM   3207  CB  LYS   203      20.741  35.888  95.793  1.00  0.00           C  
ATOM   3208  HB2 LYS   203      20.223  36.292  94.922  1.00  0.00           H  
ATOM   3209  HB3 LYS   203      21.580  35.282  95.447  1.00  0.00           H  
ATOM   3210  CG  LYS   203      19.770  35.004  96.596  1.00  0.00           C  
ATOM   3211  HG2 LYS   203      20.295  34.561  97.443  1.00  0.00           H  
ATOM   3212  HG3 LYS   203      18.958  35.626  96.975  1.00  0.00           H  
ATOM   3213  CD  LYS   203      19.175  33.861  95.772  1.00  0.00           C  
ATOM   3214  HD2 LYS   203      18.602  34.271  94.940  1.00  0.00           H  
ATOM   3215  HD3 LYS   203      19.973  33.226  95.387  1.00  0.00           H  
ATOM   3216  CE  LYS   203      18.260  33.052  96.697  1.00  0.00           C  
ATOM   3217  HE2 LYS   203      18.840  32.679  97.547  1.00  0.00           H  
ATOM   3218  HE3 LYS   203      17.485  33.717  97.086  1.00  0.00           H  
ATOM   3219  NZ  LYS   203      17.625  31.917  95.999  1.00  0.00           N  
ATOM   3220  HZ1 LYS   203      18.266  31.125  95.897  1.00  0.00           H  
ATOM   3221  HZ2 LYS   203      16.885  31.534  96.583  1.00  0.00           H  
ATOM   3222  HZ3 LYS   203      17.218  32.198  95.115  1.00  0.00           H  
ATOM   3223  C   LYS   203      21.882  36.546  97.957  1.00  0.00           C  
ATOM   3224  O   LYS   203      21.297  36.715  99.029  1.00  0.00           O  
ATOM   3225  N   PHE   204      23.010  35.843  97.866  1.00  0.00           N  
ATOM   3226  H   PHE   204      23.483  35.800  96.969  1.00  0.00           H  
ATOM   3227  CA  PHE   204      23.572  35.074  98.977  1.00  0.00           C  
ATOM   3228  HA  PHE   204      22.761  34.734  99.617  1.00  0.00           H  
ATOM   3229  CB  PHE   204      24.258  33.807  98.454  1.00  0.00           C  
ATOM   3230  HB2 PHE   204      25.082  34.092  97.800  1.00  0.00           H  
ATOM   3231  HB3 PHE   204      24.684  33.264  99.299  1.00  0.00           H  
ATOM   3232  CG  PHE   204      23.322  32.873  97.707  1.00  0.00           C  
ATOM   3233  CD1 PHE   204      23.366  32.812  96.303  1.00  0.00           C  
ATOM   3234  HD1 PHE   204      24.075  33.417  95.761  1.00  0.00           H  
ATOM   3235  CE1 PHE   204      22.513  31.943  95.602  1.00  0.00           C  
ATOM   3236  HE1 PHE   204      22.569  31.879  94.526  1.00  0.00           H  
ATOM   3237  CZ  PHE   204      21.614  31.126  96.305  1.00  0.00           C  
ATOM   3238  HZ  PHE   204      20.977  30.438  95.766  1.00  0.00           H  
ATOM   3239  CE2 PHE   204      21.552  31.193  97.706  1.00  0.00           C  
ATOM   3240  HE2 PHE   204      20.858  30.556  98.238  1.00  0.00           H  
ATOM   3241  CD2 PHE   204      22.405  32.066  98.409  1.00  0.00           C  
ATOM   3242  HD2 PHE   204      22.361  32.103  99.488  1.00  0.00           H  
ATOM   3243  C   PHE   204      24.504  35.944  99.822  1.00  0.00           C  
ATOM   3244  O   PHE   204      25.632  36.229  99.428  1.00  0.00           O  
ATOM   3245  N   GLU   205      24.051  36.337 101.015  1.00  0.00           N  
ATOM   3246  H   GLU   205      23.109  36.068 101.281  1.00  0.00           H  
ATOM   3247  CA  GLU   205      24.772  37.275 101.891  1.00  0.00           C  
ATOM   3248  HA  GLU   205      24.874  38.229 101.371  1.00  0.00           H  
ATOM   3249  CB  GLU   205      23.916  37.497 103.144  1.00  0.00           C  
ATOM   3250  HB2 GLU   205      22.919  37.818 102.836  1.00  0.00           H  
ATOM   3251  HB3 GLU   205      23.823  36.554 103.686  1.00  0.00           H  
ATOM   3252  CG  GLU   205      24.501  38.556 104.081  1.00  0.00           C  
ATOM   3253  HG2 GLU   205      25.490  38.243 104.422  1.00  0.00           H  
ATOM   3254  HG3 GLU   205      24.604  39.499 103.539  1.00  0.00           H  
ATOM   3255  CD  GLU   205      23.589  38.748 105.289  1.00  0.00           C  
ATOM   3256  OE1 GLU   205      23.882  38.157 106.352  1.00  0.00           O  
ATOM   3257  OE2 GLU   205      22.595  39.510 105.187  1.00  0.00           O  
ATOM   3258  C   GLU   205      26.195  36.799 102.245  1.00  0.00           C  
ATOM   3259  O   GLU   205      27.130  37.596 102.300  1.00  0.00           O  
ATOM   3260  N   ARG   206      26.381  35.477 102.358  1.00  0.00           N  
ATOM   3261  H   ARG   206      25.551  34.906 102.295  1.00  0.00           H  
ATOM   3262  CA  ARG   206      27.674  34.791 102.530  1.00  0.00           C  
ATOM   3263  HA  ARG   206      28.084  35.048 103.508  1.00  0.00           H  
ATOM   3264  CB  ARG   206      27.375  33.280 102.486  1.00  0.00           C  
ATOM   3265  HB2 ARG   206      26.628  33.052 103.249  1.00  0.00           H  
ATOM   3266  HB3 ARG   206      26.950  33.034 101.510  1.00  0.00           H  
ATOM   3267  CG  ARG   206      28.595  32.381 102.730  1.00  0.00           C  
ATOM   3268  HG2 ARG   206      29.347  32.563 101.961  1.00  0.00           H  
ATOM   3269  HG3 ARG   206      29.024  32.604 103.708  1.00  0.00           H  
ATOM   3270  CD  ARG   206      28.187  30.904 102.670  1.00  0.00           C  
ATOM   3271  HD2 ARG   206      27.475  30.688 103.470  1.00  0.00           H  
ATOM   3272  HD3 ARG   206      27.692  30.711 101.716  1.00  0.00           H  
ATOM   3273  NE  ARG   206      29.369  30.034 102.770  1.00  0.00           N  
ATOM   3274  HE  ARG   206      29.954  29.925 101.944  1.00  0.00           H  
ATOM   3275  CZ  ARG   206      29.881  29.490 103.852  1.00  0.00           C  
ATOM   3276  NH1 ARG   206      29.332  29.558 105.029  1.00  0.00           N  
ATOM   3277 HH11 ARG   206      28.426  29.977 105.151  1.00  0.00           H  
ATOM   3278 HH12 ARG   206      29.848  29.188 105.813  1.00  0.00           H  
ATOM   3279  NH2 ARG   206      31.008  28.860 103.760  1.00  0.00           N  
ATOM   3280 HH21 ARG   206      31.456  28.828 102.844  1.00  0.00           H  
ATOM   3281 HH22 ARG   206      31.437  28.489 104.595  1.00  0.00           H  
ATOM   3282  C   ARG   206      28.736  35.193 101.489  1.00  0.00           C  
ATOM   3283  O   ARG   206      29.927  35.118 101.777  1.00  0.00           O  
ATOM   3284  N   LEU   207      28.328  35.619 100.290  1.00  0.00           N  
ATOM   3285  H   LEU   207      27.330  35.713 100.137  1.00  0.00           H  
ATOM   3286  CA  LEU   207      29.218  36.039  99.202  1.00  0.00           C  
ATOM   3287  HA  LEU   207      30.161  35.502  99.309  1.00  0.00           H  
ATOM   3288  CB  LEU   207      28.595  35.642  97.845  1.00  0.00           C  
ATOM   3289  HB2 LEU   207      27.645  36.165  97.741  1.00  0.00           H  
ATOM   3290  HB3 LEU   207      29.248  35.988  97.044  1.00  0.00           H  
ATOM   3291  CG  LEU   207      28.350  34.135  97.634  1.00  0.00           C  
ATOM   3292  HG  LEU   207      27.668  33.762  98.399  1.00  0.00           H  
ATOM   3293  CD1 LEU   207      27.714  33.905  96.264  1.00  0.00           C  
ATOM   3294 HD11 LEU   207      28.383  34.246  95.474  1.00  0.00           H  
ATOM   3295 HD12 LEU   207      27.503  32.845  96.126  1.00  0.00           H  
ATOM   3296 HD13 LEU   207      26.779  34.458  96.204  1.00  0.00           H  
ATOM   3297  CD2 LEU   207      29.641  33.316  97.677  1.00  0.00           C  
ATOM   3298 HD21 LEU   207      30.082  33.355  98.672  1.00  0.00           H  
ATOM   3299 HD22 LEU   207      29.415  32.277  97.441  1.00  0.00           H  
ATOM   3300 HD23 LEU   207      30.351  33.694  96.941  1.00  0.00           H  
ATOM   3301  C   LEU   207      29.596  37.535  99.235  1.00  0.00           C  
ATOM   3302  O   LEU   207      30.314  37.978  98.342  1.00  0.00           O  
ATOM   3303  N   GLN   208      29.172  38.327 100.225  1.00  0.00           N  
ATOM   3304  H   GLN   208      28.575  37.922 100.941  1.00  0.00           H  
ATOM   3305  CA  GLN   208      29.451  39.775 100.320  1.00  0.00           C  
ATOM   3306  HA  GLN   208      29.378  40.188  99.314  1.00  0.00           H  
ATOM   3307  CB  GLN   208      28.351  40.445 101.173  1.00  0.00           C  
ATOM   3308  HB2 GLN   208      28.298  39.934 102.134  1.00  0.00           H  
ATOM   3309  HB3 GLN   208      28.615  41.483 101.378  1.00  0.00           H  
ATOM   3310  CG  GLN   208      26.957  40.415 100.508  1.00  0.00           C  
ATOM   3311  HG2 GLN   208      26.781  39.453 100.026  1.00  0.00           H  
ATOM   3312  HG3 GLN   208      26.203  40.534 101.286  1.00  0.00           H  
ATOM   3313  CD  GLN   208      26.759  41.550  99.505  1.00  0.00           C  
ATOM   3314  OE1 GLN   208      27.030  42.714  99.774  1.00  0.00           O  
ATOM   3315  NE2 GLN   208      26.280  41.294  98.311  1.00  0.00           N  
ATOM   3316 HE21 GLN   208      26.164  42.068  97.683  1.00  0.00           H  
ATOM   3317 HE22 GLN   208      26.021  40.352  98.024  1.00  0.00           H  
ATOM   3318  C   GLN   208      30.887  40.122 100.804  1.00  0.00           C  
ATOM   3319  O   GLN   208      31.080  41.034 101.608  1.00  0.00           O  
ATOM   3320  N   THR   209      31.910  39.391 100.345  1.00  0.00           N  
ATOM   3321  H   THR   209      31.708  38.710  99.624  1.00  0.00           H  
ATOM   3322  CA  THR   209      33.325  39.589 100.733  1.00  0.00           C  
ATOM   3323  HA  THR   209      33.346  39.871 101.786  1.00  0.00           H  
ATOM   3324  CB  THR   209      34.149  38.293 100.592  1.00  0.00           C  
ATOM   3325  HB  THR   209      35.087  38.426 101.133  1.00  0.00           H  
ATOM   3326  CG2 THR   209      33.450  37.052 101.149  1.00  0.00           C  
ATOM   3327 HG21 THR   209      32.581  36.793 100.543  1.00  0.00           H  
ATOM   3328 HG22 THR   209      34.142  36.210 101.153  1.00  0.00           H  
ATOM   3329 HG23 THR   209      33.126  37.242 102.173  1.00  0.00           H  
ATOM   3330  OG1 THR   209      34.459  38.033  99.244  1.00  0.00           O  
ATOM   3331  HG1 THR   209      34.745  37.115  99.173  1.00  0.00           H  
ATOM   3332  C   THR   209      34.010  40.718  99.943  1.00  0.00           C  
ATOM   3333  O   THR   209      33.563  41.090  98.859  1.00  0.00           O  
ATOM   3334  N   VAL   210      35.140  41.235 100.449  1.00  0.00           N  
ATOM   3335  H   VAL   210      35.456  40.915 101.351  1.00  0.00           H  
ATOM   3336  CA  VAL   210      35.957  42.263  99.763  1.00  0.00           C  
ATOM   3337  HA  VAL   210      35.328  43.134  99.575  1.00  0.00           H  
ATOM   3338  CB  VAL   210      37.128  42.715 100.663  1.00  0.00           C  
ATOM   3339  HB  VAL   210      37.659  41.830 101.017  1.00  0.00           H  
ATOM   3340  CG1 VAL   210      38.132  43.619  99.941  1.00  0.00           C  
ATOM   3341 HG11 VAL   210      37.628  44.482  99.504  1.00  0.00           H  
ATOM   3342 HG12 VAL   210      38.896  43.955 100.642  1.00  0.00           H  
ATOM   3343 HG13 VAL   210      38.640  43.058  99.156  1.00  0.00           H  
ATOM   3344  CG2 VAL   210      36.598  43.485 101.882  1.00  0.00           C  
ATOM   3345 HG21 VAL   210      35.925  42.861 102.469  1.00  0.00           H  
ATOM   3346 HG22 VAL   210      37.432  43.780 102.521  1.00  0.00           H  
ATOM   3347 HG23 VAL   210      36.068  44.382 101.559  1.00  0.00           H  
ATOM   3348  C   VAL   210      36.445  41.785  98.387  1.00  0.00           C  
ATOM   3349  O   VAL   210      36.197  42.459  97.388  1.00  0.00           O  
ATOM   3350  N   THR   211      37.027  40.583  98.299  1.00  0.00           N  
ATOM   3351  H   THR   211      37.295  40.103  99.145  1.00  0.00           H  
ATOM   3352  CA  THR   211      37.407  39.963  97.015  1.00  0.00           C  
ATOM   3353  HA  THR   211      38.170  40.578  96.537  1.00  0.00           H  
ATOM   3354  CB  THR   211      37.993  38.558  97.244  1.00  0.00           C  
ATOM   3355  HB  THR   211      37.217  37.923  97.674  1.00  0.00           H  
ATOM   3356  CG2 THR   211      38.496  37.894  95.962  1.00  0.00           C  
ATOM   3357 HG21 THR   211      39.268  38.513  95.502  1.00  0.00           H  
ATOM   3358 HG22 THR   211      38.902  36.912  96.198  1.00  0.00           H  
ATOM   3359 HG23 THR   211      37.676  37.759  95.257  1.00  0.00           H  
ATOM   3360  OG1 THR   211      39.072  38.601  98.153  1.00  0.00           O  
ATOM   3361  HG1 THR   211      39.708  39.283  97.802  1.00  0.00           H  
ATOM   3362  C   THR   211      36.213  39.864  96.057  1.00  0.00           C  
ATOM   3363  O   THR   211      36.333  40.184  94.875  1.00  0.00           O  
ATOM   3364  N   ASN   212      35.031  39.484  96.557  1.00  0.00           N  
ATOM   3365  H   ASN   212      34.962  39.242  97.537  1.00  0.00           H  
ATOM   3366  CA  ASN   212      33.827  39.375  95.734  1.00  0.00           C  
ATOM   3367  HA  ASN   212      34.089  38.824  94.833  1.00  0.00           H  
ATOM   3368  CB  ASN   212      32.764  38.550  96.470  1.00  0.00           C  
ATOM   3369  HB2 ASN   212      32.613  38.955  97.469  1.00  0.00           H  
ATOM   3370  HB3 ASN   212      31.820  38.635  95.933  1.00  0.00           H  
ATOM   3371  CG  ASN   212      33.094  37.068  96.573  1.00  0.00           C  
ATOM   3372  OD1 ASN   212      34.149  36.581  96.203  1.00  0.00           O  
ATOM   3373  ND2 ASN   212      32.169  36.286  97.067  1.00  0.00           N  
ATOM   3374 HD21 ASN   212      32.354  35.301  97.083  1.00  0.00           H  
ATOM   3375 HD22 ASN   212      31.317  36.715  97.404  1.00  0.00           H  
ATOM   3376  C   ASN   212      33.278  40.739  95.276  1.00  0.00           C  
ATOM   3377  O   ASN   212      32.661  40.814  94.214  1.00  0.00           O  
ATOM   3378  N   TYR   213      33.524  41.830  96.007  1.00  0.00           N  
ATOM   3379  H   TYR   213      33.999  41.721  96.899  1.00  0.00           H  
ATOM   3380  CA  TYR   213      33.210  43.190  95.544  1.00  0.00           C  
ATOM   3381  HA  TYR   213      32.184  43.213  95.173  1.00  0.00           H  
ATOM   3382  CB  TYR   213      33.316  44.202  96.699  1.00  0.00           C  
ATOM   3383  HB2 TYR   213      34.179  43.969  97.320  1.00  0.00           H  
ATOM   3384  HB3 TYR   213      33.501  45.183  96.258  1.00  0.00           H  
ATOM   3385  CG  TYR   213      32.092  44.329  97.596  1.00  0.00           C  
ATOM   3386  CD1 TYR   213      31.305  43.210  97.942  1.00  0.00           C  
ATOM   3387  HD1 TYR   213      31.572  42.221  97.602  1.00  0.00           H  
ATOM   3388  CE1 TYR   213      30.160  43.365  98.743  1.00  0.00           C  
ATOM   3389  HE1 TYR   213      29.561  42.508  99.003  1.00  0.00           H  
ATOM   3390  CZ  TYR   213      29.793  44.643  99.207  1.00  0.00           C  
ATOM   3391  OH  TYR   213      28.704  44.793 100.000  1.00  0.00           O  
ATOM   3392  HH  TYR   213      28.120  44.016  99.950  1.00  0.00           H  
ATOM   3393  CE2 TYR   213      30.584  45.762  98.878  1.00  0.00           C  
ATOM   3394  HE2 TYR   213      30.291  46.738  99.236  1.00  0.00           H  
ATOM   3395  CD2 TYR   213      31.732  45.604  98.079  1.00  0.00           C  
ATOM   3396  HD2 TYR   213      32.329  46.469  97.824  1.00  0.00           H  
ATOM   3397  C   TYR   213      34.114  43.593  94.368  1.00  0.00           C  
ATOM   3398  O   TYR   213      33.628  44.178  93.398  1.00  0.00           O  
ATOM   3399  N   PHE   214      35.397  43.219  94.387  1.00  0.00           N  
ATOM   3400  H   PHE   214      35.771  42.773  95.219  1.00  0.00           H  
ATOM   3401  CA  PHE   214      36.274  43.395  93.224  1.00  0.00           C  
ATOM   3402  HA  PHE   214      36.169  44.419  92.870  1.00  0.00           H  
ATOM   3403  CB  PHE   214      37.740  43.193  93.637  1.00  0.00           C  
ATOM   3404  HB2 PHE   214      37.886  42.150  93.920  1.00  0.00           H  
ATOM   3405  HB3 PHE   214      38.366  43.388  92.766  1.00  0.00           H  
ATOM   3406  CG  PHE   214      38.231  44.090  94.768  1.00  0.00           C  
ATOM   3407  CD1 PHE   214      37.897  45.460  94.800  1.00  0.00           C  
ATOM   3408  HD1 PHE   214      37.268  45.882  94.036  1.00  0.00           H  
ATOM   3409  CE1 PHE   214      38.387  46.297  95.817  1.00  0.00           C  
ATOM   3410  HE1 PHE   214      38.137  47.348  95.817  1.00  0.00           H  
ATOM   3411  CZ  PHE   214      39.213  45.766  96.822  1.00  0.00           C  
ATOM   3412  HZ  PHE   214      39.598  46.402  97.605  1.00  0.00           H  
ATOM   3413  CE2 PHE   214      39.546  44.402  96.801  1.00  0.00           C  
ATOM   3414  HE2 PHE   214      40.185  43.993  97.572  1.00  0.00           H  
ATOM   3415  CD2 PHE   214      39.061  43.566  95.778  1.00  0.00           C  
ATOM   3416  HD2 PHE   214      39.336  42.521  95.769  1.00  0.00           H  
ATOM   3417  C   PHE   214      35.840  42.504  92.045  1.00  0.00           C  
ATOM   3418  O   PHE   214      35.676  43.007  90.937  1.00  0.00           O  
ATOM   3419  N   ILE   215      35.505  41.229  92.274  1.00  0.00           N  
ATOM   3420  H   ILE   215      35.693  40.844  93.195  1.00  0.00           H  
ATOM   3421  CA  ILE   215      34.900  40.357  91.244  1.00  0.00           C  
ATOM   3422  HA  ILE   215      35.578  40.313  90.393  1.00  0.00           H  
ATOM   3423  CB  ILE   215      34.722  38.926  91.805  1.00  0.00           C  
ATOM   3424  HB  ILE   215      34.243  39.023  92.775  1.00  0.00           H  
ATOM   3425  CG2 ILE   215      33.791  38.035  90.963  1.00  0.00           C  
ATOM   3426 HG21 ILE   215      34.112  38.022  89.920  1.00  0.00           H  
ATOM   3427 HG22 ILE   215      33.799  37.018  91.356  1.00  0.00           H  
ATOM   3428 HG23 ILE   215      32.766  38.405  91.011  1.00  0.00           H  
ATOM   3429  CG1 ILE   215      36.082  38.223  92.029  1.00  0.00           C  
ATOM   3430 HG12 ILE   215      36.737  38.872  92.609  1.00  0.00           H  
ATOM   3431 HG13 ILE   215      35.914  37.323  92.623  1.00  0.00           H  
ATOM   3432  CD1 ILE   215      36.824  37.816  90.748  1.00  0.00           C  
ATOM   3433 HD11 ILE   215      36.966  38.674  90.095  1.00  0.00           H  
ATOM   3434 HD12 ILE   215      37.801  37.411  91.013  1.00  0.00           H  
ATOM   3435 HD13 ILE   215      36.260  37.053  90.213  1.00  0.00           H  
ATOM   3436  C   ILE   215      33.578  40.929  90.697  1.00  0.00           C  
ATOM   3437  O   ILE   215      33.286  40.768  89.515  1.00  0.00           O  
ATOM   3438  N   THR   216      32.800  41.653  91.506  1.00  0.00           N  
ATOM   3439  H   THR   216      33.057  41.717  92.482  1.00  0.00           H  
ATOM   3440  CA  THR   216      31.581  42.338  91.040  1.00  0.00           C  
ATOM   3441  HA  THR   216      30.970  41.616  90.498  1.00  0.00           H  
ATOM   3442  CB  THR   216      30.739  42.853  92.219  1.00  0.00           C  
ATOM   3443  HB  THR   216      31.311  43.577  92.796  1.00  0.00           H  
ATOM   3444  CG2 THR   216      29.428  43.506  91.781  1.00  0.00           C  
ATOM   3445 HG21 THR   216      28.862  42.818  91.153  1.00  0.00           H  
ATOM   3446 HG22 THR   216      28.836  43.757  92.662  1.00  0.00           H  
ATOM   3447 HG23 THR   216      29.628  44.423  91.227  1.00  0.00           H  
ATOM   3448  OG1 THR   216      30.380  41.780  93.058  1.00  0.00           O  
ATOM   3449  HG1 THR   216      31.194  41.390  93.420  1.00  0.00           H  
ATOM   3450  C   THR   216      31.907  43.470  90.058  1.00  0.00           C  
ATOM   3451  O   THR   216      31.221  43.596  89.047  1.00  0.00           O  
ATOM   3452  N   SER   217      32.976  44.248  90.286  1.00  0.00           N  
ATOM   3453  H   SER   217      33.522  44.081  91.123  1.00  0.00           H  
ATOM   3454  CA  SER   217      33.471  45.235  89.304  1.00  0.00           C  
ATOM   3455  HA  SER   217      32.670  45.938  89.077  1.00  0.00           H  
ATOM   3456  CB  SER   217      34.648  46.033  89.886  1.00  0.00           C  
ATOM   3457  HB2 SER   217      34.289  46.616  90.733  1.00  0.00           H  
ATOM   3458  HB3 SER   217      35.421  45.358  90.245  1.00  0.00           H  
ATOM   3459  OG  SER   217      35.215  46.909  88.925  1.00  0.00           O  
ATOM   3460  HG  SER   217      36.068  46.537  88.618  1.00  0.00           H  
ATOM   3461  C   SER   217      33.880  44.569  87.987  1.00  0.00           C  
ATOM   3462  O   SER   217      33.468  45.020  86.916  1.00  0.00           O  
ATOM   3463  N   LEU   218      34.619  43.457  88.075  1.00  0.00           N  
ATOM   3464  H   LEU   218      34.903  43.150  88.998  1.00  0.00           H  
ATOM   3465  CA  LEU   218      35.088  42.681  86.925  1.00  0.00           C  
ATOM   3466  HA  LEU   218      35.694  43.333  86.294  1.00  0.00           H  
ATOM   3467  CB  LEU   218      35.956  41.517  87.446  1.00  0.00           C  
ATOM   3468  HB2 LEU   218      36.720  41.908  88.114  1.00  0.00           H  
ATOM   3469  HB3 LEU   218      35.326  40.849  88.030  1.00  0.00           H  
ATOM   3470  CG  LEU   218      36.645  40.678  86.358  1.00  0.00           C  
ATOM   3471  HG  LEU   218      35.913  40.334  85.631  1.00  0.00           H  
ATOM   3472  CD1 LEU   218      37.730  41.489  85.656  1.00  0.00           C  
ATOM   3473 HD11 LEU   218      38.459  41.866  86.371  1.00  0.00           H  
ATOM   3474 HD12 LEU   218      38.234  40.870  84.916  1.00  0.00           H  
ATOM   3475 HD13 LEU   218      37.278  42.321  85.122  1.00  0.00           H  
ATOM   3476  CD2 LEU   218      37.297  39.458  87.012  1.00  0.00           C  
ATOM   3477 HD21 LEU   218      36.528  38.824  87.454  1.00  0.00           H  
ATOM   3478 HD22 LEU   218      37.836  38.887  86.259  1.00  0.00           H  
ATOM   3479 HD23 LEU   218      37.997  39.774  87.783  1.00  0.00           H  
ATOM   3480  C   LEU   218      33.903  42.190  86.084  1.00  0.00           C  
ATOM   3481  O   LEU   218      33.805  42.505  84.901  1.00  0.00           O  
ATOM   3482  N   ALA   219      32.950  41.516  86.733  1.00  0.00           N  
ATOM   3483  H   ALA   219      33.095  41.303  87.713  1.00  0.00           H  
ATOM   3484  CA  ALA   219      31.746  40.999  86.096  1.00  0.00           C  
ATOM   3485  HA  ALA   219      32.053  40.357  85.270  1.00  0.00           H  
ATOM   3486  CB  ALA   219      30.990  40.147  87.123  1.00  0.00           C  
ATOM   3487  HB1 ALA   219      30.679  40.764  87.966  1.00  0.00           H  
ATOM   3488  HB2 ALA   219      30.111  39.705  86.652  1.00  0.00           H  
ATOM   3489  HB3 ALA   219      31.635  39.343  87.480  1.00  0.00           H  
ATOM   3490  C   ALA   219      30.854  42.106  85.507  1.00  0.00           C  
ATOM   3491  O   ALA   219      30.217  41.883  84.482  1.00  0.00           O  
ATOM   3492  N   CYS   220      30.806  43.304  86.105  1.00  0.00           N  
ATOM   3493  H   CYS   220      31.318  43.438  86.969  1.00  0.00           H  
ATOM   3494  CA  CYS   220      30.082  44.443  85.528  1.00  0.00           C  
ATOM   3495  HA  CYS   220      29.079  44.117  85.248  1.00  0.00           H  
ATOM   3496  CB  CYS   220      29.948  45.570  86.562  1.00  0.00           C  
ATOM   3497  HB2 CYS   220      30.924  45.799  86.995  1.00  0.00           H  
ATOM   3498  HB3 CYS   220      29.565  46.462  86.065  1.00  0.00           H  
ATOM   3499  SG  CYS   220      28.781  45.088  87.866  1.00  0.00           S  
ATOM   3500  HG  CYS   220      29.588  44.177  88.434  1.00  0.00           H  
ATOM   3501  C   CYS   220      30.744  44.966  84.243  1.00  0.00           C  
ATOM   3502  O   CYS   220      30.041  45.214  83.263  1.00  0.00           O  
ATOM   3503  N   ALA   221      32.073  45.118  84.225  1.00  0.00           N  
ATOM   3504  H   ALA   221      32.608  44.871  85.051  1.00  0.00           H  
ATOM   3505  CA  ALA   221      32.808  45.534  83.028  1.00  0.00           C  
ATOM   3506  HA  ALA   221      32.389  46.471  82.657  1.00  0.00           H  
ATOM   3507  CB  ALA   221      34.272  45.776  83.417  1.00  0.00           C  
ATOM   3508  HB1 ALA   221      34.719  44.858  83.799  1.00  0.00           H  
ATOM   3509  HB2 ALA   221      34.828  46.104  82.540  1.00  0.00           H  
ATOM   3510  HB3 ALA   221      34.334  46.548  84.184  1.00  0.00           H  
ATOM   3511  C   ALA   221      32.675  44.493  81.902  1.00  0.00           C  
ATOM   3512  O   ALA   221      32.300  44.828  80.778  1.00  0.00           O  
ATOM   3513  N   ASP   222      32.896  43.220  82.234  1.00  0.00           N  
ATOM   3514  H   ASP   222      33.226  43.026  83.176  1.00  0.00           H  
ATOM   3515  CA  ASP   222      32.764  42.081  81.326  1.00  0.00           C  
ATOM   3516  HA  ASP   222      33.430  42.230  80.474  1.00  0.00           H  
ATOM   3517  CB  ASP   222      33.205  40.813  82.081  1.00  0.00           C  
ATOM   3518  HB2 ASP   222      32.688  40.771  83.041  1.00  0.00           H  
ATOM   3519  HB3 ASP   222      32.887  39.940  81.514  1.00  0.00           H  
ATOM   3520  CG  ASP   222      34.721  40.706  82.313  1.00  0.00           C  
ATOM   3521  OD1 ASP   222      35.507  41.430  81.650  1.00  0.00           O  
ATOM   3522  OD2 ASP   222      35.138  39.794  83.056  1.00  0.00           O  
ATOM   3523  C   ASP   222      31.340  41.931  80.759  1.00  0.00           C  
ATOM   3524  O   ASP   222      31.170  41.727  79.555  1.00  0.00           O  
ATOM   3525  N   LEU   223      30.302  42.095  81.589  1.00  0.00           N  
ATOM   3526  H   LEU   223      30.494  42.225  82.577  1.00  0.00           H  
ATOM   3527  CA  LEU   223      28.904  42.033  81.155  1.00  0.00           C  
ATOM   3528  HA  LEU   223      28.769  41.100  80.608  1.00  0.00           H  
ATOM   3529  CB  LEU   223      27.990  42.014  82.394  1.00  0.00           C  
ATOM   3530  HB2 LEU   223      28.241  41.141  82.991  1.00  0.00           H  
ATOM   3531  HB3 LEU   223      28.197  42.903  82.991  1.00  0.00           H  
ATOM   3532  CG  LEU   223      26.481  41.977  82.098  1.00  0.00           C  
ATOM   3533  HG  LEU   223      26.191  42.885  81.572  1.00  0.00           H  
ATOM   3534  CD1 LEU   223      26.087  40.760  81.260  1.00  0.00           C  
ATOM   3535 HD11 LEU   223      26.432  39.849  81.748  1.00  0.00           H  
ATOM   3536 HD12 LEU   223      25.005  40.727  81.141  1.00  0.00           H  
ATOM   3537 HD13 LEU   223      26.535  40.830  80.270  1.00  0.00           H  
ATOM   3538  CD2 LEU   223      25.704  41.919  83.414  1.00  0.00           C  
ATOM   3539 HD21 LEU   223      25.971  42.776  84.033  1.00  0.00           H  
ATOM   3540 HD22 LEU   223      24.635  41.949  83.208  1.00  0.00           H  
ATOM   3541 HD23 LEU   223      25.947  41.001  83.949  1.00  0.00           H  
ATOM   3542  C   LEU   223      28.530  43.175  80.200  1.00  0.00           C  
ATOM   3543  O   LEU   223      27.888  42.925  79.179  1.00  0.00           O  
ATOM   3544  N   VAL   224      28.924  44.420  80.495  1.00  0.00           N  
ATOM   3545  H   VAL   224      29.466  44.576  81.340  1.00  0.00           H  
ATOM   3546  CA  VAL   224      28.647  45.559  79.597  1.00  0.00           C  
ATOM   3547  HA  VAL   224      27.586  45.542  79.347  1.00  0.00           H  
ATOM   3548  CB  VAL   224      28.934  46.910  80.283  1.00  0.00           C  
ATOM   3549  HB  VAL   224      29.956  46.914  80.664  1.00  0.00           H  
ATOM   3550  CG1 VAL   224      28.750  48.103  79.332  1.00  0.00           C  
ATOM   3551 HG11 VAL   224      27.739  48.110  78.925  1.00  0.00           H  
ATOM   3552 HG12 VAL   224      28.933  49.034  79.869  1.00  0.00           H  
ATOM   3553 HG13 VAL   224      29.461  48.047  78.509  1.00  0.00           H  
ATOM   3554  CG2 VAL   224      27.958  47.137  81.449  1.00  0.00           C  
ATOM   3555 HG21 VAL   224      28.033  46.325  82.169  1.00  0.00           H  
ATOM   3556 HG22 VAL   224      28.208  48.068  81.959  1.00  0.00           H  
ATOM   3557 HG23 VAL   224      26.935  47.184  81.078  1.00  0.00           H  
ATOM   3558  C   VAL   224      29.400  45.405  78.272  1.00  0.00           C  
ATOM   3559  O   VAL   224      28.822  45.672  77.217  1.00  0.00           O  
ATOM   3560  N   MET   225      30.630  44.880  78.295  1.00  0.00           N  
ATOM   3561  H   MET   225      31.066  44.705  79.197  1.00  0.00           H  
ATOM   3562  CA  MET   225      31.378  44.519  77.086  1.00  0.00           C  
ATOM   3563  HA  MET   225      31.495  45.419  76.486  1.00  0.00           H  
ATOM   3564  CB  MET   225      32.783  44.036  77.500  1.00  0.00           C  
ATOM   3565  HB2 MET   225      33.149  44.688  78.287  1.00  0.00           H  
ATOM   3566  HB3 MET   225      32.730  43.032  77.917  1.00  0.00           H  
ATOM   3567  CG  MET   225      33.829  44.082  76.380  1.00  0.00           C  
ATOM   3568  HG2 MET   225      33.803  45.069  75.920  1.00  0.00           H  
ATOM   3569  HG3 MET   225      34.813  43.965  76.837  1.00  0.00           H  
ATOM   3570  SD  MET   225      33.683  42.837  75.075  1.00  0.00           S  
ATOM   3571  CE  MET   225      34.065  41.332  76.006  1.00  0.00           C  
ATOM   3572  HE1 MET   225      33.328  41.182  76.795  1.00  0.00           H  
ATOM   3573  HE2 MET   225      34.043  40.474  75.335  1.00  0.00           H  
ATOM   3574  HE3 MET   225      35.057  41.413  76.451  1.00  0.00           H  
ATOM   3575  C   MET   225      30.600  43.489  76.242  1.00  0.00           C  
ATOM   3576  O   MET   225      30.304  43.739  75.070  1.00  0.00           O  
ATOM   3577  N   GLY   226      30.155  42.386  76.856  1.00  0.00           N  
ATOM   3578  H   GLY   226      30.416  42.245  77.829  1.00  0.00           H  
ATOM   3579  CA  GLY   226      29.357  41.346  76.194  1.00  0.00           C  
ATOM   3580  HA2 GLY   226      29.935  40.912  75.380  1.00  0.00           H  
ATOM   3581  HA3 GLY   226      29.144  40.563  76.920  1.00  0.00           H  
ATOM   3582  C   GLY   226      28.008  41.820  75.635  1.00  0.00           C  
ATOM   3583  O   GLY   226      27.605  41.366  74.565  1.00  0.00           O  
ATOM   3584  N   LEU   227      27.320  42.737  76.324  1.00  0.00           N  
ATOM   3585  H   LEU   227      27.689  43.025  77.225  1.00  0.00           H  
ATOM   3586  CA  LEU   227      26.024  43.283  75.894  1.00  0.00           C  
ATOM   3587  HA  LEU   227      25.431  42.479  75.460  1.00  0.00           H  
ATOM   3588  CB  LEU   227      25.277  43.858  77.115  1.00  0.00           C  
ATOM   3589  HB2 LEU   227      25.957  44.526  77.646  1.00  0.00           H  
ATOM   3590  HB3 LEU   227      24.437  44.458  76.761  1.00  0.00           H  
ATOM   3591  CG  LEU   227      24.730  42.810  78.101  1.00  0.00           C  
ATOM   3592  HG  LEU   227      25.520  42.118  78.381  1.00  0.00           H  
ATOM   3593  CD1 LEU   227      24.227  43.513  79.363  1.00  0.00           C  
ATOM   3594 HD11 LEU   227      23.421  44.201  79.112  1.00  0.00           H  
ATOM   3595 HD12 LEU   227      23.862  42.773  80.074  1.00  0.00           H  
ATOM   3596 HD13 LEU   227      25.048  44.066  79.820  1.00  0.00           H  
ATOM   3597  CD2 LEU   227      23.559  42.017  77.512  1.00  0.00           C  
ATOM   3598 HD21 LEU   227      23.890  41.448  76.646  1.00  0.00           H  
ATOM   3599 HD22 LEU   227      23.177  41.319  78.257  1.00  0.00           H  
ATOM   3600 HD23 LEU   227      22.757  42.691  77.213  1.00  0.00           H  
ATOM   3601  C   LEU   227      26.131  44.368  74.810  1.00  0.00           C  
ATOM   3602  O   LEU   227      25.275  44.420  73.928  1.00  0.00           O  
ATOM   3603  N   ALA   228      27.128  45.255  74.885  1.00  0.00           N  
ATOM   3604  H   ALA   228      27.783  45.174  75.657  1.00  0.00           H  
ATOM   3605  CA  ALA   228      27.169  46.483  74.081  1.00  0.00           C  
ATOM   3606  HA  ALA   228      26.241  46.580  73.516  1.00  0.00           H  
ATOM   3607  CB  ALA   228      27.239  47.676  75.043  1.00  0.00           C  
ATOM   3608  HB1 ALA   228      28.170  47.643  75.608  1.00  0.00           H  
ATOM   3609  HB2 ALA   228      27.200  48.605  74.474  1.00  0.00           H  
ATOM   3610  HB3 ALA   228      26.397  47.645  75.735  1.00  0.00           H  
ATOM   3611  C   ALA   228      28.306  46.535  73.047  1.00  0.00           C  
ATOM   3612  O   ALA   228      28.141  47.155  71.998  1.00  0.00           O  
ATOM   3613  N   VAL   229      29.450  45.896  73.308  1.00  0.00           N  
ATOM   3614  H   VAL   229      29.532  45.365  74.170  1.00  0.00           H  
ATOM   3615  CA  VAL   229      30.609  45.930  72.400  1.00  0.00           C  
ATOM   3616  HA  VAL   229      30.600  46.872  71.856  1.00  0.00           H  
ATOM   3617  CB  VAL   229      31.939  45.876  73.177  1.00  0.00           C  
ATOM   3618  HB  VAL   229      32.001  44.937  73.719  1.00  0.00           H  
ATOM   3619  CG1 VAL   229      33.154  45.948  72.249  1.00  0.00           C  
ATOM   3620 HG11 VAL   229      33.145  46.877  71.677  1.00  0.00           H  
ATOM   3621 HG12 VAL   229      34.063  45.905  72.848  1.00  0.00           H  
ATOM   3622 HG13 VAL   229      33.168  45.101  71.564  1.00  0.00           H  
ATOM   3623  CG2 VAL   229      32.033  47.020  74.191  1.00  0.00           C  
ATOM   3624 HG21 VAL   229      31.181  47.012  74.869  1.00  0.00           H  
ATOM   3625 HG22 VAL   229      32.932  46.886  74.787  1.00  0.00           H  
ATOM   3626 HG23 VAL   229      32.070  47.980  73.674  1.00  0.00           H  
ATOM   3627  C   VAL   229      30.520  44.800  71.377  1.00  0.00           C  
ATOM   3628  O   VAL   229      30.508  45.048  70.167  1.00  0.00           O  
ATOM   3629  N   VAL   230      30.409  43.560  71.867  1.00  0.00           N  
ATOM   3630  H   VAL   230      30.402  43.460  72.878  1.00  0.00           H  
ATOM   3631  CA  VAL   230      30.487  42.334  71.054  1.00  0.00           C  
ATOM   3632  HA  VAL   230      31.453  42.349  70.548  1.00  0.00           H  
ATOM   3633  CB  VAL   230      30.471  41.069  71.945  1.00  0.00           C  
ATOM   3634  HB  VAL   230      29.526  40.998  72.475  1.00  0.00           H  
ATOM   3635  CG1 VAL   230      30.663  39.789  71.131  1.00  0.00           C  
ATOM   3636 HG11 VAL   230      31.637  39.832  70.654  1.00  0.00           H  
ATOM   3637 HG12 VAL   230      30.623  38.920  71.788  1.00  0.00           H  
ATOM   3638 HG13 VAL   230      29.886  39.686  70.375  1.00  0.00           H  
ATOM   3639  CG2 VAL   230      31.596  41.087  72.983  1.00  0.00           C  
ATOM   3640 HG21 VAL   230      31.436  41.902  73.683  1.00  0.00           H  
ATOM   3641 HG22 VAL   230      31.605  40.157  73.550  1.00  0.00           H  
ATOM   3642 HG23 VAL   230      32.564  41.221  72.496  1.00  0.00           H  
ATOM   3643  C   VAL   230      29.425  42.263  69.939  1.00  0.00           C  
ATOM   3644  O   VAL   230      29.806  41.981  68.799  1.00  0.00           O  
ATOM   3645  N   PRO   231      28.122  42.547  70.175  1.00  0.00           N  
ATOM   3646  CD  PRO   231      27.474  42.852  71.446  1.00  0.00           C  
ATOM   3647  HD2 PRO   231      27.409  43.934  71.572  1.00  0.00           H  
ATOM   3648  HD3 PRO   231      27.984  42.416  72.299  1.00  0.00           H  
ATOM   3649  CG  PRO   231      26.074  42.262  71.321  1.00  0.00           C  
ATOM   3650  HG2 PRO   231      25.363  42.741  71.992  1.00  0.00           H  
ATOM   3651  HG3 PRO   231      26.108  41.187  71.501  1.00  0.00           H  
ATOM   3652  CB  PRO   231      25.747  42.541  69.856  1.00  0.00           C  
ATOM   3653  HB2 PRO   231      25.400  43.572  69.758  1.00  0.00           H  
ATOM   3654  HB3 PRO   231      24.994  41.850  69.474  1.00  0.00           H  
ATOM   3655  CA  PRO   231      27.094  42.358  69.145  1.00  0.00           C  
ATOM   3656  HA  PRO   231      27.161  41.335  68.773  1.00  0.00           H  
ATOM   3657  C   PRO   231      27.231  43.319  67.955  1.00  0.00           C  
ATOM   3658  O   PRO   231      26.946  42.938  66.821  1.00  0.00           O  
ATOM   3659  N   PHE   232      27.689  44.552  68.196  1.00  0.00           N  
ATOM   3660  H   PHE   232      27.944  44.793  69.143  1.00  0.00           H  
ATOM   3661  CA  PHE   232      27.919  45.548  67.145  1.00  0.00           C  
ATOM   3662  HA  PHE   232      27.055  45.574  66.479  1.00  0.00           H  
ATOM   3663  CB  PHE   232      28.074  46.937  67.780  1.00  0.00           C  
ATOM   3664  HB2 PHE   232      28.741  46.867  68.639  1.00  0.00           H  
ATOM   3665  HB3 PHE   232      28.544  47.604  67.057  1.00  0.00           H  
ATOM   3666  CG  PHE   232      26.760  47.558  68.221  1.00  0.00           C  
ATOM   3667  CD1 PHE   232      26.128  48.518  67.407  1.00  0.00           C  
ATOM   3668  HD1 PHE   232      26.583  48.824  66.475  1.00  0.00           H  
ATOM   3669  CE1 PHE   232      24.907  49.090  67.804  1.00  0.00           C  
ATOM   3670  HE1 PHE   232      24.432  49.835  67.180  1.00  0.00           H  
ATOM   3671  CZ  PHE   232      24.307  48.699  69.014  1.00  0.00           C  
ATOM   3672  HZ  PHE   232      23.368  49.139  69.320  1.00  0.00           H  
ATOM   3673  CE2 PHE   232      24.933  47.741  69.830  1.00  0.00           C  
ATOM   3674  HE2 PHE   232      24.482  47.445  70.766  1.00  0.00           H  
ATOM   3675  CD2 PHE   232      26.158  47.174  69.434  1.00  0.00           C  
ATOM   3676  HD2 PHE   232      26.638  46.447  70.072  1.00  0.00           H  
ATOM   3677  C   PHE   232      29.133  45.184  66.280  1.00  0.00           C  
ATOM   3678  O   PHE   232      29.041  45.243  65.053  1.00  0.00           O  
ATOM   3679  N   GLY   233      30.230  44.728  66.897  1.00  0.00           N  
ATOM   3680  H   GLY   233      30.244  44.699  67.910  1.00  0.00           H  
ATOM   3681  CA  GLY   233      31.399  44.225  66.168  1.00  0.00           C  
ATOM   3682  HA2 GLY   233      31.782  45.007  65.511  1.00  0.00           H  
ATOM   3683  HA3 GLY   233      32.175  43.956  66.884  1.00  0.00           H  
ATOM   3684  C   GLY   233      31.072  42.990  65.322  1.00  0.00           C  
ATOM   3685  O   GLY   233      31.439  42.928  64.149  1.00  0.00           O  
ATOM   3686  N   ALA   234      30.315  42.037  65.878  1.00  0.00           N  
ATOM   3687  H   ALA   234      30.058  42.127  66.855  1.00  0.00           H  
ATOM   3688  CA  ALA   234      29.843  40.862  65.145  1.00  0.00           C  
ATOM   3689  HA  ALA   234      30.708  40.323  64.755  1.00  0.00           H  
ATOM   3690  CB  ALA   234      29.102  39.944  66.125  1.00  0.00           C  
ATOM   3691  HB1 ALA   234      28.218  40.446  66.520  1.00  0.00           H  
ATOM   3692  HB2 ALA   234      28.796  39.032  65.610  1.00  0.00           H  
ATOM   3693  HB3 ALA   234      29.760  39.681  66.951  1.00  0.00           H  
ATOM   3694  C   ALA   234      28.956  41.239  63.943  1.00  0.00           C  
ATOM   3695  O   ALA   234      29.173  40.743  62.838  1.00  0.00           O  
ATOM   3696  N   ALA   235      27.992  42.150  64.128  1.00  0.00           N  
ATOM   3697  H   ALA   235      27.838  42.518  65.060  1.00  0.00           H  
ATOM   3698  CA  ALA   235      27.118  42.612  63.050  1.00  0.00           C  
ATOM   3699  HA  ALA   235      26.599  41.747  62.634  1.00  0.00           H  
ATOM   3700  CB  ALA   235      26.068  43.563  63.638  1.00  0.00           C  
ATOM   3701  HB1 ALA   235      26.556  44.431  64.084  1.00  0.00           H  
ATOM   3702  HB2 ALA   235      25.397  43.899  62.846  1.00  0.00           H  
ATOM   3703  HB3 ALA   235      25.488  43.046  64.402  1.00  0.00           H  
ATOM   3704  C   ALA   235      27.908  43.262  61.899  1.00  0.00           C  
ATOM   3705  O   ALA   235      27.746  42.855  60.751  1.00  0.00           O  
ATOM   3706  N   HIE   236      28.806  44.204  62.214  1.00  0.00           N  
ATOM   3707  H   HIE   236      28.895  44.463  63.192  1.00  0.00           H  
ATOM   3708  CA  HIE   236      29.666  44.910  61.249  1.00  0.00           C  
ATOM   3709  HA  HIE   236      29.039  45.467  60.549  1.00  0.00           H  
ATOM   3710  CB  HIE   236      30.526  45.896  62.063  1.00  0.00           C  
ATOM   3711  HB2 HIE   236      29.856  46.591  62.571  1.00  0.00           H  
ATOM   3712  HB3 HIE   236      31.049  45.336  62.840  1.00  0.00           H  
ATOM   3713  CG  HIE   236      31.569  46.715  61.337  1.00  0.00           C  
ATOM   3714  ND1 HIE   236      32.570  47.437  61.987  1.00  0.00           N  
ATOM   3715  CE1 HIE   236      33.310  48.010  61.029  1.00  0.00           C  
ATOM   3716  HE1 HIE   236      34.187  48.616  61.215  1.00  0.00           H  
ATOM   3717  NE2 HIE   236      32.815  47.708  59.817  1.00  0.00           N  
ATOM   3718  HE2 HIE   236      33.216  47.994  58.938  1.00  0.00           H  
ATOM   3719  CD2 HIE   236      31.713  46.897  59.991  1.00  0.00           C  
ATOM   3720  HD2 HIE   236      31.091  46.466  59.220  1.00  0.00           H  
ATOM   3721  C   HIE   236      30.525  43.944  60.417  1.00  0.00           C  
ATOM   3722  O   HIE   236      30.581  44.052  59.188  1.00  0.00           O  
ATOM   3723  N   ILE   237      31.149  42.958  61.073  1.00  0.00           N  
ATOM   3724  H   ILE   237      31.068  42.933  62.085  1.00  0.00           H  
ATOM   3725  CA  ILE   237      31.960  41.924  60.412  1.00  0.00           C  
ATOM   3726  HA  ILE   237      32.713  42.416  59.796  1.00  0.00           H  
ATOM   3727  CB  ILE   237      32.691  41.071  61.480  1.00  0.00           C  
ATOM   3728  HB  ILE   237      31.963  40.773  62.236  1.00  0.00           H  
ATOM   3729  CG2 ILE   237      33.303  39.789  60.883  1.00  0.00           C  
ATOM   3730 HG21 ILE   237      33.967  40.042  60.055  1.00  0.00           H  
ATOM   3731 HG22 ILE   237      33.863  39.245  61.639  1.00  0.00           H  
ATOM   3732 HG23 ILE   237      32.515  39.128  60.522  1.00  0.00           H  
ATOM   3733  CG1 ILE   237      33.801  41.911  62.158  1.00  0.00           C  
ATOM   3734 HG12 ILE   237      34.630  42.053  61.463  1.00  0.00           H  
ATOM   3735 HG13 ILE   237      33.412  42.899  62.404  1.00  0.00           H  
ATOM   3736  CD1 ILE   237      34.335  41.298  63.460  1.00  0.00           C  
ATOM   3737 HD11 ILE   237      34.901  40.391  63.254  1.00  0.00           H  
ATOM   3738 HD12 ILE   237      34.993  42.017  63.949  1.00  0.00           H  
ATOM   3739 HD13 ILE   237      33.506  41.066  64.130  1.00  0.00           H  
ATOM   3740  C   ILE   237      31.111  41.068  59.457  1.00  0.00           C  
ATOM   3741  O   ILE   237      31.572  40.730  58.367  1.00  0.00           O  
ATOM   3742  N   LEU   238      29.873  40.727  59.831  1.00  0.00           N  
ATOM   3743  H   LEU   238      29.544  41.033  60.742  1.00  0.00           H  
ATOM   3744  CA  LEU   238      28.994  39.882  59.016  1.00  0.00           C  
ATOM   3745  HA  LEU   238      29.601  39.097  58.568  1.00  0.00           H  
ATOM   3746  CB  LEU   238      27.939  39.219  59.922  1.00  0.00           C  
ATOM   3747  HB2 LEU   238      27.429  40.001  60.488  1.00  0.00           H  
ATOM   3748  HB3 LEU   238      27.196  38.723  59.296  1.00  0.00           H  
ATOM   3749  CG  LEU   238      28.522  38.182  60.907  1.00  0.00           C  
ATOM   3750  HG  LEU   238      29.348  38.617  61.465  1.00  0.00           H  
ATOM   3751  CD1 LEU   238      27.447  37.741  61.901  1.00  0.00           C  
ATOM   3752 HD11 LEU   238      26.614  37.275  61.376  1.00  0.00           H  
ATOM   3753 HD12 LEU   238      27.873  37.036  62.614  1.00  0.00           H  
ATOM   3754 HD13 LEU   238      27.090  38.611  62.453  1.00  0.00           H  
ATOM   3755  CD2 LEU   238      29.046  36.937  60.189  1.00  0.00           C  
ATOM   3756 HD21 LEU   238      29.878  37.209  59.546  1.00  0.00           H  
ATOM   3757 HD22 LEU   238      29.423  36.223  60.918  1.00  0.00           H  
ATOM   3758 HD23 LEU   238      28.257  36.475  59.595  1.00  0.00           H  
ATOM   3759  C   LEU   238      28.358  40.629  57.830  1.00  0.00           C  
ATOM   3760  O   LEU   238      28.390  40.108  56.712  1.00  0.00           O  
ATOM   3761  N   THR   239      27.821  41.841  58.027  1.00  0.00           N  
ATOM   3762  H   THR   239      27.846  42.246  58.962  1.00  0.00           H  
ATOM   3763  CA  THR   239      27.168  42.631  56.955  1.00  0.00           C  
ATOM   3764  HA  THR   239      26.556  41.954  56.361  1.00  0.00           H  
ATOM   3765  CB  THR   239      26.235  43.724  57.508  1.00  0.00           C  
ATOM   3766  HB  THR   239      25.746  44.221  56.670  1.00  0.00           H  
ATOM   3767  CG2 THR   239      25.140  43.168  58.418  1.00  0.00           C  
ATOM   3768 HG21 THR   239      25.578  42.690  59.293  1.00  0.00           H  
ATOM   3769 HG22 THR   239      24.501  43.985  58.750  1.00  0.00           H  
ATOM   3770 HG23 THR   239      24.541  42.440  57.871  1.00  0.00           H  
ATOM   3771  OG1 THR   239      26.960  44.690  58.227  1.00  0.00           O  
ATOM   3772  HG1 THR   239      27.031  45.496  57.689  1.00  0.00           H  
ATOM   3773  C   THR   239      28.150  43.290  55.985  1.00  0.00           C  
ATOM   3774  O   THR   239      27.717  43.825  54.963  1.00  0.00           O  
ATOM   3775  N   LYS   240      29.459  43.248  56.278  1.00  0.00           N  
ATOM   3776  H   LYS   240      29.706  42.831  57.169  1.00  0.00           H  
ATOM   3777  CA  LYS   240      30.544  43.894  55.510  1.00  0.00           C  
ATOM   3778  HA  LYS   240      31.468  43.686  56.051  1.00  0.00           H  
ATOM   3779  CB  LYS   240      30.694  43.273  54.096  1.00  0.00           C  
ATOM   3780  HB2 LYS   240      29.968  43.749  53.434  1.00  0.00           H  
ATOM   3781  HB3 LYS   240      31.684  43.530  53.718  1.00  0.00           H  
ATOM   3782  CG  LYS   240      30.505  41.747  53.950  1.00  0.00           C  
ATOM   3783  HG2 LYS   240      29.455  41.501  54.117  1.00  0.00           H  
ATOM   3784  HG3 LYS   240      30.748  41.476  52.922  1.00  0.00           H  
ATOM   3785  CD  LYS   240      31.375  40.908  54.897  1.00  0.00           C  
ATOM   3786  HD2 LYS   240      32.411  41.239  54.810  1.00  0.00           H  
ATOM   3787  HD3 LYS   240      31.051  41.070  55.923  1.00  0.00           H  
ATOM   3788  CE  LYS   240      31.330  39.402  54.597  1.00  0.00           C  
ATOM   3789  HE2 LYS   240      31.746  39.222  53.601  1.00  0.00           H  
ATOM   3790  HE3 LYS   240      31.979  38.897  55.317  1.00  0.00           H  
ATOM   3791  NZ  LYS   240      29.968  38.823  54.684  1.00  0.00           N  
ATOM   3792  HZ1 LYS   240      29.407  39.070  53.880  1.00  0.00           H  
ATOM   3793  HZ2 LYS   240      30.034  37.799  54.675  1.00  0.00           H  
ATOM   3794  HZ3 LYS   240      29.485  39.115  55.528  1.00  0.00           H  
ATOM   3795  C   LYS   240      30.439  45.435  55.478  1.00  0.00           C  
ATOM   3796  O   LYS   240      31.007  46.089  54.600  1.00  0.00           O  
ATOM   3797  N   THR   241      29.701  46.017  56.427  1.00  0.00           N  
ATOM   3798  H   THR   241      29.305  45.418  57.140  1.00  0.00           H  
ATOM   3799  CA  THR   241      29.300  47.435  56.468  1.00  0.00           C  
ATOM   3800  HA  THR   241      30.073  48.045  56.004  1.00  0.00           H  
ATOM   3801  CB  THR   241      27.972  47.673  55.712  1.00  0.00           C  
ATOM   3802  HB  THR   241      27.652  48.698  55.897  1.00  0.00           H  
ATOM   3803  CG2 THR   241      28.110  47.503  54.200  1.00  0.00           C  
ATOM   3804 HG21 THR   241      28.305  46.460  53.950  1.00  0.00           H  
ATOM   3805 HG22 THR   241      27.189  47.819  53.710  1.00  0.00           H  
ATOM   3806 HG23 THR   241      28.927  48.122  53.836  1.00  0.00           H  
ATOM   3807  OG1 THR   241      26.947  46.798  56.144  1.00  0.00           O  
ATOM   3808  HG1 THR   241      26.133  47.057  55.673  1.00  0.00           H  
ATOM   3809  C   THR   241      29.123  47.911  57.911  1.00  0.00           C  
ATOM   3810  O   THR   241      28.608  47.175  58.748  1.00  0.00           O  
ATOM   3811  N   TRP   242      29.513  49.152  58.215  1.00  0.00           N  
ATOM   3812  H   TRP   242      29.942  49.718  57.493  1.00  0.00           H  
ATOM   3813  CA  TRP   242      28.882  49.891  59.316  1.00  0.00           C  
ATOM   3814  HA  TRP   242      28.589  49.192  60.101  1.00  0.00           H  
ATOM   3815  CB  TRP   242      29.876  50.885  59.931  1.00  0.00           C  
ATOM   3816  HB2 TRP   242      30.795  50.347  60.168  1.00  0.00           H  
ATOM   3817  HB3 TRP   242      30.122  51.642  59.193  1.00  0.00           H  
ATOM   3818  CG  TRP   242      29.427  51.581  61.182  1.00  0.00           C  
ATOM   3819  CD1 TRP   242      29.203  52.908  61.310  1.00  0.00           C  
ATOM   3820  HD1 TRP   242      29.340  53.635  60.515  1.00  0.00           H  
ATOM   3821  NE1 TRP   242      28.855  53.203  62.615  1.00  0.00           N  
ATOM   3822  HE1 TRP   242      28.730  54.156  62.954  1.00  0.00           H  
ATOM   3823  CE2 TRP   242      28.879  52.076  63.409  1.00  0.00           C  
ATOM   3824  CZ2 TRP   242      28.655  51.859  64.777  1.00  0.00           C  
ATOM   3825  HZ2 TRP   242      28.385  52.677  65.425  1.00  0.00           H  
ATOM   3826  CH2 TRP   242      28.806  50.563  65.299  1.00  0.00           C  
ATOM   3827  HH2 TRP   242      28.668  50.385  66.358  1.00  0.00           H  
ATOM   3828  CZ3 TRP   242      29.167  49.504  64.447  1.00  0.00           C  
ATOM   3829  HZ3 TRP   242      29.312  48.511  64.853  1.00  0.00           H  
ATOM   3830  CE3 TRP   242      29.381  49.731  63.074  1.00  0.00           C  
ATOM   3831  HE3 TRP   242      29.700  48.917  62.440  1.00  0.00           H  
ATOM   3832  CD2 TRP   242      29.240  51.020  62.518  1.00  0.00           C  
ATOM   3833  C   TRP   242      27.601  50.560  58.787  1.00  0.00           C  
ATOM   3834  O   TRP   242      27.420  50.676  57.573  1.00  0.00           O  
ATOM   3835  N   THR   243      26.694  50.980  59.669  1.00  0.00           N  
ATOM   3836  H   THR   243      26.866  50.795  60.644  1.00  0.00           H  
ATOM   3837  CA  THR   243      25.366  51.496  59.269  1.00  0.00           C  
ATOM   3838  HA  THR   243      25.407  51.854  58.240  1.00  0.00           H  
ATOM   3839  CB  THR   243      24.311  50.379  59.335  1.00  0.00           C  
ATOM   3840  HB  THR   243      23.336  50.802  59.091  1.00  0.00           H  
ATOM   3841  CG2 THR   243      24.576  49.211  58.384  1.00  0.00           C  
ATOM   3842 HG21 THR   243      25.473  48.667  58.683  1.00  0.00           H  
ATOM   3843 HG22 THR   243      23.726  48.528  58.394  1.00  0.00           H  
ATOM   3844 HG23 THR   243      24.709  49.588  57.370  1.00  0.00           H  
ATOM   3845  OG1 THR   243      24.271  49.861  60.645  1.00  0.00           O  
ATOM   3846  HG1 THR   243      23.613  49.162  60.664  1.00  0.00           H  
ATOM   3847  C   THR   243      24.868  52.672  60.109  1.00  0.00           C  
ATOM   3848  O   THR   243      24.070  53.470  59.617  1.00  0.00           O  
ATOM   3849  N   PHE   244      25.309  52.802  61.363  1.00  0.00           N  
ATOM   3850  H   PHE   244      25.910  52.082  61.730  1.00  0.00           H  
ATOM   3851  CA  PHE   244      24.778  53.794  62.305  1.00  0.00           C  
ATOM   3852  HA  PHE   244      23.697  53.853  62.172  1.00  0.00           H  
ATOM   3853  CB  PHE   244      25.049  53.304  63.736  1.00  0.00           C  
ATOM   3854  HB2 PHE   244      26.126  53.284  63.908  1.00  0.00           H  
ATOM   3855  HB3 PHE   244      24.620  54.021  64.437  1.00  0.00           H  
ATOM   3856  CG  PHE   244      24.472  51.931  64.041  1.00  0.00           C  
ATOM   3857  CD1 PHE   244      25.279  50.779  63.952  1.00  0.00           C  
ATOM   3858  HD1 PHE   244      26.322  50.861  63.686  1.00  0.00           H  
ATOM   3859  CE1 PHE   244      24.731  49.509  64.202  1.00  0.00           C  
ATOM   3860  HE1 PHE   244      25.355  48.629  64.126  1.00  0.00           H  
ATOM   3861  CZ  PHE   244      23.375  49.384  64.550  1.00  0.00           C  
ATOM   3862  HZ  PHE   244      22.956  48.408  64.748  1.00  0.00           H  
ATOM   3863  CE2 PHE   244      22.567  50.531  64.647  1.00  0.00           C  
ATOM   3864  HE2 PHE   244      21.524  50.437  64.914  1.00  0.00           H  
ATOM   3865  CD2 PHE   244      23.114  51.802  64.390  1.00  0.00           C  
ATOM   3866  HD2 PHE   244      22.487  52.679  64.457  1.00  0.00           H  
ATOM   3867  C   PHE   244      25.329  55.216  62.097  1.00  0.00           C  
ATOM   3868  O   PHE   244      24.669  56.184  62.480  1.00  0.00           O  
ATOM   3869  N   GLY   245      26.514  55.356  61.496  1.00  0.00           N  
ATOM   3870  H   GLY   245      26.956  54.528  61.122  1.00  0.00           H  
ATOM   3871  CA  GLY   245      27.244  56.622  61.366  1.00  0.00           C  
ATOM   3872  HA2 GLY   245      27.637  56.683  60.356  1.00  0.00           H  
ATOM   3873  HA3 GLY   245      26.575  57.470  61.511  1.00  0.00           H  
ATOM   3874  C   GLY   245      28.433  56.768  62.320  1.00  0.00           C  
ATOM   3875  O   GLY   245      28.569  56.014  63.291  1.00  0.00           O  
ATOM   3876  N   ASN   246      29.314  57.730  62.031  1.00  0.00           N  
ATOM   3877  H   ASN   246      29.085  58.366  61.268  1.00  0.00           H  
ATOM   3878  CA  ASN   246      30.622  57.867  62.684  1.00  0.00           C  
ATOM   3879  HA  ASN   246      31.145  56.910  62.615  1.00  0.00           H  
ATOM   3880  CB  ASN   246      31.464  58.919  61.938  1.00  0.00           C  
ATOM   3881  HB2 ASN   246      30.834  59.690  61.494  1.00  0.00           H  
ATOM   3882  HB3 ASN   246      32.149  59.398  62.638  1.00  0.00           H  
ATOM   3883  CG  ASN   246      32.323  58.263  60.874  1.00  0.00           C  
ATOM   3884  OD1 ASN   246      33.342  57.669  61.181  1.00  0.00           O  
ATOM   3885  ND2 ASN   246      31.943  58.328  59.623  1.00  0.00           N  
ATOM   3886 HD21 ASN   246      32.496  57.807  58.953  1.00  0.00           H  
ATOM   3887 HD22 ASN   246      31.095  58.830  59.361  1.00  0.00           H  
ATOM   3888  C   ASN   246      30.513  58.174  64.186  1.00  0.00           C  
ATOM   3889  O   ASN   246      31.180  57.522  64.985  1.00  0.00           O  
ATOM   3890  N   PHE   247      29.604  59.068  64.596  1.00  0.00           N  
ATOM   3891  H   PHE   247      29.081  59.574  63.899  1.00  0.00           H  
ATOM   3892  CA  PHE   247      29.393  59.382  66.019  1.00  0.00           C  
ATOM   3893  HA  PHE   247      30.319  59.797  66.426  1.00  0.00           H  
ATOM   3894  CB  PHE   247      28.284  60.439  66.145  1.00  0.00           C  
ATOM   3895  HB2 PHE   247      28.634  61.372  65.702  1.00  0.00           H  
ATOM   3896  HB3 PHE   247      27.413  60.108  65.578  1.00  0.00           H  
ATOM   3897  CG  PHE   247      27.859  60.705  67.579  1.00  0.00           C  
ATOM   3898  CD1 PHE   247      28.709  61.424  68.441  1.00  0.00           C  
ATOM   3899  HD1 PHE   247      29.655  61.799  68.076  1.00  0.00           H  
ATOM   3900  CE1 PHE   247      28.347  61.622  69.786  1.00  0.00           C  
ATOM   3901  HE1 PHE   247      29.013  62.155  70.451  1.00  0.00           H  
ATOM   3902  CZ  PHE   247      27.138  61.098  70.276  1.00  0.00           C  
ATOM   3903  HZ  PHE   247      26.875  61.236  71.315  1.00  0.00           H  
ATOM   3904  CE2 PHE   247      26.290  60.372  69.420  1.00  0.00           C  
ATOM   3905  HE2 PHE   247      25.371  59.943  69.798  1.00  0.00           H  
ATOM   3906  CD2 PHE   247      26.649  60.177  68.074  1.00  0.00           C  
ATOM   3907  HD2 PHE   247      26.004  59.597  67.429  1.00  0.00           H  
ATOM   3908  C   PHE   247      29.049  58.138  66.859  1.00  0.00           C  
ATOM   3909  O   PHE   247      29.507  57.997  67.991  1.00  0.00           O  
ATOM   3910  N   TRP   248      28.280  57.198  66.304  1.00  0.00           N  
ATOM   3911  H   TRP   248      27.955  57.332  65.359  1.00  0.00           H  
ATOM   3912  CA  TRP   248      27.935  55.953  66.992  1.00  0.00           C  
ATOM   3913  HA  TRP   248      27.764  56.181  68.045  1.00  0.00           H  
ATOM   3914  CB  TRP   248      26.613  55.421  66.433  1.00  0.00           C  
ATOM   3915  HB2 TRP   248      26.720  55.254  65.360  1.00  0.00           H  
ATOM   3916  HB3 TRP   248      26.395  54.460  66.902  1.00  0.00           H  
ATOM   3917  CG  TRP   248      25.447  56.336  66.684  1.00  0.00           C  
ATOM   3918  CD1 TRP   248      24.775  57.045  65.749  1.00  0.00           C  
ATOM   3919  HD1 TRP   248      24.995  57.034  64.690  1.00  0.00           H  
ATOM   3920  NE1 TRP   248      23.770  57.781  66.348  1.00  0.00           N  
ATOM   3921  HE1 TRP   248      23.129  58.372  65.835  1.00  0.00           H  
ATOM   3922  CE2 TRP   248      23.754  57.597  67.713  1.00  0.00           C  
ATOM   3923  CZ2 TRP   248      22.949  58.117  68.739  1.00  0.00           C  
ATOM   3924  HZ2 TRP   248      22.145  58.799  68.510  1.00  0.00           H  
ATOM   3925  CH2 TRP   248      23.202  57.730  70.067  1.00  0.00           C  
ATOM   3926  HH2 TRP   248      22.586  58.111  70.870  1.00  0.00           H  
ATOM   3927  CZ3 TRP   248      24.254  56.840  70.349  1.00  0.00           C  
ATOM   3928  HZ3 TRP   248      24.449  56.547  71.372  1.00  0.00           H  
ATOM   3929  CE3 TRP   248      25.051  56.319  69.309  1.00  0.00           C  
ATOM   3930  HE3 TRP   248      25.849  55.630  69.540  1.00  0.00           H  
ATOM   3931  CD2 TRP   248      24.820  56.680  67.962  1.00  0.00           C  
ATOM   3932  C   TRP   248      29.068  54.915  66.968  1.00  0.00           C  
ATOM   3933  O   TRP   248      29.176  54.137  67.913  1.00  0.00           O  
ATOM   3934  N   CYX   249      29.957  54.940  65.967  1.00  0.00           N  
ATOM   3935  H   CYX   249      29.832  55.625  65.233  1.00  0.00           H  
ATOM   3936  CA  CYX   249      31.226  54.196  66.002  1.00  0.00           C  
ATOM   3937  HA  CYX   249      31.022  53.144  66.210  1.00  0.00           H  
ATOM   3938  CB  CYX   249      31.897  54.294  64.622  1.00  0.00           C  
ATOM   3939  HB2 CYX   249      31.234  53.877  63.865  1.00  0.00           H  
ATOM   3940  HB3 CYX   249      32.055  55.343  64.384  1.00  0.00           H  
ATOM   3941  SG  CYX   249      33.508  53.480  64.480  1.00  0.00           S  
ATOM   3942  C   CYX   249      32.150  54.731  67.118  1.00  0.00           C  
ATOM   3943  O   CYX   249      32.736  53.962  67.884  1.00  0.00           O  
ATOM   3944  N   GLU   250      32.218  56.055  67.280  1.00  0.00           N  
ATOM   3945  H   GLU   250      31.777  56.645  66.578  1.00  0.00           H  
ATOM   3946  CA  GLU   250      32.932  56.725  68.375  1.00  0.00           C  
ATOM   3947  HA  GLU   250      33.957  56.352  68.409  1.00  0.00           H  
ATOM   3948  CB  GLU   250      32.987  58.240  68.097  1.00  0.00           C  
ATOM   3949  HB2 GLU   250      31.998  58.607  67.832  1.00  0.00           H  
ATOM   3950  HB3 GLU   250      33.321  58.762  68.994  1.00  0.00           H  
ATOM   3951  CG  GLU   250      33.976  58.530  66.961  1.00  0.00           C  
ATOM   3952  HG2 GLU   250      34.964  58.227  67.303  1.00  0.00           H  
ATOM   3953  HG3 GLU   250      33.724  57.924  66.089  1.00  0.00           H  
ATOM   3954  CD  GLU   250      34.022  59.999  66.528  1.00  0.00           C  
ATOM   3955  OE1 GLU   250      35.140  60.546  66.410  1.00  0.00           O  
ATOM   3956  OE2 GLU   250      32.981  60.602  66.183  1.00  0.00           O  
ATOM   3957  C   GLU   250      32.306  56.419  69.747  1.00  0.00           C  
ATOM   3958  O   GLU   250      33.026  56.142  70.709  1.00  0.00           O  
ATOM   3959  N   PHE   251      30.974  56.385  69.856  1.00  0.00           N  
ATOM   3960  H   PHE   251      30.421  56.700  69.064  1.00  0.00           H  
ATOM   3961  CA  PHE   251      30.283  56.006  71.094  1.00  0.00           C  
ATOM   3962  HA  PHE   251      30.716  56.589  71.908  1.00  0.00           H  
ATOM   3963  CB  PHE   251      28.795  56.381  71.001  1.00  0.00           C  
ATOM   3964  HB2 PHE   251      28.683  57.251  70.353  1.00  0.00           H  
ATOM   3965  HB3 PHE   251      28.237  55.563  70.541  1.00  0.00           H  
ATOM   3966  CG  PHE   251      28.177  56.727  72.344  1.00  0.00           C  
ATOM   3967  CD1 PHE   251      27.945  58.076  72.681  1.00  0.00           C  
ATOM   3968  HD1 PHE   251      28.188  58.860  71.978  1.00  0.00           H  
ATOM   3969  CE1 PHE   251      27.399  58.410  73.934  1.00  0.00           C  
ATOM   3970  HE1 PHE   251      27.225  59.446  74.188  1.00  0.00           H  
ATOM   3971  CZ  PHE   251      27.086  57.397  74.857  1.00  0.00           C  
ATOM   3972  HZ  PHE   251      26.671  57.651  75.823  1.00  0.00           H  
ATOM   3973  CE2 PHE   251      27.325  56.051  74.528  1.00  0.00           C  
ATOM   3974  HE2 PHE   251      27.101  55.273  75.244  1.00  0.00           H  
ATOM   3975  CD2 PHE   251      27.866  55.716  73.273  1.00  0.00           C  
ATOM   3976  HD2 PHE   251      28.053  54.681  73.028  1.00  0.00           H  
ATOM   3977  C   PHE   251      30.490  54.519  71.448  1.00  0.00           C  
ATOM   3978  O   PHE   251      30.784  54.205  72.601  1.00  0.00           O  
ATOM   3979  N   TRP   252      30.434  53.607  70.469  1.00  0.00           N  
ATOM   3980  H   TRP   252      30.155  53.909  69.540  1.00  0.00           H  
ATOM   3981  CA  TRP   252      30.792  52.190  70.646  1.00  0.00           C  
ATOM   3982  HA  TRP   252      30.169  51.760  71.431  1.00  0.00           H  
ATOM   3983  CB  TRP   252      30.506  51.425  69.343  1.00  0.00           C  
ATOM   3984  HB2 TRP   252      29.427  51.394  69.187  1.00  0.00           H  
ATOM   3985  HB3 TRP   252      30.934  51.984  68.510  1.00  0.00           H  
ATOM   3986  CG  TRP   252      31.045  50.025  69.256  1.00  0.00           C  
ATOM   3987  CD1 TRP   252      30.437  48.911  69.725  1.00  0.00           C  
ATOM   3988  HD1 TRP   252      29.471  48.886  70.220  1.00  0.00           H  
ATOM   3989  NE1 TRP   252      31.232  47.808  69.475  1.00  0.00           N  
ATOM   3990  HE1 TRP   252      30.971  46.857  69.724  1.00  0.00           H  
ATOM   3991  CE2 TRP   252      32.412  48.158  68.858  1.00  0.00           C  
ATOM   3992  CZ2 TRP   252      33.521  47.416  68.424  1.00  0.00           C  
ATOM   3993  HZ2 TRP   252      33.555  46.348  68.581  1.00  0.00           H  
ATOM   3994  CH2 TRP   252      34.582  48.082  67.787  1.00  0.00           C  
ATOM   3995  HH2 TRP   252      35.433  47.521  67.431  1.00  0.00           H  
ATOM   3996  CZ3 TRP   252      34.523  49.477  67.604  1.00  0.00           C  
ATOM   3997  HZ3 TRP   252      35.335  49.996  67.113  1.00  0.00           H  
ATOM   3998  CE3 TRP   252      33.404  50.209  68.048  1.00  0.00           C  
ATOM   3999  HE3 TRP   252      33.367  51.275  67.884  1.00  0.00           H  
ATOM   4000  CD2 TRP   252      32.320  49.573  68.693  1.00  0.00           C  
ATOM   4001  C   TRP   252      32.248  52.028  71.108  1.00  0.00           C  
ATOM   4002  O   TRP   252      32.503  51.358  72.107  1.00  0.00           O  
ATOM   4003  N   THR   253      33.188  52.738  70.474  1.00  0.00           N  
ATOM   4004  H   THR   253      32.910  53.257  69.649  1.00  0.00           H  
ATOM   4005  CA  THR   253      34.608  52.755  70.878  1.00  0.00           C  
ATOM   4006  HA  THR   253      34.984  51.732  70.864  1.00  0.00           H  
ATOM   4007  CB  THR   253      35.451  53.594  69.898  1.00  0.00           C  
ATOM   4008  HB  THR   253      35.163  54.643  69.974  1.00  0.00           H  
ATOM   4009  CG2 THR   253      36.952  53.468  70.158  1.00  0.00           C  
ATOM   4010 HG21 THR   253      37.250  52.422  70.079  1.00  0.00           H  
ATOM   4011 HG22 THR   253      37.494  54.058  69.420  1.00  0.00           H  
ATOM   4012 HG23 THR   253      37.204  53.835  71.150  1.00  0.00           H  
ATOM   4013  OG1 THR   253      35.277  53.172  68.565  1.00  0.00           O  
ATOM   4014  HG1 THR   253      34.382  53.420  68.275  1.00  0.00           H  
ATOM   4015  C   THR   253      34.788  53.302  72.303  1.00  0.00           C  
ATOM   4016  O   THR   253      35.633  52.817  73.056  1.00  0.00           O  
ATOM   4017  N   SER   254      33.970  54.285  72.699  1.00  0.00           N  
ATOM   4018  H   SER   254      33.304  54.643  72.025  1.00  0.00           H  
ATOM   4019  CA  SER   254      33.965  54.852  74.055  1.00  0.00           C  
ATOM   4020  HA  SER   254      34.980  55.144  74.315  1.00  0.00           H  
ATOM   4021  CB  SER   254      33.077  56.103  74.133  1.00  0.00           C  
ATOM   4022  HB2 SER   254      32.033  55.829  73.987  1.00  0.00           H  
ATOM   4023  HB3 SER   254      33.180  56.529  75.128  1.00  0.00           H  
ATOM   4024  OG  SER   254      33.438  57.097  73.186  1.00  0.00           O  
ATOM   4025  HG  SER   254      33.372  56.703  72.292  1.00  0.00           H  
ATOM   4026  C   SER   254      33.512  53.827  75.104  1.00  0.00           C  
ATOM   4027  O   SER   254      34.124  53.736  76.165  1.00  0.00           O  
ATOM   4028  N   ILE   255      32.486  53.020  74.808  1.00  0.00           N  
ATOM   4029  H   ILE   255      32.020  53.141  73.915  1.00  0.00           H  
ATOM   4030  CA  ILE   255      32.045  51.917  75.682  1.00  0.00           C  
ATOM   4031  HA  ILE   255      31.936  52.301  76.696  1.00  0.00           H  
ATOM   4032  CB  ILE   255      30.668  51.372  75.227  1.00  0.00           C  
ATOM   4033  HB  ILE   255      30.740  51.096  74.173  1.00  0.00           H  
ATOM   4034  CG2 ILE   255      30.271  50.114  76.026  1.00  0.00           C  
ATOM   4035 HG21 ILE   255      30.237  50.338  77.092  1.00  0.00           H  
ATOM   4036 HG22 ILE   255      29.299  49.747  75.706  1.00  0.00           H  
ATOM   4037 HG23 ILE   255      30.985  49.308  75.858  1.00  0.00           H  
ATOM   4038  CG1 ILE   255      29.571  52.453  75.383  1.00  0.00           C  
ATOM   4039 HG12 ILE   255      29.365  52.614  76.442  1.00  0.00           H  
ATOM   4040 HG13 ILE   255      29.924  53.397  74.970  1.00  0.00           H  
ATOM   4041  CD1 ILE   255      28.260  52.113  74.660  1.00  0.00           C  
ATOM   4042 HD11 ILE   255      27.788  51.238  75.104  1.00  0.00           H  
ATOM   4043 HD12 ILE   255      27.572  52.952  74.751  1.00  0.00           H  
ATOM   4044 HD13 ILE   255      28.456  51.928  73.603  1.00  0.00           H  
ATOM   4045  C   ILE   255      33.105  50.805  75.744  1.00  0.00           C  
ATOM   4046  O   ILE   255      33.386  50.293  76.826  1.00  0.00           O  
ATOM   4047  N   ASP   256      33.714  50.451  74.610  1.00  0.00           N  
ATOM   4048  H   ASP   256      33.404  50.886  73.746  1.00  0.00           H  
ATOM   4049  CA  ASP   256      34.725  49.392  74.509  1.00  0.00           C  
ATOM   4050  HA  ASP   256      34.300  48.465  74.880  1.00  0.00           H  
ATOM   4051  CB  ASP   256      35.069  49.196  73.020  1.00  0.00           C  
ATOM   4052  HB2 ASP   256      34.137  49.094  72.461  1.00  0.00           H  
ATOM   4053  HB3 ASP   256      35.579  50.086  72.649  1.00  0.00           H  
ATOM   4054  CG  ASP   256      35.935  47.973  72.706  1.00  0.00           C  
ATOM   4055  OD1 ASP   256      36.463  47.317  73.620  1.00  0.00           O  
ATOM   4056  OD2 ASP   256      36.092  47.663  71.502  1.00  0.00           O  
ATOM   4057  C   ASP   256      35.949  49.676  75.393  1.00  0.00           C  
ATOM   4058  O   ASP   256      36.223  48.937  76.341  1.00  0.00           O  
ATOM   4059  N   VAL   257      36.623  50.811  75.180  1.00  0.00           N  
ATOM   4060  H   VAL   257      36.319  51.422  74.427  1.00  0.00           H  
ATOM   4061  CA  VAL   257      37.831  51.156  75.952  1.00  0.00           C  
ATOM   4062  HA  VAL   257      38.495  50.292  75.912  1.00  0.00           H  
ATOM   4063  CB  VAL   257      38.585  52.339  75.312  1.00  0.00           C  
ATOM   4064  HB  VAL   257      37.941  53.218  75.294  1.00  0.00           H  
ATOM   4065  CG1 VAL   257      39.871  52.677  76.080  1.00  0.00           C  
ATOM   4066 HG11 VAL   257      40.488  51.784  76.189  1.00  0.00           H  
ATOM   4067 HG12 VAL   257      40.441  53.432  75.544  1.00  0.00           H  
ATOM   4068 HG13 VAL   257      39.633  53.071  77.066  1.00  0.00           H  
ATOM   4069  CG2 VAL   257      38.986  52.000  73.871  1.00  0.00           C  
ATOM   4070 HG21 VAL   257      38.101  51.860  73.252  1.00  0.00           H  
ATOM   4071 HG22 VAL   257      39.574  52.811  73.444  1.00  0.00           H  
ATOM   4072 HG23 VAL   257      39.569  51.081  73.869  1.00  0.00           H  
ATOM   4073  C   VAL   257      37.524  51.385  77.440  1.00  0.00           C  
ATOM   4074  O   VAL   257      38.367  51.066  78.284  1.00  0.00           O  
ATOM   4075  N   LEU   258      36.316  51.855  77.784  1.00  0.00           N  
ATOM   4076  H   LEU   258      35.660  52.077  77.045  1.00  0.00           H  
ATOM   4077  CA  LEU   258      35.830  51.911  79.168  1.00  0.00           C  
ATOM   4078  HA  LEU   258      36.527  52.507  79.756  1.00  0.00           H  
ATOM   4079  CB  LEU   258      34.448  52.603  79.198  1.00  0.00           C  
ATOM   4080  HB2 LEU   258      34.577  53.652  78.935  1.00  0.00           H  
ATOM   4081  HB3 LEU   258      33.822  52.156  78.430  1.00  0.00           H  
ATOM   4082  CG  LEU   258      33.670  52.516  80.527  1.00  0.00           C  
ATOM   4083  HG  LEU   258      33.491  51.472  80.781  1.00  0.00           H  
ATOM   4084  CD1 LEU   258      34.412  53.186  81.682  1.00  0.00           C  
ATOM   4085 HD11 LEU   258      34.681  54.208  81.418  1.00  0.00           H  
ATOM   4086 HD12 LEU   258      33.790  53.187  82.576  1.00  0.00           H  
ATOM   4087 HD13 LEU   258      35.307  52.614  81.898  1.00  0.00           H  
ATOM   4088  CD2 LEU   258      32.311  53.203  80.387  1.00  0.00           C  
ATOM   4089 HD21 LEU   258      31.756  52.745  79.568  1.00  0.00           H  
ATOM   4090 HD22 LEU   258      31.741  53.074  81.307  1.00  0.00           H  
ATOM   4091 HD23 LEU   258      32.449  54.265  80.191  1.00  0.00           H  
ATOM   4092  C   LEU   258      35.798  50.512  79.800  1.00  0.00           C  
ATOM   4093  O   LEU   258      36.412  50.302  80.846  1.00  0.00           O  
ATOM   4094  N   CYS   259      35.124  49.549  79.166  1.00  0.00           N  
ATOM   4095  H   CYS   259      34.688  49.761  78.274  1.00  0.00           H  
ATOM   4096  CA  CYS   259      34.977  48.199  79.714  1.00  0.00           C  
ATOM   4097  HA  CYS   259      34.626  48.277  80.744  1.00  0.00           H  
ATOM   4098  CB  CYS   259      33.925  47.424  78.914  1.00  0.00           C  
ATOM   4099  HB2 CYS   259      34.245  47.317  77.875  1.00  0.00           H  
ATOM   4100  HB3 CYS   259      33.820  46.435  79.363  1.00  0.00           H  
ATOM   4101  SG  CYS   259      32.320  48.267  78.983  1.00  0.00           S  
ATOM   4102  HG  CYS   259      32.636  49.239  78.112  1.00  0.00           H  
ATOM   4103  C   CYS   259      36.308  47.435  79.754  1.00  0.00           C  
ATOM   4104  O   CYS   259      36.611  46.798  80.762  1.00  0.00           O  
ATOM   4105  N   VAL   260      37.131  47.535  78.703  1.00  0.00           N  
ATOM   4106  H   VAL   260      36.811  48.054  77.887  1.00  0.00           H  
ATOM   4107  CA  VAL   260      38.460  46.899  78.651  1.00  0.00           C  
ATOM   4108  HA  VAL   260      38.341  45.833  78.847  1.00  0.00           H  
ATOM   4109  CB  VAL   260      39.086  47.054  77.247  1.00  0.00           C  
ATOM   4110  HB  VAL   260      39.049  48.104  76.954  1.00  0.00           H  
ATOM   4111  CG1 VAL   260      40.549  46.592  77.181  1.00  0.00           C  
ATOM   4112 HG11 VAL   260      40.628  45.557  77.515  1.00  0.00           H  
ATOM   4113 HG12 VAL   260      40.912  46.663  76.156  1.00  0.00           H  
ATOM   4114 HG13 VAL   260      41.178  47.222  77.810  1.00  0.00           H  
ATOM   4115  CG2 VAL   260      38.305  46.221  76.223  1.00  0.00           C  
ATOM   4116 HG21 VAL   260      37.263  46.540  76.187  1.00  0.00           H  
ATOM   4117 HG22 VAL   260      38.724  46.365  75.226  1.00  0.00           H  
ATOM   4118 HG23 VAL   260      38.342  45.165  76.486  1.00  0.00           H  
ATOM   4119  C   VAL   260      39.375  47.442  79.752  1.00  0.00           C  
ATOM   4120  O   VAL   260      39.988  46.656  80.473  1.00  0.00           O  
ATOM   4121  N   THR   261      39.424  48.768  79.948  1.00  0.00           N  
ATOM   4122  H   THR   261      38.857  49.369  79.362  1.00  0.00           H  
ATOM   4123  CA  THR   261      40.233  49.364  81.030  1.00  0.00           C  
ATOM   4124  HA  THR   261      41.252  48.986  80.944  1.00  0.00           H  
ATOM   4125  CB  THR   261      40.286  50.901  80.954  1.00  0.00           C  
ATOM   4126  HB  THR   261      39.306  51.305  81.202  1.00  0.00           H  
ATOM   4127  CG2 THR   261      41.336  51.490  81.898  1.00  0.00           C  
ATOM   4128 HG21 THR   261      42.318  51.078  81.674  1.00  0.00           H  
ATOM   4129 HG22 THR   261      41.371  52.572  81.792  1.00  0.00           H  
ATOM   4130 HG23 THR   261      41.088  51.254  82.933  1.00  0.00           H  
ATOM   4131  OG1 THR   261      40.627  51.354  79.660  1.00  0.00           O  
ATOM   4132  HG1 THR   261      39.824  51.217  79.113  1.00  0.00           H  
ATOM   4133  C   THR   261      39.710  48.938  82.406  1.00  0.00           C  
ATOM   4134  O   THR   261      40.496  48.500  83.245  1.00  0.00           O  
ATOM   4135  N   ALA   262      38.391  49.002  82.627  1.00  0.00           N  
ATOM   4136  H   ALA   262      37.787  49.375  81.904  1.00  0.00           H  
ATOM   4137  CA  ALA   262      37.781  48.681  83.916  1.00  0.00           C  
ATOM   4138  HA  ALA   262      38.277  49.273  84.687  1.00  0.00           H  
ATOM   4139  CB  ALA   262      36.303  49.089  83.873  1.00  0.00           C  
ATOM   4140  HB1 ALA   262      35.784  48.542  83.086  1.00  0.00           H  
ATOM   4141  HB2 ALA   262      35.838  48.864  84.832  1.00  0.00           H  
ATOM   4142  HB3 ALA   262      36.218  50.159  83.683  1.00  0.00           H  
ATOM   4143  C   ALA   262      37.944  47.201  84.300  1.00  0.00           C  
ATOM   4144  O   ALA   262      38.215  46.901  85.464  1.00  0.00           O  
ATOM   4145  N   SER   263      37.824  46.281  83.336  1.00  0.00           N  
ATOM   4146  H   SER   263      37.571  46.591  82.402  1.00  0.00           H  
ATOM   4147  CA  SER   263      38.061  44.848  83.546  1.00  0.00           C  
ATOM   4148  HA  SER   263      37.450  44.516  84.384  1.00  0.00           H  
ATOM   4149  CB  SER   263      37.613  44.057  82.303  1.00  0.00           C  
ATOM   4150  HB2 SER   263      36.565  44.280  82.099  1.00  0.00           H  
ATOM   4151  HB3 SER   263      38.205  44.365  81.439  1.00  0.00           H  
ATOM   4152  OG  SER   263      37.750  42.662  82.489  1.00  0.00           O  
ATOM   4153  HG  SER   263      36.922  42.220  82.182  1.00  0.00           H  
ATOM   4154  C   SER   263      39.530  44.587  83.915  1.00  0.00           C  
ATOM   4155  O   SER   263      39.814  44.033  84.979  1.00  0.00           O  
ATOM   4156  N   ILE   264      40.483  45.083  83.115  1.00  0.00           N  
ATOM   4157  H   ILE   264      40.203  45.596  82.285  1.00  0.00           H  
ATOM   4158  CA  ILE   264      41.919  44.809  83.302  1.00  0.00           C  
ATOM   4159  HA  ILE   264      42.030  43.734  83.449  1.00  0.00           H  
ATOM   4160  CB  ILE   264      42.701  45.174  82.017  1.00  0.00           C  
ATOM   4161  HB  ILE   264      42.472  46.208  81.749  1.00  0.00           H  
ATOM   4162  CG2 ILE   264      44.219  45.068  82.256  1.00  0.00           C  
ATOM   4163 HG21 ILE   264      44.470  44.089  82.661  1.00  0.00           H  
ATOM   4164 HG22 ILE   264      44.765  45.237  81.333  1.00  0.00           H  
ATOM   4165 HG23 ILE   264      44.530  45.836  82.961  1.00  0.00           H  
ATOM   4166  CG1 ILE   264      42.259  44.247  80.855  1.00  0.00           C  
ATOM   4167 HG12 ILE   264      42.527  43.217  81.086  1.00  0.00           H  
ATOM   4168 HG13 ILE   264      41.174  44.282  80.757  1.00  0.00           H  
ATOM   4169  CD1 ILE   264      42.836  44.618  79.482  1.00  0.00           C  
ATOM   4170 HD11 ILE   264      43.907  44.427  79.446  1.00  0.00           H  
ATOM   4171 HD12 ILE   264      42.352  44.014  78.716  1.00  0.00           H  
ATOM   4172 HD13 ILE   264      42.640  45.669  79.272  1.00  0.00           H  
ATOM   4173  C   ILE   264      42.494  45.461  84.576  1.00  0.00           C  
ATOM   4174  O   ILE   264      43.220  44.800  85.322  1.00  0.00           O  
ATOM   4175  N   GLU   265      42.142  46.708  84.903  1.00  0.00           N  
ATOM   4176  H   GLU   265      41.555  47.247  84.271  1.00  0.00           H  
ATOM   4177  CA  GLU   265      42.524  47.298  86.200  1.00  0.00           C  
ATOM   4178  HA  GLU   265      43.590  47.133  86.358  1.00  0.00           H  
ATOM   4179  CB  GLU   265      42.286  48.816  86.212  1.00  0.00           C  
ATOM   4180  HB2 GLU   265      41.403  49.040  85.615  1.00  0.00           H  
ATOM   4181  HB3 GLU   265      42.085  49.144  87.231  1.00  0.00           H  
ATOM   4182  CG  GLU   265      43.478  49.626  85.678  1.00  0.00           C  
ATOM   4183  HG2 GLU   265      43.926  49.109  84.827  1.00  0.00           H  
ATOM   4184  HG3 GLU   265      43.097  50.584  85.315  1.00  0.00           H  
ATOM   4185  CD  GLU   265      44.534  49.888  86.768  1.00  0.00           C  
ATOM   4186  OE1 GLU   265      44.719  51.070  87.150  1.00  0.00           O  
ATOM   4187  OE2 GLU   265      45.168  48.930  87.276  1.00  0.00           O  
ATOM   4188  C   GLU   265      41.807  46.625  87.384  1.00  0.00           C  
ATOM   4189  O   GLU   265      42.357  46.571  88.484  1.00  0.00           O  
ATOM   4190  N   THR   266      40.625  46.024  87.192  1.00  0.00           N  
ATOM   4191  H   THR   266      40.190  46.059  86.277  1.00  0.00           H  
ATOM   4192  CA  THR   266      40.031  45.189  88.248  1.00  0.00           C  
ATOM   4193  HA  THR   266      40.104  45.742  89.183  1.00  0.00           H  
ATOM   4194  CB  THR   266      38.537  44.913  88.026  1.00  0.00           C  
ATOM   4195  HB  THR   266      38.386  44.324  87.122  1.00  0.00           H  
ATOM   4196  CG2 THR   266      37.956  44.174  89.221  1.00  0.00           C  
ATOM   4197 HG21 THR   266      38.168  44.714  90.144  1.00  0.00           H  
ATOM   4198 HG22 THR   266      36.887  44.100  89.086  1.00  0.00           H  
ATOM   4199 HG23 THR   266      38.367  43.170  89.283  1.00  0.00           H  
ATOM   4200  OG1 THR   266      37.780  46.105  87.947  1.00  0.00           O  
ATOM   4201  HG1 THR   266      37.979  46.481  87.064  1.00  0.00           H  
ATOM   4202  C   THR   266      40.820  43.884  88.453  1.00  0.00           C  
ATOM   4203  O   THR   266      41.017  43.481  89.598  1.00  0.00           O  
ATOM   4204  N   LEU   267      41.347  43.246  87.396  1.00  0.00           N  
ATOM   4205  H   LEU   267      41.138  43.601  86.467  1.00  0.00           H  
ATOM   4206  CA  LEU   267      42.266  42.096  87.528  1.00  0.00           C  
ATOM   4207  HA  LEU   267      41.772  41.319  88.111  1.00  0.00           H  
ATOM   4208  CB  LEU   267      42.632  41.523  86.142  1.00  0.00           C  
ATOM   4209  HB2 LEU   267      43.107  42.304  85.551  1.00  0.00           H  
ATOM   4210  HB3 LEU   267      43.375  40.739  86.290  1.00  0.00           H  
ATOM   4211  CG  LEU   267      41.472  40.930  85.325  1.00  0.00           C  
ATOM   4212  HG  LEU   267      40.708  41.682  85.159  1.00  0.00           H  
ATOM   4213  CD1 LEU   267      41.989  40.457  83.965  1.00  0.00           C  
ATOM   4214 HD11 LEU   267      42.742  39.681  84.094  1.00  0.00           H  
ATOM   4215 HD12 LEU   267      41.162  40.070  83.370  1.00  0.00           H  
ATOM   4216 HD13 LEU   267      42.430  41.299  83.431  1.00  0.00           H  
ATOM   4217  CD2 LEU   267      40.848  39.731  86.036  1.00  0.00           C  
ATOM   4218 HD21 LEU   267      40.326  40.065  86.931  1.00  0.00           H  
ATOM   4219 HD22 LEU   267      40.127  39.248  85.377  1.00  0.00           H  
ATOM   4220 HD23 LEU   267      41.627  39.028  86.314  1.00  0.00           H  
ATOM   4221  C   LEU   267      43.551  42.466  88.292  1.00  0.00           C  
ATOM   4222  O   LEU   267      44.014  41.701  89.142  1.00  0.00           O  
ATOM   4223  N   CYS   268      44.087  43.661  88.035  1.00  0.00           N  
ATOM   4224  H   CYS   268      43.679  44.199  87.277  1.00  0.00           H  
ATOM   4225  CA  CYS   268      45.202  44.253  88.775  1.00  0.00           C  
ATOM   4226  HA  CYS   268      46.067  43.595  88.706  1.00  0.00           H  
ATOM   4227  CB  CYS   268      45.534  45.571  88.061  1.00  0.00           C  
ATOM   4228  HB2 CYS   268      45.834  45.353  87.038  1.00  0.00           H  
ATOM   4229  HB3 CYS   268      44.646  46.195  88.024  1.00  0.00           H  
ATOM   4230  SG  CYS   268      46.826  46.547  88.862  1.00  0.00           S  
ATOM   4231  HG  CYS   268      46.460  47.681  88.227  1.00  0.00           H  
ATOM   4232  C   CYS   268      44.873  44.413  90.274  1.00  0.00           C  
ATOM   4233  O   CYS   268      45.614  43.919  91.129  1.00  0.00           O  
ATOM   4234  N   VAL   269      43.711  44.994  90.603  1.00  0.00           N  
ATOM   4235  H   VAL   269      43.159  45.407  89.855  1.00  0.00           H  
ATOM   4236  CA  VAL   269      43.213  45.112  91.988  1.00  0.00           C  
ATOM   4237  HA  VAL   269      43.973  45.627  92.575  1.00  0.00           H  
ATOM   4238  CB  VAL   269      41.929  45.969  92.032  1.00  0.00           C  
ATOM   4239  HB  VAL   269      41.236  45.617  91.269  1.00  0.00           H  
ATOM   4240  CG1 VAL   269      41.202  45.926  93.384  1.00  0.00           C  
ATOM   4241 HG11 VAL   269      41.883  46.209  94.187  1.00  0.00           H  
ATOM   4242 HG12 VAL   269      40.353  46.609  93.372  1.00  0.00           H  
ATOM   4243 HG13 VAL   269      40.822  44.923  93.576  1.00  0.00           H  
ATOM   4244  CG2 VAL   269      42.260  47.443  91.757  1.00  0.00           C  
ATOM   4245 HG21 VAL   269      42.784  47.544  90.807  1.00  0.00           H  
ATOM   4246 HG22 VAL   269      41.341  48.024  91.702  1.00  0.00           H  
ATOM   4247 HG23 VAL   269      42.895  47.841  92.549  1.00  0.00           H  
ATOM   4248  C   VAL   269      43.011  43.745  92.658  1.00  0.00           C  
ATOM   4249  O   VAL   269      43.389  43.589  93.816  1.00  0.00           O  
ATOM   4250  N   ILE   270      42.484  42.735  91.955  1.00  0.00           N  
ATOM   4251  H   ILE   270      42.169  42.932  91.009  1.00  0.00           H  
ATOM   4252  CA  ILE   270      42.285  41.374  92.494  1.00  0.00           C  
ATOM   4253  HA  ILE   270      41.722  41.452  93.425  1.00  0.00           H  
ATOM   4254  CB  ILE   270      41.447  40.527  91.503  1.00  0.00           C  
ATOM   4255  HB  ILE   270      41.859  40.666  90.502  1.00  0.00           H  
ATOM   4256  CG2 ILE   270      41.488  39.018  91.826  1.00  0.00           C  
ATOM   4257 HG21 ILE   270      41.155  38.846  92.850  1.00  0.00           H  
ATOM   4258 HG22 ILE   270      40.849  38.460  91.143  1.00  0.00           H  
ATOM   4259 HG23 ILE   270      42.500  38.632  91.707  1.00  0.00           H  
ATOM   4260  CG1 ILE   270      39.977  41.010  91.511  1.00  0.00           C  
ATOM   4261 HG12 ILE   270      39.469  40.625  92.396  1.00  0.00           H  
ATOM   4262 HG13 ILE   270      39.949  42.098  91.564  1.00  0.00           H  
ATOM   4263  CD1 ILE   270      39.195  40.600  90.258  1.00  0.00           C  
ATOM   4264 HD11 ILE   270      39.172  39.517  90.156  1.00  0.00           H  
ATOM   4265 HD12 ILE   270      38.172  40.967  90.336  1.00  0.00           H  
ATOM   4266 HD13 ILE   270      39.661  41.029  89.372  1.00  0.00           H  
ATOM   4267  C   ILE   270      43.621  40.700  92.855  1.00  0.00           C  
ATOM   4268  O   ILE   270      43.717  40.044  93.894  1.00  0.00           O  
ATOM   4269  N   ALA   271      44.671  40.883  92.047  1.00  0.00           N  
ATOM   4270  H   ALA   271      44.546  41.413  91.191  1.00  0.00           H  
ATOM   4271  CA  ALA   271      46.005  40.380  92.384  1.00  0.00           C  
ATOM   4272  HA  ALA   271      45.934  39.309  92.578  1.00  0.00           H  
ATOM   4273  CB  ALA   271      46.930  40.589  91.176  1.00  0.00           C  
ATOM   4274  HB1 ALA   271      47.047  41.654  90.971  1.00  0.00           H  
ATOM   4275  HB2 ALA   271      47.908  40.155  91.384  1.00  0.00           H  
ATOM   4276  HB3 ALA   271      46.504  40.102  90.298  1.00  0.00           H  
ATOM   4277  C   ALA   271      46.556  41.045  93.664  1.00  0.00           C  
ATOM   4278  O   ALA   271      47.086  40.363  94.546  1.00  0.00           O  
ATOM   4279  N   VAL   272      46.390  42.367  93.792  1.00  0.00           N  
ATOM   4280  H   VAL   272      45.940  42.860  93.026  1.00  0.00           H  
ATOM   4281  CA  VAL   272      46.812  43.149  94.969  1.00  0.00           C  
ATOM   4282  HA  VAL   272      47.856  42.918  95.177  1.00  0.00           H  
ATOM   4283  CB  VAL   272      46.715  44.657  94.650  1.00  0.00           C  
ATOM   4284  HB  VAL   272      45.722  44.880  94.260  1.00  0.00           H  
ATOM   4285  CG1 VAL   272      46.958  45.554  95.870  1.00  0.00           C  
ATOM   4286 HG11 VAL   272      47.933  45.330  96.297  1.00  0.00           H  
ATOM   4287 HG12 VAL   272      46.927  46.601  95.568  1.00  0.00           H  
ATOM   4288 HG13 VAL   272      46.181  45.393  96.617  1.00  0.00           H  
ATOM   4289  CG2 VAL   272      47.759  45.052  93.594  1.00  0.00           C  
ATOM   4290 HG21 VAL   272      47.622  44.467  92.686  1.00  0.00           H  
ATOM   4291 HG22 VAL   272      47.643  46.104  93.334  1.00  0.00           H  
ATOM   4292 HG23 VAL   272      48.766  44.883  93.976  1.00  0.00           H  
ATOM   4293  C   VAL   272      46.023  42.768  96.232  1.00  0.00           C  
ATOM   4294  O   VAL   272      46.626  42.591  97.292  1.00  0.00           O  
ATOM   4295  N   ASP   273      44.703  42.583  96.120  1.00  0.00           N  
ATOM   4296  H   ASP   273      44.281  42.776  95.215  1.00  0.00           H  
ATOM   4297  CA  ASP   273      43.795  42.144  97.192  1.00  0.00           C  
ATOM   4298  HA  ASP   273      43.743  42.910  97.966  1.00  0.00           H  
ATOM   4299  CB  ASP   273      42.387  41.955  96.590  1.00  0.00           C  
ATOM   4300  HB2 ASP   273      42.009  42.928  96.277  1.00  0.00           H  
ATOM   4301  HB3 ASP   273      42.457  41.331  95.701  1.00  0.00           H  
ATOM   4302  CG  ASP   273      41.378  41.313  97.550  1.00  0.00           C  
ATOM   4303  OD1 ASP   273      41.197  41.849  98.662  1.00  0.00           O  
ATOM   4304  OD2 ASP   273      40.759  40.288  97.181  1.00  0.00           O  
ATOM   4305  C   ASP   273      44.287  40.848  97.849  1.00  0.00           C  
ATOM   4306  O   ASP   273      44.604  40.817  99.043  1.00  0.00           O  
ATOM   4307  N   ARG   274      44.429  39.784  97.049  1.00  0.00           N  
ATOM   4308  H   ARG   274      44.190  39.891  96.066  1.00  0.00           H  
ATOM   4309  CA  ARG   274      44.847  38.470  97.555  1.00  0.00           C  
ATOM   4310  HA  ARG   274      44.261  38.252  98.447  1.00  0.00           H  
ATOM   4311  CB  ARG   274      44.558  37.375  96.513  1.00  0.00           C  
ATOM   4312  HB2 ARG   274      45.178  37.547  95.632  1.00  0.00           H  
ATOM   4313  HB3 ARG   274      44.838  36.410  96.938  1.00  0.00           H  
ATOM   4314  CG  ARG   274      43.082  37.307  96.066  1.00  0.00           C  
ATOM   4315  HG2 ARG   274      42.851  38.192  95.475  1.00  0.00           H  
ATOM   4316  HG3 ARG   274      42.956  36.442  95.414  1.00  0.00           H  
ATOM   4317  CD  ARG   274      42.047  37.226  97.200  1.00  0.00           C  
ATOM   4318  HD2 ARG   274      42.149  38.095  97.854  1.00  0.00           H  
ATOM   4319  HD3 ARG   274      41.058  37.273  96.749  1.00  0.00           H  
ATOM   4320  NE  ARG   274      42.159  35.982  97.984  1.00  0.00           N  
ATOM   4321  HE  ARG   274      42.827  35.290  97.657  1.00  0.00           H  
ATOM   4322  CZ  ARG   274      41.415  35.642  99.022  1.00  0.00           C  
ATOM   4323  NH1 ARG   274      40.423  36.359  99.463  1.00  0.00           N  
ATOM   4324 HH11 ARG   274      40.153  37.217  98.988  1.00  0.00           H  
ATOM   4325 HH12 ARG   274      39.897  36.008 100.250  1.00  0.00           H  
ATOM   4326  NH2 ARG   274      41.627  34.537  99.672  1.00  0.00           N  
ATOM   4327 HH21 ARG   274      42.387  33.910  99.430  1.00  0.00           H  
ATOM   4328 HH22 ARG   274      41.018  34.327 100.456  1.00  0.00           H  
ATOM   4329  C   ARG   274      46.300  38.463  98.031  1.00  0.00           C  
ATOM   4330  O   ARG   274      46.593  37.790  99.018  1.00  0.00           O  
ATOM   4331  N   TYR   275      47.196  39.246  97.419  1.00  0.00           N  
ATOM   4332  H   TYR   275      46.908  39.774  96.603  1.00  0.00           H  
ATOM   4333  CA  TYR   275      48.571  39.397  97.914  1.00  0.00           C  
ATOM   4334  HA  TYR   275      49.021  38.405  97.972  1.00  0.00           H  
ATOM   4335  CB  TYR   275      49.416  40.233  96.944  1.00  0.00           C  
ATOM   4336  HB2 TYR   275      49.484  39.689  96.003  1.00  0.00           H  
ATOM   4337  HB3 TYR   275      48.908  41.177  96.745  1.00  0.00           H  
ATOM   4338  CG  TYR   275      50.822  40.523  97.455  1.00  0.00           C  
ATOM   4339  CD1 TYR   275      51.799  39.508  97.447  1.00  0.00           C  
ATOM   4340  HD1 TYR   275      51.551  38.533  97.060  1.00  0.00           H  
ATOM   4341  CE1 TYR   275      53.090  39.750  97.960  1.00  0.00           C  
ATOM   4342  HE1 TYR   275      53.831  38.965  97.967  1.00  0.00           H  
ATOM   4343  CZ  TYR   275      53.410  41.018  98.491  1.00  0.00           C  
ATOM   4344  OH  TYR   275      54.655  41.277  98.979  1.00  0.00           O  
ATOM   4345  HH  TYR   275      55.243  40.496  98.985  1.00  0.00           H  
ATOM   4346  CE2 TYR   275      52.429  42.034  98.504  1.00  0.00           C  
ATOM   4347  HE2 TYR   275      52.677  42.997  98.923  1.00  0.00           H  
ATOM   4348  CD2 TYR   275      51.139  41.788  97.991  1.00  0.00           C  
ATOM   4349  HD2 TYR   275      50.389  42.568  98.022  1.00  0.00           H  
ATOM   4350  C   TYR   275      48.620  39.988  99.328  1.00  0.00           C  
ATOM   4351  O   TYR   275      49.259  39.400 100.204  1.00  0.00           O  
ATOM   4352  N   PHE   276      47.932  41.105  99.592  1.00  0.00           N  
ATOM   4353  H   PHE   276      47.395  41.547  98.849  1.00  0.00           H  
ATOM   4354  CA  PHE   276      47.913  41.694 100.936  1.00  0.00           C  
ATOM   4355  HA  PHE   276      48.941  41.726 101.299  1.00  0.00           H  
ATOM   4356  CB  PHE   276      47.397  43.139 100.898  1.00  0.00           C  
ATOM   4357  HB2 PHE   276      46.543  43.208 100.221  1.00  0.00           H  
ATOM   4358  HB3 PHE   276      47.048  43.413 101.894  1.00  0.00           H  
ATOM   4359  CG  PHE   276      48.474  44.134 100.500  1.00  0.00           C  
ATOM   4360  CD1 PHE   276      48.460  44.748  99.235  1.00  0.00           C  
ATOM   4361  HD1 PHE   276      47.665  44.525  98.540  1.00  0.00           H  
ATOM   4362  CE1 PHE   276      49.484  45.644  98.872  1.00  0.00           C  
ATOM   4363  HE1 PHE   276      49.476  46.113  97.897  1.00  0.00           H  
ATOM   4364  CZ  PHE   276      50.526  45.925  99.772  1.00  0.00           C  
ATOM   4365  HZ  PHE   276      51.315  46.611  99.492  1.00  0.00           H  
ATOM   4366  CE2 PHE   276      50.537  45.324 101.042  1.00  0.00           C  
ATOM   4367  HE2 PHE   276      51.337  45.546 101.735  1.00  0.00           H  
ATOM   4368  CD2 PHE   276      49.512  44.432 101.405  1.00  0.00           C  
ATOM   4369  HD2 PHE   276      49.528  43.966 102.380  1.00  0.00           H  
ATOM   4370  C   PHE   276      47.149  40.832 101.950  1.00  0.00           C  
ATOM   4371  O   PHE   276      47.604  40.726 103.091  1.00  0.00           O  
ATOM   4372  N   ALA   277      46.071  40.152 101.548  1.00  0.00           N  
ATOM   4373  H   ALA   277      45.694  40.323 100.618  1.00  0.00           H  
ATOM   4374  CA  ALA   277      45.374  39.193 102.407  1.00  0.00           C  
ATOM   4375  HA  ALA   277      45.051  39.711 103.312  1.00  0.00           H  
ATOM   4376  CB  ALA   277      44.123  38.697 101.671  1.00  0.00           C  
ATOM   4377  HB1 ALA   277      44.408  38.148 100.774  1.00  0.00           H  
ATOM   4378  HB2 ALA   277      43.550  38.041 102.326  1.00  0.00           H  
ATOM   4379  HB3 ALA   277      43.499  39.545 101.387  1.00  0.00           H  
ATOM   4380  C   ALA   277      46.281  38.021 102.841  1.00  0.00           C  
ATOM   4381  O   ALA   277      46.306  37.668 104.018  1.00  0.00           O  
ATOM   4382  N   ILE   278      47.065  37.442 101.922  1.00  0.00           N  
ATOM   4383  H   ILE   278      46.969  37.744 100.957  1.00  0.00           H  
ATOM   4384  CA  ILE   278      47.994  36.330 102.211  1.00  0.00           C  
ATOM   4385  HA  ILE   278      47.492  35.621 102.871  1.00  0.00           H  
ATOM   4386  CB  ILE   278      48.332  35.594 100.887  1.00  0.00           C  
ATOM   4387  HB  ILE   278      48.617  36.344 100.146  1.00  0.00           H  
ATOM   4388  CG2 ILE   278      49.513  34.614 101.030  1.00  0.00           C  
ATOM   4389 HG21 ILE   278      49.300  33.879 101.807  1.00  0.00           H  
ATOM   4390 HG22 ILE   278      49.700  34.099 100.089  1.00  0.00           H  
ATOM   4391 HG23 ILE   278      50.427  35.152 101.285  1.00  0.00           H  
ATOM   4392  CG1 ILE   278      47.079  34.838 100.377  1.00  0.00           C  
ATOM   4393 HG12 ILE   278      46.883  33.981 101.022  1.00  0.00           H  
ATOM   4394 HG13 ILE   278      46.209  35.492 100.432  1.00  0.00           H  
ATOM   4395  CD1 ILE   278      47.178  34.356  98.923  1.00  0.00           C  
ATOM   4396 HD11 ILE   278      47.927  33.572  98.827  1.00  0.00           H  
ATOM   4397 HD12 ILE   278      46.214  33.951  98.614  1.00  0.00           H  
ATOM   4398 HD13 ILE   278      47.435  35.191  98.270  1.00  0.00           H  
ATOM   4399  C   ILE   278      49.253  36.804 102.967  1.00  0.00           C  
ATOM   4400  O   ILE   278      49.805  36.066 103.788  1.00  0.00           O  
ATOM   4401  N   THR   279      49.725  38.025 102.703  1.00  0.00           N  
ATOM   4402  H   THR   279      49.265  38.559 101.974  1.00  0.00           H  
ATOM   4403  CA  THR   279      50.982  38.552 103.269  1.00  0.00           C  
ATOM   4404  HA  THR   279      51.680  37.724 103.398  1.00  0.00           H  
ATOM   4405  CB  THR   279      51.638  39.541 102.289  1.00  0.00           C  
ATOM   4406  HB  THR   279      50.990  40.409 102.158  1.00  0.00           H  
ATOM   4407  CG2 THR   279      53.025  40.021 102.720  1.00  0.00           C  
ATOM   4408 HG21 THR   279      53.666  39.162 102.919  1.00  0.00           H  
ATOM   4409 HG22 THR   279      53.465  40.614 101.917  1.00  0.00           H  
ATOM   4410 HG23 THR   279      52.950  40.642 103.611  1.00  0.00           H  
ATOM   4411  OG1 THR   279      51.816  38.916 101.042  1.00  0.00           O  
ATOM   4412  HG1 THR   279      50.974  39.001 100.566  1.00  0.00           H  
ATOM   4413  C   THR   279      50.801  39.203 104.646  1.00  0.00           C  
ATOM   4414  O   THR   279      51.723  39.156 105.464  1.00  0.00           O  
ATOM   4415  N   SER   280      49.644  39.827 104.915  1.00  0.00           N  
ATOM   4416  H   SER   280      48.915  39.815 104.206  1.00  0.00           H  
ATOM   4417  CA  SER   280      49.422  40.694 106.087  1.00  0.00           C  
ATOM   4418  HA  SER   280      49.964  40.273 106.934  1.00  0.00           H  
ATOM   4419  CB  SER   280      50.038  42.068 105.776  1.00  0.00           C  
ATOM   4420  HB2 SER   280      50.988  41.932 105.258  1.00  0.00           H  
ATOM   4421  HB3 SER   280      49.371  42.631 105.121  1.00  0.00           H  
ATOM   4422  OG  SER   280      50.290  42.805 106.954  1.00  0.00           O  
ATOM   4423  HG  SER   280      51.255  42.785 107.115  1.00  0.00           H  
ATOM   4424  C   SER   280      47.927  40.794 106.501  1.00  0.00           C  
ATOM   4425  O   SER   280      47.361  41.892 106.550  1.00  0.00           O  
ATOM   4426  N   PRO   281      47.241  39.667 106.800  1.00  0.00           N  
ATOM   4427  CD  PRO   281      47.817  38.344 106.991  1.00  0.00           C  
ATOM   4428  HD2 PRO   281      48.744  38.384 107.564  1.00  0.00           H  
ATOM   4429  HD3 PRO   281      47.995  37.877 106.020  1.00  0.00           H  
ATOM   4430  CG  PRO   281      46.761  37.550 107.754  1.00  0.00           C  
ATOM   4431  HG2 PRO   281      46.849  37.755 108.822  1.00  0.00           H  
ATOM   4432  HG3 PRO   281      46.841  36.481 107.559  1.00  0.00           H  
ATOM   4433  CB  PRO   281      45.449  38.128 107.225  1.00  0.00           C  
ATOM   4434  HB2 PRO   281      44.648  38.027 107.959  1.00  0.00           H  
ATOM   4435  HB3 PRO   281      45.168  37.611 106.308  1.00  0.00           H  
ATOM   4436  CA  PRO   281      45.773  39.597 106.911  1.00  0.00           C  
ATOM   4437  HA  PRO   281      45.333  39.844 105.944  1.00  0.00           H  
ATOM   4438  C   PRO   281      45.154  40.528 107.969  1.00  0.00           C  
ATOM   4439  O   PRO   281      44.098  41.121 107.740  1.00  0.00           O  
ATOM   4440  N   PHE   282      45.809  40.689 109.122  1.00  0.00           N  
ATOM   4441  H   PHE   282      46.636  40.134 109.281  1.00  0.00           H  
ATOM   4442  CA  PHE   282      45.316  41.531 110.222  1.00  0.00           C  
ATOM   4443  HA  PHE   282      44.291  41.235 110.455  1.00  0.00           H  
ATOM   4444  CB  PHE   282      46.182  41.298 111.472  1.00  0.00           C  
ATOM   4445  HB2 PHE   282      47.117  41.851 111.369  1.00  0.00           H  
ATOM   4446  HB3 PHE   282      45.660  41.701 112.341  1.00  0.00           H  
ATOM   4447  CG  PHE   282      46.514  39.839 111.728  1.00  0.00           C  
ATOM   4448  CD1 PHE   282      45.527  38.963 112.214  1.00  0.00           C  
ATOM   4449  HD1 PHE   282      44.541  39.334 112.455  1.00  0.00           H  
ATOM   4450  CE1 PHE   282      45.822  37.600 112.391  1.00  0.00           C  
ATOM   4451  HE1 PHE   282      45.061  36.928 112.761  1.00  0.00           H  
ATOM   4452  CZ  PHE   282      47.106  37.111 112.096  1.00  0.00           C  
ATOM   4453  HZ  PHE   282      47.335  36.066 112.251  1.00  0.00           H  
ATOM   4454  CE2 PHE   282      48.095  37.985 111.612  1.00  0.00           C  
ATOM   4455  HE2 PHE   282      49.088  37.614 111.397  1.00  0.00           H  
ATOM   4456  CD2 PHE   282      47.797  39.345 111.421  1.00  0.00           C  
ATOM   4457  HD2 PHE   282      48.561  40.009 111.044  1.00  0.00           H  
ATOM   4458  C   PHE   282      45.294  43.016 109.833  1.00  0.00           C  
ATOM   4459  O   PHE   282      44.289  43.707 110.009  1.00  0.00           O  
ATOM   4460  N   LYS   283      46.388  43.494 109.223  1.00  0.00           N  
ATOM   4461  H   LYS   283      47.144  42.848 109.043  1.00  0.00           H  
ATOM   4462  CA  LYS   283      46.491  44.851 108.671  1.00  0.00           C  
ATOM   4463  HA  LYS   283      46.198  45.578 109.430  1.00  0.00           H  
ATOM   4464  CB  LYS   283      47.938  45.125 108.244  1.00  0.00           C  
ATOM   4465  HB2 LYS   283      48.322  44.251 107.719  1.00  0.00           H  
ATOM   4466  HB3 LYS   283      47.954  45.973 107.556  1.00  0.00           H  
ATOM   4467  CG  LYS   283      48.832  45.461 109.450  1.00  0.00           C  
ATOM   4468  HG2 LYS   283      48.616  46.484 109.765  1.00  0.00           H  
ATOM   4469  HG3 LYS   283      48.596  44.796 110.282  1.00  0.00           H  
ATOM   4470  CD  LYS   283      50.334  45.333 109.160  1.00  0.00           C  
ATOM   4471  HD2 LYS   283      50.886  45.813 109.970  1.00  0.00           H  
ATOM   4472  HD3 LYS   283      50.595  44.274 109.158  1.00  0.00           H  
ATOM   4473  CE  LYS   283      50.754  45.949 107.819  1.00  0.00           C  
ATOM   4474  HE2 LYS   283      50.251  45.409 107.011  1.00  0.00           H  
ATOM   4475  HE3 LYS   283      50.445  46.998 107.790  1.00  0.00           H  
ATOM   4476  NZ  LYS   283      52.216  45.854 107.641  1.00  0.00           N  
ATOM   4477  HZ1 LYS   283      52.542  44.893 107.708  1.00  0.00           H  
ATOM   4478  HZ2 LYS   283      52.526  46.208 106.739  1.00  0.00           H  
ATOM   4479  HZ3 LYS   283      52.695  46.435 108.324  1.00  0.00           H  
ATOM   4480  C   LYS   283      45.531  45.044 107.501  1.00  0.00           C  
ATOM   4481  O   LYS   283      44.860  46.066 107.461  1.00  0.00           O  
ATOM   4482  N   TYR   284      45.406  44.059 106.611  1.00  0.00           N  
ATOM   4483  H   TYR   284      46.018  43.255 106.702  1.00  0.00           H  
ATOM   4484  CA  TYR   284      44.449  44.065 105.501  1.00  0.00           C  
ATOM   4485  HA  TYR   284      44.713  44.875 104.819  1.00  0.00           H  
ATOM   4486  CB  TYR   284      44.604  42.744 104.727  1.00  0.00           C  
ATOM   4487  HB2 TYR   284      45.550  42.768 104.185  1.00  0.00           H  
ATOM   4488  HB3 TYR   284      44.680  41.927 105.438  1.00  0.00           H  
ATOM   4489  CG  TYR   284      43.494  42.393 103.757  1.00  0.00           C  
ATOM   4490  CD1 TYR   284      43.561  42.822 102.418  1.00  0.00           C  
ATOM   4491  HD1 TYR   284      44.391  43.422 102.077  1.00  0.00           H  
ATOM   4492  CE1 TYR   284      42.553  42.446 101.509  1.00  0.00           C  
ATOM   4493  HE1 TYR   284      42.611  42.754 100.476  1.00  0.00           H  
ATOM   4494  CZ  TYR   284      41.469  41.650 101.939  1.00  0.00           C  
ATOM   4495  OH  TYR   284      40.495  41.273 101.071  1.00  0.00           O  
ATOM   4496  HH  TYR   284      40.749  41.494 100.141  1.00  0.00           H  
ATOM   4497  CE2 TYR   284      41.405  41.224 103.282  1.00  0.00           C  
ATOM   4498  HE2 TYR   284      40.578  40.607 103.595  1.00  0.00           H  
ATOM   4499  CD2 TYR   284      42.421  41.587 104.187  1.00  0.00           C  
ATOM   4500  HD2 TYR   284      42.379  41.236 105.208  1.00  0.00           H  
ATOM   4501  C   TYR   284      43.013  44.355 105.980  1.00  0.00           C  
ATOM   4502  O   TYR   284      42.436  45.359 105.569  1.00  0.00           O  
ATOM   4503  N   GLN   285      42.465  43.583 106.928  1.00  0.00           N  
ATOM   4504  H   GLN   285      42.984  42.778 107.263  1.00  0.00           H  
ATOM   4505  CA  GLN   285      41.106  43.833 107.446  1.00  0.00           C  
ATOM   4506  HA  GLN   285      40.450  43.990 106.586  1.00  0.00           H  
ATOM   4507  CB  GLN   285      40.609  42.572 108.178  1.00  0.00           C  
ATOM   4508  HB2 GLN   285      40.611  41.754 107.455  1.00  0.00           H  
ATOM   4509  HB3 GLN   285      41.289  42.320 108.993  1.00  0.00           H  
ATOM   4510  CG  GLN   285      39.183  42.751 108.739  1.00  0.00           C  
ATOM   4511  HG2 GLN   285      39.243  43.283 109.690  1.00  0.00           H  
ATOM   4512  HG3 GLN   285      38.613  43.365 108.041  1.00  0.00           H  
ATOM   4513  CD  GLN   285      38.370  41.472 108.954  1.00  0.00           C  
ATOM   4514  OE1 GLN   285      37.156  41.535 109.100  1.00  0.00           O  
ATOM   4515  NE2 GLN   285      38.952  40.289 108.962  1.00  0.00           N  
ATOM   4516 HE21 GLN   285      38.367  39.472 109.080  1.00  0.00           H  
ATOM   4517 HE22 GLN   285      39.945  40.208 108.847  1.00  0.00           H  
ATOM   4518  C   GLN   285      40.994  45.115 108.306  1.00  0.00           C  
ATOM   4519  O   GLN   285      39.941  45.757 108.348  1.00  0.00           O  
ATOM   4520  N   SER   286      42.073  45.531 108.978  1.00  0.00           N  
ATOM   4521  H   SER   286      42.902  44.947 108.968  1.00  0.00           H  
ATOM   4522  CA  SER   286      42.103  46.784 109.748  1.00  0.00           C  
ATOM   4523  HA  SER   286      41.196  46.835 110.352  1.00  0.00           H  
ATOM   4524  CB  SER   286      43.300  46.745 110.707  1.00  0.00           C  
ATOM   4525  HB2 SER   286      43.265  45.822 111.289  1.00  0.00           H  
ATOM   4526  HB3 SER   286      44.225  46.757 110.130  1.00  0.00           H  
ATOM   4527  OG  SER   286      43.288  47.845 111.597  1.00  0.00           O  
ATOM   4528  HG  SER   286      42.541  47.726 112.198  1.00  0.00           H  
ATOM   4529  C   SER   286      42.130  48.045 108.860  1.00  0.00           C  
ATOM   4530  O   SER   286      41.559  49.073 109.230  1.00  0.00           O  
ATOM   4531  N   LEU   287      42.764  47.979 107.681  1.00  0.00           N  
ATOM   4532  H   LEU   287      43.239  47.109 107.455  1.00  0.00           H  
ATOM   4533  CA  LEU   287      42.994  49.114 106.772  1.00  0.00           C  
ATOM   4534  HA  LEU   287      42.706  50.033 107.282  1.00  0.00           H  
ATOM   4535  CB  LEU   287      44.504  49.226 106.441  1.00  0.00           C  
ATOM   4536  HB2 LEU   287      44.902  48.237 106.221  1.00  0.00           H  
ATOM   4537  HB3 LEU   287      44.612  49.805 105.524  1.00  0.00           H  
ATOM   4538  CG  LEU   287      45.395  49.928 107.487  1.00  0.00           C  
ATOM   4539  HG  LEU   287      45.030  50.946 107.627  1.00  0.00           H  
ATOM   4540  CD1 LEU   287      45.461  49.247 108.854  1.00  0.00           C  
ATOM   4541 HD11 LEU   287      45.740  48.201 108.740  1.00  0.00           H  
ATOM   4542 HD12 LEU   287      46.195  49.751 109.482  1.00  0.00           H  
ATOM   4543 HD13 LEU   287      44.496  49.323 109.350  1.00  0.00           H  
ATOM   4544  CD2 LEU   287      46.822  49.998 106.939  1.00  0.00           C  
ATOM   4545 HD21 LEU   287      46.830  50.531 105.988  1.00  0.00           H  
ATOM   4546 HD22 LEU   287      47.461  50.539 107.637  1.00  0.00           H  
ATOM   4547 HD23 LEU   287      47.219  48.994 106.794  1.00  0.00           H  
ATOM   4548  C   LEU   287      42.141  49.081 105.483  1.00  0.00           C  
ATOM   4549  O   LEU   287      42.300  49.984 104.658  1.00  0.00           O  
ATOM   4550  N   LEU   288      41.252  48.099 105.279  1.00  0.00           N  
ATOM   4551  H   LEU   288      41.237  47.329 105.937  1.00  0.00           H  
ATOM   4552  CA  LEU   288      40.452  47.943 104.049  1.00  0.00           C  
ATOM   4553  HA  LEU   288      40.451  48.891 103.517  1.00  0.00           H  
ATOM   4554  CB  LEU   288      41.145  46.909 103.129  1.00  0.00           C  
ATOM   4555  HB2 LEU   288      42.223  46.974 103.285  1.00  0.00           H  
ATOM   4556  HB3 LEU   288      40.844  45.901 103.419  1.00  0.00           H  
ATOM   4557  CG  LEU   288      40.903  47.103 101.620  1.00  0.00           C  
ATOM   4558  HG  LEU   288      41.340  48.056 101.320  1.00  0.00           H  
ATOM   4559  CD1 LEU   288      41.605  45.989 100.843  1.00  0.00           C  
ATOM   4560 HD11 LEU   288      41.169  45.023 101.103  1.00  0.00           H  
ATOM   4561 HD12 LEU   288      41.496  46.148  99.771  1.00  0.00           H  
ATOM   4562 HD13 LEU   288      42.666  45.973 101.091  1.00  0.00           H  
ATOM   4563  CD2 LEU   288      39.430  47.109 101.211  1.00  0.00           C  
ATOM   4564 HD21 LEU   288      38.940  47.997 101.601  1.00  0.00           H  
ATOM   4565 HD22 LEU   288      39.346  47.117 100.125  1.00  0.00           H  
ATOM   4566 HD23 LEU   288      38.934  46.220 101.602  1.00  0.00           H  
ATOM   4567  C   LEU   288      38.974  47.614 104.355  1.00  0.00           C  
ATOM   4568  O   LEU   288      38.561  46.459 104.389  1.00  0.00           O  
ATOM   4569  N   THR   289      38.160  48.654 104.562  1.00  0.00           N  
ATOM   4570  H   THR   289      38.551  49.581 104.548  1.00  0.00           H  
ATOM   4571  CA  THR   289      36.692  48.535 104.684  1.00  0.00           C  
ATOM   4572  HA  THR   289      36.465  47.618 105.231  1.00  0.00           H  
ATOM   4573  CB  THR   289      36.083  49.709 105.478  1.00  0.00           C  
ATOM   4574  HB  THR   289      35.100  49.397 105.834  1.00  0.00           H  
ATOM   4575  CG2 THR   289      36.917  50.166 106.677  1.00  0.00           C  
ATOM   4576 HG21 THR   289      37.803  50.706 106.343  1.00  0.00           H  
ATOM   4577 HG22 THR   289      36.317  50.823 107.307  1.00  0.00           H  
ATOM   4578 HG23 THR   289      37.230  49.302 107.263  1.00  0.00           H  
ATOM   4579  OG1 THR   289      35.913  50.844 104.657  1.00  0.00           O  
ATOM   4580  HG1 THR   289      35.122  51.300 104.999  1.00  0.00           H  
ATOM   4581  C   THR   289      36.015  48.442 103.306  1.00  0.00           C  
ATOM   4582  O   THR   289      36.599  48.841 102.291  1.00  0.00           O  
ATOM   4583  N   LYS   290      34.739  48.025 103.239  1.00  0.00           N  
ATOM   4584  H   LYS   290      34.278  47.697 104.084  1.00  0.00           H  
ATOM   4585  CA  LYS   290      33.965  48.057 101.977  1.00  0.00           C  
ATOM   4586  HA  LYS   290      34.490  47.454 101.236  1.00  0.00           H  
ATOM   4587  CB  LYS   290      32.567  47.454 102.183  1.00  0.00           C  
ATOM   4588  HB2 LYS   290      32.093  47.906 103.056  1.00  0.00           H  
ATOM   4589  HB3 LYS   290      31.959  47.687 101.307  1.00  0.00           H  
ATOM   4590  CG  LYS   290      32.609  45.926 102.339  1.00  0.00           C  
ATOM   4591  HG2 LYS   290      33.101  45.487 101.469  1.00  0.00           H  
ATOM   4592  HG3 LYS   290      33.169  45.661 103.234  1.00  0.00           H  
ATOM   4593  CD  LYS   290      31.180  45.378 102.433  1.00  0.00           C  
ATOM   4594  HD2 LYS   290      30.670  45.811 103.289  1.00  0.00           H  
ATOM   4595  HD3 LYS   290      30.631  45.699 101.554  1.00  0.00           H  
ATOM   4596  CE  LYS   290      31.129  43.847 102.502  1.00  0.00           C  
ATOM   4597  HE2 LYS   290      30.100  43.524 102.323  1.00  0.00           H  
ATOM   4598  HE3 LYS   290      31.742  43.429 101.698  1.00  0.00           H  
ATOM   4599  NZ  LYS   290      31.583  43.327 103.813  1.00  0.00           N  
ATOM   4600  HZ1 LYS   290      31.023  43.699 104.571  1.00  0.00           H  
ATOM   4601  HZ2 LYS   290      31.571  42.307 103.842  1.00  0.00           H  
ATOM   4602  HZ3 LYS   290      32.546  43.590 104.013  1.00  0.00           H  
ATOM   4603  C   LYS   290      33.850  49.463 101.367  1.00  0.00           C  
ATOM   4604  O   LYS   290      33.803  49.591 100.145  1.00  0.00           O  
ATOM   4605  N   ASN   291      33.883  50.518 102.186  1.00  0.00           N  
ATOM   4606  H   ASN   291      33.925  50.345 103.181  1.00  0.00           H  
ATOM   4607  CA  ASN   291      33.940  51.910 101.718  1.00  0.00           C  
ATOM   4608  HA  ASN   291      33.077  52.097 101.075  1.00  0.00           H  
ATOM   4609  CB  ASN   291      33.883  52.892 102.908  1.00  0.00           C  
ATOM   4610  HB2 ASN   291      34.871  52.990 103.357  1.00  0.00           H  
ATOM   4611  HB3 ASN   291      33.597  53.879 102.545  1.00  0.00           H  
ATOM   4612  CG  ASN   291      32.934  52.462 104.007  1.00  0.00           C  
ATOM   4613  OD1 ASN   291      33.314  51.719 104.900  1.00  0.00           O  
ATOM   4614  ND2 ASN   291      31.692  52.868 103.945  1.00  0.00           N  
ATOM   4615 HD21 ASN   291      31.054  52.602 104.673  1.00  0.00           H  
ATOM   4616 HD22 ASN   291      31.388  53.463 103.181  1.00  0.00           H  
ATOM   4617  C   ASN   291      35.208  52.153 100.886  1.00  0.00           C  
ATOM   4618  O   ASN   291      35.136  52.646  99.763  1.00  0.00           O  
ATOM   4619  N   LYS   292      36.372  51.739 101.403  1.00  0.00           N  
ATOM   4620  H   LYS   292      36.357  51.288 102.312  1.00  0.00           H  
ATOM   4621  CA  LYS   292      37.652  51.856 100.693  1.00  0.00           C  
ATOM   4622  HA  LYS   292      37.753  52.883 100.338  1.00  0.00           H  
ATOM   4623  CB  LYS   292      38.792  51.580 101.678  1.00  0.00           C  
ATOM   4624  HB2 LYS   292      38.694  52.275 102.515  1.00  0.00           H  
ATOM   4625  HB3 LYS   292      38.706  50.563 102.064  1.00  0.00           H  
ATOM   4626  CG  LYS   292      40.177  51.762 101.037  1.00  0.00           C  
ATOM   4627  HG2 LYS   292      40.362  50.946 100.337  1.00  0.00           H  
ATOM   4628  HG3 LYS   292      40.226  52.715 100.507  1.00  0.00           H  
ATOM   4629  CD  LYS   292      41.236  51.742 102.139  1.00  0.00           C  
ATOM   4630  HD2 LYS   292      41.164  52.659 102.728  1.00  0.00           H  
ATOM   4631  HD3 LYS   292      41.027  50.896 102.788  1.00  0.00           H  
ATOM   4632  CE  LYS   292      42.653  51.596 101.584  1.00  0.00           C  
ATOM   4633  HE2 LYS   292      42.712  50.680 100.991  1.00  0.00           H  
ATOM   4634  HE3 LYS   292      42.881  52.446 100.934  1.00  0.00           H  
ATOM   4635  NZ  LYS   292      43.629  51.536 102.693  1.00  0.00           N  
ATOM   4636  HZ1 LYS   292      43.352  50.843 103.382  1.00  0.00           H  
ATOM   4637  HZ2 LYS   292      44.562  51.320 102.342  1.00  0.00           H  
ATOM   4638  HZ3 LYS   292      43.674  52.436 103.169  1.00  0.00           H  
ATOM   4639  C   LYS   292      37.709  50.965  99.449  1.00  0.00           C  
ATOM   4640  O   LYS   292      38.218  51.411  98.425  1.00  0.00           O  
ATOM   4641  N   ALA   293      37.126  49.763  99.492  1.00  0.00           N  
ATOM   4642  H   ALA   293      36.769  49.430 100.381  1.00  0.00           H  
ATOM   4643  CA  ALA   293      36.972  48.922  98.302  1.00  0.00           C  
ATOM   4644  HA  ALA   293      37.965  48.706  97.904  1.00  0.00           H  
ATOM   4645  CB  ALA   293      36.323  47.591  98.705  1.00  0.00           C  
ATOM   4646  HB1 ALA   293      35.300  47.753  99.041  1.00  0.00           H  
ATOM   4647  HB2 ALA   293      36.305  46.919  97.845  1.00  0.00           H  
ATOM   4648  HB3 ALA   293      36.896  47.120  99.504  1.00  0.00           H  
ATOM   4649  C   ALA   293      36.179  49.644  97.190  1.00  0.00           C  
ATOM   4650  O   ALA   293      36.607  49.649  96.034  1.00  0.00           O  
ATOM   4651  N   ARG   294      35.081  50.336  97.537  1.00  0.00           N  
ATOM   4652  H   ARG   294      34.756  50.275  98.498  1.00  0.00           H  
ATOM   4653  CA  ARG   294      34.345  51.197  96.593  1.00  0.00           C  
ATOM   4654  HA  ARG   294      34.136  50.618  95.691  1.00  0.00           H  
ATOM   4655  CB  ARG   294      33.011  51.678  97.184  1.00  0.00           C  
ATOM   4656  HB2 ARG   294      33.143  52.026  98.209  1.00  0.00           H  
ATOM   4657  HB3 ARG   294      32.648  52.513  96.582  1.00  0.00           H  
ATOM   4658  CG  ARG   294      31.962  50.566  97.138  1.00  0.00           C  
ATOM   4659  HG2 ARG   294      31.948  50.126  96.139  1.00  0.00           H  
ATOM   4660  HG3 ARG   294      32.213  49.789  97.862  1.00  0.00           H  
ATOM   4661  CD  ARG   294      30.571  51.126  97.439  1.00  0.00           C  
ATOM   4662  HD2 ARG   294      30.541  51.495  98.466  1.00  0.00           H  
ATOM   4663  HD3 ARG   294      30.360  51.951  96.756  1.00  0.00           H  
ATOM   4664  NE  ARG   294      29.571  50.071  97.255  1.00  0.00           N  
ATOM   4665  HE  ARG   294      29.907  49.130  97.068  1.00  0.00           H  
ATOM   4666  CZ  ARG   294      28.262  50.179  97.258  1.00  0.00           C  
ATOM   4667  NH1 ARG   294      27.637  51.314  97.373  1.00  0.00           N  
ATOM   4668 HH11 ARG   294      28.150  52.182  97.357  1.00  0.00           H  
ATOM   4669 HH12 ARG   294      26.629  51.335  97.275  1.00  0.00           H  
ATOM   4670  NH2 ARG   294      27.567  49.095  97.137  1.00  0.00           N  
ATOM   4671 HH21 ARG   294      28.060  48.222  96.991  1.00  0.00           H  
ATOM   4672 HH22 ARG   294      26.564  49.097  97.271  1.00  0.00           H  
ATOM   4673  C   ARG   294      35.154  52.393  96.103  1.00  0.00           C  
ATOM   4674  O   ARG   294      35.076  52.686  94.917  1.00  0.00           O  
ATOM   4675  N   VAL   295      35.943  53.056  96.951  1.00  0.00           N  
ATOM   4676  H   VAL   295      35.903  52.806  97.932  1.00  0.00           H  
ATOM   4677  CA  VAL   295      36.815  54.170  96.522  1.00  0.00           C  
ATOM   4678  HA  VAL   295      36.195  54.912  96.017  1.00  0.00           H  
ATOM   4679  CB  VAL   295      37.478  54.866  97.729  1.00  0.00           C  
ATOM   4680  HB  VAL   295      37.938  54.115  98.369  1.00  0.00           H  
ATOM   4681  CG1 VAL   295      38.561  55.877  97.326  1.00  0.00           C  
ATOM   4682 HG11 VAL   295      38.152  56.604  96.624  1.00  0.00           H  
ATOM   4683 HG12 VAL   295      38.932  56.397  98.209  1.00  0.00           H  
ATOM   4684 HG13 VAL   295      39.403  55.366  96.858  1.00  0.00           H  
ATOM   4685  CG2 VAL   295      36.428  55.636  98.543  1.00  0.00           C  
ATOM   4686 HG21 VAL   295      35.629  54.970  98.865  1.00  0.00           H  
ATOM   4687 HG22 VAL   295      36.889  56.068  99.432  1.00  0.00           H  
ATOM   4688 HG23 VAL   295      35.994  56.432  97.938  1.00  0.00           H  
ATOM   4689  C   VAL   295      37.850  53.710  95.487  1.00  0.00           C  
ATOM   4690  O   VAL   295      38.020  54.381  94.472  1.00  0.00           O  
ATOM   4691  N   ILE   296      38.483  52.548  95.688  1.00  0.00           N  
ATOM   4692  H   ILE   296      38.305  52.046  96.552  1.00  0.00           H  
ATOM   4693  CA  ILE   296      39.421  51.960  94.714  1.00  0.00           C  
ATOM   4694  HA  ILE   296      40.199  52.692  94.497  1.00  0.00           H  
ATOM   4695  CB  ILE   296      40.086  50.693  95.308  1.00  0.00           C  
ATOM   4696  HB  ILE   296      39.293  50.055  95.703  1.00  0.00           H  
ATOM   4697  CG2 ILE   296      40.832  49.862  94.248  1.00  0.00           C  
ATOM   4698 HG21 ILE   296      41.530  50.488  93.690  1.00  0.00           H  
ATOM   4699 HG22 ILE   296      41.381  49.049  94.725  1.00  0.00           H  
ATOM   4700 HG23 ILE   296      40.126  49.417  93.546  1.00  0.00           H  
ATOM   4701  CG1 ILE   296      41.031  51.023  96.490  1.00  0.00           C  
ATOM   4702 HG12 ILE   296      40.478  51.573  97.249  1.00  0.00           H  
ATOM   4703 HG13 ILE   296      41.351  50.085  96.945  1.00  0.00           H  
ATOM   4704  CD1 ILE   296      42.287  51.837  96.146  1.00  0.00           C  
ATOM   4705 HD11 ILE   296      42.013  52.808  95.733  1.00  0.00           H  
ATOM   4706 HD12 ILE   296      42.867  52.000  97.055  1.00  0.00           H  
ATOM   4707 HD13 ILE   296      42.909  51.298  95.431  1.00  0.00           H  
ATOM   4708  C   ILE   296      38.725  51.679  93.374  1.00  0.00           C  
ATOM   4709  O   ILE   296      39.204  52.118  92.330  1.00  0.00           O  
ATOM   4710  N   ILE   297      37.568  51.009  93.388  1.00  0.00           N  
ATOM   4711  H   ILE   297      37.215  50.663  94.273  1.00  0.00           H  
ATOM   4712  CA  ILE   297      36.814  50.721  92.157  1.00  0.00           C  
ATOM   4713  HA  ILE   297      37.504  50.291  91.432  1.00  0.00           H  
ATOM   4714  CB  ILE   297      35.713  49.677  92.451  1.00  0.00           C  
ATOM   4715  HB  ILE   297      35.157  50.011  93.330  1.00  0.00           H  
ATOM   4716  CG2 ILE   297      34.688  49.540  91.311  1.00  0.00           C  
ATOM   4717 HG21 ILE   297      35.189  49.263  90.385  1.00  0.00           H  
ATOM   4718 HG22 ILE   297      33.955  48.773  91.560  1.00  0.00           H  
ATOM   4719 HG23 ILE   297      34.154  50.478  91.158  1.00  0.00           H  
ATOM   4720  CG1 ILE   297      36.319  48.288  92.779  1.00  0.00           C  
ATOM   4721 HG12 ILE   297      36.830  48.344  93.739  1.00  0.00           H  
ATOM   4722 HG13 ILE   297      35.504  47.572  92.894  1.00  0.00           H  
ATOM   4723  CD1 ILE   297      37.317  47.726  91.749  1.00  0.00           C  
ATOM   4724 HD11 ILE   297      38.271  48.248  91.827  1.00  0.00           H  
ATOM   4725 HD12 ILE   297      37.490  46.668  91.940  1.00  0.00           H  
ATOM   4726 HD13 ILE   297      36.935  47.835  90.737  1.00  0.00           H  
ATOM   4727  C   ILE   297      36.291  52.002  91.485  1.00  0.00           C  
ATOM   4728  O   ILE   297      36.345  52.112  90.262  1.00  0.00           O  
ATOM   4729  N   LEU   298      35.859  53.009  92.248  1.00  0.00           N  
ATOM   4730  H   LEU   298      35.817  52.874  93.251  1.00  0.00           H  
ATOM   4731  CA  LEU   298      35.463  54.313  91.709  1.00  0.00           C  
ATOM   4732  HA  LEU   298      34.682  54.146  90.965  1.00  0.00           H  
ATOM   4733  CB  LEU   298      34.879  55.166  92.852  1.00  0.00           C  
ATOM   4734  HB2 LEU   298      34.012  54.647  93.263  1.00  0.00           H  
ATOM   4735  HB3 LEU   298      35.628  55.242  93.640  1.00  0.00           H  
ATOM   4736  CG  LEU   298      34.460  56.594  92.455  1.00  0.00           C  
ATOM   4737  HG  LEU   298      35.327  57.136  92.083  1.00  0.00           H  
ATOM   4738  CD1 LEU   298      33.363  56.608  91.388  1.00  0.00           C  
ATOM   4739 HD11 LEU   298      32.503  56.029  91.724  1.00  0.00           H  
ATOM   4740 HD12 LEU   298      33.054  57.635  91.194  1.00  0.00           H  
ATOM   4741 HD13 LEU   298      33.745  56.187  90.458  1.00  0.00           H  
ATOM   4742  CD2 LEU   298      33.933  57.331  93.687  1.00  0.00           C  
ATOM   4743 HD21 LEU   298      34.706  57.359  94.455  1.00  0.00           H  
ATOM   4744 HD22 LEU   298      33.672  58.355  93.420  1.00  0.00           H  
ATOM   4745 HD23 LEU   298      33.051  56.826  94.081  1.00  0.00           H  
ATOM   4746  C   LEU   298      36.633  55.001  90.987  1.00  0.00           C  
ATOM   4747  O   LEU   298      36.445  55.510  89.884  1.00  0.00           O  
ATOM   4748  N   MET   299      37.844  54.963  91.553  1.00  0.00           N  
ATOM   4749  H   MET   299      37.942  54.530  92.466  1.00  0.00           H  
ATOM   4750  CA  MET   299      39.051  55.458  90.879  1.00  0.00           C  
ATOM   4751  HA  MET   299      38.875  56.491  90.574  1.00  0.00           H  
ATOM   4752  CB  MET   299      40.251  55.447  91.839  1.00  0.00           C  
ATOM   4753  HB2 MET   299      40.336  54.473  92.321  1.00  0.00           H  
ATOM   4754  HB3 MET   299      41.163  55.632  91.271  1.00  0.00           H  
ATOM   4755  CG  MET   299      40.123  56.538  92.908  1.00  0.00           C  
ATOM   4756  HG2 MET   299      40.084  57.505  92.406  1.00  0.00           H  
ATOM   4757  HG3 MET   299      39.190  56.403  93.453  1.00  0.00           H  
ATOM   4758  SD  MET   299      41.486  56.569  94.103  1.00  0.00           S  
ATOM   4759  CE  MET   299      41.058  58.093  94.986  1.00  0.00           C  
ATOM   4760  HE1 MET   299      40.069  57.992  95.433  1.00  0.00           H  
ATOM   4761  HE2 MET   299      41.793  58.276  95.770  1.00  0.00           H  
ATOM   4762  HE3 MET   299      41.058  58.932  94.290  1.00  0.00           H  
ATOM   4763  C   MET   299      39.360  54.675  89.593  1.00  0.00           C  
ATOM   4764  O   MET   299      39.624  55.300  88.567  1.00  0.00           O  
ATOM   4765  N   VAL   300      39.252  53.340  89.604  1.00  0.00           N  
ATOM   4766  H   VAL   300      39.057  52.883  90.491  1.00  0.00           H  
ATOM   4767  CA  VAL   300      39.432  52.494  88.404  1.00  0.00           C  
ATOM   4768  HA  VAL   300      40.430  52.674  88.002  1.00  0.00           H  
ATOM   4769  CB  VAL   300      39.335  50.994  88.766  1.00  0.00           C  
ATOM   4770  HB  VAL   300      38.476  50.834  89.415  1.00  0.00           H  
ATOM   4771  CG1 VAL   300      39.160  50.083  87.542  1.00  0.00           C  
ATOM   4772 HG11 VAL   300      39.906  50.330  86.787  1.00  0.00           H  
ATOM   4773 HG12 VAL   300      39.271  49.037  87.830  1.00  0.00           H  
ATOM   4774 HG13 VAL   300      38.165  50.208  87.115  1.00  0.00           H  
ATOM   4775  CG2 VAL   300      40.596  50.552  89.519  1.00  0.00           C  
ATOM   4776 HG21 VAL   300      40.712  51.130  90.435  1.00  0.00           H  
ATOM   4777 HG22 VAL   300      40.522  49.497  89.782  1.00  0.00           H  
ATOM   4778 HG23 VAL   300      41.478  50.701  88.896  1.00  0.00           H  
ATOM   4779  C   VAL   300      38.447  52.866  87.290  1.00  0.00           C  
ATOM   4780  O   VAL   300      38.861  53.086  86.150  1.00  0.00           O  
ATOM   4781  N   TRP   301      37.152  52.991  87.591  1.00  0.00           N  
ATOM   4782  H   TRP   301      36.854  52.799  88.543  1.00  0.00           H  
ATOM   4783  CA  TRP   301      36.138  53.350  86.590  1.00  0.00           C  
ATOM   4784  HA  TRP   301      36.306  52.744  85.700  1.00  0.00           H  
ATOM   4785  CB  TRP   301      34.742  52.980  87.112  1.00  0.00           C  
ATOM   4786  HB2 TRP   301      34.640  53.311  88.147  1.00  0.00           H  
ATOM   4787  HB3 TRP   301      34.003  53.525  86.524  1.00  0.00           H  
ATOM   4788  CG  TRP   301      34.396  51.516  87.020  1.00  0.00           C  
ATOM   4789  CD1 TRP   301      34.923  50.528  87.780  1.00  0.00           C  
ATOM   4790  HD1 TRP   301      35.663  50.667  88.552  1.00  0.00           H  
ATOM   4791  NE1 TRP   301      34.389  49.308  87.417  1.00  0.00           N  
ATOM   4792  HE1 TRP   301      34.651  48.426  87.859  1.00  0.00           H  
ATOM   4793  CE2 TRP   301      33.507  49.437  86.370  1.00  0.00           C  
ATOM   4794  CZ2 TRP   301      32.744  48.509  85.648  1.00  0.00           C  
ATOM   4795  HZ2 TRP   301      32.791  47.459  85.899  1.00  0.00           H  
ATOM   4796  CH2 TRP   301      31.947  48.961  84.583  1.00  0.00           C  
ATOM   4797  HH2 TRP   301      31.363  48.257  84.003  1.00  0.00           H  
ATOM   4798  CZ3 TRP   301      31.923  50.330  84.261  1.00  0.00           C  
ATOM   4799  HZ3 TRP   301      31.317  50.672  83.433  1.00  0.00           H  
ATOM   4800  CE3 TRP   301      32.688  51.256  85.001  1.00  0.00           C  
ATOM   4801  HE3 TRP   301      32.662  52.303  84.741  1.00  0.00           H  
ATOM   4802  CD2 TRP   301      33.502  50.836  86.077  1.00  0.00           C  
ATOM   4803  C   TRP   301      36.245  54.818  86.129  1.00  0.00           C  
ATOM   4804  O   TRP   301      35.972  55.101  84.963  1.00  0.00           O  
ATOM   4805  N   ILE   302      36.717  55.745  86.975  1.00  0.00           N  
ATOM   4806  H   ILE   302      36.880  55.480  87.942  1.00  0.00           H  
ATOM   4807  CA  ILE   302      37.057  57.121  86.558  1.00  0.00           C  
ATOM   4808  HA  ILE   302      36.216  57.525  85.994  1.00  0.00           H  
ATOM   4809  CB  ILE   302      37.278  58.038  87.788  1.00  0.00           C  
ATOM   4810  HB  ILE   302      37.900  57.505  88.509  1.00  0.00           H  
ATOM   4811  CG2 ILE   302      38.000  59.351  87.421  1.00  0.00           C  
ATOM   4812 HG21 ILE   302      37.432  59.894  86.664  1.00  0.00           H  
ATOM   4813 HG22 ILE   302      38.115  59.983  88.300  1.00  0.00           H  
ATOM   4814 HG23 ILE   302      39.001  59.147  87.043  1.00  0.00           H  
ATOM   4815  CG1 ILE   302      35.911  58.359  88.440  1.00  0.00           C  
ATOM   4816 HG12 ILE   302      35.343  59.023  87.787  1.00  0.00           H  
ATOM   4817 HG13 ILE   302      35.337  57.439  88.548  1.00  0.00           H  
ATOM   4818  CD1 ILE   302      36.015  59.000  89.831  1.00  0.00           C  
ATOM   4819 HD11 ILE   302      36.423  60.008  89.760  1.00  0.00           H  
ATOM   4820 HD12 ILE   302      35.021  59.063  90.273  1.00  0.00           H  
ATOM   4821 HD13 ILE   302      36.653  58.392  90.473  1.00  0.00           H  
ATOM   4822  C   ILE   302      38.253  57.121  85.592  1.00  0.00           C  
ATOM   4823  O   ILE   302      38.155  57.701  84.510  1.00  0.00           O  
ATOM   4824  N   VAL   303      39.351  56.426  85.918  1.00  0.00           N  
ATOM   4825  H   VAL   303      39.379  55.959  86.822  1.00  0.00           H  
ATOM   4826  CA  VAL   303      40.512  56.268  85.015  1.00  0.00           C  
ATOM   4827  HA  VAL   303      40.903  57.255  84.775  1.00  0.00           H  
ATOM   4828  CB  VAL   303      41.638  55.465  85.704  1.00  0.00           C  
ATOM   4829  HB  VAL   303      41.213  54.576  86.169  1.00  0.00           H  
ATOM   4830  CG1 VAL   303      42.746  55.017  84.740  1.00  0.00           C  
ATOM   4831 HG11 VAL   303      43.149  55.873  84.199  1.00  0.00           H  
ATOM   4832 HG12 VAL   303      43.546  54.528  85.298  1.00  0.00           H  
ATOM   4833 HG13 VAL   303      42.355  54.290  84.026  1.00  0.00           H  
ATOM   4834  CG2 VAL   303      42.303  56.325  86.789  1.00  0.00           C  
ATOM   4835 HG21 VAL   303      41.561  56.660  87.512  1.00  0.00           H  
ATOM   4836 HG22 VAL   303      43.049  55.731  87.318  1.00  0.00           H  
ATOM   4837 HG23 VAL   303      42.782  57.195  86.342  1.00  0.00           H  
ATOM   4838  C   VAL   303      40.090  55.627  83.690  1.00  0.00           C  
ATOM   4839  O   VAL   303      40.502  56.081  82.624  1.00  0.00           O  
ATOM   4840  N   SER   304      39.184  54.651  83.742  1.00  0.00           N  
ATOM   4841  H   SER   304      38.917  54.309  84.657  1.00  0.00           H  
ATOM   4842  CA  SER   304      38.599  54.001  82.563  1.00  0.00           C  
ATOM   4843  HA  SER   304      39.409  53.662  81.921  1.00  0.00           H  
ATOM   4844  CB  SER   304      37.800  52.772  82.994  1.00  0.00           C  
ATOM   4845  HB2 SER   304      36.929  53.078  83.573  1.00  0.00           H  
ATOM   4846  HB3 SER   304      37.465  52.244  82.103  1.00  0.00           H  
ATOM   4847  OG  SER   304      38.600  51.897  83.762  1.00  0.00           O  
ATOM   4848  HG  SER   304      38.760  52.291  84.640  1.00  0.00           H  
ATOM   4849  C   SER   304      37.720  54.928  81.710  1.00  0.00           C  
ATOM   4850  O   SER   304      37.542  54.675  80.521  1.00  0.00           O  
ATOM   4851  N   GLY   305      37.200  56.029  82.264  1.00  0.00           N  
ATOM   4852  H   GLY   305      37.326  56.163  83.261  1.00  0.00           H  
ATOM   4853  CA  GLY   305      36.575  57.119  81.501  1.00  0.00           C  
ATOM   4854  HA2 GLY   305      35.937  56.709  80.718  1.00  0.00           H  
ATOM   4855  HA3 GLY   305      35.953  57.700  82.182  1.00  0.00           H  
ATOM   4856  C   GLY   305      37.594  58.076  80.863  1.00  0.00           C  
ATOM   4857  O   GLY   305      37.373  58.585  79.761  1.00  0.00           O  
ATOM   4858  N   LEU   306      38.735  58.291  81.529  1.00  0.00           N  
ATOM   4859  H   LEU   306      38.838  57.845  82.434  1.00  0.00           H  
ATOM   4860  CA  LEU   306      39.860  59.098  81.035  1.00  0.00           C  
ATOM   4861  HA  LEU   306      39.467  60.022  80.611  1.00  0.00           H  
ATOM   4862  CB  LEU   306      40.790  59.460  82.213  1.00  0.00           C  
ATOM   4863  HB2 LEU   306      40.776  58.662  82.954  1.00  0.00           H  
ATOM   4864  HB3 LEU   306      41.811  59.530  81.835  1.00  0.00           H  
ATOM   4865  CG  LEU   306      40.469  60.802  82.900  1.00  0.00           C  
ATOM   4866  HG  LEU   306      40.601  61.602  82.173  1.00  0.00           H  
ATOM   4867  CD1 LEU   306      39.053  60.900  83.469  1.00  0.00           C  
ATOM   4868 HD11 LEU   306      38.896  60.119  84.211  1.00  0.00           H  
ATOM   4869 HD12 LEU   306      38.913  61.871  83.942  1.00  0.00           H  
ATOM   4870 HD13 LEU   306      38.318  60.796  82.672  1.00  0.00           H  
ATOM   4871  CD2 LEU   306      41.452  61.034  84.049  1.00  0.00           C  
ATOM   4872 HD21 LEU   306      42.474  61.013  83.672  1.00  0.00           H  
ATOM   4873 HD22 LEU   306      41.266  62.008  84.503  1.00  0.00           H  
ATOM   4874 HD23 LEU   306      41.333  60.258  84.806  1.00  0.00           H  
ATOM   4875  C   LEU   306      40.640  58.409  79.897  1.00  0.00           C  
ATOM   4876  O   LEU   306      41.209  59.110  79.063  1.00  0.00           O  
ATOM   4877  N   THR   307      40.648  57.075  79.810  1.00  0.00           N  
ATOM   4878  H   THR   307      40.268  56.531  80.580  1.00  0.00           H  
ATOM   4879  CA  THR   307      41.180  56.337  78.643  1.00  0.00           C  
ATOM   4880  HA  THR   307      42.092  56.826  78.305  1.00  0.00           H  
ATOM   4881  CB  THR   307      41.537  54.883  79.001  1.00  0.00           C  
ATOM   4882  HB  THR   307      41.859  54.368  78.095  1.00  0.00           H  
ATOM   4883  CG2 THR   307      42.663  54.782  80.026  1.00  0.00           C  
ATOM   4884 HG21 THR   307      42.350  55.207  80.979  1.00  0.00           H  
ATOM   4885 HG22 THR   307      42.927  53.735  80.171  1.00  0.00           H  
ATOM   4886 HG23 THR   307      43.539  55.317  79.662  1.00  0.00           H  
ATOM   4887  OG1 THR   307      40.409  54.222  79.517  1.00  0.00           O  
ATOM   4888  HG1 THR   307      40.625  53.279  79.600  1.00  0.00           H  
ATOM   4889  C   THR   307      40.223  56.311  77.444  1.00  0.00           C  
ATOM   4890  O   THR   307      40.661  56.010  76.333  1.00  0.00           O  
ATOM   4891  N   SER   308      38.936  56.627  77.630  1.00  0.00           N  
ATOM   4892  H   SER   308      38.648  56.890  78.562  1.00  0.00           H  
ATOM   4893  CA  SER   308      37.870  56.353  76.653  1.00  0.00           C  
ATOM   4894  HA  SER   308      38.322  56.012  75.722  1.00  0.00           H  
ATOM   4895  CB  SER   308      37.006  55.187  77.156  1.00  0.00           C  
ATOM   4896  HB2 SER   308      36.269  54.943  76.392  1.00  0.00           H  
ATOM   4897  HB3 SER   308      37.638  54.317  77.324  1.00  0.00           H  
ATOM   4898  OG  SER   308      36.346  55.510  78.366  1.00  0.00           O  
ATOM   4899  HG  SER   308      36.843  55.099  79.109  1.00  0.00           H  
ATOM   4900  C   SER   308      37.057  57.602  76.276  1.00  0.00           C  
ATOM   4901  O   SER   308      37.440  58.337  75.363  1.00  0.00           O  
ATOM   4902  N   PHE   309      35.942  57.862  76.964  1.00  0.00           N  
ATOM   4903  H   PHE   309      35.716  57.210  77.708  1.00  0.00           H  
ATOM   4904  CA  PHE   309      34.981  58.918  76.648  1.00  0.00           C  
ATOM   4905  HA  PHE   309      34.551  58.712  75.665  1.00  0.00           H  
ATOM   4906  CB  PHE   309      33.842  58.916  77.685  1.00  0.00           C  
ATOM   4907  HB2 PHE   309      34.255  58.752  78.683  1.00  0.00           H  
ATOM   4908  HB3 PHE   309      33.379  59.904  77.693  1.00  0.00           H  
ATOM   4909  CG  PHE   309      32.748  57.897  77.416  1.00  0.00           C  
ATOM   4910  CD1 PHE   309      31.597  58.285  76.699  1.00  0.00           C  
ATOM   4911  HD1 PHE   309      31.488  59.304  76.361  1.00  0.00           H  
ATOM   4912  CE1 PHE   309      30.591  57.348  76.405  1.00  0.00           C  
ATOM   4913  HE1 PHE   309      29.721  57.646  75.835  1.00  0.00           H  
ATOM   4914  CZ  PHE   309      30.724  56.017  76.833  1.00  0.00           C  
ATOM   4915  HZ  PHE   309      29.956  55.293  76.596  1.00  0.00           H  
ATOM   4916  CE2 PHE   309      31.867  55.627  77.552  1.00  0.00           C  
ATOM   4917  HE2 PHE   309      31.987  54.596  77.853  1.00  0.00           H  
ATOM   4918  CD2 PHE   309      32.876  56.563  77.846  1.00  0.00           C  
ATOM   4919  HD2 PHE   309      33.759  56.242  78.382  1.00  0.00           H  
ATOM   4920  C   PHE   309      35.627  60.304  76.564  1.00  0.00           C  
ATOM   4921  O   PHE   309      35.282  61.055  75.657  1.00  0.00           O  
ATOM   4922  N   LEU   310      36.567  60.655  77.451  1.00  0.00           N  
ATOM   4923  H   LEU   310      36.850  59.983  78.157  1.00  0.00           H  
ATOM   4924  CA  LEU   310      37.203  61.978  77.410  1.00  0.00           C  
ATOM   4925  HA  LEU   310      36.396  62.709  77.334  1.00  0.00           H  
ATOM   4926  CB  LEU   310      37.908  62.265  78.754  1.00  0.00           C  
ATOM   4927  HB2 LEU   310      37.146  62.357  79.529  1.00  0.00           H  
ATOM   4928  HB3 LEU   310      38.522  61.412  79.032  1.00  0.00           H  
ATOM   4929  CG  LEU   310      38.777  63.538  78.760  1.00  0.00           C  
ATOM   4930  HG  LEU   310      39.484  63.505  77.933  1.00  0.00           H  
ATOM   4931  CD1 LEU   310      37.925  64.802  78.641  1.00  0.00           C  
ATOM   4932 HD11 LEU   310      37.220  64.866  79.470  1.00  0.00           H  
ATOM   4933 HD12 LEU   310      38.568  65.682  78.651  1.00  0.00           H  
ATOM   4934 HD13 LEU   310      37.379  64.793  77.700  1.00  0.00           H  
ATOM   4935  CD2 LEU   310      39.578  63.613  80.058  1.00  0.00           C  
ATOM   4936 HD21 LEU   310      40.245  62.754  80.122  1.00  0.00           H  
ATOM   4937 HD22 LEU   310      40.180  64.522  80.066  1.00  0.00           H
[truncated: 200,925 more chars]
