# Supplementary material for: Brain-Sparing Sympathofacilitators Mitigate Obesity without Adverse Cardiovascular Effects
Source: Cell Metab. 2020 Jun 2;31(6):1120–1135.e7. doi: 10.1016/j.cmet.2020.04.013 (PMC7671941; doi:10.1016/j.cmet.2020.04.013)
Supplement: Data S1. Coordinates for the Minimized Complexes of Drug-Receptor Interactions, Together with the Solutions Obtained from PatchDock-FireDock, Related to Figure 3 [file mmc2.zip › beta2_adrenoceptor_PEGyAMPH_minimized.pdb]

CRYST1   82.086   82.631  125.727  90.00  90.00  90.00               1
ATOM      1  N   ASP     1      17.020  36.870  37.543  1.00  0.00           N  
ATOM      2  H1  ASP     1      17.722  36.529  38.185  1.00  0.00           H  
ATOM      3  H2  ASP     1      16.327  37.412  38.052  1.00  0.00           H  
ATOM      4  H3  ASP     1      17.469  37.469  36.860  1.00  0.00           H  
ATOM      5  CA  ASP     1      16.370  35.730  36.863  1.00  0.00           C  
ATOM      6  HA  ASP     1      15.573  36.102  36.218  1.00  0.00           H  
ATOM      7  CB  ASP     1      17.408  35.012  35.973  1.00  0.00           C  
ATOM      8  HB2 ASP     1      17.935  35.770  35.392  1.00  0.00           H  
ATOM      9  HB3 ASP     1      18.143  34.513  36.605  1.00  0.00           H  
ATOM     10  CG  ASP     1      16.816  34.007  34.979  1.00  0.00           C  
ATOM     11  OD1 ASP     1      17.599  33.274  34.326  1.00  0.00           O  
ATOM     12  OD2 ASP     1      15.574  33.984  34.797  1.00  0.00           O  
ATOM     13  C   ASP     1      15.727  34.839  37.933  1.00  0.00           C  
ATOM     14  O   ASP     1      16.271  33.798  38.276  1.00  0.00           O  
ATOM     15  N   ALA     2      14.659  35.339  38.573  1.00  0.00           N  
ATOM     16  H   ALA     2      14.276  36.204  38.211  1.00  0.00           H  
ATOM     17  CA  ALA     2      14.073  34.920  39.868  1.00  0.00           C  
ATOM     18  HA  ALA     2      13.254  35.612  40.073  1.00  0.00           H  
ATOM     19  CB  ALA     2      13.431  33.535  39.721  1.00  0.00           C  
ATOM     20  HB1 ALA     2      14.195  32.775  39.552  1.00  0.00           H  
ATOM     21  HB2 ALA     2      12.882  33.285  40.631  1.00  0.00           H  
ATOM     22  HB3 ALA     2      12.737  33.539  38.881  1.00  0.00           H  
ATOM     23  C   ALA     2      15.012  35.017  41.101  1.00  0.00           C  
ATOM     24  O   ALA     2      14.611  35.502  42.167  1.00  0.00           O  
ATOM     25  N   GLU     3      16.272  34.612  40.944  1.00  0.00           N  
ATOM     26  H   GLU     3      16.485  34.168  40.055  1.00  0.00           H  
ATOM     27  CA  GLU     3      17.340  34.587  41.951  1.00  0.00           C  
ATOM     28  HA  GLU     3      17.110  33.814  42.685  1.00  0.00           H  
ATOM     29  CB  GLU     3      18.658  34.210  41.255  1.00  0.00           C  
ATOM     30  HB2 GLU     3      18.811  34.920  40.440  1.00  0.00           H  
ATOM     31  HB3 GLU     3      19.484  34.313  41.961  1.00  0.00           H  
ATOM     32  CG  GLU     3      18.662  32.773  40.699  1.00  0.00           C  
ATOM     33  HG2 GLU     3      18.849  32.083  41.524  1.00  0.00           H  
ATOM     34  HG3 GLU     3      17.680  32.532  40.289  1.00  0.00           H  
ATOM     35  CD  GLU     3      19.703  32.551  39.591  1.00  0.00           C  
ATOM     36  OE1 GLU     3      20.521  33.452  39.296  1.00  0.00           O  
ATOM     37  OE2 GLU     3      19.730  31.448  38.998  1.00  0.00           O  
ATOM     38  C   GLU     3      17.519  35.927  42.689  1.00  0.00           C  
ATOM     39  O   GLU     3      17.724  36.971  42.072  1.00  0.00           O  
ATOM     40  N   ASN     4      17.455  35.888  44.026  1.00  0.00           N  
ATOM     41  H   ASN     4      17.216  35.006  44.453  1.00  0.00           H  
ATOM     42  CA  ASN     4      17.538  37.064  44.908  1.00  0.00           C  
ATOM     43  HA  ASN     4      18.060  37.867  44.384  1.00  0.00           H  
ATOM     44  CB  ASN     4      16.100  37.542  45.204  1.00  0.00           C  
ATOM     45  HB2 ASN     4      15.404  36.705  45.188  1.00  0.00           H  
ATOM     46  HB3 ASN     4      16.063  37.984  46.201  1.00  0.00           H  
ATOM     47  CG  ASN     4      15.634  38.618  44.238  1.00  0.00           C  
ATOM     48  OD1 ASN     4      15.779  39.798  44.505  1.00  0.00           O  
ATOM     49  ND2 ASN     4      15.054  38.283  43.110  1.00  0.00           N  
ATOM     50 HD21 ASN     4      14.867  39.050  42.475  1.00  0.00           H  
ATOM     51 HD22 ASN     4      15.061  37.320  42.795  1.00  0.00           H  
ATOM     52  C   ASN     4      18.360  36.824  46.199  1.00  0.00           C  
ATOM     53  O   ASN     4      18.527  37.743  47.002  1.00  0.00           O  
ATOM     54  N   LEU     5      18.891  35.611  46.400  1.00  0.00           N  
ATOM     55  H   LEU     5      18.761  34.916  45.686  1.00  0.00           H  
ATOM     56  CA  LEU     5      19.713  35.229  47.557  1.00  0.00           C  
ATOM     57  HA  LEU     5      19.167  35.513  48.456  1.00  0.00           H  
ATOM     58  CB  LEU     5      19.854  33.689  47.537  1.00  0.00           C  
ATOM     59  HB2 LEU     5      18.863  33.258  47.385  1.00  0.00           H  
ATOM     60  HB3 LEU     5      20.468  33.416  46.677  1.00  0.00           H  
ATOM     61  CG  LEU     5      20.462  33.025  48.791  1.00  0.00           C  
ATOM     62  HG  LEU     5      21.479  33.379  48.945  1.00  0.00           H  
ATOM     63  CD1 LEU     5      19.640  33.303  50.054  1.00  0.00           C  
ATOM     64 HD11 LEU     5      18.611  32.973  49.910  1.00  0.00           H  
ATOM     65 HD12 LEU     5      20.071  32.761  50.896  1.00  0.00           H  
ATOM     66 HD13 LEU     5      19.649  34.364  50.294  1.00  0.00           H  
ATOM     67  CD2 LEU     5      20.514  31.511  48.591  1.00  0.00           C  
ATOM     68 HD21 LEU     5      21.128  31.277  47.723  1.00  0.00           H  
ATOM     69 HD22 LEU     5      20.963  31.038  49.465  1.00  0.00           H  
ATOM     70 HD23 LEU     5      19.511  31.109  48.445  1.00  0.00           H  
ATOM     71  C   LEU     5      21.074  35.965  47.581  1.00  0.00           C  
ATOM     72  O   LEU     5      21.503  36.510  46.563  1.00  0.00           O  
ATOM     73  N   TYR     6      21.740  35.979  48.738  1.00  0.00           N  
ATOM     74  H   TYR     6      21.297  35.546  49.531  1.00  0.00           H  
ATOM     75  CA  TYR     6      23.122  36.445  48.927  1.00  0.00           C  
ATOM     76  HA  TYR     6      23.215  37.437  48.486  1.00  0.00           H  
ATOM     77  CB  TYR     6      23.364  36.573  50.444  1.00  0.00           C  
ATOM     78  HB2 TYR     6      22.625  37.261  50.855  1.00  0.00           H  
ATOM     79  HB3 TYR     6      23.183  35.601  50.906  1.00  0.00           H  
ATOM     80  CG  TYR     6      24.741  37.060  50.864  1.00  0.00           C  
ATOM     81  CD1 TYR     6      25.692  36.147  51.359  1.00  0.00           C  
ATOM     82  HD1 TYR     6      25.446  35.097  51.445  1.00  0.00           H  
ATOM     83  CE1 TYR     6      26.971  36.595  51.739  1.00  0.00           C  
ATOM     84  HE1 TYR     6      27.701  35.892  52.107  1.00  0.00           H  
ATOM     85  CZ  TYR     6      27.304  37.964  51.656  1.00  0.00           C  
ATOM     86  OH  TYR     6      28.523  38.408  52.068  1.00  0.00           O  
ATOM     87  HH  TYR     6      29.135  37.657  52.263  1.00  0.00           H  
ATOM     88  CE2 TYR     6      26.352  38.877  51.150  1.00  0.00           C  
ATOM     89  HE2 TYR     6      26.609  39.924  51.081  1.00  0.00           H  
ATOM     90  CD2 TYR     6      25.078  38.423  50.751  1.00  0.00           C  
ATOM     91  HD2 TYR     6      24.353  39.130  50.375  1.00  0.00           H  
ATOM     92  C   TYR     6      24.164  35.531  48.238  1.00  0.00           C  
ATOM     93  O   TYR     6      23.840  34.426  47.805  1.00  0.00           O  
ATOM     94  N   PHE     7      25.419  35.992  48.153  1.00  0.00           N  
ATOM     95  H   PHE     7      25.608  36.882  48.592  1.00  0.00           H  
ATOM     96  CA  PHE     7      26.569  35.287  47.558  1.00  0.00           C  
ATOM     97  HA  PHE     7      27.378  36.017  47.524  1.00  0.00           H  
ATOM     98  CB  PHE     7      27.059  34.153  48.484  1.00  0.00           C  
ATOM     99  HB2 PHE     7      26.960  34.477  49.519  1.00  0.00           H  
ATOM    100  HB3 PHE     7      26.415  33.282  48.358  1.00  0.00           H  
ATOM    101  CG  PHE     7      28.512  33.749  48.274  1.00  0.00           C  
ATOM    102  CD1 PHE     7      29.539  34.446  48.942  1.00  0.00           C  
ATOM    103  HD1 PHE     7      29.298  35.258  49.615  1.00  0.00           H  
ATOM    104  CE1 PHE     7      30.886  34.093  48.737  1.00  0.00           C  
ATOM    105  HE1 PHE     7      31.668  34.637  49.251  1.00  0.00           H  
ATOM    106  CZ  PHE     7      31.217  33.048  47.857  1.00  0.00           C  
ATOM    107  HZ  PHE     7      32.254  32.790  47.690  1.00  0.00           H  
ATOM    108  CE2 PHE     7      30.196  32.347  47.191  1.00  0.00           C  
ATOM    109  HE2 PHE     7      30.441  31.554  46.500  1.00  0.00           H  
ATOM    110  CD2 PHE     7      28.849  32.685  47.413  1.00  0.00           C  
ATOM    111  HD2 PHE     7      28.069  32.138  46.903  1.00  0.00           H  
ATOM    112  C   PHE     7      26.341  34.875  46.087  1.00  0.00           C  
ATOM    113  O   PHE     7      26.620  33.749  45.673  1.00  0.00           O  
ATOM    114  N   GLN     8      25.814  35.789  45.267  1.00  0.00           N  
ATOM    115  H   GLN     8      25.581  36.704  45.635  1.00  0.00           H  
ATOM    116  CA  GLN     8      25.625  35.539  43.834  1.00  0.00           C  
ATOM    117  HA  GLN     8      25.154  34.561  43.716  1.00  0.00           H  
ATOM    118  CB  GLN     8      24.674  36.581  43.221  1.00  0.00           C  
ATOM    119  HB2 GLN     8      25.106  37.580  43.295  1.00  0.00           H  
ATOM    120  HB3 GLN     8      24.530  36.336  42.168  1.00  0.00           H  
ATOM    121  CG  GLN     8      23.315  36.558  43.939  1.00  0.00           C  
ATOM    122  HG2 GLN     8      22.983  35.525  44.048  1.00  0.00           H  
ATOM    123  HG3 GLN     8      23.438  36.977  44.936  1.00  0.00           H  
ATOM    124  CD  GLN     8      22.203  37.327  43.237  1.00  0.00           C  
ATOM    125  OE1 GLN     8      22.329  37.858  42.141  1.00  0.00           O  
ATOM    126  NE2 GLN     8      21.060  37.439  43.873  1.00  0.00           N  
ATOM    127 HE21 GLN     8      20.310  37.915  43.407  1.00  0.00           H  
ATOM    128 HE22 GLN     8      21.016  37.091  44.828  1.00  0.00           H  
ATOM    129  C   GLN     8      26.985  35.489  43.119  1.00  0.00           C  
ATOM    130  O   GLN     8      27.580  36.529  42.830  1.00  0.00           O  
ATOM    131  N   GLY     9      27.485  34.275  42.861  1.00  0.00           N  
ATOM    132  H   GLY     9      26.973  33.484  43.226  1.00  0.00           H  
ATOM    133  CA  GLY     9      28.803  34.018  42.271  1.00  0.00           C  
ATOM    134  HA2 GLY     9      29.575  34.327  42.976  1.00  0.00           H  
ATOM    135  HA3 GLY     9      28.917  32.951  42.086  1.00  0.00           H  
ATOM    136  C   GLY     9      29.004  34.751  40.943  1.00  0.00           C  
ATOM    137  O   GLY     9      28.371  34.426  39.939  1.00  0.00           O  
ATOM    138  N   ASN    10      29.874  35.763  40.948  1.00  0.00           N  
ATOM    139  H   ASN    10      30.368  35.965  41.805  1.00  0.00           H  
ATOM    140  CA  ASN    10      30.093  36.674  39.828  1.00  0.00           C  
ATOM    141  HA  ASN    10      29.986  36.105  38.904  1.00  0.00           H  
ATOM    142  CB  ASN    10      29.001  37.767  39.854  1.00  0.00           C  
ATOM    143  HB2 ASN    10      28.890  38.176  38.851  1.00  0.00           H  
ATOM    144  HB3 ASN    10      28.040  37.340  40.140  1.00  0.00           H  
ATOM    145  CG  ASN    10      29.336  38.926  40.777  1.00  0.00           C  
ATOM    146  OD1 ASN    10      30.008  39.852  40.362  1.00  0.00           O  
ATOM    147  ND2 ASN    10      28.930  38.898  42.021  1.00  0.00           N  
ATOM    148 HD21 ASN    10      29.166  39.678  42.638  1.00  0.00           H  
ATOM    149 HD22 ASN    10      28.393  38.107  42.365  1.00  0.00           H  
ATOM    150  C   ASN    10      31.522  37.252  39.862  1.00  0.00           C  
ATOM    151  O   ASN    10      32.229  37.124  40.861  1.00  0.00           O  
ATOM    152  N   ILE    11      31.948  37.906  38.776  1.00  0.00           N  
ATOM    153  H   ILE    11      31.304  38.036  38.011  1.00  0.00           H  
ATOM    154  CA  ILE    11      33.314  38.437  38.628  1.00  0.00           C  
ATOM    155  HA  ILE    11      33.993  37.597  38.775  1.00  0.00           H  
ATOM    156  CB  ILE    11      33.524  38.962  37.188  1.00  0.00           C  
ATOM    157  HB  ILE    11      33.324  38.135  36.504  1.00  0.00           H  
ATOM    158  CG2 ILE    11      32.561  40.108  36.819  1.00  0.00           C  
ATOM    159 HG21 ILE    11      32.757  40.990  37.432  1.00  0.00           H  
ATOM    160 HG22 ILE    11      32.701  40.385  35.773  1.00  0.00           H  
ATOM    161 HG23 ILE    11      31.523  39.808  36.954  1.00  0.00           H  
ATOM    162  CG1 ILE    11      34.965  39.446  36.921  1.00  0.00           C  
ATOM    163 HG12 ILE    11      35.023  39.778  35.887  1.00  0.00           H  
ATOM    164 HG13 ILE    11      35.199  40.303  37.554  1.00  0.00           H  
ATOM    165  CD1 ILE    11      36.029  38.361  37.127  1.00  0.00           C  
ATOM    166 HD11 ILE    11      35.762  37.476  36.552  1.00  0.00           H  
ATOM    167 HD12 ILE    11      36.996  38.732  36.789  1.00  0.00           H  
ATOM    168 HD13 ILE    11      36.111  38.096  38.180  1.00  0.00           H  
ATOM    169  C   ILE    11      33.699  39.485  39.687  1.00  0.00           C  
ATOM    170  O   ILE    11      34.836  39.473  40.158  1.00  0.00           O  
ATOM    171  N   PHE    12      32.775  40.355  40.102  1.00  0.00           N  
ATOM    172  H   PHE    12      31.823  40.277  39.761  1.00  0.00           H  
ATOM    173  CA  PHE    12      33.046  41.358  41.131  1.00  0.00           C  
ATOM    174  HA  PHE    12      33.975  41.869  40.871  1.00  0.00           H  
ATOM    175  CB  PHE    12      31.933  42.411  41.185  1.00  0.00           C  
ATOM    176  HB2 PHE    12      30.993  41.939  41.470  1.00  0.00           H  
ATOM    177  HB3 PHE    12      32.181  43.125  41.969  1.00  0.00           H  
ATOM    178  CG  PHE    12      31.750  43.187  39.895  1.00  0.00           C  
ATOM    179  CD1 PHE    12      30.634  42.956  39.067  1.00  0.00           C  
ATOM    180  HD1 PHE    12      29.894  42.220  39.347  1.00  0.00           H  
ATOM    181  CE1 PHE    12      30.474  43.693  37.878  1.00  0.00           C  
ATOM    182  HE1 PHE    12      29.614  43.523  37.246  1.00  0.00           H  
ATOM    183  CZ  PHE    12      31.424  44.664  37.518  1.00  0.00           C  
ATOM    184  HZ  PHE    12      31.296  45.240  36.611  1.00  0.00           H  
ATOM    185  CE2 PHE    12      32.537  44.894  38.345  1.00  0.00           C  
ATOM    186  HE2 PHE    12      33.269  45.641  38.081  1.00  0.00           H  
ATOM    187  CD2 PHE    12      32.702  44.155  39.526  1.00  0.00           C  
ATOM    188  HD2 PHE    12      33.564  44.339  40.148  1.00  0.00           H  
ATOM    189  C   PHE    12      33.263  40.705  42.497  1.00  0.00           C  
ATOM    190  O   PHE    12      34.231  41.042  43.161  1.00  0.00           O  
ATOM    191  N   GLU    13      32.443  39.729  42.896  1.00  0.00           N  
ATOM    192  H   GLU    13      31.640  39.510  42.321  1.00  0.00           H  
ATOM    193  CA  GLU    13      32.678  38.945  44.121  1.00  0.00           C  
ATOM    194  HA  GLU    13      32.785  39.618  44.973  1.00  0.00           H  
ATOM    195  CB  GLU    13      31.493  37.993  44.384  1.00  0.00           C  
ATOM    196  HB2 GLU    13      31.146  37.595  43.429  1.00  0.00           H  
ATOM    197  HB3 GLU    13      31.847  37.142  44.968  1.00  0.00           H  
ATOM    198  CG  GLU    13      30.289  38.592  45.139  1.00  0.00           C  
ATOM    199  HG2 GLU    13      29.368  38.158  44.744  1.00  0.00           H  
ATOM    200  HG3 GLU    13      30.361  38.277  46.182  1.00  0.00           H  
ATOM    201  CD  GLU    13      30.201  40.123  45.104  1.00  0.00           C  
ATOM    202  OE1 GLU    13      30.604  40.775  46.096  1.00  0.00           O  
ATOM    203  OE2 GLU    13      29.736  40.700  44.092  1.00  0.00           O  
ATOM    204  C   GLU    13      33.994  38.153  44.047  1.00  0.00           C  
ATOM    205  O   GLU    13      34.773  38.171  44.997  1.00  0.00           O  
ATOM    206  N   MET    14      34.284  37.514  42.909  1.00  0.00           N  
ATOM    207  H   MET    14      33.598  37.542  42.162  1.00  0.00           H  
ATOM    208  CA  MET    14      35.509  36.733  42.696  1.00  0.00           C  
ATOM    209  HA  MET    14      35.539  35.926  43.430  1.00  0.00           H  
ATOM    210  CB  MET    14      35.442  36.119  41.288  1.00  0.00           C  
ATOM    211  HB2 MET    14      34.473  35.638  41.152  1.00  0.00           H  
ATOM    212  HB3 MET    14      35.529  36.917  40.551  1.00  0.00           H  
ATOM    213  CG  MET    14      36.523  35.074  41.006  1.00  0.00           C  
ATOM    214  HG2 MET    14      37.494  35.451  41.326  1.00  0.00           H  
ATOM    215  HG3 MET    14      36.295  34.183  41.591  1.00  0.00           H  
ATOM    216  SD  MET    14      36.607  34.628  39.245  1.00  0.00           S  
ATOM    217  CE  MET    14      37.393  32.999  39.357  1.00  0.00           C  
ATOM    218  HE1 MET    14      36.795  32.351  39.998  1.00  0.00           H  
ATOM    219  HE2 MET    14      37.456  32.554  38.365  1.00  0.00           H  
ATOM    220  HE3 MET    14      38.394  33.101  39.772  1.00  0.00           H  
ATOM    221  C   MET    14      36.780  37.582  42.885  1.00  0.00           C  
ATOM    222  O   MET    14      37.701  37.176  43.595  1.00  0.00           O  
ATOM    223  N   LEU    15      36.814  38.782  42.297  1.00  0.00           N  
ATOM    224  H   LEU    15      36.027  39.053  41.715  1.00  0.00           H  
ATOM    225  CA  LEU    15      37.924  39.728  42.442  1.00  0.00           C  
ATOM    226  HA  LEU    15      38.861  39.175  42.417  1.00  0.00           H  
ATOM    227  CB  LEU    15      37.906  40.703  41.252  1.00  0.00           C  
ATOM    228  HB2 LEU    15      36.888  41.059  41.125  1.00  0.00           H  
ATOM    229  HB3 LEU    15      38.547  41.555  41.484  1.00  0.00           H  
ATOM    230  CG  LEU    15      38.356  40.100  39.910  1.00  0.00           C  
ATOM    231  HG  LEU    15      37.803  39.183  39.709  1.00  0.00           H  
ATOM    232  CD1 LEU    15      38.080  41.092  38.779  1.00  0.00           C  
ATOM    233 HD11 LEU    15      38.653  42.006  38.936  1.00  0.00           H  
ATOM    234 HD12 LEU    15      38.364  40.655  37.822  1.00  0.00           H  
ATOM    235 HD13 LEU    15      37.018  41.336  38.757  1.00  0.00           H  
ATOM    236  CD2 LEU    15      39.851  39.793  39.908  1.00  0.00           C  
ATOM    237 HD21 LEU    15      40.069  38.986  40.605  1.00  0.00           H  
ATOM    238 HD22 LEU    15      40.173  39.495  38.914  1.00  0.00           H  
ATOM    239 HD23 LEU    15      40.409  40.683  40.204  1.00  0.00           H  
ATOM    240  C   LEU    15      37.915  40.466  43.795  1.00  0.00           C  
ATOM    241  O   LEU    15      38.977  40.676  44.370  1.00  0.00           O  
ATOM    242  N   ARG    16      36.753  40.803  44.371  1.00  0.00           N  
ATOM    243  H   ARG    16      35.893  40.631  43.858  1.00  0.00           H  
ATOM    244  CA  ARG    16      36.651  41.393  45.724  1.00  0.00           C  
ATOM    245  HA  ARG    16      37.327  42.248  45.770  1.00  0.00           H  
ATOM    246  CB  ARG    16      35.209  41.906  45.926  1.00  0.00           C  
ATOM    247  HB2 ARG    16      34.943  42.492  45.046  1.00  0.00           H  
ATOM    248  HB3 ARG    16      34.530  41.054  45.994  1.00  0.00           H  
ATOM    249  CG  ARG    16      34.994  42.823  47.140  1.00  0.00           C  
ATOM    250  HG2 ARG    16      35.231  42.265  48.048  1.00  0.00           H  
ATOM    251  HG3 ARG    16      35.672  43.674  47.078  1.00  0.00           H  
ATOM    252  CD  ARG    16      33.541  43.336  47.252  1.00  0.00           C  
ATOM    253  HD2 ARG    16      32.865  42.480  47.292  1.00  0.00           H  
ATOM    254  HD3 ARG    16      33.443  43.863  48.201  1.00  0.00           H  
ATOM    255  NE  ARG    16      33.138  44.271  46.171  1.00  0.00           N  
ATOM    256  HE  ARG    16      33.368  45.259  46.280  1.00  0.00           H  
ATOM    257  CZ  ARG    16      32.357  44.007  45.135  1.00  0.00           C  
ATOM    258  NH1 ARG    16      32.052  44.937  44.283  1.00  0.00           N  
ATOM    259 HH11 ARG    16      32.404  45.890  44.430  1.00  0.00           H  
ATOM    260 HH12 ARG    16      31.450  44.749  43.513  1.00  0.00           H  
ATOM    261  NH2 ARG    16      31.849  42.835  44.892  1.00  0.00           N  
ATOM    262 HH21 ARG    16      31.845  42.117  45.612  1.00  0.00           H  
ATOM    263 HH22 ARG    16      31.191  42.676  44.153  1.00  0.00           H  
ATOM    264  C   ARG    16      37.141  40.412  46.807  1.00  0.00           C  
ATOM    265  O   ARG    16      37.671  40.847  47.831  1.00  0.00           O  
ATOM    266  N   ILE    17      37.055  39.099  46.556  1.00  0.00           N  
ATOM    267  H   ILE    17      36.510  38.813  45.749  1.00  0.00           H  
ATOM    268  CA  ILE    17      37.760  38.054  47.320  1.00  0.00           C  
ATOM    269  HA  ILE    17      37.645  38.274  48.380  1.00  0.00           H  
ATOM    270  CB  ILE    17      37.118  36.661  47.088  1.00  0.00           C  
ATOM    271  HB  ILE    17      37.012  36.502  46.015  1.00  0.00           H  
ATOM    272  CG2 ILE    17      37.998  35.528  47.656  1.00  0.00           C  
ATOM    273 HG21 ILE    17      38.215  35.718  48.709  1.00  0.00           H  
ATOM    274 HG22 ILE    17      37.495  34.567  47.574  1.00  0.00           H  
ATOM    275 HG23 ILE    17      38.935  35.458  47.101  1.00  0.00           H  
ATOM    276  CG1 ILE    17      35.714  36.604  47.739  1.00  0.00           C  
ATOM    277 HG12 ILE    17      35.817  36.526  48.823  1.00  0.00           H  
ATOM    278 HG13 ILE    17      35.176  37.527  47.530  1.00  0.00           H  
ATOM    279  CD1 ILE    17      34.840  35.448  47.232  1.00  0.00           C  
ATOM    280 HD11 ILE    17      35.254  34.488  47.538  1.00  0.00           H  
ATOM    281 HD12 ILE    17      33.840  35.543  47.656  1.00  0.00           H  
ATOM    282 HD13 ILE    17      34.766  35.486  46.145  1.00  0.00           H  
ATOM    283  C   ILE    17      39.274  38.070  47.029  1.00  0.00           C  
ATOM    284  O   ILE    17      40.057  38.202  47.970  1.00  0.00           O  
ATOM    285  N   ASP    18      39.695  37.940  45.764  1.00  0.00           N  
ATOM    286  H   ASP    18      38.994  37.843  45.036  1.00  0.00           H  
ATOM    287  CA  ASP    18      41.110  37.761  45.380  1.00  0.00           C  
ATOM    288  HA  ASP    18      41.524  36.963  45.996  1.00  0.00           H  
ATOM    289  CB  ASP    18      41.203  37.328  43.902  1.00  0.00           C  
ATOM    290  HB2 ASP    18      40.536  37.945  43.299  1.00  0.00           H  
ATOM    291  HB3 ASP    18      42.219  37.517  43.555  1.00  0.00           H  
ATOM    292  CG  ASP    18      40.915  35.846  43.646  1.00  0.00           C  
ATOM    293  OD1 ASP    18      41.151  35.008  44.550  1.00  0.00           O  
ATOM    294  OD2 ASP    18      40.556  35.491  42.501  1.00  0.00           O  
ATOM    295  C   ASP    18      42.032  38.975  45.612  1.00  0.00           C  
ATOM    296  O   ASP    18      43.171  38.791  46.051  1.00  0.00           O  
ATOM    297  N   GLU    19      41.588  40.198  45.312  1.00  0.00           N  
ATOM    298  H   GLU    19      40.649  40.294  44.938  1.00  0.00           H  
ATOM    299  CA  GLU    19      42.391  41.421  45.486  1.00  0.00           C  
ATOM    300  HA  GLU    19      43.418  41.226  45.174  1.00  0.00           H  
ATOM    301  CB  GLU    19      41.835  42.585  44.635  1.00  0.00           C  
ATOM    302  HB2 GLU    19      40.870  42.874  45.048  1.00  0.00           H  
ATOM    303  HB3 GLU    19      42.503  43.439  44.758  1.00  0.00           H  
ATOM    304  CG  GLU    19      41.632  42.354  43.125  1.00  0.00           C  
ATOM    305  HG2 GLU    19      40.860  41.599  42.982  1.00  0.00           H  
ATOM    306  HG3 GLU    19      41.256  43.282  42.690  1.00  0.00           H  
ATOM    307  CD  GLU    19      42.874  41.916  42.344  1.00  0.00           C  
ATOM    308  OE1 GLU    19      43.987  41.825  42.904  1.00  0.00           O  
ATOM    309  OE2 GLU    19      42.729  41.552  41.156  1.00  0.00           O  
ATOM    310  C   GLU    19      42.441  41.869  46.956  1.00  0.00           C  
ATOM    311  O   GLU    19      43.516  42.161  47.487  1.00  0.00           O  
ATOM    312  N   GLY    20      41.284  41.904  47.625  1.00  0.00           N  
ATOM    313  H   GLY    20      40.457  41.606  47.129  1.00  0.00           H  
ATOM    314  CA  GLY    20      41.090  42.627  48.887  1.00  0.00           C  
ATOM    315  HA2 GLY    20      40.240  42.200  49.420  1.00  0.00           H  
ATOM    316  HA3 GLY    20      41.976  42.510  49.512  1.00  0.00           H  
ATOM    317  C   GLY    20      40.826  44.127  48.673  1.00  0.00           C  
ATOM    318  O   GLY    20      40.437  44.550  47.585  1.00  0.00           O  
ATOM    319  N   LEU    21      41.004  44.943  49.722  1.00  0.00           N  
ATOM    320  H   LEU    21      41.311  44.544  50.597  1.00  0.00           H  
ATOM    321  CA  LEU    21      40.736  46.389  49.691  1.00  0.00           C  
ATOM    322  HA  LEU    21      41.000  46.764  48.702  1.00  0.00           H  
ATOM    323  CB  LEU    21      39.218  46.606  49.900  1.00  0.00           C  
ATOM    324  HB2 LEU    21      38.687  46.160  49.058  1.00  0.00           H  
ATOM    325  HB3 LEU    21      38.922  46.067  50.802  1.00  0.00           H  
ATOM    326  CG  LEU    21      38.751  48.068  50.056  1.00  0.00           C  
ATOM    327  HG  LEU    21      39.225  48.514  50.930  1.00  0.00           H  
ATOM    328  CD1 LEU    21      39.073  48.928  48.834  1.00  0.00           C  
ATOM    329 HD11 LEU    21      38.636  48.478  47.945  1.00  0.00           H  
ATOM    330 HD12 LEU    21      38.667  49.929  48.968  1.00  0.00           H  
ATOM    331 HD13 LEU    21      40.150  49.004  48.707  1.00  0.00           H  
ATOM    332  CD2 LEU    21      37.236  48.109  50.267  1.00  0.00           C  
ATOM    333 HD21 LEU    21      36.976  47.524  51.149  1.00  0.00           H  
ATOM    334 HD22 LEU    21      36.913  49.139  50.418  1.00  0.00           H  
ATOM    335 HD23 LEU    21      36.728  47.693  49.396  1.00  0.00           H  
ATOM    336  C   LEU    21      41.563  47.165  50.733  1.00  0.00           C  
ATOM    337  O   LEU    21      41.519  46.851  51.921  1.00  0.00           O  
ATOM    338  N   ARG    22      42.237  48.239  50.297  1.00  0.00           N  
ATOM    339  H   ARG    22      42.243  48.395  49.295  1.00  0.00           H  
ATOM    340  CA  ARG    22      42.749  49.350  51.132  1.00  0.00           C  
ATOM    341  HA  ARG    22      42.165  49.391  52.054  1.00  0.00           H  
ATOM    342  CB  ARG    22      44.234  49.149  51.512  1.00  0.00           C  
ATOM    343  HB2 ARG    22      44.819  49.019  50.604  1.00  0.00           H  
ATOM    344  HB3 ARG    22      44.587  50.049  52.018  1.00  0.00           H  
ATOM    345  CG  ARG    22      44.472  47.937  52.436  1.00  0.00           C  
ATOM    346  HG2 ARG    22      43.845  48.028  53.324  1.00  0.00           H  
ATOM    347  HG3 ARG    22      44.177  47.033  51.903  1.00  0.00           H  
ATOM    348  CD  ARG    22      45.936  47.750  52.871  1.00  0.00           C  
ATOM    349  HD2 ARG    22      46.018  46.769  53.341  1.00  0.00           H  
ATOM    350  HD3 ARG    22      46.574  47.761  51.985  1.00  0.00           H  
ATOM    351  NE  ARG    22      46.387  48.788  53.819  1.00  0.00           N  
ATOM    352  HE  ARG    22      45.933  49.697  53.774  1.00  0.00           H  
ATOM    353  CZ  ARG    22      47.327  48.710  54.745  1.00  0.00           C  
ATOM    354  NH1 ARG    22      48.020  47.638  55.001  1.00  0.00           N  
ATOM    355 HH11 ARG    22      47.818  46.786  54.519  1.00  0.00           H  
ATOM    356 HH12 ARG    22      48.691  47.669  55.762  1.00  0.00           H  
ATOM    357  NH2 ARG    22      47.599  49.755  55.459  1.00  0.00           N  
ATOM    358 HH21 ARG    22      47.032  50.587  55.308  1.00  0.00           H  
ATOM    359 HH22 ARG    22      48.329  49.705  56.151  1.00  0.00           H  
ATOM    360  C   ARG    22      42.518  50.679  50.396  1.00  0.00           C  
ATOM    361  O   ARG    22      42.519  50.697  49.162  1.00  0.00           O  
ATOM    362  N   LEU    23      42.260  51.766  51.131  1.00  0.00           N  
ATOM    363  H   LEU    23      42.365  51.722  52.139  1.00  0.00           H  
ATOM    364  CA  LEU    23      41.857  53.060  50.554  1.00  0.00           C  
ATOM    365  HA  LEU    23      41.423  52.893  49.568  1.00  0.00           H  
ATOM    366  CB  LEU    23      40.784  53.710  51.446  1.00  0.00           C  
ATOM    367  HB2 LEU    23      41.185  53.805  52.453  1.00  0.00           H  
ATOM    368  HB3 LEU    23      40.595  54.715  51.074  1.00  0.00           H  
ATOM    369  CG  LEU    23      39.441  52.957  51.529  1.00  0.00           C  
ATOM    370  HG  LEU    23      39.612  51.952  51.915  1.00  0.00           H  
ATOM    371  CD1 LEU    23      38.505  53.691  52.489  1.00  0.00           C  
ATOM    372 HD11 LEU    23      38.309  54.700  52.122  1.00  0.00           H  
ATOM    373 HD12 LEU    23      37.565  53.148  52.582  1.00  0.00           H  
ATOM    374 HD13 LEU    23      38.967  53.754  53.475  1.00  0.00           H  
ATOM    375  CD2 LEU    23      38.726  52.849  50.179  1.00  0.00           C  
ATOM    376 HD21 LEU    23      39.325  52.270  49.480  1.00  0.00           H  
ATOM    377 HD22 LEU    23      37.767  52.349  50.307  1.00  0.00           H  
ATOM    378 HD23 LEU    23      38.558  53.846  49.771  1.00  0.00           H  
ATOM    379  C   LEU    23      43.038  54.014  50.320  1.00  0.00           C  
ATOM    380  O   LEU    23      42.981  54.822  49.395  1.00  0.00           O  
ATOM    381  N   LYS    24      44.111  53.913  51.112  1.00  0.00           N  
ATOM    382  H   LYS    24      44.017  53.318  51.933  1.00  0.00           H  
ATOM    383  CA  LYS    24      45.446  54.459  50.808  1.00  0.00           C  
ATOM    384  HA  LYS    24      45.328  55.460  50.396  1.00  0.00           H  
ATOM    385  CB  LYS    24      46.236  54.552  52.133  1.00  0.00           C  
ATOM    386  HB2 LYS    24      45.755  55.303  52.761  1.00  0.00           H  
ATOM    387  HB3 LYS    24      46.164  53.592  52.646  1.00  0.00           H  
ATOM    388  CG  LYS    24      47.731  54.896  52.002  1.00  0.00           C  
ATOM    389  HG2 LYS    24      48.243  54.041  51.565  1.00  0.00           H  
ATOM    390  HG3 LYS    24      47.856  55.760  51.347  1.00  0.00           H  
ATOM    391  CD  LYS    24      48.365  55.206  53.370  1.00  0.00           C  
ATOM    392  HD2 LYS    24      48.062  56.208  53.679  1.00  0.00           H  
ATOM    393  HD3 LYS    24      48.000  54.491  54.112  1.00  0.00           H  
ATOM    394  CE  LYS    24      49.899  55.113  53.312  1.00  0.00           C  
ATOM    395  HE2 LYS    24      50.172  54.059  53.208  1.00  0.00           H  
ATOM    396  HE3 LYS    24      50.265  55.649  52.433  1.00  0.00           H  
ATOM    397  NZ  LYS    24      50.529  55.673  54.532  1.00  0.00           N  
ATOM    398  HZ1 LYS    24      51.479  55.322  54.685  1.00  0.00           H  
ATOM    399  HZ2 LYS    24      50.564  56.688  54.493  1.00  0.00           H  
ATOM    400  HZ3 LYS    24      50.008  55.396  55.361  1.00  0.00           H  
ATOM    401  C   LYS    24      46.154  53.612  49.737  1.00  0.00           C  
ATOM    402  O   LYS    24      45.977  52.396  49.691  1.00  0.00           O  
ATOM    403  N   ILE    25      46.980  54.251  48.900  1.00  0.00           N  
ATOM    404  H   ILE    25      47.003  55.260  48.957  1.00  0.00           H  
ATOM    405  CA  ILE    25      47.847  53.580  47.906  1.00  0.00           C  
ATOM    406  HA  ILE    25      47.206  53.073  47.183  1.00  0.00           H  
ATOM    407  CB  ILE    25      48.717  54.614  47.139  1.00  0.00           C  
ATOM    408  HB  ILE    25      49.239  55.228  47.875  1.00  0.00           H  
ATOM    409  CG2 ILE    25      49.780  53.928  46.258  1.00  0.00           C  
ATOM    410 HG21 ILE    25      49.304  53.236  45.560  1.00  0.00           H  
ATOM    411 HG22 ILE    25      50.360  54.658  45.696  1.00  0.00           H  
ATOM    412 HG23 ILE    25      50.485  53.381  46.882  1.00  0.00           H  
ATOM    413  CG1 ILE    25      47.843  55.541  46.265  1.00  0.00           C  
ATOM    414 HG12 ILE    25      47.397  54.954  45.464  1.00  0.00           H  
ATOM    415 HG13 ILE    25      47.036  55.939  46.873  1.00  0.00           H  
ATOM    416  CD1 ILE    25      48.574  56.746  45.654  1.00  0.00           C  
ATOM    417 HD11 ILE    25      49.301  56.422  44.913  1.00  0.00           H  
ATOM    418 HD12 ILE    25      47.849  57.389  45.153  1.00  0.00           H  
ATOM    419 HD13 ILE    25      49.075  57.316  46.436  1.00  0.00           H  
ATOM    420  C   ILE    25      48.731  52.503  48.570  1.00  0.00           C  
ATOM    421  O   ILE    25      49.373  52.757  49.591  1.00  0.00           O  
ATOM    422  N   TYR    26      48.823  51.331  47.940  1.00  0.00           N  
ATOM    423  H   TYR    26      48.301  51.218  47.075  1.00  0.00           H  
ATOM    424  CA  TYR    26      49.653  50.189  48.340  1.00  0.00           C  
ATOM    425  HA  TYR    26      50.362  50.516  49.101  1.00  0.00           H  
ATOM    426  CB  TYR    26      48.749  49.119  48.981  1.00  0.00           C  
ATOM    427  HB2 TYR    26      49.363  48.272  49.289  1.00  0.00           H  
ATOM    428  HB3 TYR    26      48.332  49.542  49.896  1.00  0.00           H  
ATOM    429  CG  TYR    26      47.597  48.598  48.133  1.00  0.00           C  
ATOM    430  CD1 TYR    26      46.309  49.149  48.290  1.00  0.00           C  
ATOM    431  HD1 TYR    26      46.160  49.985  48.960  1.00  0.00           H  
ATOM    432  CE1 TYR    26      45.211  48.609  47.591  1.00  0.00           C  
ATOM    433  HE1 TYR    26      44.222  49.017  47.735  1.00  0.00           H  
ATOM    434  CZ  TYR    26      45.405  47.531  46.702  1.00  0.00           C  
ATOM    435  OH  TYR    26      44.358  47.005  46.014  1.00  0.00           O  
ATOM    436  HH  TYR    26      43.499  47.335  46.329  1.00  0.00           H  
ATOM    437  CE2 TYR    26      46.698  46.996  46.523  1.00  0.00           C  
ATOM    438  HE2 TYR    26      46.830  46.171  45.839  1.00  0.00           H  
ATOM    439  CD2 TYR    26      47.790  47.523  47.241  1.00  0.00           C  
ATOM    440  HD2 TYR    26      48.772  47.095  47.112  1.00  0.00           H  
ATOM    441  C   TYR    26      50.490  49.660  47.157  1.00  0.00           C  
ATOM    442  O   TYR    26      50.454  50.225  46.064  1.00  0.00           O  
ATOM    443  N   LYS    27      51.281  48.598  47.371  1.00  0.00           N  
ATOM    444  H   LYS    27      51.248  48.158  48.278  1.00  0.00           H  
ATOM    445  CA  LYS    27      52.057  47.905  46.321  1.00  0.00           C  
ATOM    446  HA  LYS    27      51.888  48.415  45.376  1.00  0.00           H  
ATOM    447  CB  LYS    27      53.569  47.945  46.621  1.00  0.00           C  
ATOM    448  HB2 LYS    27      53.742  47.722  47.675  1.00  0.00           H  
ATOM    449  HB3 LYS    27      54.066  47.175  46.028  1.00  0.00           H  
ATOM    450  CG  LYS    27      54.205  49.294  46.255  1.00  0.00           C  
ATOM    451  HG2 LYS    27      54.048  49.482  45.192  1.00  0.00           H  
ATOM    452  HG3 LYS    27      53.726  50.090  46.825  1.00  0.00           H  
ATOM    453  CD  LYS    27      55.714  49.300  46.546  1.00  0.00           C  
ATOM    454  HD2 LYS    27      55.869  49.276  47.626  1.00  0.00           H  
ATOM    455  HD3 LYS    27      56.181  48.421  46.099  1.00  0.00           H  
ATOM    456  CE  LYS    27      56.348  50.561  45.949  1.00  0.00           C  
ATOM    457  HE2 LYS    27      56.329  50.475  44.857  1.00  0.00           H  
ATOM    458  HE3 LYS    27      55.740  51.422  46.226  1.00  0.00           H  
ATOM    459  NZ  LYS    27      57.737  50.771  46.420  1.00  0.00           N  
ATOM    460  HZ1 LYS    27      58.342  49.996  46.161  1.00  0.00           H  
ATOM    461  HZ2 LYS    27      58.129  51.621  46.013  1.00  0.00           H  
ATOM    462  HZ3 LYS    27      57.792  50.848  47.434  1.00  0.00           H  
ATOM    463  C   LYS    27      51.585  46.467  46.099  1.00  0.00           C  
ATOM    464  O   LYS    27      51.032  45.851  47.014  1.00  0.00           O  
ATOM    465  N   ASP    28      51.810  45.934  44.900  1.00  0.00           N  
ATOM    466  H   ASP    28      52.253  46.521  44.198  1.00  0.00           H  
ATOM    467  CA  ASP    28      51.678  44.498  44.607  1.00  0.00           C  
ATOM    468  HA  ASP    28      50.812  44.117  45.149  1.00  0.00           H  
ATOM    469  CB  ASP    28      51.367  44.298  43.107  1.00  0.00           C  
ATOM    470  HB2 ASP    28      51.062  43.261  42.959  1.00  0.00           H  
ATOM    471  HB3 ASP    28      50.511  44.924  42.847  1.00  0.00           H  
ATOM    472  CG  ASP    28      52.512  44.598  42.132  1.00  0.00           C  
ATOM    473  OD1 ASP    28      52.234  44.683  40.922  1.00  0.00           O  
ATOM    474  OD2 ASP    28      53.676  44.686  42.579  1.00  0.00           O  
ATOM    475  C   ASP    28      52.902  43.691  45.116  1.00  0.00           C  
ATOM    476  O   ASP    28      53.733  44.195  45.880  1.00  0.00           O  
ATOM    477  N   THR    29      53.007  42.407  44.753  1.00  0.00           N  
ATOM    478  H   THR    29      52.343  42.024  44.095  1.00  0.00           H  
ATOM    479  CA  THR    29      54.119  41.531  45.175  1.00  0.00           C  
ATOM    480  HA  THR    29      54.365  41.762  46.210  1.00  0.00           H  
ATOM    481  CB  THR    29      53.708  40.049  45.132  1.00  0.00           C  
ATOM    482  HB  THR    29      54.577  39.434  45.370  1.00  0.00           H  
ATOM    483  CG2 THR    29      52.603  39.719  46.135  1.00  0.00           C  
ATOM    484 HG21 THR    29      51.695  40.271  45.895  1.00  0.00           H  
ATOM    485 HG22 THR    29      52.393  38.650  46.110  1.00  0.00           H  
ATOM    486 HG23 THR    29      52.931  39.983  47.141  1.00  0.00           H  
ATOM    487  OG1 THR    29      53.232  39.690  43.856  1.00  0.00           O  
ATOM    488  HG1 THR    29      53.073  38.741  43.865  1.00  0.00           H  
ATOM    489  C   THR    29      55.417  41.725  44.378  1.00  0.00           C  
ATOM    490  O   THR    29      56.468  41.280  44.850  1.00  0.00           O  
ATOM    491  N   GLU    30      55.395  42.393  43.218  1.00  0.00           N  
ATOM    492  H   GLU    30      54.528  42.849  42.939  1.00  0.00           H  
ATOM    493  CA  GLU    30      56.562  42.605  42.342  1.00  0.00           C  
ATOM    494  HA  GLU    30      57.341  41.893  42.616  1.00  0.00           H  
ATOM    495  CB  GLU    30      56.160  42.288  40.886  1.00  0.00           C  
ATOM    496  HB2 GLU    30      55.741  41.280  40.861  1.00  0.00           H  
ATOM    497  HB3 GLU    30      55.392  42.990  40.555  1.00  0.00           H  
ATOM    498  CG  GLU    30      57.347  42.345  39.912  1.00  0.00           C  
ATOM    499  HG2 GLU    30      57.636  43.388  39.769  1.00  0.00           H  
ATOM    500  HG3 GLU    30      58.196  41.826  40.362  1.00  0.00           H  
ATOM    501  CD  GLU    30      57.050  41.688  38.552  1.00  0.00           C  
ATOM    502  OE1 GLU    30      56.955  42.420  37.539  1.00  0.00           O  
ATOM    503  OE2 GLU    30      57.008  40.439  38.471  1.00  0.00           O  
ATOM    504  C   GLU    30      57.188  44.008  42.510  1.00  0.00           C  
ATOM    505  O   GLU    30      58.410  44.149  42.445  1.00  0.00           O  
ATOM    506  N   GLY    31      56.379  45.029  42.811  1.00  0.00           N  
ATOM    507  H   GLY    31      55.378  44.834  42.824  1.00  0.00           H  
ATOM    508  CA  GLY    31      56.802  46.373  43.222  1.00  0.00           C  
ATOM    509  HA2 GLY    31      56.809  46.408  44.311  1.00  0.00           H  
ATOM    510  HA3 GLY    31      57.819  46.552  42.871  1.00  0.00           H  
ATOM    511  C   GLY    31      55.937  47.543  42.723  1.00  0.00           C  
ATOM    512  O   GLY    31      56.229  48.683  43.094  1.00  0.00           O  
ATOM    513  N   TYR    32      54.915  47.313  41.889  1.00  0.00           N  
ATOM    514  H   TYR    32      54.624  46.352  41.721  1.00  0.00           H  
ATOM    515  CA  TYR    32      54.102  48.386  41.290  1.00  0.00           C  
ATOM    516  HA  TYR    32      54.767  49.195  40.989  1.00  0.00           H  
ATOM    517  CB  TYR    32      53.373  47.882  40.037  1.00  0.00           C  
ATOM    518  HB2 TYR    32      52.593  47.191  40.360  1.00  0.00           H  
ATOM    519  HB3 TYR    32      52.870  48.733  39.580  1.00  0.00           H  
ATOM    520  CG  TYR    32      54.200  47.209  38.948  1.00  0.00           C  
ATOM    521  CD1 TYR    32      55.493  47.665  38.612  1.00  0.00           C  
ATOM    522  HD1 TYR    32      55.940  48.480  39.162  1.00  0.00           H  
ATOM    523  CE1 TYR    32      56.207  47.053  37.561  1.00  0.00           C  
ATOM    524  HE1 TYR    32      57.199  47.396  37.306  1.00  0.00           H  
ATOM    525  CZ  TYR    32      55.619  45.997  36.829  1.00  0.00           C  
ATOM    526  OH  TYR    32      56.300  45.418  35.804  1.00  0.00           O  
ATOM    527  HH  TYR    32      57.210  45.241  36.097  1.00  0.00           H  
ATOM    528  CE2 TYR    32      54.332  45.537  37.168  1.00  0.00           C  
ATOM    529  HE2 TYR    32      53.902  44.700  36.639  1.00  0.00           H  
ATOM    530  CD2 TYR    32      53.632  46.138  38.230  1.00  0.00           C  
ATOM    531  HD2 TYR    32      52.658  45.758  38.520  1.00  0.00           H  
ATOM    532  C   TYR    32      53.081  48.979  42.277  1.00  0.00           C  
ATOM    533  O   TYR    32      52.633  48.295  43.198  1.00  0.00           O  
ATOM    534  N   TYR    33      52.698  50.249  42.081  1.00  0.00           N  
ATOM    535  H   TYR    33      53.043  50.730  41.260  1.00  0.00           H  
ATOM    536  CA  TYR    33      51.698  50.938  42.913  1.00  0.00           C  
ATOM    537  HA  TYR    33      51.782  50.553  43.928  1.00  0.00           H  
ATOM    538  CB  TYR    33      51.977  52.450  42.955  1.00  0.00           C  
ATOM    539  HB2 TYR    33      52.216  52.801  41.950  1.00  0.00           H  
ATOM    540  HB3 TYR    33      51.064  52.960  43.264  1.00  0.00           H  
ATOM    541  CG  TYR    33      53.064  52.873  43.927  1.00  0.00           C  
ATOM    542  CD1 TYR    33      52.877  52.651  45.306  1.00  0.00           C  
ATOM    543  HD1 TYR    33      51.986  52.144  45.647  1.00  0.00           H  
ATOM    544  CE1 TYR    33      53.834  53.086  46.240  1.00  0.00           C  
ATOM    545  HE1 TYR    33      53.677  52.910  47.293  1.00  0.00           H  
ATOM    546  CZ  TYR    33      54.995  53.747  45.789  1.00  0.00           C  
ATOM    547  OH  TYR    33      55.937  54.146  46.682  1.00  0.00           O  
ATOM    548  HH  TYR    33      55.653  54.041  47.591  1.00  0.00           H  
ATOM    549  CE2 TYR    33      55.190  53.963  44.409  1.00  0.00           C  
ATOM    550  HE2 TYR    33      56.083  54.463  44.072  1.00  0.00           H  
ATOM    551  CD2 TYR    33      54.226  53.530  43.478  1.00  0.00           C  
ATOM    552  HD2 TYR    33      54.384  53.707  42.420  1.00  0.00           H  
ATOM    553  C   TYR    33      50.254  50.682  42.452  1.00  0.00           C  
ATOM    554  O   TYR    33      49.946  50.811  41.266  1.00  0.00           O  
ATOM    555  N   THR    34      49.362  50.431  43.416  1.00  0.00           N  
ATOM    556  H   THR    34      49.709  50.419  44.371  1.00  0.00           H  
ATOM    557  CA  THR    34      47.975  49.951  43.247  1.00  0.00           C  
ATOM    558  HA  THR    34      47.591  50.276  42.282  1.00  0.00           H  
ATOM    559  CB  THR    34      47.984  48.405  43.268  1.00  0.00           C  
ATOM    560  HB  THR    34      48.421  48.069  44.209  1.00  0.00           H  
ATOM    561  CG2 THR    34      46.640  47.705  43.079  1.00  0.00           C  
ATOM    562 HG21 THR    34      46.223  47.965  42.109  1.00  0.00           H  
ATOM    563 HG22 THR    34      46.780  46.625  43.118  1.00  0.00           H  
ATOM    564 HG23 THR    34      45.941  47.982  43.864  1.00  0.00           H  
ATOM    565  OG1 THR    34      48.784  47.945  42.203  1.00  0.00           O  
ATOM    566  HG1 THR    34      48.793  46.984  42.216  1.00  0.00           H  
ATOM    567  C   THR    34      47.067  50.534  44.350  1.00  0.00           C  
ATOM    568  O   THR    34      47.561  50.978  45.389  1.00  0.00           O  
ATOM    569  N   ILE    35      45.745  50.582  44.151  1.00  0.00           N  
ATOM    570  H   ILE    35      45.376  50.256  43.260  1.00  0.00           H  
ATOM    571  CA  ILE    35      44.776  51.117  45.130  1.00  0.00           C  
ATOM    572  HA  ILE    35      45.162  50.915  46.129  1.00  0.00           H  
ATOM    573  CB  ILE    35      44.677  52.653  44.965  1.00  0.00           C  
ATOM    574  HB  ILE    35      45.696  53.036  44.894  1.00  0.00           H  
ATOM    575  CG2 ILE    35      43.947  53.028  43.660  1.00  0.00           C  
ATOM    576 HG21 ILE    35      42.885  52.792  43.728  1.00  0.00           H  
ATOM    577 HG22 ILE    35      44.063  54.089  43.463  1.00  0.00           H  
ATOM    578 HG23 ILE    35      44.377  52.482  42.820  1.00  0.00           H  
ATOM    579  CG1 ILE    35      44.035  53.330  46.199  1.00  0.00           C  
ATOM    580 HG12 ILE    35      42.991  53.042  46.297  1.00  0.00           H  
ATOM    581 HG13 ILE    35      44.566  53.007  47.095  1.00  0.00           H  
ATOM    582  CD1 ILE    35      44.085  54.857  46.138  1.00  0.00           C  
ATOM    583 HD11 ILE    35      43.430  55.219  45.348  1.00  0.00           H  
ATOM    584 HD12 ILE    35      43.755  55.284  47.081  1.00  0.00           H  
ATOM    585 HD13 ILE    35      45.103  55.180  45.950  1.00  0.00           H  
ATOM    586  C   ILE    35      43.402  50.429  45.028  1.00  0.00           C  
ATOM    587  O   ILE    35      43.074  49.820  44.011  1.00  0.00           O  
ATOM    588  N   GLY    36      42.564  50.543  46.064  1.00  0.00           N  
ATOM    589  H   GLY    36      42.884  50.986  46.916  1.00  0.00           H  
ATOM    590  CA  GLY    36      41.181  50.066  46.027  1.00  0.00           C  
ATOM    591  HA2 GLY    36      40.658  50.387  46.926  1.00  0.00           H  
ATOM    592  HA3 GLY    36      40.678  50.504  45.164  1.00  0.00           H  
ATOM    593  C   GLY    36      41.108  48.543  45.927  1.00  0.00           C  
ATOM    594  O   GLY    36      41.874  47.848  46.600  1.00  0.00           O  
ATOM    595  N   ILE    37      40.203  48.038  45.084  1.00  0.00           N  
ATOM    596  H   ILE    37      39.631  48.679  44.555  1.00  0.00           H  
ATOM    597  CA  ILE    37      40.118  46.620  44.705  1.00  0.00           C  
ATOM    598  HA  ILE    37      40.525  46.009  45.512  1.00  0.00           H  
ATOM    599  CB  ILE    37      38.642  46.179  44.497  1.00  0.00           C  
ATOM    600  HB  ILE    37      38.239  46.714  43.634  1.00  0.00           H  
ATOM    601  CG2 ILE    37      38.579  44.667  44.211  1.00  0.00           C  
ATOM    602 HG21 ILE    37      38.938  44.108  45.076  1.00  0.00           H  
ATOM    603 HG22 ILE    37      37.559  44.362  43.992  1.00  0.00           H  
ATOM    604 HG23 ILE    37      39.184  44.414  43.341  1.00  0.00           H  
ATOM    605  CG1 ILE    37      37.756  46.511  45.725  1.00  0.00           C  
ATOM    606 HG12 ILE    37      38.072  45.903  46.574  1.00  0.00           H  
ATOM    607 HG13 ILE    37      37.885  47.557  45.991  1.00  0.00           H  
ATOM    608  CD1 ILE    37      36.250  46.318  45.500  1.00  0.00           C  
ATOM    609 HD11 ILE    37      36.016  45.277  45.287  1.00  0.00           H  
ATOM    610 HD12 ILE    37      35.714  46.615  46.402  1.00  0.00           H  
ATOM    611 HD13 ILE    37      35.918  46.945  44.673  1.00  0.00           H  
ATOM    612  C   ILE    37      41.002  46.398  43.463  1.00  0.00           C  
ATOM    613  O   ILE    37      40.532  46.484  42.330  1.00  0.00           O  
ATOM    614  N   GLY    38      42.306  46.196  43.676  1.00  0.00           N  
ATOM    615  H   GLY    38      42.633  46.190  44.632  1.00  0.00           H  
ATOM    616  CA  GLY    38      43.274  45.810  42.637  1.00  0.00           C  
ATOM    617  HA2 GLY    38      44.219  45.568  43.125  1.00  0.00           H  
ATOM    618  HA3 GLY    38      42.919  44.903  42.150  1.00  0.00           H  
ATOM    619  C   GLY    38      43.579  46.831  41.527  1.00  0.00           C  
ATOM    620  O   GLY    38      44.237  46.469  40.554  1.00  0.00           O  
ATOM    621  N   HIE    39      43.141  48.094  41.621  1.00  0.00           N  
ATOM    622  H   HIE    39      42.675  48.391  42.467  1.00  0.00           H  
ATOM    623  CA  HIE    39      43.346  49.074  40.543  1.00  0.00           C  
ATOM    624  HA  HIE    39      43.091  48.589  39.598  1.00  0.00           H  
ATOM    625  CB  HIE    39      42.392  50.269  40.689  1.00  0.00           C  
ATOM    626  HB2 HIE    39      41.363  49.909  40.698  1.00  0.00           H  
ATOM    627  HB3 HIE    39      42.587  50.789  41.625  1.00  0.00           H  
ATOM    628  CG  HIE    39      42.556  51.237  39.544  1.00  0.00           C  
ATOM    629  ND1 HIE    39      42.054  51.051  38.255  1.00  0.00           N  
ATOM    630  CE1 HIE    39      42.578  52.039  37.513  1.00  0.00           C  
ATOM    631  HE1 HIE    39      42.419  52.163  36.450  1.00  0.00           H  
ATOM    632  NE2 HIE    39      43.393  52.806  38.252  1.00  0.00           N  
ATOM    633  HE2 HIE    39      44.020  53.504  37.863  1.00  0.00           H  
ATOM    634  CD2 HIE    39      43.391  52.317  39.539  1.00  0.00           C  
ATOM    635  HD2 HIE    39      44.006  52.638  40.366  1.00  0.00           H  
ATOM    636  C   HIE    39      44.812  49.528  40.441  1.00  0.00           C  
ATOM    637  O   HIE    39      45.289  50.326  41.255  1.00  0.00           O  
ATOM    638  N   LEU    40      45.526  49.020  39.434  1.00  0.00           N  
ATOM    639  H   LEU    40      45.089  48.299  38.879  1.00  0.00           H  
ATOM    640  CA  LEU    40      46.922  49.352  39.137  1.00  0.00           C  
ATOM    641  HA  LEU    40      47.509  49.186  40.042  1.00  0.00           H  
ATOM    642  CB  LEU    40      47.427  48.385  38.047  1.00  0.00           C  
ATOM    643  HB2 LEU    40      47.333  47.361  38.412  1.00  0.00           H  
ATOM    644  HB3 LEU    40      46.776  48.490  37.177  1.00  0.00           H  
ATOM    645  CG  LEU    40      48.881  48.619  37.588  1.00  0.00           C  
ATOM    646  HG  LEU    40      49.013  49.661  37.296  1.00  0.00           H  
ATOM    647  CD1 LEU    40      49.898  48.282  38.677  1.00  0.00           C  
ATOM    648 HD11 LEU    40      49.802  47.236  38.973  1.00  0.00           H  
ATOM    649 HD12 LEU    40      50.906  48.455  38.304  1.00  0.00           H  
ATOM    650 HD13 LEU    40      49.740  48.907  39.553  1.00  0.00           H  
ATOM    651  CD2 LEU    40      49.193  47.749  36.371  1.00  0.00           C  
ATOM    652 HD21 LEU    40      48.511  47.998  35.558  1.00  0.00           H  
ATOM    653 HD22 LEU    40      50.216  47.926  36.043  1.00  0.00           H  
ATOM    654 HD23 LEU    40      49.073  46.695  36.628  1.00  0.00           H  
ATOM    655  C   LEU    40      47.083  50.826  38.716  1.00  0.00           C  
ATOM    656  O   LEU    40      46.470  51.290  37.750  1.00  0.00           O  
ATOM    657  N   LEU    41      47.957  51.558  39.411  1.00  0.00           N  
ATOM    658  H   LEU    41      48.467  51.108  40.165  1.00  0.00           H  
ATOM    659  CA  LEU    41      48.254  52.961  39.119  1.00  0.00           C  
ATOM    660  HA  LEU    41      47.402  53.396  38.600  1.00  0.00           H  
ATOM    661  CB  LEU    41      48.454  53.754  40.426  1.00  0.00           C  
ATOM    662  HB2 LEU    41      49.264  53.303  40.998  1.00  0.00           H  
ATOM    663  HB3 LEU    41      48.754  54.773  40.174  1.00  0.00           H  
ATOM    664  CG  LEU    41      47.191  53.819  41.306  1.00  0.00           C  
ATOM    665  HG  LEU    41      46.831  52.813  41.520  1.00  0.00           H  
ATOM    666  CD1 LEU    41      47.520  54.495  42.635  1.00  0.00           C  
ATOM    667 HD11 LEU    41      47.886  55.506  42.461  1.00  0.00           H  
ATOM    668 HD12 LEU    41      46.621  54.545  43.247  1.00  0.00           H  
ATOM    669 HD13 LEU    41      48.275  53.914  43.165  1.00  0.00           H  
ATOM    670  CD2 LEU    41      46.075  54.619  40.629  1.00  0.00           C  
ATOM    671 HD21 LEU    41      45.732  54.103  39.735  1.00  0.00           H  
ATOM    672 HD22 LEU    41      45.230  54.717  41.306  1.00  0.00           H  
ATOM    673 HD23 LEU    41      46.438  55.608  40.351  1.00  0.00           H  
ATOM    674  C   LEU    41      49.431  53.120  38.153  1.00  0.00           C  
ATOM    675  O   LEU    41      49.253  53.726  37.099  1.00  0.00           O  
ATOM    676  N   THR    42      50.630  52.619  38.477  1.00  0.00           N  
ATOM    677  H   THR    42      50.729  52.074  39.327  1.00  0.00           H  
ATOM    678  CA  THR    42      51.823  52.881  37.644  1.00  0.00           C  
ATOM    679  HA  THR    42      51.536  52.716  36.606  1.00  0.00           H  
ATOM    680  CB  THR    42      52.241  54.363  37.770  1.00  0.00           C  
ATOM    681  HB  THR    42      51.385  54.993  37.538  1.00  0.00           H  
ATOM    682  CG2 THR    42      52.752  54.757  39.158  1.00  0.00           C  
ATOM    683 HG21 THR    42      53.648  54.196  39.418  1.00  0.00           H  
ATOM    684 HG22 THR    42      52.981  55.822  39.170  1.00  0.00           H  
ATOM    685 HG23 THR    42      51.981  54.561  39.902  1.00  0.00           H  
ATOM    686  OG1 THR    42      53.254  54.667  36.837  1.00  0.00           O  
ATOM    687  HG1 THR    42      52.814  54.944  36.022  1.00  0.00           H  
ATOM    688  C   THR    42      53.024  51.969  37.930  1.00  0.00           C  
ATOM    689  O   THR    42      53.208  51.485  39.048  1.00  0.00           O  
ATOM    690  N   LYS    43      53.883  51.804  36.908  1.00  0.00           N  
ATOM    691  H   LYS    43      53.630  52.246  36.035  1.00  0.00           H  
ATOM    692  CA  LYS    43      55.257  51.270  37.007  1.00  0.00           C  
ATOM    693  HA  LYS    43      55.281  50.551  37.828  1.00  0.00           H  
ATOM    694  CB  LYS    43      55.643  50.517  35.710  1.00  0.00           C  
ATOM    695  HB2 LYS    43      55.705  51.229  34.885  1.00  0.00           H  
ATOM    696  HB3 LYS    43      56.634  50.084  35.856  1.00  0.00           H  
ATOM    697  CG  LYS    43      54.680  49.379  35.315  1.00  0.00           C  
ATOM    698  HG2 LYS    43      54.472  48.765  36.190  1.00  0.00           H  
ATOM    699  HG3 LYS    43      53.738  49.806  34.968  1.00  0.00           H  
ATOM    700  CD  LYS    43      55.270  48.487  34.204  1.00  0.00           C  
ATOM    701  HD2 LYS    43      55.439  49.088  33.309  1.00  0.00           H  
ATOM    702  HD3 LYS    43      56.224  48.076  34.541  1.00  0.00           H  
ATOM    703  CE  LYS    43      54.312  47.332  33.876  1.00  0.00           C  
ATOM    704  HE2 LYS    43      54.122  46.768  34.794  1.00  0.00           H  
ATOM    705  HE3 LYS    43      53.360  47.750  33.539  1.00  0.00           H  
ATOM    706  NZ  LYS    43      54.845  46.412  32.838  1.00  0.00           N  
ATOM    707  HZ1 LYS    43      55.696  45.928  33.126  1.00  0.00           H  
ATOM    708  HZ2 LYS    43      54.168  45.683  32.624  1.00  0.00           H  
ATOM    709  HZ3 LYS    43      55.053  46.876  31.956  1.00  0.00           H  
ATOM    710  C   LYS    43      56.313  52.346  37.363  1.00  0.00           C  
ATOM    711  O   LYS    43      57.510  52.065  37.342  1.00  0.00           O  
ATOM    712  N   SER    44      55.915  53.591  37.647  1.00  0.00           N  
ATOM    713  H   SER    44      54.927  53.804  37.598  1.00  0.00           H  
ATOM    714  CA  SER    44      56.819  54.633  38.165  1.00  0.00           C  
ATOM    715  HA  SER    44      57.733  54.618  37.579  1.00  0.00           H  
ATOM    716  CB  SER    44      56.213  56.028  37.984  1.00  0.00           C  
ATOM    717  HB2 SER    44      55.979  56.192  36.931  1.00  0.00           H  
ATOM    718  HB3 SER    44      55.296  56.104  38.567  1.00  0.00           H  
ATOM    719  OG  SER    44      57.132  57.013  38.426  1.00  0.00           O  
ATOM    720  HG  SER    44      57.509  57.453  37.635  1.00  0.00           H  
ATOM    721  C   SER    44      57.142  54.408  39.656  1.00  0.00           C  
ATOM    722  O   SER    44      56.210  54.238  40.444  1.00  0.00           O  
ATOM    723  N   PRO    45      58.420  54.452  40.090  1.00  0.00           N  
ATOM    724  CD  PRO    45      59.617  54.374  39.263  1.00  0.00           C  
ATOM    725  HD2 PRO    45      59.944  55.380  38.994  1.00  0.00           H  
ATOM    726  HD3 PRO    45      59.461  53.772  38.367  1.00  0.00           H  
ATOM    727  CG  PRO    45      60.666  53.697  40.139  1.00  0.00           C  
ATOM    728  HG2 PRO    45      61.680  53.967  39.841  1.00  0.00           H  
ATOM    729  HG3 PRO    45      60.528  52.614  40.109  1.00  0.00           H  
ATOM    730  CB  PRO    45      60.317  54.225  41.527  1.00  0.00           C  
ATOM    731  HB2 PRO    45      60.761  55.215  41.655  1.00  0.00           H  
ATOM    732  HB3 PRO    45      60.662  53.552  42.314  1.00  0.00           H  
ATOM    733  CA  PRO    45      58.786  54.329  41.506  1.00  0.00           C  
ATOM    734  HA  PRO    45      58.363  53.399  41.888  1.00  0.00           H  
ATOM    735  C   PRO    45      58.318  55.480  42.416  1.00  0.00           C  
ATOM    736  O   PRO    45      58.410  55.351  43.639  1.00  0.00           O  
ATOM    737  N   SER    46      57.851  56.606  41.861  1.00  0.00           N  
ATOM    738  H   SER    46      57.752  56.641  40.854  1.00  0.00           H  
ATOM    739  CA  SER    46      57.385  57.757  42.646  1.00  0.00           C  
ATOM    740  HA  SER    46      58.044  57.877  43.504  1.00  0.00           H  
ATOM    741  CB  SER    46      57.487  59.049  41.829  1.00  0.00           C  
ATOM    742  HB2 SER    46      58.539  59.268  41.636  1.00  0.00           H  
ATOM    743  HB3 SER    46      56.976  58.916  40.874  1.00  0.00           H  
ATOM    744  OG  SER    46      56.898  60.135  42.533  1.00  0.00           O  
ATOM    745  HG  SER    46      57.104  60.959  42.043  1.00  0.00           H  
ATOM    746  C   SER    46      55.958  57.564  43.169  1.00  0.00           C  
ATOM    747  O   SER    46      54.995  57.492  42.402  1.00  0.00           O  
ATOM    748  N   LEU    47      55.792  57.606  44.495  1.00  0.00           N  
ATOM    749  H   LEU    47      56.616  57.610  45.080  1.00  0.00           H  
ATOM    750  CA  LEU    47      54.469  57.659  45.127  1.00  0.00           C  
ATOM    751  HA  LEU    47      53.908  56.777  44.810  1.00  0.00           H  
ATOM    752  CB  LEU    47      54.656  57.606  46.656  1.00  0.00           C  
ATOM    753  HB2 LEU    47      55.191  56.691  46.909  1.00  0.00           H  
ATOM    754  HB3 LEU    47      55.284  58.447  46.957  1.00  0.00           H  
ATOM    755  CG  LEU    47      53.355  57.660  47.482  1.00  0.00           C  
ATOM    756  HG  LEU    47      52.843  58.603  47.294  1.00  0.00           H  
ATOM    757  CD1 LEU    47      52.395  56.511  47.168  1.00  0.00           C  
ATOM    758 HD11 LEU    47      52.896  55.555  47.315  1.00  0.00           H  
ATOM    759 HD12 LEU    47      51.526  56.560  47.823  1.00  0.00           H  
ATOM    760 HD13 LEU    47      52.052  56.578  46.136  1.00  0.00           H  
ATOM    761  CD2 LEU    47      53.691  57.599  48.971  1.00  0.00           C  
ATOM    762 HD21 LEU    47      54.336  58.435  49.243  1.00  0.00           H  
ATOM    763 HD22 LEU    47      52.780  57.655  49.566  1.00  0.00           H  
ATOM    764 HD23 LEU    47      54.207  56.667  49.205  1.00  0.00           H  
ATOM    765  C   LEU    47      53.669  58.902  44.688  1.00  0.00           C  
ATOM    766  O   LEU    47      52.447  58.845  44.587  1.00  0.00           O  
ATOM    767  N   ASN    48      54.338  60.022  44.390  1.00  0.00           N  
ATOM    768  H   ASN    48      55.349  59.992  44.405  1.00  0.00           H  
ATOM    769  CA  ASN    48      53.680  61.226  43.873  1.00  0.00           C  
ATOM    770  HA  ASN    48      52.764  61.385  44.441  1.00  0.00           H  
ATOM    771  CB  ASN    48      54.579  62.452  44.106  1.00  0.00           C  
ATOM    772  HB2 ASN    48      55.527  62.317  43.588  1.00  0.00           H  
ATOM    773  HB3 ASN    48      54.089  63.334  43.693  1.00  0.00           H  
ATOM    774  CG  ASN    48      54.831  62.718  45.583  1.00  0.00           C  
ATOM    775  OD1 ASN    48      53.940  63.101  46.331  1.00  0.00           O  
ATOM    776  ND2 ASN    48      56.043  62.511  46.043  1.00  0.00           N  
ATOM    777 HD21 ASN    48      56.238  62.723  47.018  1.00  0.00           H  
ATOM    778 HD22 ASN    48      56.784  62.218  45.433  1.00  0.00           H  
ATOM    779  C   ASN    48      53.243  61.072  42.401  1.00  0.00           C  
ATOM    780  O   ASN    48      52.210  61.622  42.025  1.00  0.00           O  
ATOM    781  N   ALA    49      53.941  60.265  41.589  1.00  0.00           N  
ATOM    782  H   ALA    49      54.775  59.810  41.941  1.00  0.00           H  
ATOM    783  CA  ALA    49      53.435  59.869  40.270  1.00  0.00           C  
ATOM    784  HA  ALA    49      53.186  60.769  39.707  1.00  0.00           H  
ATOM    785  CB  ALA    49      54.514  59.106  39.490  1.00  0.00           C  
ATOM    786  HB1 ALA    49      54.746  58.158  39.973  1.00  0.00           H  
ATOM    787  HB2 ALA    49      54.153  58.899  38.482  1.00  0.00           H  
ATOM    788  HB3 ALA    49      55.421  59.703  39.417  1.00  0.00           H  
ATOM    789  C   ALA    49      52.146  59.042  40.411  1.00  0.00           C  
ATOM    790  O   ALA    49      51.147  59.357  39.769  1.00  0.00           O  
ATOM    791  N   ALA    50      52.121  58.059  41.321  1.00  0.00           N  
ATOM    792  H   ALA    50      52.983  57.818  41.800  1.00  0.00           H  
ATOM    793  CA  ALA    50      50.916  57.276  41.605  1.00  0.00           C  
ATOM    794  HA  ALA    50      50.605  56.791  40.680  1.00  0.00           H  
ATOM    795  CB  ALA    50      51.272  56.180  42.617  1.00  0.00           C  
ATOM    796  HB1 ALA    50      51.545  56.621  43.573  1.00  0.00           H  
ATOM    797  HB2 ALA    50      50.414  55.523  42.761  1.00  0.00           H  
ATOM    798  HB3 ALA    50      52.111  55.589  42.246  1.00  0.00           H  
ATOM    799  C   ALA    50      49.731  58.153  42.072  1.00  0.00           C  
ATOM    800  O   ALA    50      48.603  57.922  41.640  1.00  0.00           O  
ATOM    801  N   LYS    51      49.975  59.204  42.876  1.00  0.00           N  
ATOM    802  H   LYS    51      50.916  59.301  43.242  1.00  0.00           H  
ATOM    803  CA  LYS    51      48.955  60.224  43.210  1.00  0.00           C  
ATOM    804  HA  LYS    51      48.074  59.730  43.627  1.00  0.00           H  
ATOM    805  CB  LYS    51      49.485  61.241  44.239  1.00  0.00           C  
ATOM    806  HB2 LYS    51      50.390  61.705  43.847  1.00  0.00           H  
ATOM    807  HB3 LYS    51      48.741  62.033  44.351  1.00  0.00           H  
ATOM    808  CG  LYS    51      49.772  60.659  45.629  1.00  0.00           C  
ATOM    809  HG2 LYS    51      48.841  60.291  46.063  1.00  0.00           H  
ATOM    810  HG3 LYS    51      50.459  59.822  45.540  1.00  0.00           H  
ATOM    811  CD  LYS    51      50.385  61.724  46.555  1.00  0.00           C  
ATOM    812  HD2 LYS    51      51.122  62.306  45.996  1.00  0.00           H  
ATOM    813  HD3 LYS    51      49.603  62.412  46.883  1.00  0.00           H  
ATOM    814  CE  LYS    51      51.106  61.137  47.777  1.00  0.00           C  
ATOM    815  HE2 LYS    51      51.956  60.544  47.429  1.00  0.00           H  
ATOM    816  HE3 LYS    51      51.506  61.964  48.370  1.00  0.00           H  
ATOM    817  NZ  LYS    51      50.212  60.304  48.616  1.00  0.00           N  
ATOM    818  HZ1 LYS    51      49.908  59.480  48.123  1.00  0.00           H  
ATOM    819  HZ2 LYS    51      50.675  59.994  49.471  1.00  0.00           H  
ATOM    820  HZ3 LYS    51      49.386  60.823  48.907  1.00  0.00           H  
ATOM    821  C   LYS    51      48.457  60.973  41.964  1.00  0.00           C  
ATOM    822  O   LYS    51      47.253  61.122  41.804  1.00  0.00           O  
ATOM    823  N   SER    52      49.348  61.412  41.069  1.00  0.00           N  
ATOM    824  H   SER    52      50.333  61.265  41.254  1.00  0.00           H  
ATOM    825  CA  SER    52      48.959  62.137  39.846  1.00  0.00           C  
ATOM    826  HA  SER    52      48.354  62.993  40.139  1.00  0.00           H  
ATOM    827  CB  SER    52      50.206  62.668  39.126  1.00  0.00           C  
ATOM    828  HB2 SER    52      50.781  63.291  39.814  1.00  0.00           H  
ATOM    829  HB3 SER    52      50.824  61.828  38.808  1.00  0.00           H  
ATOM    830  OG  SER    52      49.840  63.438  37.990  1.00  0.00           O  
ATOM    831  HG  SER    52      49.346  62.859  37.391  1.00  0.00           H  
ATOM    832  C   SER    52      48.117  61.288  38.882  1.00  0.00           C  
ATOM    833  O   SER    52      47.165  61.797  38.294  1.00  0.00           O  
ATOM    834  N   GLU    53      48.445  60.005  38.717  1.00  0.00           N  
ATOM    835  H   GLU    53      49.282  59.661  39.177  1.00  0.00           H  
ATOM    836  CA  GLU    53      47.667  59.062  37.892  1.00  0.00           C  
ATOM    837  HA  GLU    53      47.546  59.464  36.884  1.00  0.00           H  
ATOM    838  CB  GLU    53      48.411  57.716  37.805  1.00  0.00           C  
ATOM    839  HB2 GLU    53      48.562  57.337  38.818  1.00  0.00           H  
ATOM    840  HB3 GLU    53      47.788  56.993  37.278  1.00  0.00           H  
ATOM    841  CG  GLU    53      49.783  57.800  37.118  1.00  0.00           C  
ATOM    842  HG2 GLU    53      50.334  58.670  37.473  1.00  0.00           H  
ATOM    843  HG3 GLU    53      50.356  56.917  37.406  1.00  0.00           H  
ATOM    844  CD  GLU    53      49.688  57.840  35.592  1.00  0.00           C  
ATOM    845  OE1 GLU    53      49.375  56.790  34.983  1.00  0.00           O  
ATOM    846  OE2 GLU    53      50.018  58.885  34.991  1.00  0.00           O  
ATOM    847  C   GLU    53      46.261  58.841  38.477  1.00  0.00           C  
ATOM    848  O   GLU    53      45.260  58.887  37.760  1.00  0.00           O  
ATOM    849  N   LEU    54      46.180  58.666  39.800  1.00  0.00           N  
ATOM    850  H   LEU    54      47.042  58.643  40.332  1.00  0.00           H  
ATOM    851  CA  LEU    54      44.932  58.497  40.541  1.00  0.00           C  
ATOM    852  HA  LEU    54      44.378  57.671  40.096  1.00  0.00           H  
ATOM    853  CB  LEU    54      45.316  58.127  41.981  1.00  0.00           C  
ATOM    854  HB2 LEU    54      45.853  57.179  41.972  1.00  0.00           H  
ATOM    855  HB3 LEU    54      45.994  58.891  42.361  1.00  0.00           H  
ATOM    856  CG  LEU    54      44.138  58.024  42.954  1.00  0.00           C  
ATOM    857  HG  LEU    54      43.640  58.986  43.024  1.00  0.00           H  
ATOM    858  CD1 LEU    54      43.121  56.965  42.528  1.00  0.00           C  
ATOM    859 HD11 LEU    54      43.615  56.008  42.390  1.00  0.00           H  
ATOM    860 HD12 LEU    54      42.350  56.870  43.287  1.00  0.00           H  
ATOM    861 HD13 LEU    54      42.648  57.256  41.592  1.00  0.00           H  
ATOM    862  CD2 LEU    54      44.704  57.668  44.324  1.00  0.00           C  
ATOM    863 HD21 LEU    54      45.415  58.436  44.619  1.00  0.00           H  
ATOM    864 HD22 LEU    54      43.901  57.635  45.058  1.00  0.00           H  
ATOM    865 HD23 LEU    54      45.214  56.708  44.269  1.00  0.00           H  
ATOM    866  C   LEU    54      44.032  59.743  40.486  1.00  0.00           C  
ATOM    867  O   LEU    54      42.845  59.641  40.173  1.00  0.00           O  
ATOM    868  N   ASP    55      44.594  60.923  40.751  1.00  0.00           N  
ATOM    869  H   ASP    55      45.560  60.936  41.065  1.00  0.00           H  
ATOM    870  CA  ASP    55      43.870  62.194  40.684  1.00  0.00           C  
ATOM    871  HA  ASP    55      43.006  62.139  41.347  1.00  0.00           H  
ATOM    872  CB  ASP    55      44.768  63.350  41.160  1.00  0.00           C  
ATOM    873  HB2 ASP    55      45.706  63.327  40.602  1.00  0.00           H  
ATOM    874  HB3 ASP    55      44.267  64.289  40.918  1.00  0.00           H  
ATOM    875  CG  ASP    55      45.081  63.368  42.664  1.00  0.00           C  
ATOM    876  OD1 ASP    55      44.632  62.482  43.428  1.00  0.00           O  
ATOM    877  OD2 ASP    55      45.707  64.360  43.104  1.00  0.00           O  
ATOM    878  C   ASP    55      43.342  62.469  39.265  1.00  0.00           C  
ATOM    879  O   ASP    55      42.219  62.966  39.110  1.00  0.00           O  
ATOM    880  N   LYS    56      44.101  62.095  38.220  1.00  0.00           N  
ATOM    881  H   LYS    56      45.025  61.716  38.410  1.00  0.00           H  
ATOM    882  CA  LYS    56      43.630  62.127  36.825  1.00  0.00           C  
ATOM    883  HA  LYS    56      43.281  63.134  36.609  1.00  0.00           H  
ATOM    884  CB  LYS    56      44.783  61.828  35.847  1.00  0.00           C  
ATOM    885  HB2 LYS    56      45.540  62.607  35.956  1.00  0.00           H  
ATOM    886  HB3 LYS    56      45.239  60.866  36.079  1.00  0.00           H  
ATOM    887  CG  LYS    56      44.272  61.807  34.395  1.00  0.00           C  
ATOM    888  HG2 LYS    56      43.682  60.903  34.230  1.00  0.00           H  
ATOM    889  HG3 LYS    56      43.629  62.673  34.239  1.00  0.00           H  
ATOM    890  CD  LYS    56      45.395  61.858  33.357  1.00  0.00           C  
ATOM    891  HD2 LYS    56      45.973  62.771  33.512  1.00  0.00           H  
ATOM    892  HD3 LYS    56      46.051  60.993  33.470  1.00  0.00           H  
ATOM    893  CE  LYS    56      44.777  61.866  31.951  1.00  0.00           C  
ATOM    894  HE2 LYS    56      44.407  60.863  31.716  1.00  0.00           H  
ATOM    895  HE3 LYS    56      43.926  62.554  31.945  1.00  0.00           H  
ATOM    896  NZ  LYS    56      45.765  62.303  30.941  1.00  0.00           N  
ATOM    897  HZ1 LYS    56      46.555  61.657  30.903  1.00  0.00           H  
ATOM    898  HZ2 LYS    56      45.375  62.341  30.010  1.00  0.00           H  
ATOM    899  HZ3 LYS    56      46.088  63.243  31.155  1.00  0.00           H  
ATOM    900  C   LYS    56      42.435  61.195  36.607  1.00  0.00           C  
ATOM    901  O   LYS    56      41.426  61.645  36.063  1.00  0.00           O  
ATOM    902  N   ALA    57      42.536  59.938  37.044  1.00  0.00           N  
ATOM    903  H   ALA    57      43.414  59.649  37.466  1.00  0.00           H  
ATOM    904  CA  ALA    57      41.503  58.921  36.848  1.00  0.00           C  
ATOM    905  HA  ALA    57      41.273  58.863  35.782  1.00  0.00           H  
ATOM    906  CB  ALA    57      42.077  57.568  37.288  1.00  0.00           C  
ATOM    907  HB1 ALA    57      42.322  57.590  38.351  1.00  0.00           H  
ATOM    908  HB2 ALA    57      41.344  56.781  37.106  1.00  0.00           H  
ATOM    909  HB3 ALA    57      42.981  57.346  36.718  1.00  0.00           H  
ATOM    910  C   ALA    57      40.184  59.233  37.584  1.00  0.00           C  
ATOM    911  O   ALA    57      39.106  58.956  37.051  1.00  0.00           O  
ATOM    912  N   ILE    58      40.244  59.813  38.790  1.00  0.00           N  
ATOM    913  H   ILE    58      41.163  59.941  39.207  1.00  0.00           H  
ATOM    914  CA  ILE    58      39.050  60.186  39.568  1.00  0.00           C  
ATOM    915  HA  ILE    58      38.279  59.436  39.392  1.00  0.00           H  
ATOM    916  CB  ILE    58      39.361  60.183  41.086  1.00  0.00           C  
ATOM    917  HB  ILE    58      40.202  60.859  41.259  1.00  0.00           H  
ATOM    918  CG2 ILE    58      38.170  60.712  41.907  1.00  0.00           C  
ATOM    919 HG21 ILE    58      37.261  60.164  41.659  1.00  0.00           H  
ATOM    920 HG22 ILE    58      38.371  60.599  42.973  1.00  0.00           H  
ATOM    921 HG23 ILE    58      38.000  61.767  41.697  1.00  0.00           H  
ATOM    922  CG1 ILE    58      39.776  58.790  41.617  1.00  0.00           C  
ATOM    923 HG12 ILE    58      40.653  58.446  41.071  1.00  0.00           H  
ATOM    924 HG13 ILE    58      40.072  58.895  42.661  1.00  0.00           H  
ATOM    925  CD1 ILE    58      38.707  57.690  41.535  1.00  0.00           C  
ATOM    926 HD11 ILE    58      38.458  57.477  40.496  1.00  0.00           H  
ATOM    927 HD12 ILE    58      39.095  56.784  41.996  1.00  0.00           H  
ATOM    928 HD13 ILE    58      37.807  57.983  42.074  1.00  0.00           H  
ATOM    929  C   ILE    58      38.448  61.524  39.104  1.00  0.00           C  
ATOM    930  O   ILE    58      37.248  61.585  38.824  1.00  0.00           O  
ATOM    931  N   GLY    59      39.253  62.592  39.024  1.00  0.00           N  
ATOM    932  H   GLY    59      40.252  62.451  39.140  1.00  0.00           H  
ATOM    933  CA  GLY    59      38.769  63.969  38.815  1.00  0.00           C  
ATOM    934  HA2 GLY    59      39.443  64.465  38.117  1.00  0.00           H  
ATOM    935  HA3 GLY    59      37.778  63.956  38.360  1.00  0.00           H  
ATOM    936  C   GLY    59      38.697  64.840  40.084  1.00  0.00           C  
ATOM    937  O   GLY    59      37.994  65.851  40.095  1.00  0.00           O  
ATOM    938  N   ARG    60      39.425  64.481  41.152  1.00  0.00           N  
ATOM    939  H   ARG    60      40.000  63.653  41.056  1.00  0.00           H  
ATOM    940  CA  ARG    60      39.697  65.334  42.330  1.00  0.00           C  
ATOM    941  HA  ARG    60      39.608  66.378  42.024  1.00  0.00           H  
ATOM    942  CB  ARG    60      38.682  65.093  43.476  1.00  0.00           C  
ATOM    943  HB2 ARG    60      38.803  65.902  44.199  1.00  0.00           H  
ATOM    944  HB3 ARG    60      37.668  65.164  43.079  1.00  0.00           H  
ATOM    945  CG  ARG    60      38.837  63.754  44.229  1.00  0.00           C  
ATOM    946  HG2 ARG    60      38.486  62.948  43.590  1.00  0.00           H  
ATOM    947  HG3 ARG    60      39.883  63.569  44.465  1.00  0.00           H  
ATOM    948  CD  ARG    60      38.046  63.730  45.546  1.00  0.00           C  
ATOM    949  HD2 ARG    60      38.375  64.552  46.184  1.00  0.00           H  
ATOM    950  HD3 ARG    60      36.987  63.880  45.326  1.00  0.00           H  
ATOM    951  NE  ARG    60      38.206  62.438  46.243  1.00  0.00           N  
ATOM    952  HE  ARG    60      37.597  61.680  45.926  1.00  0.00           H  
ATOM    953  CZ  ARG    60      38.983  62.135  47.267  1.00  0.00           C  
ATOM    954  NH1 ARG    60      39.731  63.012  47.875  1.00  0.00           N  
ATOM    955 HH11 ARG    60      39.873  63.918  47.450  1.00  0.00           H  
ATOM    956 HH12 ARG    60      40.257  62.739  48.682  1.00  0.00           H  
ATOM    957  NH2 ARG    60      39.059  60.909  47.690  1.00  0.00           N  
ATOM    958 HH21 ARG    60      38.492  60.204  47.204  1.00  0.00           H  
ATOM    959 HH22 ARG    60      39.779  60.608  48.328  1.00  0.00           H  
ATOM    960  C   ARG    60      41.135  65.136  42.807  1.00  0.00           C  
ATOM    961  O   ARG    60      41.770  64.159  42.423  1.00  0.00           O  
ATOM    962  N   ASN    61      41.622  65.999  43.699  1.00  0.00           N  
ATOM    963  H   ASN    61      41.053  66.782  43.979  1.00  0.00           H  
ATOM    964  CA  ASN    61      42.782  65.653  44.522  1.00  0.00           C  
ATOM    965  HA  ASN    61      43.550  65.227  43.877  1.00  0.00           H  
ATOM    966  CB  ASN    61      43.364  66.922  45.167  1.00  0.00           C  
ATOM    967  HB2 ASN    61      43.500  67.670  44.387  1.00  0.00           H  
ATOM    968  HB3 ASN    61      42.669  67.323  45.905  1.00  0.00           H  
ATOM    969  CG  ASN    61      44.706  66.682  45.848  1.00  0.00           C  
ATOM    970  OD1 ASN    61      44.941  65.690  46.517  1.00  0.00           O  
ATOM    971  ND2 ASN    61      45.650  67.579  45.709  1.00  0.00           N  
ATOM    972 HD21 ASN    61      46.484  67.482  46.264  1.00  0.00           H  
ATOM    973 HD22 ASN    61      45.443  68.439  45.209  1.00  0.00           H  
ATOM    974  C   ASN    61      42.373  64.584  45.554  1.00  0.00           C  
ATOM    975  O   ASN    61      41.478  64.808  46.375  1.00  0.00           O  
ATOM    976  N   THR    62      43.006  63.413  45.500  1.00  0.00           N  
ATOM    977  H   THR    62      43.668  63.258  44.738  1.00  0.00           H  
ATOM    978  CA  THR    62      42.785  62.301  46.439  1.00  0.00           C  
ATOM    979  HA  THR    62      41.780  62.357  46.826  1.00  0.00           H  
ATOM    980  CB  THR    62      42.904  60.941  45.741  1.00  0.00           C  
ATOM    981  HB  THR    62      42.678  60.164  46.473  1.00  0.00           H  
ATOM    982  CG2 THR    62      41.921  60.783  44.581  1.00  0.00           C  
ATOM    983 HG21 THR    62      42.199  61.429  43.748  1.00  0.00           H  
ATOM    984 HG22 THR    62      41.922  59.747  44.248  1.00  0.00           H  
ATOM    985 HG23 THR    62      40.915  61.034  44.913  1.00  0.00           H  
ATOM    986  OG1 THR    62      44.228  60.750  45.299  1.00  0.00           O  
ATOM    987  HG1 THR    62      44.369  61.342  44.513  1.00  0.00           H  
ATOM    988  C   THR    62      43.728  62.321  47.641  1.00  0.00           C  
ATOM    989  O   THR    62      43.514  61.581  48.593  1.00  0.00           O  
ATOM    990  N   ASN    63      44.809  63.104  47.594  1.00  0.00           N  
ATOM    991  H   ASN    63      44.870  63.744  46.808  1.00  0.00           H  
ATOM    992  CA  ASN    63      46.004  62.977  48.443  1.00  0.00           C  
ATOM    993  HA  ASN    63      46.728  63.704  48.073  1.00  0.00           H  
ATOM    994  CB  ASN    63      45.713  63.335  49.925  1.00  0.00           C  
ATOM    995  HB2 ASN    63      45.087  62.556  50.356  1.00  0.00           H  
ATOM    996  HB3 ASN    63      46.658  63.318  50.467  1.00  0.00           H  
ATOM    997  CG  ASN    63      45.057  64.670  50.263  1.00  0.00           C  
ATOM    998  OD1 ASN    63      44.781  64.941  51.419  1.00  0.00           O  
ATOM    999  ND2 ASN    63      44.792  65.564  49.341  1.00  0.00           N  
ATOM   1000 HD21 ASN    63      44.335  66.402  49.652  1.00  0.00           H  
ATOM   1001 HD22 ASN    63      44.947  65.380  48.357  1.00  0.00           H  
ATOM   1002  C   ASN    63      46.702  61.595  48.329  1.00  0.00           C  
ATOM   1003  O   ASN    63      47.684  61.345  49.030  1.00  0.00           O  
ATOM   1004  N   GLY    64      46.238  60.685  47.462  1.00  0.00           N  
ATOM   1005  H   GLY    64      45.503  60.962  46.818  1.00  0.00           H  
ATOM   1006  CA  GLY    64      46.569  59.256  47.493  1.00  0.00           C  
ATOM   1007  HA2 GLY    64      46.509  58.874  46.477  1.00  0.00           H  
ATOM   1008  HA3 GLY    64      47.587  59.112  47.849  1.00  0.00           H  
ATOM   1009  C   GLY    64      45.639  58.395  48.362  1.00  0.00           C  
ATOM   1010  O   GLY    64      46.053  57.303  48.755  1.00  0.00           O  
ATOM   1011  N   VAL    65      44.430  58.875  48.692  1.00  0.00           N  
ATOM   1012  H   VAL    65      44.182  59.813  48.397  1.00  0.00           H  
ATOM   1013  CA  VAL    65      43.421  58.154  49.487  1.00  0.00           C  
ATOM   1014  HA  VAL    65      43.647  57.094  49.415  1.00  0.00           H  
ATOM   1015  CB  VAL    65      43.484  58.525  50.982  1.00  0.00           C  
ATOM   1016  HB  VAL    65      43.111  59.542  51.110  1.00  0.00           H  
ATOM   1017  CG1 VAL    65      42.609  57.578  51.805  1.00  0.00           C  
ATOM   1018 HG11 VAL    65      43.055  56.584  51.849  1.00  0.00           H  
ATOM   1019 HG12 VAL    65      42.518  57.985  52.804  1.00  0.00           H  
ATOM   1020 HG13 VAL    65      41.609  57.494  51.386  1.00  0.00           H  
ATOM   1021  CG2 VAL    65      44.897  58.460  51.583  1.00  0.00           C  
ATOM   1022 HG21 VAL    65      45.517  59.251  51.162  1.00  0.00           H  
ATOM   1023 HG22 VAL    65      44.851  58.589  52.663  1.00  0.00           H  
ATOM   1024 HG23 VAL    65      45.350  57.494  51.370  1.00  0.00           H  
ATOM   1025  C   VAL    65      41.995  58.370  48.949  1.00  0.00           C  
ATOM   1026  O   VAL    65      41.442  59.477  48.973  1.00  0.00           O  
ATOM   1027  N   ILE    66      41.372  57.287  48.486  1.00  0.00           N  
ATOM   1028  H   ILE    66      41.851  56.395  48.569  1.00  0.00           H  
ATOM   1029  CA  ILE    66      40.006  57.283  47.933  1.00  0.00           C  
ATOM   1030  HA  ILE    66      39.783  58.284  47.569  1.00  0.00           H  
ATOM   1031  CB  ILE    66      39.918  56.350  46.705  1.00  0.00           C  
ATOM   1032  HB  ILE    66      38.883  56.331  46.380  1.00  0.00           H  
ATOM   1033  CG2 ILE    66      40.718  56.969  45.549  1.00  0.00           C  
ATOM   1034 HG21 ILE    66      41.783  56.941  45.770  1.00  0.00           H  
ATOM   1035 HG22 ILE    66      40.517  56.425  44.626  1.00  0.00           H  
ATOM   1036 HG23 ILE    66      40.405  58.002  45.396  1.00  0.00           H  
ATOM   1037  CG1 ILE    66      40.314  54.889  47.011  1.00  0.00           C  
ATOM   1038 HG12 ILE    66      41.328  54.849  47.400  1.00  0.00           H  
ATOM   1039 HG13 ILE    66      39.639  54.499  47.772  1.00  0.00           H  
ATOM   1040  CD1 ILE    66      40.240  53.969  45.787  1.00  0.00           C  
ATOM   1041 HD11 ILE    66      41.049  54.195  45.093  1.00  0.00           H  
ATOM   1042 HD12 ILE    66      40.335  52.932  46.108  1.00  0.00           H  
ATOM   1043 HD13 ILE    66      39.287  54.109  45.281  1.00  0.00           H  
ATOM   1044  C   ILE    66      38.926  56.981  48.985  1.00  0.00           C  
ATOM   1045  O   ILE    66      39.223  56.582  50.113  1.00  0.00           O  
ATOM   1046  N   THR    67      37.658  57.200  48.635  1.00  0.00           N  
ATOM   1047  H   THR    67      37.482  57.619  47.723  1.00  0.00           H  
ATOM   1048  CA  THR    67      36.495  56.696  49.392  1.00  0.00           C  
ATOM   1049  HA  THR    67      36.777  56.591  50.438  1.00  0.00           H  
ATOM   1050  CB  THR    67      35.310  57.677  49.346  1.00  0.00           C  
ATOM   1051  HB  THR    67      34.611  57.390  50.133  1.00  0.00           H  
ATOM   1052  CG2 THR    67      35.708  59.136  49.576  1.00  0.00           C  
ATOM   1053 HG21 THR    67      36.282  59.512  48.728  1.00  0.00           H  
ATOM   1054 HG22 THR    67      34.812  59.745  49.689  1.00  0.00           H  
ATOM   1055 HG23 THR    67      36.304  59.217  50.485  1.00  0.00           H  
ATOM   1056  OG1 THR    67      34.630  57.591  48.120  1.00  0.00           O  
ATOM   1057  HG1 THR    67      33.815  58.122  48.244  1.00  0.00           H  
ATOM   1058  C   THR    67      36.063  55.306  48.893  1.00  0.00           C  
ATOM   1059  O   THR    67      36.555  54.821  47.870  1.00  0.00           O  
ATOM   1060  N   LYS    68      35.125  54.638  49.587  1.00  0.00           N  
ATOM   1061  H   LYS    68      34.748  55.053  50.427  1.00  0.00           H  
ATOM   1062  CA  LYS    68      34.586  53.344  49.122  1.00  0.00           C  
ATOM   1063  HA  LYS    68      35.438  52.704  48.886  1.00  0.00           H  
ATOM   1064  CB  LYS    68      33.758  52.655  50.225  1.00  0.00           C  
ATOM   1065  HB2 LYS    68      34.236  52.803  51.195  1.00  0.00           H  
ATOM   1066  HB3 LYS    68      32.756  53.087  50.255  1.00  0.00           H  
ATOM   1067  CG  LYS    68      33.675  51.142  49.948  1.00  0.00           C  
ATOM   1068  HG2 LYS    68      33.371  50.977  48.915  1.00  0.00           H  
ATOM   1069  HG3 LYS    68      34.668  50.710  50.083  1.00  0.00           H  
ATOM   1070  CD  LYS    68      32.678  50.398  50.845  1.00  0.00           C  
ATOM   1071  HD2 LYS    68      32.929  50.540  51.898  1.00  0.00           H  
ATOM   1072  HD3 LYS    68      31.675  50.786  50.652  1.00  0.00           H  
ATOM   1073  CE  LYS    68      32.748  48.910  50.476  1.00  0.00           C  
ATOM   1074  HE2 LYS    68      32.821  48.834  49.385  1.00  0.00           H  
ATOM   1075  HE3 LYS    68      33.655  48.469  50.898  1.00  0.00           H  
ATOM   1076  NZ  LYS    68      31.547  48.156  50.903  1.00  0.00           N  
ATOM   1077  HZ1 LYS    68      30.722  48.598  50.503  1.00  0.00           H  
ATOM   1078  HZ2 LYS    68      31.568  47.238  50.459  1.00  0.00           H  
ATOM   1079  HZ3 LYS    68      31.457  48.078  51.905  1.00  0.00           H  
ATOM   1080  C   LYS    68      33.787  53.472  47.814  1.00  0.00           C  
ATOM   1081  O   LYS    68      33.878  52.587  46.969  1.00  0.00           O  
ATOM   1082  N   ASP    69      33.064  54.580  47.627  1.00  0.00           N  
ATOM   1083  H   ASP    69      33.068  55.280  48.351  1.00  0.00           H  
ATOM   1084  CA  ASP    69      32.376  54.908  46.368  1.00  0.00           C  
ATOM   1085  HA  ASP    69      31.630  54.144  46.144  1.00  0.00           H  
ATOM   1086  CB  ASP    69      31.669  56.265  46.523  1.00  0.00           C  
ATOM   1087  HB2 ASP    69      30.947  56.198  47.338  1.00  0.00           H  
ATOM   1088  HB3 ASP    69      32.406  57.020  46.793  1.00  0.00           H  
ATOM   1089  CG  ASP    69      30.942  56.720  45.254  1.00  0.00           C  
ATOM   1090  OD1 ASP    69      30.000  56.019  44.820  1.00  0.00           O  
ATOM   1091  OD2 ASP    69      31.281  57.802  44.715  1.00  0.00           O  
ATOM   1092  C   ASP    69      33.372  54.954  45.202  1.00  0.00           C  
ATOM   1093  O   ASP    69      33.179  54.301  44.183  1.00  0.00           O  
ATOM   1094  N   GLU    70      34.488  55.661  45.384  1.00  0.00           N  
ATOM   1095  H   GLU    70      34.596  56.170  46.254  1.00  0.00           H  
ATOM   1096  CA  GLU    70      35.557  55.777  44.387  1.00  0.00           C  
ATOM   1097  HA  GLU    70      35.130  56.107  43.442  1.00  0.00           H  
ATOM   1098  CB  GLU    70      36.548  56.840  44.872  1.00  0.00           C  
ATOM   1099  HB2 GLU    70      36.791  56.613  45.908  1.00  0.00           H  
ATOM   1100  HB3 GLU    70      37.459  56.803  44.274  1.00  0.00           H  
ATOM   1101  CG  GLU    70      35.953  58.254  44.794  1.00  0.00           C  
ATOM   1102  HG2 GLU    70      35.905  58.554  43.745  1.00  0.00           H  
ATOM   1103  HG3 GLU    70      34.933  58.244  45.180  1.00  0.00           H  
ATOM   1104  CD  GLU    70      36.743  59.299  45.591  1.00  0.00           C  
ATOM   1105  OE1 GLU    70      37.703  58.967  46.326  1.00  0.00           O  
ATOM   1106  OE2 GLU    70      36.387  60.495  45.489  1.00  0.00           O  
ATOM   1107  C   GLU    70      36.275  54.443  44.114  1.00  0.00           C  
ATOM   1108  O   GLU    70      36.588  54.145  42.961  1.00  0.00           O  
ATOM   1109  N   ALA    71      36.495  53.617  45.144  1.00  0.00           N  
ATOM   1110  H   ALA    71      36.243  53.936  46.073  1.00  0.00           H  
ATOM   1111  CA  ALA    71      37.095  52.289  45.000  1.00  0.00           C  
ATOM   1112  HA  ALA    71      38.042  52.389  44.470  1.00  0.00           H  
ATOM   1113  CB  ALA    71      37.374  51.720  46.400  1.00  0.00           C  
ATOM   1114  HB1 ALA    71      36.437  51.567  46.936  1.00  0.00           H  
ATOM   1115  HB2 ALA    71      37.889  50.764  46.308  1.00  0.00           H  
ATOM   1116  HB3 ALA    71      37.998  52.411  46.967  1.00  0.00           H  
ATOM   1117  C   ALA    71      36.216  51.339  44.168  1.00  0.00           C  
ATOM   1118  O   ALA    71      36.703  50.709  43.228  1.00  0.00           O  
ATOM   1119  N   GLU    72      34.918  51.265  44.477  1.00  0.00           N  
ATOM   1120  H   GLU    72      34.570  51.813  45.260  1.00  0.00           H  
ATOM   1121  CA  GLU    72      33.954  50.473  43.705  1.00  0.00           C  
ATOM   1122  HA  GLU    72      34.347  49.465  43.567  1.00  0.00           H  
ATOM   1123  CB  GLU    72      32.631  50.368  44.488  1.00  0.00           C  
ATOM   1124  HB2 GLU    72      32.322  51.371  44.784  1.00  0.00           H  
ATOM   1125  HB3 GLU    72      31.853  49.969  43.836  1.00  0.00           H  
ATOM   1126  CG  GLU    72      32.725  49.487  45.756  1.00  0.00           C  
ATOM   1127  HG2 GLU    72      33.576  49.804  46.363  1.00  0.00           H  
ATOM   1128  HG3 GLU    72      31.822  49.657  46.347  1.00  0.00           H  
ATOM   1129  CD  GLU    72      32.833  47.977  45.475  1.00  0.00           C  
ATOM   1130  OE1 GLU    72      32.769  47.558  44.300  1.00  0.00           O  
ATOM   1131  OE2 GLU    72      32.928  47.178  46.439  1.00  0.00           O  
ATOM   1132  C   GLU    72      33.734  51.056  42.295  1.00  0.00           C  
ATOM   1133  O   GLU    72      33.589  50.298  41.336  1.00  0.00           O  
ATOM   1134  N   LYS    73      33.774  52.384  42.123  1.00  0.00           N  
ATOM   1135  H   LYS    73      33.830  52.963  42.959  1.00  0.00           H  
ATOM   1136  CA  LYS    73      33.647  53.064  40.820  1.00  0.00           C  
ATOM   1137  HA  LYS    73      32.736  52.711  40.334  1.00  0.00           H  
ATOM   1138  CB  LYS    73      33.503  54.569  41.085  1.00  0.00           C  
ATOM   1139  HB2 LYS    73      32.663  54.701  41.769  1.00  0.00           H  
ATOM   1140  HB3 LYS    73      34.406  54.928  41.577  1.00  0.00           H  
ATOM   1141  CG  LYS    73      33.229  55.442  39.853  1.00  0.00           C  
ATOM   1142  HG2 LYS    73      34.062  55.381  39.151  1.00  0.00           H  
ATOM   1143  HG3 LYS    73      32.312  55.108  39.366  1.00  0.00           H  
ATOM   1144  CD  LYS    73      33.063  56.889  40.340  1.00  0.00           C  
ATOM   1145  HD2 LYS    73      32.309  56.905  41.129  1.00  0.00           H  
ATOM   1146  HD3 LYS    73      34.010  57.228  40.763  1.00  0.00           H  
ATOM   1147  CE  LYS    73      32.627  57.855  39.234  1.00  0.00           C  
ATOM   1148  HE2 LYS    73      33.365  57.840  38.427  1.00  0.00           H  
ATOM   1149  HE3 LYS    73      31.670  57.511  38.828  1.00  0.00           H  
ATOM   1150  NZ  LYS    73      32.481  59.224  39.788  1.00  0.00           N  
ATOM   1151  HZ1 LYS    73      33.371  59.583  40.099  1.00  0.00           H  
ATOM   1152  HZ2 LYS    73      32.108  59.883  39.106  1.00  0.00           H  
ATOM   1153  HZ3 LYS    73      31.871  59.211  40.607  1.00  0.00           H  
ATOM   1154  C   LYS    73      34.805  52.743  39.869  1.00  0.00           C  
ATOM   1155  O   LYS    73      34.546  52.386  38.721  1.00  0.00           O  
ATOM   1156  N   LEU    74      36.059  52.793  40.335  1.00  0.00           N  
ATOM   1157  H   LEU    74      36.202  53.100  41.293  1.00  0.00           H  
ATOM   1158  CA  LEU    74      37.225  52.349  39.548  1.00  0.00           C  
ATOM   1159  HA  LEU    74      37.291  52.938  38.634  1.00  0.00           H  
ATOM   1160  CB  LEU    74      38.520  52.521  40.371  1.00  0.00           C  
ATOM   1161  HB2 LEU    74      38.354  52.095  41.362  1.00  0.00           H  
ATOM   1162  HB3 LEU    74      39.314  51.940  39.898  1.00  0.00           H  
ATOM   1163  CG  LEU    74      39.025  53.966  40.532  1.00  0.00           C  
ATOM   1164  HG  LEU    74      38.218  54.605  40.886  1.00  0.00           H  
ATOM   1165  CD1 LEU    74      40.161  53.988  41.559  1.00  0.00           C  
ATOM   1166 HD11 LEU    74      40.960  53.316  41.246  1.00  0.00           H  
ATOM   1167 HD12 LEU    74      40.561  54.996  41.656  1.00  0.00           H  
ATOM   1168 HD13 LEU    74      39.778  53.668  42.528  1.00  0.00           H  
ATOM   1169  CD2 LEU    74      39.564  54.534  39.216  1.00  0.00           C  
ATOM   1170 HD21 LEU    74      38.765  54.596  38.479  1.00  0.00           H  
ATOM   1171 HD22 LEU    74      39.959  55.536  39.382  1.00  0.00           H  
ATOM   1172 HD23 LEU    74      40.361  53.894  38.834  1.00  0.00           H  
ATOM   1173  C   LEU    74      37.080  50.879  39.121  1.00  0.00           C  
ATOM   1174  O   LEU    74      37.248  50.545  37.948  1.00  0.00           O  
ATOM   1175  N   PHE    75      36.708  50.019  40.071  1.00  0.00           N  
ATOM   1176  H   PHE    75      36.597  50.371  41.015  1.00  0.00           H  
ATOM   1177  CA  PHE    75      36.522  48.585  39.865  1.00  0.00           C  
ATOM   1178  HA  PHE    75      37.453  48.165  39.484  1.00  0.00           H  
ATOM   1179  CB  PHE    75      36.241  47.987  41.252  1.00  0.00           C  
ATOM   1180  HB2 PHE    75      37.059  48.272  41.915  1.00  0.00           H  
ATOM   1181  HB3 PHE    75      35.338  48.447  41.647  1.00  0.00           H  
ATOM   1182  CG  PHE    75      36.097  46.484  41.358  1.00  0.00           C  
ATOM   1183  CD1 PHE    75      37.068  45.630  40.801  1.00  0.00           C  
ATOM   1184  HD1 PHE    75      37.895  46.034  40.236  1.00  0.00           H  
ATOM   1185  CE1 PHE    75      36.993  44.244  41.019  1.00  0.00           C  
ATOM   1186  HE1 PHE    75      37.753  43.598  40.602  1.00  0.00           H  
ATOM   1187  CZ  PHE    75      35.963  43.718  41.818  1.00  0.00           C  
ATOM   1188  HZ  PHE    75      35.919  42.666  42.038  1.00  0.00           H  
ATOM   1189  CE2 PHE    75      34.997  44.564  42.377  1.00  0.00           C  
ATOM   1190  HE2 PHE    75      34.227  44.149  43.008  1.00  0.00           H  
ATOM   1191  CD2 PHE    75      35.055  45.946  42.137  1.00  0.00           C  
ATOM   1192  HD2 PHE    75      34.325  46.599  42.592  1.00  0.00           H  
ATOM   1193  C   PHE    75      35.422  48.281  38.829  1.00  0.00           C  
ATOM   1194  O   PHE    75      35.641  47.497  37.907  1.00  0.00           O  
ATOM   1195  N   ASN    76      34.273  48.960  38.903  1.00  0.00           N  
ATOM   1196  H   ASN    76      34.152  49.601  39.681  1.00  0.00           H  
ATOM   1197  CA  ASN    76      33.184  48.818  37.927  1.00  0.00           C  
ATOM   1198  HA  ASN    76      32.974  47.757  37.783  1.00  0.00           H  
ATOM   1199  CB  ASN    76      31.903  49.474  38.477  1.00  0.00           C  
ATOM   1200  HB2 ASN    76      32.130  50.424  38.957  1.00  0.00           H  
ATOM   1201  HB3 ASN    76      31.230  49.679  37.647  1.00  0.00           H  
ATOM   1202  CG  ASN    76      31.154  48.570  39.443  1.00  0.00           C  
ATOM   1203  OD1 ASN    76      30.158  47.951  39.103  1.00  0.00           O  
ATOM   1204  ND2 ASN    76      31.593  48.458  40.672  1.00  0.00           N  
ATOM   1205 HD21 ASN    76      31.121  47.826  41.289  1.00  0.00           H  
ATOM   1206 HD22 ASN    76      32.390  49.007  40.976  1.00  0.00           H  
ATOM   1207  C   ASN    76      33.554  49.355  36.529  1.00  0.00           C  
ATOM   1208  O   ASN    76      33.180  48.735  35.534  1.00  0.00           O  
ATOM   1209  N   GLN    77      34.314  50.455  36.426  1.00  0.00           N  
ATOM   1210  H   GLN    77      34.588  50.945  37.271  1.00  0.00           H  
ATOM   1211  CA  GLN    77      34.818  50.955  35.137  1.00  0.00           C  
ATOM   1212  HA  GLN    77      33.973  51.090  34.464  1.00  0.00           H  
ATOM   1213  CB  GLN    77      35.519  52.317  35.324  1.00  0.00           C  
ATOM   1214  HB2 GLN    77      36.223  52.237  36.153  1.00  0.00           H  
ATOM   1215  HB3 GLN    77      36.075  52.557  34.414  1.00  0.00           H  
ATOM   1216  CG  GLN    77      34.533  53.470  35.600  1.00  0.00           C  
ATOM   1217  HG2 GLN    77      33.939  53.634  34.703  1.00  0.00           H  
ATOM   1218  HG3 GLN    77      33.848  53.183  36.395  1.00  0.00           H  
ATOM   1219  CD  GLN    77      35.174  54.806  35.996  1.00  0.00           C  
ATOM   1220  OE1 GLN    77      34.491  55.765  36.335  1.00  0.00           O  
ATOM   1221  NE2 GLN    77      36.478  54.986  35.957  1.00  0.00           N  
ATOM   1222 HE21 GLN    77      36.826  55.888  36.223  1.00  0.00           H  
ATOM   1223 HE22 GLN    77      37.115  54.253  35.658  1.00  0.00           H  
ATOM   1224  C   GLN    77      35.772  49.953  34.459  1.00  0.00           C  
ATOM   1225  O   GLN    77      35.645  49.679  33.259  1.00  0.00           O  
ATOM   1226  N   ASP    78      36.720  49.394  35.218  1.00  0.00           N  
ATOM   1227  H   ASP    78      36.770  49.678  36.193  1.00  0.00           H  
ATOM   1228  CA  ASP    78      37.863  48.675  34.640  1.00  0.00           C  
ATOM   1229  HA  ASP    78      37.903  48.940  33.585  1.00  0.00           H  
ATOM   1230  CB  ASP    78      39.184  49.194  35.231  1.00  0.00           C  
ATOM   1231  HB2 ASP    78      39.144  49.151  36.322  1.00  0.00           H  
ATOM   1232  HB3 ASP    78      39.992  48.543  34.894  1.00  0.00           H  
ATOM   1233  CG  ASP    78      39.515  50.625  34.782  1.00  0.00           C  
ATOM   1234  OD1 ASP    78      40.613  51.132  35.103  1.00  0.00           O  
ATOM   1235  OD2 ASP    78      38.732  51.271  34.046  1.00  0.00           O  
ATOM   1236  C   ASP    78      37.749  47.140  34.628  1.00  0.00           C  
ATOM   1237  O   ASP    78      38.448  46.497  33.838  1.00  0.00           O  
ATOM   1238  N   VAL    79      36.809  46.532  35.364  1.00  0.00           N  
ATOM   1239  H   VAL    79      36.302  47.065  36.068  1.00  0.00           H  
ATOM   1240  CA  VAL    79      36.343  45.165  35.049  1.00  0.00           C  
ATOM   1241  HA  VAL    79      37.210  44.513  34.956  1.00  0.00           H  
ATOM   1242  CB  VAL    79      35.450  44.594  36.168  1.00  0.00           C  
ATOM   1243  HB  VAL    79      34.680  45.328  36.404  1.00  0.00           H  
ATOM   1244  CG1 VAL    79      34.761  43.276  35.781  1.00  0.00           C  
ATOM   1245 HG11 VAL    79      35.501  42.537  35.471  1.00  0.00           H  
ATOM   1246 HG12 VAL    79      34.201  42.893  36.634  1.00  0.00           H  
ATOM   1247 HG13 VAL    79      34.053  43.444  34.970  1.00  0.00           H  
ATOM   1248  CG2 VAL    79      36.283  44.300  37.424  1.00  0.00           C  
ATOM   1249 HG21 VAL    79      36.792  45.201  37.758  1.00  0.00           H  
ATOM   1250 HG22 VAL    79      35.633  43.964  38.231  1.00  0.00           H  
ATOM   1251 HG23 VAL    79      37.031  43.533  37.219  1.00  0.00           H  
ATOM   1252  C   VAL    79      35.634  45.152  33.690  1.00  0.00           C  
ATOM   1253  O   VAL    79      35.947  44.314  32.844  1.00  0.00           O  
ATOM   1254  N   ASP    80      34.769  46.133  33.406  1.00  0.00           N  
ATOM   1255  H   ASP    80      34.513  46.793  34.131  1.00  0.00           H  
ATOM   1256  CA  ASP    80      34.199  46.299  32.060  1.00  0.00           C  
ATOM   1257  HA  ASP    80      33.787  45.339  31.739  1.00  0.00           H  
ATOM   1258  CB  ASP    80      33.071  47.358  32.061  1.00  0.00           C  
ATOM   1259  HB2 ASP    80      33.236  48.078  32.863  1.00  0.00           H  
ATOM   1260  HB3 ASP    80      33.111  47.911  31.122  1.00  0.00           H  
ATOM   1261  CG  ASP    80      31.651  46.777  32.174  1.00  0.00           C  
ATOM   1262  OD1 ASP    80      31.473  45.547  32.019  1.00  0.00           O  
ATOM   1263  OD2 ASP    80      30.687  47.570  32.312  1.00  0.00           O  
ATOM   1264  C   ASP    80      35.277  46.655  31.020  1.00  0.00           C  
ATOM   1265  O   ASP    80      35.121  46.320  29.846  1.00  0.00           O  
ATOM   1266  N   ALA    81      36.385  47.311  31.394  1.00  0.00           N  
ATOM   1267  H   ALA    81      36.474  47.609  32.358  1.00  0.00           H  
ATOM   1268  CA  ALA    81      37.521  47.500  30.481  1.00  0.00           C  
ATOM   1269  HA  ALA    81      37.138  47.882  29.535  1.00  0.00           H  
ATOM   1270  CB  ALA    81      38.485  48.558  31.027  1.00  0.00           C  
ATOM   1271  HB1 ALA    81      39.025  48.171  31.889  1.00  0.00           H  
ATOM   1272  HB2 ALA    81      39.215  48.815  30.259  1.00  0.00           H  
ATOM   1273  HB3 ALA    81      37.942  49.461  31.309  1.00  0.00           H  
ATOM   1274  C   ALA    81      38.239  46.173  30.160  1.00  0.00           C  
ATOM   1275  O   ALA    81      38.585  45.945  29.001  1.00  0.00           O  
ATOM   1276  N   ALA    82      38.389  45.265  31.131  1.00  0.00           N  
ATOM   1277  H   ALA    82      38.110  45.512  32.074  1.00  0.00           H  
ATOM   1278  CA  ALA    82      38.927  43.920  30.901  1.00  0.00           C  
ATOM   1279  HA  ALA    82      39.896  44.013  30.406  1.00  0.00           H  
ATOM   1280  CB  ALA    82      39.150  43.231  32.256  1.00  0.00           C  
ATOM   1281  HB1 ALA    82      38.213  43.141  32.803  1.00  0.00           H  
ATOM   1282  HB2 ALA    82      39.558  42.233  32.101  1.00  0.00           H  
ATOM   1283  HB3 ALA    82      39.856  43.810  32.853  1.00  0.00           H  
ATOM   1284  C   ALA    82      38.015  43.091  29.971  1.00  0.00           C  
ATOM   1285  O   ALA    82      38.501  42.463  29.029  1.00  0.00           O  
ATOM   1286  N   VAL    83      36.690  43.156  30.164  1.00  0.00           N  
ATOM   1287  H   VAL    83      36.356  43.655  30.986  1.00  0.00           H  
ATOM   1288  CA  VAL    83      35.696  42.534  29.264  1.00  0.00           C  
ATOM   1289  HA  VAL    83      35.910  41.468  29.191  1.00  0.00           H  
ATOM   1290  CB  VAL    83      34.267  42.694  29.828  1.00  0.00           C  
ATOM   1291  HB  VAL    83      34.087  43.745  30.048  1.00  0.00           H  
ATOM   1292  CG1 VAL    83      33.183  42.217  28.850  1.00  0.00           C  
ATOM   1293 HG11 VAL    83      33.371  41.186  28.550  1.00  0.00           H  
ATOM   1294 HG12 VAL    83      32.204  42.281  29.328  1.00  0.00           H  
ATOM   1295 HG13 VAL    83      33.161  42.853  27.966  1.00  0.00           H  
ATOM   1296  CG2 VAL    83      34.101  41.884  31.119  1.00  0.00           C  
ATOM   1297 HG21 VAL    83      34.843  42.182  31.858  1.00  0.00           H  
ATOM   1298 HG22 VAL    83      33.112  42.069  31.542  1.00  0.00           H  
ATOM   1299 HG23 VAL    83      34.212  40.823  30.907  1.00  0.00           H  
ATOM   1300  C   VAL    83      35.794  43.102  27.843  1.00  0.00           C  
ATOM   1301  O   VAL    83      35.884  42.345  26.875  1.00  0.00           O  
ATOM   1302  N   ARG    84      35.848  44.432  27.694  1.00  0.00           N  
ATOM   1303  H   ARG    84      35.748  45.009  28.526  1.00  0.00           H  
ATOM   1304  CA  ARG    84      36.033  45.094  26.389  1.00  0.00           C  
ATOM   1305  HA  ARG    84      35.280  44.717  25.695  1.00  0.00           H  
ATOM   1306  CB  ARG    84      35.828  46.612  26.551  1.00  0.00           C  
ATOM   1307  HB2 ARG    84      36.418  46.968  27.397  1.00  0.00           H  
ATOM   1308  HB3 ARG    84      36.180  47.119  25.652  1.00  0.00           H  
ATOM   1309  CG  ARG    84      34.338  46.958  26.751  1.00  0.00           C  
ATOM   1310  HG2 ARG    84      33.806  46.736  25.825  1.00  0.00           H  
ATOM   1311  HG3 ARG    84      33.904  46.339  27.537  1.00  0.00           H  
ATOM   1312  CD  ARG    84      34.107  48.435  27.100  1.00  0.00           C  
ATOM   1313  HD2 ARG    84      34.622  49.051  26.361  1.00  0.00           H  
ATOM   1314  HD3 ARG    84      33.037  48.639  27.031  1.00  0.00           H  
ATOM   1315  NE  ARG    84      34.558  48.760  28.469  1.00  0.00           N  
ATOM   1316  HE  ARG    84      34.564  47.990  29.129  1.00  0.00           H  
ATOM   1317  CZ  ARG    84      34.985  49.932  28.910  1.00  0.00           C  
ATOM   1318  NH1 ARG    84      35.100  50.964  28.130  1.00  0.00           N  
ATOM   1319 HH11 ARG    84      34.834  50.905  27.169  1.00  0.00           H  
ATOM   1320 HH12 ARG    84      35.533  51.798  28.522  1.00  0.00           H  
ATOM   1321  NH2 ARG    84      35.336  50.133  30.147  1.00  0.00           N  
ATOM   1322 HH21 ARG    84      35.267  49.432  30.868  1.00  0.00           H  
ATOM   1323 HH22 ARG    84      35.713  51.044  30.383  1.00  0.00           H  
ATOM   1324  C   ARG    84      37.383  44.746  25.743  1.00  0.00           C  
ATOM   1325  O   ARG    84      37.440  44.580  24.528  1.00  0.00           O  
ATOM   1326  N   GLY    85      38.441  44.550  26.533  1.00  0.00           N  
ATOM   1327  H   GLY    85      38.339  44.764  27.519  1.00  0.00           H  
ATOM   1328  CA  GLY    85      39.742  44.054  26.070  1.00  0.00           C  
ATOM   1329  HA2 GLY    85      40.129  44.713  25.293  1.00  0.00           H  
ATOM   1330  HA3 GLY    85      40.436  44.062  26.911  1.00  0.00           H  
ATOM   1331  C   GLY    85      39.684  42.624  25.517  1.00  0.00           C  
ATOM   1332  O   GLY    85      40.219  42.364  24.439  1.00  0.00           O  
ATOM   1333  N   ILE    86      38.970  41.718  26.195  1.00  0.00           N  
ATOM   1334  H   ILE    86      38.580  41.994  27.092  1.00  0.00           H  
ATOM   1335  CA  ILE    86      38.718  40.346  25.719  1.00  0.00           C  
ATOM   1336  HA  ILE    86      39.675  39.863  25.525  1.00  0.00           H  
ATOM   1337  CB  ILE    86      37.975  39.533  26.805  1.00  0.00           C  
ATOM   1338  HB  ILE    86      37.163  40.143  27.200  1.00  0.00           H  
ATOM   1339  CG2 ILE    86      37.360  38.237  26.251  1.00  0.00           C  
ATOM   1340 HG21 ILE    86      38.116  37.642  25.740  1.00  0.00           H  
ATOM   1341 HG22 ILE    86      36.938  37.655  27.063  1.00  0.00           H  
ATOM   1342 HG23 ILE    86      36.548  38.462  25.558  1.00  0.00           H  
ATOM   1343  CG1 ILE    86      38.938  39.188  27.958  1.00  0.00           C  
ATOM   1344 HG12 ILE    86      39.571  38.350  27.665  1.00  0.00           H  
ATOM   1345 HG13 ILE    86      39.583  40.042  28.154  1.00  0.00           H  
ATOM   1346  CD1 ILE    86      38.228  38.849  29.274  1.00  0.00           C  
ATOM   1347 HD11 ILE    86      37.598  37.967  29.163  1.00  0.00           H  
ATOM   1348 HD12 ILE    86      38.973  38.645  30.041  1.00  0.00           H  
ATOM   1349 HD13 ILE    86      37.619  39.696  29.589  1.00  0.00           H  
ATOM   1350  C   ILE    86      37.950  40.343  24.391  1.00  0.00           C  
ATOM   1351  O   ILE    86      38.298  39.590  23.485  1.00  0.00           O  
ATOM   1352  N   LEU    87      36.929  41.195  24.259  1.00  0.00           N  
ATOM   1353  H   LEU    87      36.665  41.749  25.068  1.00  0.00           H  
ATOM   1354  CA  LEU    87      36.146  41.332  23.025  1.00  0.00           C  
ATOM   1355  HA  LEU    87      35.875  40.337  22.675  1.00  0.00           H  
ATOM   1356  CB  LEU    87      34.861  42.124  23.334  1.00  0.00           C  
ATOM   1357  HB2 LEU    87      35.148  43.073  23.789  1.00  0.00           H  
ATOM   1358  HB3 LEU    87      34.350  42.350  22.397  1.00  0.00           H  
ATOM   1359  CG  LEU    87      33.874  41.396  24.269  1.00  0.00           C  
ATOM   1360  HG  LEU    87      34.393  41.035  25.155  1.00  0.00           H  
ATOM   1361  CD1 LEU    87      32.780  42.365  24.718  1.00  0.00           C  
ATOM   1362 HD11 LEU    87      32.234  42.747  23.856  1.00  0.00           H  
ATOM   1363 HD12 LEU    87      32.089  41.855  25.389  1.00  0.00           H  
ATOM   1364 HD13 LEU    87      33.231  43.197  25.259  1.00  0.00           H  
ATOM   1365  CD2 LEU    87      33.206  40.203  23.580  1.00  0.00           C  
ATOM   1366 HD21 LEU    87      33.952  39.448  23.337  1.00  0.00           H  
ATOM   1367 HD22 LEU    87      32.480  39.752  24.258  1.00  0.00           H  
ATOM   1368 HD23 LEU    87      32.698  40.529  22.673  1.00  0.00           H  
ATOM   1369  C   LEU    87      36.936  41.983  21.872  1.00  0.00           C  
ATOM   1370  O   LEU    87      36.615  41.739  20.709  1.00  0.00           O  
ATOM   1371  N   ARG    88      37.957  42.796  22.178  1.00  0.00           N  
ATOM   1372  H   ARG    88      38.105  42.999  23.160  1.00  0.00           H  
ATOM   1373  CA  ARG    88      38.845  43.442  21.197  1.00  0.00           C  
ATOM   1374  HA  ARG    88      38.248  43.717  20.325  1.00  0.00           H  
ATOM   1375  CB  ARG    88      39.405  44.738  21.820  1.00  0.00           C  
ATOM   1376  HB2 ARG    88      38.558  45.346  22.144  1.00  0.00           H  
ATOM   1377  HB3 ARG    88      39.996  44.489  22.703  1.00  0.00           H  
ATOM   1378  CG  ARG    88      40.269  45.588  20.870  1.00  0.00           C  
ATOM   1379  HG2 ARG    88      41.207  45.066  20.673  1.00  0.00           H  
ATOM   1380  HG3 ARG    88      39.740  45.735  19.928  1.00  0.00           H  
ATOM   1381  CD  ARG    88      40.568  46.962  21.498  1.00  0.00           C  
ATOM   1382  HD2 ARG    88      39.629  47.508  21.602  1.00  0.00           H  
ATOM   1383  HD3 ARG    88      40.995  46.810  22.492  1.00  0.00           H  
ATOM   1384  NE  ARG    88      41.523  47.742  20.689  1.00  0.00           N  
ATOM   1385  HE  ARG    88      42.241  47.224  20.188  1.00  0.00           H  
ATOM   1386  CZ  ARG    88      41.647  49.054  20.578  1.00  0.00           C  
ATOM   1387  NH1 ARG    88      40.877  49.911  21.188  1.00  0.00           N  
ATOM   1388 HH11 ARG    88      40.123  49.590  21.758  1.00  0.00           H  
ATOM   1389 HH12 ARG    88      41.137  50.893  21.179  1.00  0.00           H  
ATOM   1390  NH2 ARG    88      42.596  49.533  19.839  1.00  0.00           N  
ATOM   1391 HH21 ARG    88      43.228  48.870  19.398  1.00  0.00           H  
ATOM   1392 HH22 ARG    88      42.597  50.516  19.590  1.00  0.00           H  
ATOM   1393  C   ARG    88      39.938  42.498  20.678  1.00  0.00           C  
ATOM   1394  O   ARG    88      40.133  42.431  19.465  1.00  0.00           O  
ATOM   1395  N   ASN    89      40.651  41.785  21.553  1.00  0.00           N  
ATOM   1396  H   ASN    89      40.420  41.859  22.538  1.00  0.00           H  
ATOM   1397  CA  ASN    89      41.839  41.017  21.163  1.00  0.00           C  
ATOM   1398  HA  ASN    89      42.425  41.652  20.494  1.00  0.00           H  
ATOM   1399  CB  ASN    89      42.713  40.750  22.396  1.00  0.00           C  
ATOM   1400  HB2 ASN    89      42.974  41.694  22.873  1.00  0.00           H  
ATOM   1401  HB3 ASN    89      42.160  40.140  23.104  1.00  0.00           H  
ATOM   1402  CG  ASN    89      43.979  40.012  21.997  1.00  0.00           C  
ATOM   1403  OD1 ASN    89      43.991  38.797  21.864  1.00  0.00           O  
ATOM   1404  ND2 ASN    89      45.044  40.716  21.710  1.00  0.00           N  
ATOM   1405 HD21 ASN    89      45.847  40.247  21.331  1.00  0.00           H  
ATOM   1406 HD22 ASN    89      45.034  41.731  21.841  1.00  0.00           H  
ATOM   1407  C   ASN    89      41.530  39.714  20.390  1.00  0.00           C  
ATOM   1408  O   ASN    89      40.722  38.883  20.813  1.00  0.00           O  
ATOM   1409  N   ALA    90      42.265  39.500  19.293  1.00  0.00           N  
ATOM   1410  H   ALA    90      42.929  40.222  19.028  1.00  0.00           H  
ATOM   1411  CA  ALA    90      42.082  38.388  18.358  1.00  0.00           C  
ATOM   1412  HA  ALA    90      41.050  38.413  18.002  1.00  0.00           H  
ATOM   1413  CB  ALA    90      43.006  38.650  17.161  1.00  0.00           C  
ATOM   1414  HB1 ALA    90      44.050  38.624  17.479  1.00  0.00           H  
ATOM   1415  HB2 ALA    90      42.850  37.885  16.400  1.00  0.00           H  
ATOM   1416  HB3 ALA    90      42.786  39.629  16.733  1.00  0.00           H  
ATOM   1417  C   ALA    90      42.322  36.975  18.939  1.00  0.00           C  
ATOM   1418  O   ALA    90      41.720  36.020  18.442  1.00  0.00           O  
ATOM   1419  N   LYS    91      43.169  36.809  19.969  1.00  0.00           N  
ATOM   1420  H   LYS    91      43.619  37.635  20.354  1.00  0.00           H  
ATOM   1421  CA  LYS    91      43.356  35.522  20.673  1.00  0.00           C  
ATOM   1422  HA  LYS    91      43.196  34.699  19.975  1.00  0.00           H  
ATOM   1423  CB  LYS    91      44.784  35.402  21.240  1.00  0.00           C  
ATOM   1424  HB2 LYS    91      45.026  36.296  21.818  1.00  0.00           H  
ATOM   1425  HB3 LYS    91      44.804  34.550  21.922  1.00  0.00           H  
ATOM   1426  CG  LYS    91      45.867  35.168  20.173  1.00  0.00           C  
ATOM   1427  HG2 LYS    91      45.590  34.312  19.556  1.00  0.00           H  
ATOM   1428  HG3 LYS    91      45.955  36.052  19.539  1.00  0.00           H  
ATOM   1429  CD  LYS    91      47.213  34.886  20.863  1.00  0.00           C  
ATOM   1430  HD2 LYS    91      47.444  35.732  21.511  1.00  0.00           H  
ATOM   1431  HD3 LYS    91      47.129  33.997  21.491  1.00  0.00           H  
ATOM   1432  CE  LYS    91      48.391  34.714  19.897  1.00  0.00           C  
ATOM   1433  HE2 LYS    91      48.428  35.573  19.221  1.00  0.00           H  
ATOM   1434  HE3 LYS    91      49.314  34.716  20.484  1.00  0.00           H  
ATOM   1435  NZ  LYS    91      48.324  33.461  19.106  1.00  0.00           N  
ATOM   1436  HZ1 LYS    91      47.532  33.463  18.474  1.00  0.00           H  
ATOM   1437  HZ2 LYS    91      49.140  33.398  18.502  1.00  0.00           H  
ATOM   1438  HZ3 LYS    91      48.294  32.629  19.690  1.00  0.00           H  
ATOM   1439  C   LYS    91      42.344  35.310  21.803  1.00  0.00           C  
ATOM   1440  O   LYS    91      41.966  34.172  22.067  1.00  0.00           O  
ATOM   1441  N   LEU    92      41.913  36.377  22.482  1.00  0.00           N  
ATOM   1442  H   LEU    92      42.263  37.286  22.208  1.00  0.00           H  
ATOM   1443  CA  LEU    92      41.029  36.269  23.652  1.00  0.00           C  
ATOM   1444  HA  LEU    92      41.351  35.413  24.248  1.00  0.00           H  
ATOM   1445  CB  LEU    92      41.149  37.529  24.532  1.00  0.00           C  
ATOM   1446  HB2 LEU    92      40.801  38.388  23.956  1.00  0.00           H  
ATOM   1447  HB3 LEU    92      40.479  37.409  25.384  1.00  0.00           H  
ATOM   1448  CG  LEU    92      42.563  37.833  25.071  1.00  0.00           C  
ATOM   1449  HG  LEU    92      43.233  38.035  24.239  1.00  0.00           H  
ATOM   1450  CD1 LEU    92      42.529  39.071  25.971  1.00  0.00           C  
ATOM   1451 HD11 LEU    92      41.907  38.884  26.846  1.00  0.00           H  
ATOM   1452 HD12 LEU    92      43.540  39.315  26.296  1.00  0.00           H  
ATOM   1453 HD13 LEU    92      42.127  39.923  25.423  1.00  0.00           H  
ATOM   1454  CD2 LEU    92      43.147  36.683  25.894  1.00  0.00           C  
ATOM   1455 HD21 LEU    92      43.300  35.809  25.264  1.00  0.00           H  
ATOM   1456 HD22 LEU    92      44.115  36.981  26.295  1.00  0.00           H  
ATOM   1457 HD23 LEU    92      42.478  36.430  26.717  1.00  0.00           H  
ATOM   1458  C   LEU    92      39.566  35.980  23.274  1.00  0.00           C  
ATOM   1459  O   LEU    92      38.943  35.108  23.889  1.00  0.00           O  
ATOM   1460  N   LYS    93      39.012  36.658  22.255  1.00  0.00           N  
ATOM   1461  H   LYS    93      39.555  37.398  21.816  1.00  0.00           H  
ATOM   1462  CA  LYS    93      37.585  36.521  21.906  1.00  0.00           C  
ATOM   1463  HA  LYS    93      37.028  36.769  22.812  1.00  0.00           H  
ATOM   1464  CB  LYS    93      37.169  37.549  20.834  1.00  0.00           C  
ATOM   1465  HB2 LYS    93      37.590  38.527  21.074  1.00  0.00           H  
ATOM   1466  HB3 LYS    93      37.542  37.245  19.856  1.00  0.00           H  
ATOM   1467  CG  LYS    93      35.636  37.666  20.791  1.00  0.00           C  
ATOM   1468  HG2 LYS    93      35.200  36.670  20.755  1.00  0.00           H  
ATOM   1469  HG3 LYS    93      35.294  38.159  21.701  1.00  0.00           H  
ATOM   1470  CD  LYS    93      35.129  38.440  19.568  1.00  0.00           C  
ATOM   1471  HD2 LYS    93      35.594  39.428  19.549  1.00  0.00           H  
ATOM   1472  HD3 LYS    93      35.417  37.909  18.659  1.00  0.00           H  
ATOM   1473  CE  LYS    93      33.601  38.611  19.596  1.00  0.00           C  
ATOM   1474  HE2 LYS    93      33.344  39.247  20.448  1.00  0.00           H  
ATOM   1475  HE3 LYS    93      33.299  39.131  18.682  1.00  0.00           H  
ATOM   1476  NZ  LYS    93      32.878  37.318  19.707  1.00  0.00           N  
ATOM   1477  HZ1 LYS    93      33.111  36.808  20.563  1.00  0.00           H  
ATOM   1478  HZ2 LYS    93      31.869  37.413  19.744  1.00  0.00           H  
ATOM   1479  HZ3 LYS    93      33.115  36.645  18.987  1.00  0.00           H  
ATOM   1480  C   LYS    93      37.152  35.086  21.537  1.00  0.00           C  
ATOM   1481  O   LYS    93      36.130  34.656  22.068  1.00  0.00           O  
ATOM   1482  N   PRO    94      37.873  34.306  20.697  1.00  0.00           N  
ATOM   1483  CD  PRO    94      39.053  34.673  19.926  1.00  0.00           C  
ATOM   1484  HD2 PRO    94      39.945  34.494  20.525  1.00  0.00           H  
ATOM   1485  HD3 PRO    94      39.035  35.709  19.592  1.00  0.00           H  
ATOM   1486  CG  PRO    94      39.056  33.738  18.720  1.00  0.00           C  
ATOM   1487  HG2 PRO    94      40.062  33.589  18.327  1.00  0.00           H  
ATOM   1488  HG3 PRO    94      38.392  34.129  17.948  1.00  0.00           H  
ATOM   1489  CB  PRO    94      38.475  32.452  19.305  1.00  0.00           C  
ATOM   1490  HB2 PRO    94      39.268  31.901  19.814  1.00  0.00           H  
ATOM   1491  HB3 PRO    94      38.017  31.829  18.535  1.00  0.00           H  
ATOM   1492  CA  PRO    94      37.437  32.952  20.320  1.00  0.00           C  
ATOM   1493  HA  PRO    94      36.464  33.021  19.832  1.00  0.00           H  
ATOM   1494  C   PRO    94      37.320  31.988  21.511  1.00  0.00           C  
ATOM   1495  O   PRO    94      36.439  31.125  21.541  1.00  0.00           O  
ATOM   1496  N   VAL    95      38.180  32.155  22.520  1.00  0.00           N  
ATOM   1497  H   VAL    95      38.882  32.880  22.443  1.00  0.00           H  
ATOM   1498  CA  VAL    95      38.111  31.389  23.770  1.00  0.00           C  
ATOM   1499  HA  VAL    95      37.928  30.341  23.530  1.00  0.00           H  
ATOM   1500  CB  VAL    95      39.441  31.459  24.537  1.00  0.00           C  
ATOM   1501  HB  VAL    95      39.658  32.493  24.807  1.00  0.00           H  
ATOM   1502  CG1 VAL    95      39.403  30.619  25.817  1.00  0.00           C  
ATOM   1503 HG11 VAL    95      39.124  29.591  25.582  1.00  0.00           H  
ATOM   1504 HG12 VAL    95      40.378  30.627  26.303  1.00  0.00           H  
ATOM   1505 HG13 VAL    95      38.680  31.044  26.506  1.00  0.00           H  
ATOM   1506  CG2 VAL    95      40.575  30.931  23.660  1.00  0.00           C  
ATOM   1507 HG21 VAL    95      40.802  31.635  22.859  1.00  0.00           H  
ATOM   1508 HG22 VAL    95      41.457  30.801  24.272  1.00  0.00           H  
ATOM   1509 HG23 VAL    95      40.307  29.966  23.233  1.00  0.00           H  
ATOM   1510  C   VAL    95      36.943  31.859  24.632  1.00  0.00           C  
ATOM   1511  O   VAL    95      36.175  31.033  25.113  1.00  0.00           O  
ATOM   1512  N   TYR    96      36.746  33.172  24.785  1.00  0.00           N  
ATOM   1513  H   TYR    96      37.396  33.825  24.362  1.00  0.00           H  
ATOM   1514  CA  TYR    96      35.605  33.694  25.541  1.00  0.00           C  
ATOM   1515  HA  TYR    96      35.652  33.284  26.550  1.00  0.00           H  
ATOM   1516  CB  TYR    96      35.706  35.218  25.647  1.00  0.00           C  
ATOM   1517  HB2 TYR    96      36.715  35.472  25.973  1.00  0.00           H  
ATOM   1518  HB3 TYR    96      35.556  35.664  24.663  1.00  0.00           H  
ATOM   1519  CG  TYR    96      34.713  35.813  26.627  1.00  0.00           C  
ATOM   1520  CD1 TYR    96      35.077  35.977  27.979  1.00  0.00           C  
ATOM   1521  HD1 TYR    96      36.065  35.700  28.312  1.00  0.00           H  
ATOM   1522  CE1 TYR    96      34.159  36.508  28.902  1.00  0.00           C  
ATOM   1523  HE1 TYR    96      34.446  36.621  29.936  1.00  0.00           H  
ATOM   1524  CZ  TYR    96      32.860  36.860  28.477  1.00  0.00           C  
ATOM   1525  OH  TYR    96      31.957  37.339  29.370  1.00  0.00           O  
ATOM   1526  HH  TYR    96      32.373  37.620  30.186  1.00  0.00           H  
ATOM   1527  CE2 TYR    96      32.491  36.690  27.126  1.00  0.00           C  
ATOM   1528  HE2 TYR    96      31.494  36.959  26.813  1.00  0.00           H  
ATOM   1529  CD2 TYR    96      33.419  36.172  26.201  1.00  0.00           C  
ATOM   1530  HD2 TYR    96      33.131  36.035  25.166  1.00  0.00           H  
ATOM   1531  C   TYR    96      34.259  33.253  24.940  1.00  0.00           C  
ATOM   1532  O   TYR    96      33.383  32.807  25.676  1.00  0.00           O  
ATOM   1533  N   ASP    97      34.114  33.290  23.611  1.00  0.00           N  
ATOM   1534  H   ASP    97      34.858  33.707  23.059  1.00  0.00           H  
ATOM   1535  CA  ASP    97      32.926  32.787  22.908  1.00  0.00           C  
ATOM   1536  HA  ASP    97      32.057  33.364  23.226  1.00  0.00           H  
ATOM   1537  CB  ASP    97      33.088  32.949  21.382  1.00  0.00           C  
ATOM   1538  HB2 ASP    97      34.041  32.514  21.076  1.00  0.00           H  
ATOM   1539  HB3 ASP    97      32.297  32.377  20.895  1.00  0.00           H  
ATOM   1540  CG  ASP    97      33.005  34.381  20.845  1.00  0.00           C  
ATOM   1541  OD1 ASP    97      32.704  35.341  21.593  1.00  0.00           O  
ATOM   1542  OD2 ASP    97      33.138  34.563  19.610  1.00  0.00           O  
ATOM   1543  C   ASP    97      32.638  31.308  23.228  1.00  0.00           C  
ATOM   1544  O   ASP    97      31.501  30.961  23.548  1.00  0.00           O  
ATOM   1545  N   SER    98      33.657  30.445  23.159  1.00  0.00           N  
ATOM   1546  H   SER    98      34.576  30.819  22.964  1.00  0.00           H  
ATOM   1547  CA  SER    98      33.519  28.982  23.267  1.00  0.00           C  
ATOM   1548  HA  SER    98      32.561  28.705  22.826  1.00  0.00           H  
ATOM   1549  CB  SER    98      34.609  28.304  22.425  1.00  0.00           C  
ATOM   1550  HB2 SER    98      34.541  27.222  22.553  1.00  0.00           H  
ATOM   1551  HB3 SER    98      34.441  28.534  21.372  1.00  0.00           H  
ATOM   1552  OG  SER    98      35.908  28.734  22.785  1.00  0.00           O  
ATOM   1553  HG  SER    98      36.084  29.583  22.339  1.00  0.00           H  
ATOM   1554  C   SER    98      33.498  28.424  24.704  1.00  0.00           C  
ATOM   1555  O   SER    98      33.099  27.269  24.895  1.00  0.00           O  
ATOM   1556  N   LEU    99      33.890  29.209  25.713  1.00  0.00           N  
ATOM   1557  H   LEU    99      34.262  30.121  25.474  1.00  0.00           H  
ATOM   1558  CA  LEU    99      33.802  28.857  27.138  1.00  0.00           C  
ATOM   1559  HA  LEU    99      34.041  27.801  27.245  1.00  0.00           H  
ATOM   1560  CB  LEU    99      34.828  29.689  27.932  1.00  0.00           C  
ATOM   1561  HB2 LEU    99      34.759  30.729  27.606  1.00  0.00           H  
ATOM   1562  HB3 LEU    99      34.558  29.666  28.988  1.00  0.00           H  
ATOM   1563  CG  LEU    99      36.289  29.219  27.807  1.00  0.00           C  
ATOM   1564  HG  LEU    99      36.616  29.247  26.771  1.00  0.00           H  
ATOM   1565  CD1 LEU    99      37.173  30.163  28.628  1.00  0.00           C  
ATOM   1566 HD11 LEU    99      36.856  30.178  29.666  1.00  0.00           H  
ATOM   1567 HD12 LEU    99      38.213  29.845  28.568  1.00  0.00           H  
ATOM   1568 HD13 LEU    99      37.087  31.172  28.226  1.00  0.00           H  
ATOM   1569  CD2 LEU    99      36.477  27.788  28.315  1.00  0.00           C  
ATOM   1570 HD21 LEU    99      36.095  27.087  27.573  1.00  0.00           H  
ATOM   1571 HD22 LEU    99      37.533  27.577  28.459  1.00  0.00           H  
ATOM   1572 HD23 LEU    99      35.943  27.649  29.250  1.00  0.00           H  
ATOM   1573  C   LEU    99      32.396  29.039  27.743  1.00  0.00           C  
ATOM   1574  O   LEU    99      31.586  29.832  27.266  1.00  0.00           O  
ATOM   1575  N   ASP   100      32.136  28.324  28.843  1.00  0.00           N  
ATOM   1576  H   ASP   100      32.849  27.695  29.182  1.00  0.00           H  
ATOM   1577  CA  ASP   100      30.972  28.522  29.721  1.00  0.00           C  
ATOM   1578  HA  ASP   100      30.078  28.625  29.104  1.00  0.00           H  
ATOM   1579  CB  ASP   100      30.800  27.285  30.617  1.00  0.00           C  
ATOM   1580  HB2 ASP   100      29.904  27.400  31.229  1.00  0.00           H  
ATOM   1581  HB3 ASP   100      30.658  26.405  29.986  1.00  0.00           H  
ATOM   1582  CG  ASP   100      32.009  27.073  31.530  1.00  0.00           C  
ATOM   1583  OD1 ASP   100      32.838  26.197  31.195  1.00  0.00           O  
ATOM   1584  OD2 ASP   100      32.131  27.809  32.533  1.00  0.00           O  
ATOM   1585  C   ASP   100      31.096  29.790  30.595  1.00  0.00           C  
ATOM   1586  O   ASP   100      32.163  30.395  30.708  1.00  0.00           O  
ATOM   1587  N   ALA   101      30.002  30.182  31.257  1.00  0.00           N  
ATOM   1588  H   ALA   101      29.164  29.629  31.162  1.00  0.00           H  
ATOM   1589  CA  ALA   101      29.927  31.399  32.071  1.00  0.00           C  
ATOM   1590  HA  ALA   101      30.112  32.256  31.426  1.00  0.00           H  
ATOM   1591  CB  ALA   101      28.494  31.513  32.606  1.00  0.00           C  
ATOM   1592  HB1 ALA   101      28.267  30.669  33.259  1.00  0.00           H  
ATOM   1593  HB2 ALA   101      28.389  32.438  33.176  1.00  0.00           H  
ATOM   1594  HB3 ALA   101      27.785  31.530  31.778  1.00  0.00           H  
ATOM   1595  C   ALA   101      30.954  31.477  33.225  1.00  0.00           C  
ATOM   1596  O   ALA   101      31.459  32.563  33.518  1.00  0.00           O  
ATOM   1597  N   VAL   102      31.295  30.355  33.868  1.00  0.00           N  
ATOM   1598  H   VAL   102      30.988  29.461  33.498  1.00  0.00           H  
ATOM   1599  CA  VAL   102      32.219  30.345  35.016  1.00  0.00           C  
ATOM   1600  HA  VAL   102      32.025  31.228  35.627  1.00  0.00           H  
ATOM   1601  CB  VAL   102      31.999  29.108  35.910  1.00  0.00           C  
ATOM   1602  HB  VAL   102      32.298  28.213  35.365  1.00  0.00           H  
ATOM   1603  CG1 VAL   102      32.840  29.212  37.186  1.00  0.00           C  
ATOM   1604 HG11 VAL   102      32.549  30.094  37.759  1.00  0.00           H  
ATOM   1605 HG12 VAL   102      32.695  28.324  37.797  1.00  0.00           H  
ATOM   1606 HG13 VAL   102      33.892  29.290  36.928  1.00  0.00           H  
ATOM   1607  CG2 VAL   102      30.533  28.958  36.341  1.00  0.00           C  
ATOM   1608 HG21 VAL   102      29.903  28.769  35.473  1.00  0.00           H  
ATOM   1609 HG22 VAL   102      30.434  28.106  37.014  1.00  0.00           H  
ATOM   1610 HG23 VAL   102      30.196  29.861  36.848  1.00  0.00           H  
ATOM   1611  C   VAL   102      33.670  30.436  34.536  1.00  0.00           C  
ATOM   1612  O   VAL   102      34.454  31.234  35.053  1.00  0.00           O  
ATOM   1613  N   ARG   103      34.029  29.697  33.480  1.00  0.00           N  
ATOM   1614  H   ARG   103      33.338  29.047  33.096  1.00  0.00           H  
ATOM   1615  CA  ARG   103      35.346  29.807  32.832  1.00  0.00           C  
ATOM   1616  HA  ARG   103      36.117  29.763  33.602  1.00  0.00           H  
ATOM   1617  CB  ARG   103      35.554  28.624  31.879  1.00  0.00           C  
ATOM   1618  HB2 ARG   103      34.736  28.585  31.158  1.00  0.00           H  
ATOM   1619  HB3 ARG   103      36.492  28.778  31.349  1.00  0.00           H  
ATOM   1620  CG  ARG   103      35.650  27.284  32.622  1.00  0.00           C  
ATOM   1621  HG2 ARG   103      36.406  27.360  33.403  1.00  0.00           H  
ATOM   1622  HG3 ARG   103      34.693  27.041  33.085  1.00  0.00           H  
ATOM   1623  CD  ARG   103      36.044  26.172  31.643  1.00  0.00           C  
ATOM   1624  HD2 ARG   103      35.268  26.055  30.886  1.00  0.00           H  
ATOM   1625  HD3 ARG   103      36.965  26.458  31.134  1.00  0.00           H  
ATOM   1626  NE  ARG   103      36.276  24.895  32.329  1.00  0.00           N  
ATOM   1627  HE  ARG   103      37.219  24.684  32.626  1.00  0.00           H  
ATOM   1628  CZ  ARG   103      35.398  23.945  32.572  1.00  0.00           C  
ATOM   1629  NH1 ARG   103      34.134  24.035  32.294  1.00  0.00           N  
ATOM   1630 HH11 ARG   103      33.751  24.887  31.873  1.00  0.00           H  
ATOM   1631 HH12 ARG   103      33.539  23.264  32.561  1.00  0.00           H  
ATOM   1632  NH2 ARG   103      35.783  22.845  33.141  1.00  0.00           N  
ATOM   1633 HH21 ARG   103      36.753  22.690  33.355  1.00  0.00           H  
ATOM   1634 HH22 ARG   103      35.085  22.126  33.294  1.00  0.00           H  
ATOM   1635  C   ARG   103      35.542  31.158  32.129  1.00  0.00           C  
ATOM   1636  O   ARG   103      36.656  31.678  32.132  1.00  0.00           O  
ATOM   1637  N   ARG   104      34.475  31.782  31.611  1.00  0.00           N  
ATOM   1638  H   ARG   104      33.605  31.256  31.566  1.00  0.00           H  
ATOM   1639  CA  ARG   104      34.474  33.190  31.159  1.00  0.00           C  
ATOM   1640  HA  ARG   104      35.244  33.325  30.398  1.00  0.00           H  
ATOM   1641  CB  ARG   104      33.106  33.555  30.554  1.00  0.00           C  
ATOM   1642  HB2 ARG   104      32.320  33.152  31.189  1.00  0.00           H  
ATOM   1643  HB3 ARG   104      32.995  34.639  30.552  1.00  0.00           H  
ATOM   1644  CG  ARG   104      32.903  33.054  29.115  1.00  0.00           C  
ATOM   1645  HG2 ARG   104      33.578  33.582  28.443  1.00  0.00           H  
ATOM   1646  HG3 ARG   104      33.119  31.989  29.050  1.00  0.00           H  
ATOM   1647  CD  ARG   104      31.451  33.307  28.688  1.00  0.00           C  
ATOM   1648  HD2 ARG   104      30.787  32.813  29.398  1.00  0.00           H  
ATOM   1649  HD3 ARG   104      31.259  34.381  28.706  1.00  0.00           H  
ATOM   1650  NE  ARG   104      31.173  32.779  27.344  1.00  0.00           N  
ATOM   1651  HE  ARG   104      31.945  32.335  26.854  1.00  0.00           H  
ATOM   1652  CZ  ARG   104      30.038  32.832  26.680  1.00  0.00           C  
ATOM   1653  NH1 ARG   104      28.993  33.442  27.163  1.00  0.00           N  
ATOM   1654 HH11 ARG   104      29.051  33.860  28.069  1.00  0.00           H  
ATOM   1655 HH12 ARG   104      28.162  33.551  26.591  1.00  0.00           H  
ATOM   1656  NH2 ARG   104      29.915  32.293  25.503  1.00  0.00           N  
ATOM   1657 HH21 ARG   104      30.680  31.750  25.106  1.00  0.00           H  
ATOM   1658 HH22 ARG   104      29.033  32.311  25.033  1.00  0.00           H  
ATOM   1659  C   ARG   104      34.830  34.154  32.298  1.00  0.00           C  
ATOM   1660  O   ARG   104      35.653  35.041  32.087  1.00  0.00           O  
ATOM   1661  N   ALA   105      34.277  33.971  33.501  1.00  0.00           N  
ATOM   1662  H   ALA   105      33.574  33.250  33.613  1.00  0.00           H  
ATOM   1663  CA  ALA   105      34.651  34.771  34.674  1.00  0.00           C  
ATOM   1664  HA  ALA   105      34.559  35.825  34.417  1.00  0.00           H  
ATOM   1665  CB  ALA   105      33.669  34.488  35.818  1.00  0.00           C  
ATOM   1666  HB1 ALA   105      33.751  33.452  36.147  1.00  0.00           H  
ATOM   1667  HB2 ALA   105      33.898  35.142  36.660  1.00  0.00           H  
ATOM   1668  HB3 ALA   105      32.647  34.677  35.486  1.00  0.00           H  
ATOM   1669  C   ALA   105      36.117  34.542  35.096  1.00  0.00           C  
ATOM   1670  O   ALA   105      36.847  35.507  35.315  1.00  0.00           O  
ATOM   1671  N   ALA   106      36.584  33.290  35.120  1.00  0.00           N  
ATOM   1672  H   ALA   106      35.928  32.528  34.980  1.00  0.00           H  
ATOM   1673  CA  ALA   106      37.986  32.962  35.398  1.00  0.00           C  
ATOM   1674  HA  ALA   106      38.242  33.351  36.384  1.00  0.00           H  
ATOM   1675  CB  ALA   106      38.117  31.434  35.431  1.00  0.00           C  
ATOM   1676  HB1 ALA   106      37.899  31.017  34.448  1.00  0.00           H  
ATOM   1677  HB2 ALA   106      39.132  31.154  35.708  1.00  0.00           H  
ATOM   1678  HB3 ALA   106      37.424  31.017  36.162  1.00  0.00           H  
ATOM   1679  C   ALA   106      38.963  33.612  34.391  1.00  0.00           C  
ATOM   1680  O   ALA   106      40.018  34.113  34.786  1.00  0.00           O  
ATOM   1681  N   LEU   107      38.589  33.685  33.107  1.00  0.00           N  
ATOM   1682  H   LEU   107      37.746  33.195  32.828  1.00  0.00           H  
ATOM   1683  CA  LEU   107      39.351  34.400  32.078  1.00  0.00           C  
ATOM   1684  HA  LEU   107      40.385  34.057  32.137  1.00  0.00           H  
ATOM   1685  CB  LEU   107      38.790  34.006  30.695  1.00  0.00           C  
ATOM   1686  HB2 LEU   107      38.856  32.922  30.596  1.00  0.00           H  
ATOM   1687  HB3 LEU   107      37.735  34.277  30.659  1.00  0.00           H  
ATOM   1688  CG  LEU   107      39.488  34.653  29.483  1.00  0.00           C  
ATOM   1689  HG  LEU   107      39.335  35.732  29.507  1.00  0.00           H  
ATOM   1690  CD1 LEU   107      40.989  34.359  29.438  1.00  0.00           C  
ATOM   1691 HD11 LEU   107      41.165  33.284  29.464  1.00  0.00           H  
ATOM   1692 HD12 LEU   107      41.418  34.773  28.526  1.00  0.00           H  
ATOM   1693 HD13 LEU   107      41.484  34.826  30.289  1.00  0.00           H  
ATOM   1694  CD2 LEU   107      38.879  34.103  28.189  1.00  0.00           C  
ATOM   1695 HD21 LEU   107      37.802  34.248  28.193  1.00  0.00           H  
ATOM   1696 HD22 LEU   107      39.301  34.625  27.330  1.00  0.00           H  
ATOM   1697 HD23 LEU   107      39.091  33.038  28.100  1.00  0.00           H  
ATOM   1698  C   LEU   107      39.380  35.923  32.316  1.00  0.00           C  
ATOM   1699  O   LEU   107      40.439  36.534  32.176  1.00  0.00           O  
ATOM   1700  N   ILE   108      38.265  36.538  32.736  1.00  0.00           N  
ATOM   1701  H   ILE   108      37.416  35.992  32.832  1.00  0.00           H  
ATOM   1702  CA  ILE   108      38.243  37.968  33.108  1.00  0.00           C  
ATOM   1703  HA  ILE   108      38.683  38.535  32.289  1.00  0.00           H  
ATOM   1704  CB  ILE   108      36.805  38.504  33.317  1.00  0.00           C  
ATOM   1705  HB  ILE   108      36.336  37.922  34.111  1.00  0.00           H  
ATOM   1706  CG2 ILE   108      36.840  39.989  33.739  1.00  0.00           C  
ATOM   1707 HG21 ILE   108      37.423  40.569  33.023  1.00  0.00           H  
ATOM   1708 HG22 ILE   108      35.835  40.407  33.783  1.00  0.00           H  
ATOM   1709 HG23 ILE   108      37.289  40.101  34.726  1.00  0.00           H  
ATOM   1710  CG1 ILE   108      35.940  38.395  32.040  1.00  0.00           C  
ATOM   1711 HG12 ILE   108      36.142  39.244  31.387  1.00  0.00           H  
ATOM   1712 HG13 ILE   108      36.194  37.494  31.486  1.00  0.00           H  
ATOM   1713  CD1 ILE   108      34.436  38.346  32.347  1.00  0.00           C  
ATOM   1714 HD11 ILE   108      34.131  39.216  32.929  1.00  0.00           H  
ATOM   1715 HD12 ILE   108      33.875  38.341  31.414  1.00  0.00           H  
ATOM   1716 HD13 ILE   108      34.200  37.442  32.906  1.00  0.00           H  
ATOM   1717  C   ILE   108      39.130  38.235  34.337  1.00  0.00           C  
ATOM   1718  O   ILE   108      39.848  39.230  34.342  1.00  0.00           O  
ATOM   1719  N   ASN   109      39.150  37.344  35.338  1.00  0.00           N  
ATOM   1720  H   ASN   109      38.512  36.557  35.291  1.00  0.00           H  
ATOM   1721  CA  ASN   109      40.022  37.470  36.517  1.00  0.00           C  
ATOM   1722  HA  ASN   109      39.784  38.410  37.016  1.00  0.00           H  
ATOM   1723  CB  ASN   109      39.709  36.307  37.483  1.00  0.00           C  
ATOM   1724  HB2 ASN   109      38.630  36.280  37.638  1.00  0.00           H  
ATOM   1725  HB3 ASN   109      40.002  35.362  37.032  1.00  0.00           H  
ATOM   1726  CG  ASN   109      40.381  36.390  38.852  1.00  0.00           C  
ATOM   1727  OD1 ASN   109      41.509  36.828  39.019  1.00  0.00           O  
ATOM   1728  ND2 ASN   109      39.698  35.938  39.874  1.00  0.00           N  
ATOM   1729 HD21 ASN   109      40.137  35.920  40.800  1.00  0.00           H  
ATOM   1730 HD22 ASN   109      38.772  35.571  39.750  1.00  0.00           H  
ATOM   1731  C   ASN   109      41.509  37.540  36.112  1.00  0.00           C  
ATOM   1732  O   ASN   109      42.224  38.445  36.543  1.00  0.00           O  
ATOM   1733  N   MET   110      41.955  36.660  35.204  1.00  0.00           N  
ATOM   1734  H   MET   110      41.322  35.940  34.874  1.00  0.00           H  
ATOM   1735  CA  MET   110      43.314  36.730  34.652  1.00  0.00           C  
ATOM   1736  HA  MET   110      44.021  36.728  35.484  1.00  0.00           H  
ATOM   1737  CB  MET   110      43.619  35.515  33.763  1.00  0.00           C  
ATOM   1738  HB2 MET   110      42.867  35.426  32.978  1.00  0.00           H  
ATOM   1739  HB3 MET   110      44.587  35.678  33.292  1.00  0.00           H  
ATOM   1740  CG  MET   110      43.683  34.207  34.558  1.00  0.00           C  
ATOM   1741  HG2 MET   110      44.313  34.354  35.436  1.00  0.00           H  
ATOM   1742  HG3 MET   110      42.677  33.964  34.900  1.00  0.00           H  
ATOM   1743  SD  MET   110      44.327  32.787  33.627  1.00  0.00           S  
ATOM   1744  CE  MET   110      46.085  33.230  33.499  1.00  0.00           C  
ATOM   1745  HE1 MET   110      46.503  33.369  34.497  1.00  0.00           H  
ATOM   1746  HE2 MET   110      46.630  32.432  32.995  1.00  0.00           H  
ATOM   1747  HE3 MET   110      46.203  34.148  32.925  1.00  0.00           H  
ATOM   1748  C   MET   110      43.569  38.025  33.866  1.00  0.00           C  
ATOM   1749  O   MET   110      44.606  38.655  34.065  1.00  0.00           O  
ATOM   1750  N   VAL   111      42.648  38.453  32.993  1.00  0.00           N  
ATOM   1751  H   VAL   111      41.806  37.900  32.860  1.00  0.00           H  
ATOM   1752  CA  VAL   111      42.828  39.687  32.199  1.00  0.00           C  
ATOM   1753  HA  VAL   111      43.815  39.652  31.737  1.00  0.00           H  
ATOM   1754  CB  VAL   111      41.796  39.784  31.057  1.00  0.00           C  
ATOM   1755  HB  VAL   111      40.792  39.671  31.466  1.00  0.00           H  
ATOM   1756  CG1 VAL   111      41.868  41.111  30.286  1.00  0.00           C  
ATOM   1757 HG11 VAL   111      42.872  41.258  29.888  1.00  0.00           H  
ATOM   1758 HG12 VAL   111      41.151  41.109  29.466  1.00  0.00           H  
ATOM   1759 HG13 VAL   111      41.622  41.946  30.940  1.00  0.00           H  
ATOM   1760  CG2 VAL   111      42.055  38.673  30.029  1.00  0.00           C  
ATOM   1761 HG21 VAL   111      41.995  37.694  30.500  1.00  0.00           H  
ATOM   1762 HG22 VAL   111      41.311  38.715  29.241  1.00  0.00           H  
ATOM   1763 HG23 VAL   111      43.041  38.802  29.585  1.00  0.00           H  
ATOM   1764  C   VAL   111      42.835  40.941  33.079  1.00  0.00           C  
ATOM   1765  O   VAL   111      43.579  41.872  32.786  1.00  0.00           O  
ATOM   1766  N   PHE   112      42.091  40.957  34.187  1.00  0.00           N  
ATOM   1767  H   PHE   112      41.465  40.180  34.368  1.00  0.00           H  
ATOM   1768  CA  PHE   112      42.183  42.015  35.194  1.00  0.00           C  
ATOM   1769  HA  PHE   112      42.080  42.980  34.696  1.00  0.00           H  
ATOM   1770  CB  PHE   112      41.013  41.863  36.180  1.00  0.00           C  
ATOM   1771  HB2 PHE   112      40.090  41.744  35.611  1.00  0.00           H  
ATOM   1772  HB3 PHE   112      41.151  40.952  36.764  1.00  0.00           H  
ATOM   1773  CG  PHE   112      40.828  43.034  37.127  1.00  0.00           C  
ATOM   1774  CD1 PHE   112      41.440  43.024  38.395  1.00  0.00           C  
ATOM   1775  HD1 PHE   112      42.063  42.194  38.698  1.00  0.00           H  
ATOM   1776  CE1 PHE   112      41.250  44.099  39.279  1.00  0.00           C  
ATOM   1777  HE1 PHE   112      41.729  44.084  40.249  1.00  0.00           H  
ATOM   1778  CZ  PHE   112      40.453  45.192  38.902  1.00  0.00           C  
ATOM   1779  HZ  PHE   112      40.320  46.018  39.588  1.00  0.00           H  
ATOM   1780  CE2 PHE   112      39.839  45.209  37.636  1.00  0.00           C  
ATOM   1781  HE2 PHE   112      39.227  46.051  37.346  1.00  0.00           H  
ATOM   1782  CD2 PHE   112      40.027  44.131  36.750  1.00  0.00           C  
ATOM   1783  HD2 PHE   112      39.553  44.147  35.780  1.00  0.00           H  
ATOM   1784  C   PHE   112      43.558  42.014  35.891  1.00  0.00           C  
ATOM   1785  O   PHE   112      44.161  43.073  36.037  1.00  0.00           O  
ATOM   1786  N   GLN   113      44.099  40.839  36.245  1.00  0.00           N  
ATOM   1787  H   GLN   113      43.544  39.998  36.129  1.00  0.00           H  
ATOM   1788  CA  GLN   113      45.400  40.727  36.922  1.00  0.00           C  
ATOM   1789  HA  GLN   113      45.407  41.466  37.726  1.00  0.00           H  
ATOM   1790  CB  GLN   113      45.533  39.329  37.565  1.00  0.00           C  
ATOM   1791  HB2 GLN   113      44.582  39.043  38.012  1.00  0.00           H  
ATOM   1792  HB3 GLN   113      45.779  38.598  36.793  1.00  0.00           H  
ATOM   1793  CG  GLN   113      46.616  39.311  38.663  1.00  0.00           C  
ATOM   1794  HG2 GLN   113      47.554  39.679  38.251  1.00  0.00           H  
ATOM   1795  HG3 GLN   113      46.318  39.986  39.466  1.00  0.00           H  
ATOM   1796  CD  GLN   113      46.909  37.940  39.270  1.00  0.00           C  
ATOM   1797  OE1 GLN   113      46.221  36.949  39.077  1.00  0.00           O  
ATOM   1798  NE2 GLN   113      47.988  37.820  40.017  1.00  0.00           N  
ATOM   1799 HE21 GLN   113      48.220  36.914  40.408  1.00  0.00           H  
ATOM   1800 HE22 GLN   113      48.569  38.625  40.174  1.00  0.00           H  
ATOM   1801  C   GLN   113      46.621  41.036  36.025  1.00  0.00           C  
ATOM   1802  O   GLN   113      47.640  41.494  36.540  1.00  0.00           O  
ATOM   1803  N   MET   114      46.575  40.758  34.711  1.00  0.00           N  
ATOM   1804  H   MET   114      45.740  40.300  34.361  1.00  0.00           H  
ATOM   1805  CA  MET   114      47.770  40.852  33.840  1.00  0.00           C  
ATOM   1806  HA  MET   114      48.444  41.578  34.295  1.00  0.00           H  
ATOM   1807  CB  MET   114      48.521  39.507  33.844  1.00  0.00           C  
ATOM   1808  HB2 MET   114      49.535  39.664  33.473  1.00  0.00           H  
ATOM   1809  HB3 MET   114      48.599  39.152  34.872  1.00  0.00           H  
ATOM   1810  CG  MET   114      47.853  38.433  32.978  1.00  0.00           C  
ATOM   1811  HG2 MET   114      46.787  38.433  33.175  1.00  0.00           H  
ATOM   1812  HG3 MET   114      47.993  38.697  31.932  1.00  0.00           H  
ATOM   1813  SD  MET   114      48.461  36.742  33.224  1.00  0.00           S  
ATOM   1814  CE  MET   114      47.680  36.355  34.817  1.00  0.00           C  
ATOM   1815  HE1 MET   114      46.601  36.490  34.741  1.00  0.00           H  
ATOM   1816  HE2 MET   114      47.896  35.322  35.085  1.00  0.00           H  
ATOM   1817  HE3 MET   114      48.070  37.012  35.594  1.00  0.00           H  
ATOM   1818  C   MET   114      47.548  41.399  32.415  1.00  0.00           C  
ATOM   1819  O   MET   114      48.496  41.451  31.631  1.00  0.00           O  
ATOM   1820  N   GLY   115      46.337  41.842  32.071  1.00  0.00           N  
ATOM   1821  H   GLY   115      45.585  41.786  32.749  1.00  0.00           H  
ATOM   1822  CA  GLY   115      46.046  42.564  30.827  1.00  0.00           C  
ATOM   1823  HA2 GLY   115      45.041  42.979  30.896  1.00  0.00           H  
ATOM   1824  HA3 GLY   115      46.739  43.402  30.747  1.00  0.00           H  
ATOM   1825  C   GLY   115      46.132  41.750  29.528  1.00  0.00           C  
ATOM   1826  O   GLY   115      46.344  40.535  29.519  1.00  0.00           O  
ATOM   1827  N   GLU   116      45.960  42.454  28.402  1.00  0.00           N  
ATOM   1828  H   GLU   116      45.805  43.447  28.489  1.00  0.00           H  
ATOM   1829  CA  GLU   116      45.957  41.890  27.043  1.00  0.00           C  
ATOM   1830  HA  GLU   116      45.158  41.152  26.972  1.00  0.00           H  
ATOM   1831  CB  GLU   116      45.666  43.021  26.033  1.00  0.00           C  
ATOM   1832  HB2 GLU   116      44.697  43.466  26.270  1.00  0.00           H  
ATOM   1833  HB3 GLU   116      46.432  43.788  26.151  1.00  0.00           H  
ATOM   1834  CG  GLU   116      45.648  42.546  24.570  1.00  0.00           C  
ATOM   1835  HG2 GLU   116      46.574  42.013  24.346  1.00  0.00           H  
ATOM   1836  HG3 GLU   116      44.821  41.843  24.452  1.00  0.00           H  
ATOM   1837  CD  GLU   116      45.507  43.688  23.549  1.00  0.00           C  
ATOM   1838  OE1 GLU   116      45.864  44.851  23.838  1.00  0.00           O  
ATOM   1839  OE2 GLU   116      45.076  43.414  22.403  1.00  0.00           O  
ATOM   1840  C   GLU   116      47.272  41.163  26.721  1.00  0.00           C  
ATOM   1841  O   GLU   116      47.284  39.946  26.539  1.00  0.00           O  
ATOM   1842  N   THR   117      48.390  41.895  26.713  1.00  0.00           N  
ATOM   1843  H   THR   117      48.299  42.900  26.777  1.00  0.00           H  
ATOM   1844  CA  THR   117      49.737  41.384  26.388  1.00  0.00           C  
ATOM   1845  HA  THR   117      49.639  40.757  25.502  1.00  0.00           H  
ATOM   1846  CB  THR   117      50.688  42.553  26.035  1.00  0.00           C  
ATOM   1847  HB  THR   117      51.108  42.975  26.950  1.00  0.00           H  
ATOM   1848  CG2 THR   117      51.817  42.141  25.085  1.00  0.00           C  
ATOM   1849 HG21 THR   117      51.405  41.773  24.144  1.00  0.00           H  
ATOM   1850 HG22 THR   117      52.462  42.995  24.889  1.00  0.00           H  
ATOM   1851 HG23 THR   117      52.432  41.365  25.533  1.00  0.00           H  
ATOM   1852  OG1 THR   117      49.971  43.566  25.361  1.00  0.00           O  
ATOM   1853  HG1 THR   117      50.600  44.229  25.028  1.00  0.00           H  
ATOM   1854  C   THR   117      50.328  40.489  27.495  1.00  0.00           C  
ATOM   1855  O   THR   117      51.471  40.041  27.401  1.00  0.00           O  
ATOM   1856  N   GLY   118      49.567  40.215  28.559  1.00  0.00           N  
ATOM   1857  H   GLY   118      48.657  40.653  28.611  1.00  0.00           H  
ATOM   1858  CA  GLY   118      49.809  39.108  29.480  1.00  0.00           C  
ATOM   1859  HA2 GLY   118      50.872  38.876  29.533  1.00  0.00           H  
ATOM   1860  HA3 GLY   118      49.474  39.388  30.477  1.00  0.00           H  
ATOM   1861  C   GLY   118      49.055  37.857  29.029  1.00  0.00           C  
ATOM   1862  O   GLY   118      49.665  36.888  28.577  1.00  0.00           O  
ATOM   1863  N   VAL   119      47.720  37.875  29.112  1.00  0.00           N  
ATOM   1864  H   VAL   119      47.265  38.732  29.418  1.00  0.00           H  
ATOM   1865  CA  VAL   119      46.893  36.669  28.899  1.00  0.00           C  
ATOM   1866  HA  VAL   119      47.283  35.878  29.541  1.00  0.00           H  
ATOM   1867  CB  VAL   119      45.434  36.906  29.329  1.00  0.00           C  
ATOM   1868  HB  VAL   119      45.005  37.699  28.719  1.00  0.00           H  
ATOM   1869  CG1 VAL   119      44.562  35.652  29.179  1.00  0.00           C  
ATOM   1870 HG11 VAL   119      44.979  34.841  29.776  1.00  0.00           H  
ATOM   1871 HG12 VAL   119      43.551  35.867  29.525  1.00  0.00           H  
ATOM   1872 HG13 VAL   119      44.508  35.337  28.138  1.00  0.00           H  
ATOM   1873  CG2 VAL   119      45.369  37.320  30.802  1.00  0.00           C  
ATOM   1874 HG21 VAL   119      45.778  38.322  30.932  1.00  0.00           H  
ATOM   1875 HG22 VAL   119      44.337  37.322  31.141  1.00  0.00           H  
ATOM   1876 HG23 VAL   119      45.934  36.613  31.409  1.00  0.00           H  
ATOM   1877  C   VAL   119      46.971  36.141  27.461  1.00  0.00           C  
ATOM   1878  O   VAL   119      46.982  34.927  27.263  1.00  0.00           O  
ATOM   1879  N   ALA   120      47.115  37.009  26.453  1.00  0.00           N  
ATOM   1880  H   ALA   120      47.137  38.006  26.653  1.00  0.00           H  
ATOM   1881  CA  ALA   120      47.274  36.584  25.057  1.00  0.00           C  
ATOM   1882  HA  ALA   120      46.424  35.953  24.796  1.00  0.00           H  
ATOM   1883  CB  ALA   120      47.229  37.828  24.162  1.00  0.00           C  
ATOM   1884  HB1 ALA   120      48.077  38.477  24.384  1.00  0.00           H  
ATOM   1885  HB2 ALA   120      47.275  37.533  23.114  1.00  0.00           H  
ATOM   1886  HB3 ALA   120      46.302  38.378  24.333  1.00  0.00           H  
ATOM   1887  C   ALA   120      48.549  35.741  24.806  1.00  0.00           C  
ATOM   1888  O   ALA   120      48.617  35.019  23.810  1.00  0.00           O  
ATOM   1889  N   GLY   121      49.537  35.783  25.712  1.00  0.00           N  
ATOM   1890  H   GLY   121      49.420  36.374  26.528  1.00  0.00           H  
ATOM   1891  CA  GLY   121      50.736  34.940  25.654  1.00  0.00           C  
ATOM   1892  HA2 GLY   121      51.205  35.040  24.674  1.00  0.00           H  
ATOM   1893  HA3 GLY   121      51.439  35.287  26.410  1.00  0.00           H  
ATOM   1894  C   GLY   121      50.467  33.453  25.913  1.00  0.00           C  
ATOM   1895  O   GLY   121      51.194  32.603  25.402  1.00  0.00           O  
ATOM   1896  N   PHE   122      49.389  33.106  26.626  1.00  0.00           N  
ATOM   1897  H   PHE   122      48.782  33.847  26.959  1.00  0.00           H  
ATOM   1898  CA  PHE   122      48.996  31.724  26.949  1.00  0.00           C  
ATOM   1899  HA  PHE   122      49.899  31.168  27.207  1.00  0.00           H  
ATOM   1900  CB  PHE   122      48.091  31.729  28.197  1.00  0.00           C  
ATOM   1901  HB2 PHE   122      47.247  32.398  28.027  1.00  0.00           H  
ATOM   1902  HB3 PHE   122      47.678  30.732  28.334  1.00  0.00           H  
ATOM   1903  CG  PHE   122      48.779  32.109  29.499  1.00  0.00           C  
ATOM   1904  CD1 PHE   122      49.001  33.460  29.829  1.00  0.00           C  
ATOM   1905  HD1 PHE   122      48.718  34.239  29.140  1.00  0.00           H  
ATOM   1906  CE1 PHE   122      49.595  33.802  31.057  1.00  0.00           C  
ATOM   1907  HE1 PHE   122      49.762  34.842  31.302  1.00  0.00           H  
ATOM   1908  CZ  PHE   122      49.966  32.796  31.965  1.00  0.00           C  
ATOM   1909  HZ  PHE   122      50.410  33.061  32.915  1.00  0.00           H  
ATOM   1910  CE2 PHE   122      49.762  31.445  31.635  1.00  0.00           C  
ATOM   1911  HE2 PHE   122      50.049  30.671  32.332  1.00  0.00           H  
ATOM   1912  CD2 PHE   122      49.175  31.103  30.402  1.00  0.00           C  
ATOM   1913  HD2 PHE   122      49.013  30.063  30.156  1.00  0.00           H  
ATOM   1914  C   PHE   122      48.362  30.982  25.748  1.00  0.00           C  
ATOM   1915  O   PHE   122      47.401  30.232  25.894  1.00  0.00           O  
ATOM   1916  N   THR   123      48.881  31.182  24.533  1.00  0.00           N  
ATOM   1917  H   THR   123      49.706  31.772  24.491  1.00  0.00           H  
ATOM   1918  CA  THR   123      48.253  30.778  23.258  1.00  0.00           C  
ATOM   1919  HA  THR   123      47.305  31.305  23.174  1.00  0.00           H  
ATOM   1920  CB  THR   123      49.127  31.276  22.094  1.00  0.00           C  
ATOM   1921  HB  THR   123      49.358  32.326  22.280  1.00  0.00           H  
ATOM   1922  CG2 THR   123      50.452  30.532  21.916  1.00  0.00           C  
ATOM   1923 HG21 THR   123      50.281  29.501  21.605  1.00  0.00           H  
ATOM   1924 HG22 THR   123      51.044  31.032  21.149  1.00  0.00           H  
ATOM   1925 HG23 THR   123      51.021  30.545  22.846  1.00  0.00           H  
ATOM   1926  OG1 THR   123      48.412  31.214  20.885  1.00  0.00           O  
ATOM   1927  HG1 THR   123      48.886  30.609  20.271  1.00  0.00           H  
ATOM   1928  C   THR   123      47.916  29.278  23.164  1.00  0.00           C  
ATOM   1929  O   THR   123      46.825  28.907  22.730  1.00  0.00           O  
ATOM   1930  N   ASN   124      48.787  28.399  23.675  1.00  0.00           N  
ATOM   1931  H   ASN   124      49.665  28.749  24.023  1.00  0.00           H  
ATOM   1932  CA  ASN   124      48.515  26.958  23.749  1.00  0.00           C  
ATOM   1933  HA  ASN   124      48.134  26.628  22.782  1.00  0.00           H  
ATOM   1934  CB  ASN   124      49.831  26.208  24.028  1.00  0.00           C  
ATOM   1935  HB2 ASN   124      50.283  26.581  24.946  1.00  0.00           H  
ATOM   1936  HB3 ASN   124      49.619  25.147  24.162  1.00  0.00           H  
ATOM   1937  CG  ASN   124      50.809  26.337  22.871  1.00  0.00           C  
ATOM   1938  OD1 ASN   124      50.452  26.170  21.717  1.00  0.00           O  
ATOM   1939  ND2 ASN   124      52.050  26.680  23.120  1.00  0.00           N  
ATOM   1940 HD21 ASN   124      52.653  26.773  22.318  1.00  0.00           H  
ATOM   1941 HD22 ASN   124      52.388  26.784  24.057  1.00  0.00           H  
ATOM   1942  C   ASN   124      47.419  26.613  24.774  1.00  0.00           C  
ATOM   1943  O   ASN   124      46.553  25.783  24.497  1.00  0.00           O  
ATOM   1944  N   SER   125      47.403  27.284  25.929  1.00  0.00           N  
ATOM   1945  H   SER   125      48.096  28.001  26.090  1.00  0.00           H  
ATOM   1946  CA  SER   125      46.372  27.112  26.963  1.00  0.00           C  
ATOM   1947  HA  SER   125      46.293  26.054  27.211  1.00  0.00           H  
ATOM   1948  CB  SER   125      46.740  27.885  28.240  1.00  0.00           C  
ATOM   1949  HB2 SER   125      46.367  28.907  28.169  1.00  0.00           H  
ATOM   1950  HB3 SER   125      46.263  27.406  29.097  1.00  0.00           H  
ATOM   1951  OG  SER   125      48.141  27.936  28.438  1.00  0.00           O  
ATOM   1952  HG  SER   125      48.511  27.050  28.263  1.00  0.00           H  
ATOM   1953  C   SER   125      45.008  27.590  26.459  1.00  0.00           C  
ATOM   1954  O   SER   125      44.004  26.908  26.647  1.00  0.00           O  
ATOM   1955  N   LEU   126      44.988  28.722  25.749  1.00  0.00           N  
ATOM   1956  H   LEU   126      45.865  29.227  25.664  1.00  0.00           H  
ATOM   1957  CA  LEU   126      43.823  29.287  25.068  1.00  0.00           C  
ATOM   1958  HA  LEU   126      43.035  29.455  25.801  1.00  0.00           H  
ATOM   1959  CB  LEU   126      44.241  30.645  24.451  1.00  0.00           C  
ATOM   1960  HB2 LEU   126      45.172  30.500  23.907  1.00  0.00           H  
ATOM   1961  HB3 LEU   126      43.507  30.963  23.713  1.00  0.00           H  
ATOM   1962  CG  LEU   126      44.448  31.786  25.474  1.00  0.00           C  
ATOM   1963  HG  LEU   126      45.134  31.458  26.253  1.00  0.00           H  
ATOM   1964  CD1 LEU   126      45.053  33.010  24.783  1.00  0.00           C  
ATOM   1965 HD11 LEU   126      44.381  33.367  24.003  1.00  0.00           H  
ATOM   1966 HD12 LEU   126      45.212  33.801  25.515  1.00  0.00           H  
ATOM   1967 HD13 LEU   126      46.016  32.753  24.347  1.00  0.00           H  
ATOM   1968  CD2 LEU   126      43.150  32.246  26.144  1.00  0.00           C  
ATOM   1969 HD21 LEU   126      42.698  31.425  26.696  1.00  0.00           H  
ATOM   1970 HD22 LEU   126      43.372  33.046  26.851  1.00  0.00           H  
ATOM   1971 HD23 LEU   126      42.452  32.620  25.396  1.00  0.00           H  
ATOM   1972  C   LEU   126      43.242  28.301  24.033  1.00  0.00           C  
ATOM   1973  O   LEU   126      42.046  28.011  24.080  1.00  0.00           O  
ATOM   1974  N   ARG   127      44.079  27.695  23.175  1.00  0.00           N  
ATOM   1975  H   ARG   127      45.048  28.001  23.158  1.00  0.00           H  
ATOM   1976  CA  ARG   127      43.646  26.644  22.229  1.00  0.00           C  
ATOM   1977  HA  ARG   127      42.834  27.049  21.618  1.00  0.00           H  
ATOM   1978  CB  ARG   127      44.819  26.270  21.303  1.00  0.00           C  
ATOM   1979  HB2 ARG   127      45.246  27.184  20.887  1.00  0.00           H  
ATOM   1980  HB3 ARG   127      45.591  25.766  21.886  1.00  0.00           H  
ATOM   1981  CG  ARG   127      44.373  25.365  20.138  1.00  0.00           C  
ATOM   1982  HG2 ARG   127      43.946  24.442  20.529  1.00  0.00           H  
ATOM   1983  HG3 ARG   127      43.601  25.885  19.569  1.00  0.00           H  
ATOM   1984  CD  ARG   127      45.518  25.006  19.178  1.00  0.00           C  
ATOM   1985  HD2 ARG   127      45.086  24.515  18.303  1.00  0.00           H  
ATOM   1986  HD3 ARG   127      46.004  25.919  18.830  1.00  0.00           H  
ATOM   1987  NE  ARG   127      46.492  24.081  19.792  1.00  0.00           N  
ATOM   1988  HE  ARG   127      46.248  23.099  19.780  1.00  0.00           H  
ATOM   1989  CZ  ARG   127      47.676  24.371  20.303  1.00  0.00           C  
ATOM   1990  NH1 ARG   127      48.186  25.568  20.252  1.00  0.00           N  
ATOM   1991 HH11 ARG   127      47.731  26.287  19.726  1.00  0.00           H  
ATOM   1992 HH12 ARG   127      49.114  25.735  20.633  1.00  0.00           H  
ATOM   1993  NH2 ARG   127      48.370  23.448  20.896  1.00  0.00           N  
ATOM   1994 HH21 ARG   127      48.048  22.484  20.910  1.00  0.00           H  
ATOM   1995 HH22 ARG   127      49.242  23.664  21.371  1.00  0.00           H  
ATOM   1996  C   ARG   127      43.072  25.411  22.945  1.00  0.00           C  
ATOM   1997  O   ARG   127      42.044  24.881  22.526  1.00  0.00           O  
ATOM   1998  N   MET   128      43.694  24.966  24.039  1.00  0.00           N  
ATOM   1999  H   MET   128      44.556  25.421  24.321  1.00  0.00           H  
ATOM   2000  CA  MET   128      43.187  23.840  24.839  1.00  0.00           C  
ATOM   2001  HA  MET   128      42.973  23.011  24.162  1.00  0.00           H  
ATOM   2002  CB  MET   128      44.257  23.363  25.833  1.00  0.00           C  
ATOM   2003  HB2 MET   128      44.654  24.209  26.394  1.00  0.00           H  
ATOM   2004  HB3 MET   128      43.806  22.659  26.534  1.00  0.00           H  
ATOM   2005  CG  MET   128      45.389  22.642  25.090  1.00  0.00           C  
ATOM   2006  HG2 MET   128      44.937  21.878  24.460  1.00  0.00           H  
ATOM   2007  HG3 MET   128      45.906  23.344  24.438  1.00  0.00           H  
ATOM   2008  SD  MET   128      46.612  21.813  26.138  1.00  0.00           S  
ATOM   2009  CE  MET   128      47.446  23.240  26.875  1.00  0.00           C  
ATOM   2010  HE1 MET   128      46.749  23.794  27.501  1.00  0.00           H  
ATOM   2011  HE2 MET   128      48.276  22.892  27.488  1.00  0.00           H  
ATOM   2012  HE3 MET   128      47.830  23.892  26.089  1.00  0.00           H  
ATOM   2013  C   MET   128      41.858  24.153  25.546  1.00  0.00           C  
ATOM   2014  O   MET   128      41.000  23.274  25.614  1.00  0.00           O  
ATOM   2015  N   LEU   129      41.641  25.391  26.006  1.00  0.00           N  
ATOM   2016  H   LEU   129      42.407  26.058  25.964  1.00  0.00           H  
ATOM   2017  CA  LEU   129      40.355  25.849  26.550  1.00  0.00           C  
ATOM   2018  HA  LEU   129      40.022  25.135  27.302  1.00  0.00           H  
ATOM   2019  CB  LEU   129      40.525  27.232  27.210  1.00  0.00           C  
ATOM   2020  HB2 LEU   129      41.068  27.880  26.521  1.00  0.00           H  
ATOM   2021  HB3 LEU   129      39.543  27.677  27.361  1.00  0.00           H  
ATOM   2022  CG  LEU   129      41.262  27.213  28.563  1.00  0.00           C  
ATOM   2023  HG  LEU   129      42.191  26.656  28.465  1.00  0.00           H  
ATOM   2024  CD1 LEU   129      41.600  28.643  28.988  1.00  0.00           C  
ATOM   2025 HD11 LEU   129      40.689  29.233  29.088  1.00  0.00           H  
ATOM   2026 HD12 LEU   129      42.124  28.631  29.944  1.00  0.00           H  
ATOM   2027 HD13 LEU   129      42.249  29.102  28.243  1.00  0.00           H  
ATOM   2028  CD2 LEU   129      40.427  26.574  29.677  1.00  0.00           C  
ATOM   2029 HD21 LEU   129      40.226  25.530  29.446  1.00  0.00           H  
ATOM   2030 HD22 LEU   129      40.981  26.616  30.615  1.00  0.00           H  
ATOM   2031 HD23 LEU   129      39.487  27.111  29.796  1.00  0.00           H  
ATOM   2032  C   LEU   129      39.250  25.881  25.479  1.00  0.00           C  
ATOM   2033  O   LEU   129      38.161  25.370  25.736  1.00  0.00           O  
ATOM   2034  N   GLN   130      39.534  26.391  24.273  1.00  0.00           N  
ATOM   2035  H   GLN   130      40.440  26.829  24.137  1.00  0.00           H  
ATOM   2036  CA  GLN   130      38.597  26.362  23.136  1.00  0.00           C  
ATOM   2037  HA  GLN   130      37.693  26.907  23.413  1.00  0.00           H  
ATOM   2038  CB  GLN   130      39.252  27.078  21.937  1.00  0.00           C  
ATOM   2039  HB2 GLN   130      39.476  28.105  22.225  1.00  0.00           H  
ATOM   2040  HB3 GLN   130      40.194  26.580  21.709  1.00  0.00           H  
ATOM   2041  CG  GLN   130      38.397  27.112  20.655  1.00  0.00           C  
ATOM   2042  HG2 GLN   130      38.117  26.098  20.368  1.00  0.00           H  
ATOM   2043  HG3 GLN   130      37.484  27.673  20.849  1.00  0.00           H  
ATOM   2044  CD  GLN   130      39.121  27.746  19.464  1.00  0.00           C  
ATOM   2045  OE1 GLN   130      40.310  28.022  19.485  1.00  0.00           O  
ATOM   2046  NE2 GLN   130      38.437  27.984  18.366  1.00  0.00           N  
ATOM   2047 HE21 GLN   130      38.952  28.351  17.574  1.00  0.00           H  
ATOM   2048 HE22 GLN   130      37.455  27.753  18.296  1.00  0.00           H  
ATOM   2049  C   GLN   130      38.178  24.923  22.782  1.00  0.00           C  
ATOM   2050  O   GLN   130      36.993  24.633  22.622  1.00  0.00           O  
ATOM   2051  N   GLN   131      39.147  24.001  22.729  1.00  0.00           N  
ATOM   2052  H   GLN   131      40.104  24.323  22.840  1.00  0.00           H  
ATOM   2053  CA  GLN   131      38.933  22.563  22.502  1.00  0.00           C  
ATOM   2054  HA  GLN   131      38.165  22.448  21.735  1.00  0.00           H  
ATOM   2055  CB  GLN   131      40.234  21.941  21.971  1.00  0.00           C  
ATOM   2056  HB2 GLN   131      41.028  22.130  22.696  1.00  0.00           H  
ATOM   2057  HB3 GLN   131      40.105  20.861  21.882  1.00  0.00           H  
ATOM   2058  CG  GLN   131      40.660  22.480  20.591  1.00  0.00           C  
ATOM   2059  HG2 GLN   131      39.917  22.195  19.846  1.00  0.00           H  
ATOM   2060  HG3 GLN   131      40.718  23.567  20.612  1.00  0.00           H  
ATOM   2061  CD  GLN   131      42.023  21.941  20.166  1.00  0.00           C  
ATOM   2062  OE1 GLN   131      42.634  21.111  20.831  1.00  0.00           O  
ATOM   2063  NE2 GLN   131      42.562  22.351  19.041  1.00  0.00           N  
ATOM   2064 HE21 GLN   131      43.488  22.001  18.815  1.00  0.00           H  
ATOM   2065 HE22 GLN   131      42.033  22.908  18.380  1.00  0.00           H  
ATOM   2066  C   GLN   131      38.423  21.790  23.742  1.00  0.00           C  
ATOM   2067  O   GLN   131      38.277  20.567  23.681  1.00  0.00           O  
ATOM   2068  N   LYS   132      38.152  22.479  24.861  1.00  0.00           N  
ATOM   2069  H   LYS   132      38.286  23.484  24.822  1.00  0.00           H  
ATOM   2070  CA  LYS   132      37.605  21.940  26.123  1.00  0.00           C  
ATOM   2071  HA  LYS   132      37.607  22.773  26.825  1.00  0.00           H  
ATOM   2072  CB  LYS   132      36.126  21.529  25.948  1.00  0.00           C  
ATOM   2073  HB2 LYS   132      36.076  20.596  25.384  1.00  0.00           H  
ATOM   2074  HB3 LYS   132      35.696  21.348  26.932  1.00  0.00           H  
ATOM   2075  CG  LYS   132      35.285  22.593  25.218  1.00  0.00           C  
ATOM   2076  HG2 LYS   132      35.482  23.577  25.644  1.00  0.00           H  
ATOM   2077  HG3 LYS   132      35.579  22.602  24.167  1.00  0.00           H  
ATOM   2078  CD  LYS   132      33.779  22.302  25.307  1.00  0.00           C  
ATOM   2079  HD2 LYS   132      33.620  21.223  25.267  1.00  0.00           H  
ATOM   2080  HD3 LYS   132      33.385  22.674  26.255  1.00  0.00           H  
ATOM   2081  CE  LYS   132      33.017  22.926  24.131  1.00  0.00           C  
ATOM   2082  HE2 LYS   132      33.426  22.504  23.207  1.00  0.00           H  
ATOM   2083  HE3 LYS   132      31.965  22.634  24.188  1.00  0.00           H  
ATOM   2084  NZ  LYS   132      33.117  24.405  24.070  1.00  0.00           N  
ATOM   2085  HZ1 LYS   132      34.059  24.734  24.228  1.00  0.00           H  
ATOM   2086  HZ2 LYS   132      32.849  24.708  23.135  1.00  0.00           H  
ATOM   2087  HZ3 LYS   132      32.482  24.856  24.729  1.00  0.00           H  
ATOM   2088  C   LYS   132      38.466  20.863  26.812  1.00  0.00           C  
ATOM   2089  O   LYS   132      37.948  20.036  27.565  1.00  0.00           O  
ATOM   2090  N   ARG   133      39.786  20.864  26.584  1.00  0.00           N  
ATOM   2091  H   ARG   133      40.139  21.617  26.002  1.00  0.00           H  
ATOM   2092  CA  ARG   133      40.773  19.953  27.207  1.00  0.00           C  
ATOM   2093  HA  ARG   133      40.309  18.973  27.341  1.00  0.00           H  
ATOM   2094  CB  ARG   133      41.989  19.765  26.268  1.00  0.00           C  
ATOM   2095  HB2 ARG   133      42.423  20.732  26.013  1.00  0.00           H  
ATOM   2096  HB3 ARG   133      42.742  19.178  26.797  1.00  0.00           H  
ATOM   2097  CG  ARG   133      41.609  19.011  24.979  1.00  0.00           C  
ATOM   2098  HG2 ARG   133      41.016  18.143  25.264  1.00  0.00           H  
ATOM   2099  HG3 ARG   133      40.992  19.643  24.339  1.00  0.00           H  
ATOM   2100  CD  ARG   133      42.824  18.495  24.188  1.00  0.00           C  
ATOM   2101  HD2 ARG   133      43.563  18.102  24.888  1.00  0.00           H  
ATOM   2102  HD3 ARG   133      42.489  17.658  23.573  1.00  0.00           H  
ATOM   2103  NE  ARG   133      43.419  19.505  23.284  1.00  0.00           N  
ATOM   2104  HE  ARG   133      42.786  20.025  22.692  1.00  0.00           H  
ATOM   2105  CZ  ARG   133      44.698  19.636  22.976  1.00  0.00           C  
ATOM   2106  NH1 ARG   133      45.661  19.031  23.604  1.00  0.00           N  
ATOM   2107 HH11 ARG   133      45.464  18.531  24.475  1.00  0.00           H  
ATOM   2108 HH12 ARG   133      46.623  19.167  23.327  1.00  0.00           H  
ATOM   2109  NH2 ARG   133      45.040  20.409  21.991  1.00  0.00           N  
ATOM   2110 HH21 ARG   133      44.316  20.819  21.410  1.00  0.00           H  
ATOM   2111 HH22 ARG   133      46.011  20.505  21.720  1.00  0.00           H  
ATOM   2112  C   ARG   133      41.159  20.433  28.618  1.00  0.00           C  
ATOM   2113  O   ARG   133      42.271  20.911  28.841  1.00  0.00           O  
ATOM   2114  N   TRP   134      40.214  20.352  29.561  1.00  0.00           N  
ATOM   2115  H   TRP   134      39.317  19.974  29.280  1.00  0.00           H  
ATOM   2116  CA  TRP   134      40.267  21.053  30.856  1.00  0.00           C  
ATOM   2117  HA  TRP   134      40.272  22.123  30.650  1.00  0.00           H  
ATOM   2118  CB  TRP   134      39.010  20.750  31.687  1.00  0.00           C  
ATOM   2119  HB2 TRP   134      39.092  19.732  32.071  1.00  0.00           H  
ATOM   2120  HB3 TRP   134      39.008  21.416  32.549  1.00  0.00           H  
ATOM   2121  CG  TRP   134      37.669  20.876  31.022  1.00  0.00           C  
ATOM   2122  CD1 TRP   134      36.658  19.989  31.169  1.00  0.00           C  
ATOM   2123  HD1 TRP   134      36.720  19.072  31.749  1.00  0.00           H  
ATOM   2124  NE1 TRP   134      35.523  20.454  30.533  1.00  0.00           N  
ATOM   2125  HE1 TRP   134      34.627  19.966  30.562  1.00  0.00           H  
ATOM   2126  CE2 TRP   134      35.744  21.683  29.948  1.00  0.00           C  
ATOM   2127  CZ2 TRP   134      34.914  22.569  29.246  1.00  0.00           C  
ATOM   2128  HZ2 TRP   134      33.875  22.324  29.083  1.00  0.00           H  
ATOM   2129  CH2 TRP   134      35.450  23.777  28.767  1.00  0.00           C  
ATOM   2130  HH2 TRP   134      34.824  24.473  28.224  1.00  0.00           H  
ATOM   2131  CZ3 TRP   134      36.804  24.080  28.995  1.00  0.00           C  
ATOM   2132  HZ3 TRP   134      37.217  25.003  28.609  1.00  0.00           H  
ATOM   2133  CE3 TRP   134      37.624  23.195  29.723  1.00  0.00           C  
ATOM   2134  HE3 TRP   134      38.653  23.457  29.909  1.00  0.00           H  
ATOM   2135  CD2 TRP   134      37.117  21.973  30.224  1.00  0.00           C  
ATOM   2136  C   TRP   134      41.528  20.790  31.699  1.00  0.00           C  
ATOM   2137  O   TRP   134      42.206  21.744  32.075  1.00  0.00           O  
ATOM   2138  N   ASP   135      41.866  19.529  31.991  1.00  0.00           N  
ATOM   2139  H   ASP   135      41.238  18.779  31.739  1.00  0.00           H  
ATOM   2140  CA  ASP   135      43.057  19.191  32.789  1.00  0.00           C  
ATOM   2141  HA  ASP   135      43.004  19.725  33.738  1.00  0.00           H  
ATOM   2142  CB  ASP   135      43.097  17.687  33.102  1.00  0.00           C  
ATOM   2143  HB2 ASP   135      42.961  17.119  32.180  1.00  0.00           H  
ATOM   2144  HB3 ASP   135      44.082  17.438  33.502  1.00  0.00           H  
ATOM   2145  CG  ASP   135      42.039  17.270  34.123  1.00  0.00           C  
ATOM   2146  OD1 ASP   135      40.848  17.176  33.744  1.00  0.00           O  
ATOM   2147  OD2 ASP   135      42.424  17.036  35.291  1.00  0.00           O  
ATOM   2148  C   ASP   135      44.373  19.614  32.116  1.00  0.00           C  
ATOM   2149  O   ASP   135      45.276  20.107  32.788  1.00  0.00           O  
ATOM   2150  N   GLU   136      44.481  19.479  30.792  1.00  0.00           N  
ATOM   2151  H   GLU   136      43.691  19.122  30.276  1.00  0.00           H  
ATOM   2152  CA  GLU   136      45.690  19.868  30.053  1.00  0.00           C  
ATOM   2153  HA  GLU   136      46.557  19.424  30.543  1.00  0.00           H  
ATOM   2154  CB  GLU   136      45.634  19.344  28.610  1.00  0.00           C  
ATOM   2155  HB2 GLU   136      44.842  19.856  28.062  1.00  0.00           H  
ATOM   2156  HB3 GLU   136      46.590  19.586  28.145  1.00  0.00           H  
ATOM   2157  CG  GLU   136      45.414  17.824  28.515  1.00  0.00           C  
ATOM   2158  HG2 GLU   136      46.018  17.335  29.283  1.00  0.00           H  
ATOM   2159  HG3 GLU   136      44.363  17.598  28.707  1.00  0.00           H  
ATOM   2160  CD  GLU   136      45.819  17.267  27.143  1.00  0.00           C  
ATOM   2161  OE1 GLU   136      46.299  16.112  27.069  1.00  0.00           O  
ATOM   2162  OE2 GLU   136      45.738  17.996  26.127  1.00  0.00           O  
ATOM   2163  C   GLU   136      45.898  21.391  30.065  1.00  0.00           C  
ATOM   2164  O   GLU   136      47.016  21.867  30.276  1.00  0.00           O  
ATOM   2165  N   ALA   137      44.815  22.165  29.922  1.00  0.00           N  
ATOM   2166  H   ALA   137      43.921  21.716  29.745  1.00  0.00           H  
ATOM   2167  CA  ALA   137      44.842  23.612  30.115  1.00  0.00           C  
ATOM   2168  HA  ALA   137      45.602  24.036  29.459  1.00  0.00           H  
ATOM   2169  CB  ALA   137      43.480  24.191  29.714  1.00  0.00           C  
ATOM   2170  HB1 ALA   137      42.693  23.775  30.344  1.00  0.00           H  
ATOM   2171  HB2 ALA   137      43.501  25.274  29.838  1.00  0.00           H  
ATOM   2172  HB3 ALA   137      43.266  23.955  28.672  1.00  0.00           H  
ATOM   2173  C   ALA   137      45.221  23.990  31.560  1.00  0.00           C  
ATOM   2174  O   ALA   137      46.060  24.868  31.761  1.00  0.00           O  
ATOM   2175  N   ALA   138      44.657  23.310  32.565  1.00  0.00           N  
ATOM   2176  H   ALA   138      43.967  22.600  32.339  1.00  0.00           H  
ATOM   2177  CA  ALA   138      44.944  23.562  33.977  1.00  0.00           C  
ATOM   2178  HA  ALA   138      44.745  24.614  34.183  1.00  0.00           H  
ATOM   2179  CB  ALA   138      43.978  22.718  34.821  1.00  0.00           C  
ATOM   2180  HB1 ALA   138      44.127  21.658  34.615  1.00  0.00           H  
ATOM   2181  HB2 ALA   138      44.155  22.897  35.881  1.00  0.00           H  
ATOM   2182  HB3 ALA   138      42.948  22.989  34.583  1.00  0.00           H  
ATOM   2183  C   ALA   138      46.420  23.299  34.344  1.00  0.00           C  
ATOM   2184  O   ALA   138      47.056  24.141  34.981  1.00  0.00           O  
ATOM   2185  N   VAL   139      46.993  22.174  33.897  1.00  0.00           N  
ATOM   2186  H   VAL   139      46.411  21.504  33.398  1.00  0.00           H  
ATOM   2187  CA  VAL   139      48.418  21.849  34.102  1.00  0.00           C  
ATOM   2188  HA  VAL   139      48.646  21.949  35.164  1.00  0.00           H  
ATOM   2189  CB  VAL   139      48.711  20.389  33.691  1.00  0.00           C  
ATOM   2190  HB  VAL   139      48.315  20.215  32.689  1.00  0.00           H  
ATOM   2191  CG1 VAL   139      50.210  20.053  33.680  1.00  0.00           C  
ATOM   2192 HG11 VAL   139      50.652  20.281  34.650  1.00  0.00           H  
ATOM   2193 HG12 VAL   139      50.348  18.993  33.463  1.00  0.00           H  
ATOM   2194 HG13 VAL   139      50.721  20.623  32.905  1.00  0.00           H  
ATOM   2195  CG2 VAL   139      48.038  19.414  34.667  1.00  0.00           C  
ATOM   2196 HG21 VAL   139      46.964  19.591  34.702  1.00  0.00           H  
ATOM   2197 HG22 VAL   139      48.200  18.388  34.336  1.00  0.00           H  
ATOM   2198 HG23 VAL   139      48.450  19.538  35.669  1.00  0.00           H  
ATOM   2199  C   VAL   139      49.329  22.840  33.367  1.00  0.00           C  
ATOM   2200  O   VAL   139      50.330  23.286  33.929  1.00  0.00           O  
ATOM   2201  N   ASN   140      48.973  23.250  32.145  1.00  0.00           N  
ATOM   2202  H   ASN   140      48.155  22.839  31.705  1.00  0.00           H  
ATOM   2203  CA  ASN   140      49.724  24.272  31.411  1.00  0.00           C  
ATOM   2204  HA  ASN   140      50.765  23.949  31.353  1.00  0.00           H  
ATOM   2205  CB  ASN   140      49.160  24.356  29.981  1.00  0.00           C  
ATOM   2206  HB2 ASN   140      49.238  23.369  29.528  1.00  0.00           H  
ATOM   2207  HB3 ASN   140      48.106  24.626  30.027  1.00  0.00           H  
ATOM   2208  CG  ASN   140      49.848  25.338  29.040  1.00  0.00           C  
ATOM   2209  OD1 ASN   140      49.359  25.597  27.952  1.00  0.00           O  
ATOM   2210  ND2 ASN   140      50.942  25.971  29.393  1.00  0.00           N  
ATOM   2211 HD21 ASN   140      51.322  26.632  28.741  1.00  0.00           H  
ATOM   2212 HD22 ASN   140      51.281  25.934  30.348  1.00  0.00           H  
ATOM   2213  C   ASN   140      49.712  25.631  32.135  1.00  0.00           C  
ATOM   2214  O   ASN   140      50.764  26.262  32.225  1.00  0.00           O  
ATOM   2215  N   LEU   141      48.567  26.066  32.671  1.00  0.00           N  
ATOM   2216  H   LEU   141      47.728  25.509  32.534  1.00  0.00           H  
ATOM   2217  CA  LEU   141      48.451  27.310  33.444  1.00  0.00           C  
ATOM   2218  HA  LEU   141      48.834  28.135  32.843  1.00  0.00           H  
ATOM   2219  CB  LEU   141      46.967  27.565  33.767  1.00  0.00           C  
ATOM   2220  HB2 LEU   141      46.544  26.644  34.170  1.00  0.00           H  
ATOM   2221  HB3 LEU   141      46.905  28.324  34.544  1.00  0.00           H  
ATOM   2222  CG  LEU   141      46.110  28.031  32.573  1.00  0.00           C  
ATOM   2223  HG  LEU   141      46.351  27.447  31.687  1.00  0.00           H  
ATOM   2224  CD1 LEU   141      44.624  27.854  32.892  1.00  0.00           C  
ATOM   2225 HD11 LEU   141      44.358  28.433  33.776  1.00  0.00           H  
ATOM   2226 HD12 LEU   141      44.023  28.195  32.049  1.00  0.00           H  
ATOM   2227 HD13 LEU   141      44.410  26.800  33.068  1.00  0.00           H  
ATOM   2228  CD2 LEU   141      46.348  29.508  32.264  1.00  0.00           C  
ATOM   2229 HD21 LEU   141      47.396  29.676  32.029  1.00  0.00           H  
ATOM   2230 HD22 LEU   141      45.747  29.809  31.406  1.00  0.00           H  
ATOM   2231 HD23 LEU   141      46.072  30.120  33.123  1.00  0.00           H  
ATOM   2232  C   LEU   141      49.291  27.278  34.735  1.00  0.00           C  
ATOM   2233  O   LEU   141      49.903  28.287  35.088  1.00  0.00           O  
ATOM   2234  N   ALA   142      49.365  26.128  35.415  1.00  0.00           N  
ATOM   2235  H   ALA   142      48.799  25.346  35.106  1.00  0.00           H  
ATOM   2236  CA  ALA   142      50.190  25.954  36.615  1.00  0.00           C  
ATOM   2237  HA  ALA   142      49.941  26.741  37.328  1.00  0.00           H  
ATOM   2238  CB  ALA   142      49.841  24.603  37.253  1.00  0.00           C  
ATOM   2239  HB1 ALA   142      50.112  23.788  36.581  1.00  0.00           H  
ATOM   2240  HB2 ALA   142      50.392  24.493  38.188  1.00  0.00           H  
ATOM   2241  HB3 ALA   142      48.773  24.555  37.465  1.00  0.00           H  
ATOM   2242  C   ALA   142      51.702  26.064  36.329  1.00  0.00           C  
ATOM   2243  O   ALA   142      52.451  26.583  37.155  1.00  0.00           O  
ATOM   2244  N   LYS   143      52.167  25.632  35.149  1.00  0.00           N  
ATOM   2245  H   LYS   143      51.502  25.210  34.511  1.00  0.00           H  
ATOM   2246  CA  LYS   143      53.575  25.743  34.717  1.00  0.00           C  
ATOM   2247  HA  LYS   143      54.207  25.619  35.599  1.00  0.00           H  
ATOM   2248  CB  LYS   143      53.922  24.598  33.746  1.00  0.00           C  
ATOM   2249  HB2 LYS   143      53.229  24.597  32.903  1.00  0.00           H  
ATOM   2250  HB3 LYS   143      54.934  24.754  33.369  1.00  0.00           H  
ATOM   2251  CG  LYS   143      53.881  23.243  34.471  1.00  0.00           C  
ATOM   2252  HG2 LYS   143      54.466  23.322  35.389  1.00  0.00           H  
ATOM   2253  HG3 LYS   143      52.854  22.993  34.737  1.00  0.00           H  
ATOM   2254  CD  LYS   143      54.472  22.116  33.619  1.00  0.00           C  
ATOM   2255  HD2 LYS   143      53.850  21.944  32.739  1.00  0.00           H  
ATOM   2256  HD3 LYS   143      55.473  22.411  33.302  1.00  0.00           H  
ATOM   2257  CE  LYS   143      54.556  20.844  34.471  1.00  0.00           C  
ATOM   2258  HE2 LYS   143      54.979  21.114  35.443  1.00  0.00           H  
ATOM   2259  HE3 LYS   143      53.548  20.450  34.638  1.00  0.00           H  
ATOM   2260  NZ  LYS   143      55.414  19.812  33.848  1.00  0.00           N  
ATOM   2261  HZ1 LYS   143      56.320  20.201  33.598  1.00  0.00           H  
ATOM   2262  HZ2 LYS   143      55.553  19.038  34.484  1.00  0.00           H  
ATOM   2263  HZ3 LYS   143      55.011  19.429  32.997  1.00  0.00           H  
ATOM   2264  C   LYS   143      53.927  27.144  34.187  1.00  0.00           C  
ATOM   2265  O   LYS   143      54.437  27.291  33.073  1.00  0.00           O  
ATOM   2266  N   SER   144      53.657  28.174  34.995  1.00  0.00           N  
ATOM   2267  H   SER   144      53.278  27.960  35.912  1.00  0.00           H  
ATOM   2268  CA  SER   144      53.870  29.589  34.659  1.00  0.00           C  
ATOM   2269  HA  SER   144      54.604  29.638  33.856  1.00  0.00           H  
ATOM   2270  CB  SER   144      52.569  30.215  34.136  1.00  0.00           C  
ATOM   2271  HB2 SER   144      52.794  31.199  33.721  1.00  0.00           H  
ATOM   2272  HB3 SER   144      52.155  29.593  33.341  1.00  0.00           H  
ATOM   2273  OG  SER   144      51.614  30.368  35.172  1.00  0.00           O  
ATOM   2274  HG  SER   144      51.050  29.567  35.187  1.00  0.00           H  
ATOM   2275  C   SER   144      54.420  30.419  35.828  1.00  0.00           C  
ATOM   2276  O   SER   144      54.205  30.102  37.001  1.00  0.00           O  
ATOM   2277  N   ARG   145      55.095  31.536  35.512  1.00  0.00           N  
ATOM   2278  H   ARG   145      55.252  31.719  34.521  1.00  0.00           H  
ATOM   2279  CA  ARG   145      55.642  32.488  36.504  1.00  0.00           C  
ATOM   2280  HA  ARG   145      56.357  31.956  37.132  1.00  0.00           H  
ATOM   2281  CB  ARG   145      56.386  33.617  35.757  1.00  0.00           C  
ATOM   2282  HB2 ARG   145      57.047  33.169  35.013  1.00  0.00           H  
ATOM   2283  HB3 ARG   145      55.660  34.239  35.230  1.00  0.00           H  
ATOM   2284  CG  ARG   145      57.238  34.508  36.679  1.00  0.00           C  
ATOM   2285  HG2 ARG   145      56.593  34.979  37.418  1.00  0.00           H  
ATOM   2286  HG3 ARG   145      57.974  33.892  37.199  1.00  0.00           H  
ATOM   2287  CD  ARG   145      57.971  35.602  35.885  1.00  0.00           C  
ATOM   2288  HD2 ARG   145      58.693  35.134  35.214  1.00  0.00           H  
ATOM   2289  HD3 ARG   145      57.241  36.131  35.275  1.00  0.00           H  
ATOM   2290  NE  ARG   145      58.679  36.545  36.777  1.00  0.00           N  
ATOM   2291  HE  ARG   145      59.503  36.197  37.255  1.00  0.00           H  
ATOM   2292  CZ  ARG   145      58.275  37.762  37.109  1.00  0.00           C  
ATOM   2293  NH1 ARG   145      57.321  38.407  36.510  1.00  0.00           N  
ATOM   2294 HH11 ARG   145      56.978  38.091  35.609  1.00  0.00           H  
ATOM   2295 HH12 ARG   145      57.023  39.292  36.911  1.00  0.00           H  
ATOM   2296  NH2 ARG   145      58.827  38.415  38.083  1.00  0.00           N  
ATOM   2297 HH21 ARG   145      59.681  38.113  38.530  1.00  0.00           H  
ATOM   2298 HH22 ARG   145      58.376  39.291  38.342  1.00  0.00           H  
ATOM   2299  C   ARG   145      54.552  33.029  37.443  1.00  0.00           C  
ATOM   2300  O   ARG   145      54.779  33.140  38.644  1.00  0.00           O  
ATOM   2301  N   TRP   146      53.348  33.257  36.913  1.00  0.00           N  
ATOM   2302  H   TRP   146      53.255  33.092  35.923  1.00  0.00           H  
ATOM   2303  CA  TRP   146      52.153  33.699  37.644  1.00  0.00           C  
ATOM   2304  HA  TRP   146      52.346  34.680  38.082  1.00  0.00           H  
ATOM   2305  CB  TRP   146      51.017  33.844  36.620  1.00  0.00           C  
ATOM   2306  HB2 TRP   146      51.229  34.709  35.991  1.00  0.00           H  
ATOM   2307  HB3 TRP   146      51.027  32.969  35.969  1.00  0.00           H  
ATOM   2308  CG  TRP   146      49.620  33.980  37.145  1.00  0.00           C  
ATOM   2309  CD1 TRP   146      49.129  35.036  37.831  1.00  0.00           C  
ATOM   2310  HD1 TRP   146      49.693  35.919  38.105  1.00  0.00           H  
ATOM   2311  NE1 TRP   146      47.787  34.834  38.092  1.00  0.00           N  
ATOM   2312  HE1 TRP   146      47.189  35.535  38.533  1.00  0.00           H  
ATOM   2313  CE2 TRP   146      47.343  33.633  37.591  1.00  0.00           C  
ATOM   2314  CZ2 TRP   146      46.085  33.013  37.571  1.00  0.00           C  
ATOM   2315  HZ2 TRP   146      45.231  33.503  38.015  1.00  0.00           H  
ATOM   2316  CH2 TRP   146      45.957  31.756  36.956  1.00  0.00           C  
ATOM   2317  HH2 TRP   146      44.997  31.263  36.918  1.00  0.00           H  
ATOM   2318  CZ3 TRP   146      47.080  31.146  36.371  1.00  0.00           C  
ATOM   2319  HZ3 TRP   146      46.975  30.188  35.884  1.00  0.00           H  
ATOM   2320  CE3 TRP   146      48.337  31.781  36.394  1.00  0.00           C  
ATOM   2321  HE3 TRP   146      49.186  31.304  35.925  1.00  0.00           H  
ATOM   2322  CD2 TRP   146      48.502  33.046  36.999  1.00  0.00           C  
ATOM   2323  C   TRP   146      51.764  32.765  38.804  1.00  0.00           C  
ATOM   2324  O   TRP   146      51.529  33.240  39.917  1.00  0.00           O  
ATOM   2325  N   TYR   147      51.781  31.442  38.596  1.00  0.00           N  
ATOM   2326  H   TYR   147      52.021  31.094  37.676  1.00  0.00           H  
ATOM   2327  CA  TYR   147      51.503  30.464  39.659  1.00  0.00           C  
ATOM   2328  HA  TYR   147      50.545  30.712  40.114  1.00  0.00           H  
ATOM   2329  CB  TYR   147      51.382  29.068  39.027  1.00  0.00           C  
ATOM   2330  HB2 TYR   147      50.650  29.116  38.218  1.00  0.00           H  
ATOM   2331  HB3 TYR   147      52.340  28.814  38.574  1.00  0.00           H  
ATOM   2332  CG  TYR   147      50.967  27.942  39.965  1.00  0.00           C  
ATOM   2333  CD1 TYR   147      49.616  27.784  40.336  1.00  0.00           C  
ATOM   2334  HD1 TYR   147      48.881  28.486  39.977  1.00  0.00           H  
ATOM   2335  CE1 TYR   147      49.216  26.704  41.153  1.00  0.00           C  
ATOM   2336  HE1 TYR   147      48.181  26.584  41.432  1.00  0.00           H  
ATOM   2337  CZ  TYR   147      50.176  25.774  41.610  1.00  0.00           C  
ATOM   2338  OH  TYR   147      49.816  24.720  42.395  1.00  0.00           O  
ATOM   2339  HH  TYR   147      48.885  24.461  42.308  1.00  0.00           H  
ATOM   2340  CE2 TYR   147      51.529  25.935  41.243  1.00  0.00           C  
ATOM   2341  HE2 TYR   147      52.257  25.214  41.579  1.00  0.00           H  
ATOM   2342  CD2 TYR   147      51.921  27.011  40.420  1.00  0.00           C  
ATOM   2343  HD2 TYR   147      52.954  27.106  40.113  1.00  0.00           H  
ATOM   2344  C   TYR   147      52.558  30.511  40.783  1.00  0.00           C  
ATOM   2345  O   TYR   147      52.219  30.367  41.955  1.00  0.00           O  
ATOM   2346  N   ASN   148      53.822  30.805  40.455  1.00  0.00           N  
ATOM   2347  H   ASN   148      54.038  30.927  39.474  1.00  0.00           H  
ATOM   2348  CA  ASN   148      54.904  30.998  41.432  1.00  0.00           C  
ATOM   2349  HA  ASN   148      54.782  30.254  42.223  1.00  0.00           H  
ATOM   2350  CB  ASN   148      56.235  30.715  40.710  1.00  0.00           C  
ATOM   2351  HB2 ASN   148      56.122  29.839  40.071  1.00  0.00           H  
ATOM   2352  HB3 ASN   148      56.492  31.561  40.074  1.00  0.00           H  
ATOM   2353  CG  ASN   148      57.380  30.412  41.665  1.00  0.00           C  
ATOM   2354  OD1 ASN   148      57.394  29.412  42.367  1.00  0.00           O  
ATOM   2355  ND2 ASN   148      58.404  31.232  41.691  1.00  0.00           N  
ATOM   2356 HD21 ASN   148      59.177  30.976  42.279  1.00  0.00           H  
ATOM   2357 HD22 ASN   148      58.409  32.057  41.122  1.00  0.00           H  
ATOM   2358  C   ASN   148      54.891  32.388  42.122  1.00  0.00           C  
ATOM   2359  O   ASN   148      55.572  32.573  43.130  1.00  0.00           O  
ATOM   2360  N   GLN   149      54.141  33.369  41.597  1.00  0.00           N  
ATOM   2361  H   GLN   149      53.657  33.173  40.729  1.00  0.00           H  
ATOM   2362  CA  GLN   149      54.025  34.727  42.157  1.00  0.00           C  
ATOM   2363  HA  GLN   149      54.870  34.916  42.821  1.00  0.00           H  
ATOM   2364  CB  GLN   149      54.076  35.765  41.027  1.00  0.00           C  
ATOM   2365  HB2 GLN   149      53.404  35.472  40.218  1.00  0.00           H  
ATOM   2366  HB3 GLN   149      53.740  36.726  41.419  1.00  0.00           H  
ATOM   2367  CG  GLN   149      55.497  35.952  40.484  1.00  0.00           C  
ATOM   2368  HG2 GLN   149      56.173  36.181  41.309  1.00  0.00           H  
ATOM   2369  HG3 GLN   149      55.843  35.036  40.008  1.00  0.00           H  
ATOM   2370  CD  GLN   149      55.543  37.085  39.469  1.00  0.00           C  
ATOM   2371  OE1 GLN   149      55.157  36.928  38.322  1.00  0.00           O  
ATOM   2372  NE2 GLN   149      56.011  38.247  39.868  1.00  0.00           N  
ATOM   2373 HE21 GLN   149      56.108  38.996  39.180  1.00  0.00           H  
ATOM   2374 HE22 GLN   149      56.306  38.395  40.812  1.00  0.00           H  
ATOM   2375  C   GLN   149      52.764  34.956  43.004  1.00  0.00           C  
ATOM   2376  O   GLN   149      52.842  35.634  44.028  1.00  0.00           O  
ATOM   2377  N   THR   150      51.612  34.401  42.612  1.00  0.00           N  
ATOM   2378  H   THR   150      51.598  33.909  41.722  1.00  0.00           H  
ATOM   2379  CA  THR   150      50.344  34.517  43.362  1.00  0.00           C  
ATOM   2380  HA  THR   150      50.571  34.846  44.375  1.00  0.00           H  
ATOM   2381  CB  THR   150      49.408  35.597  42.773  1.00  0.00           C  
ATOM   2382  HB  THR   150      48.495  35.611  43.369  1.00  0.00           H  
ATOM   2383  CG2 THR   150      50.019  36.997  42.831  1.00  0.00           C  
ATOM   2384 HG21 THR   150      50.860  37.071  42.142  1.00  0.00           H  
ATOM   2385 HG22 THR   150      49.265  37.735  42.558  1.00  0.00           H  
ATOM   2386 HG23 THR   150      50.363  37.209  43.844  1.00  0.00           H  
ATOM   2387  OG1 THR   150      49.055  35.352  41.427  1.00  0.00           O  
ATOM   2388  HG1 THR   150      48.801  34.422  41.364  1.00  0.00           H  
ATOM   2389  C   THR   150      49.654  33.150  43.513  1.00  0.00           C  
ATOM   2390  O   THR   150      48.540  32.972  43.009  1.00  0.00           O  
ATOM   2391  N   PRO   151      50.287  32.167  44.191  1.00  0.00           N  
ATOM   2392  CD  PRO   151      51.526  32.295  44.948  1.00  0.00           C  
ATOM   2393  HD2 PRO   151      51.555  33.213  45.536  1.00  0.00           H  
ATOM   2394  HD3 PRO   151      52.376  32.258  44.263  1.00  0.00           H  
ATOM   2395  CG  PRO   151      51.566  31.081  45.870  1.00  0.00           C  
ATOM   2396  HG2 PRO   151      50.968  31.275  46.762  1.00  0.00           H  
ATOM   2397  HG3 PRO   151      52.588  30.812  46.142  1.00  0.00           H  
ATOM   2398  CB  PRO   151      50.898  29.998  45.025  1.00  0.00           C  
ATOM   2399  HB2 PRO   151      50.432  29.235  45.651  1.00  0.00           H  
ATOM   2400  HB3 PRO   151      51.642  29.536  44.375  1.00  0.00           H  
ATOM   2401  CA  PRO   151      49.873  30.760  44.171  1.00  0.00           C  
ATOM   2402  HA  PRO   151      49.941  30.390  43.147  1.00  0.00           H  
ATOM   2403  C   PRO   151      48.440  30.512  44.648  1.00  0.00           C  
ATOM   2404  O   PRO   151      47.702  29.817  43.960  1.00  0.00           O  
ATOM   2405  N   ASN   152      48.000  31.098  45.769  1.00  0.00           N  
ATOM   2406  H   ASN   152      48.652  31.625  46.327  1.00  0.00           H  
ATOM   2407  CA  ASN   152      46.648  30.851  46.298  1.00  0.00           C  
ATOM   2408  HA  ASN   152      46.524  29.773  46.432  1.00  0.00           H  
ATOM   2409  CB  ASN   152      46.501  31.526  47.677  1.00  0.00           C  
ATOM   2410  HB2 ASN   152      46.770  32.580  47.606  1.00  0.00           H  
ATOM   2411  HB3 ASN   152      45.459  31.470  47.989  1.00  0.00           H  
ATOM   2412  CG  ASN   152      47.325  30.874  48.780  1.00  0.00           C  
ATOM   2413  OD1 ASN   152      47.780  29.746  48.667  1.00  0.00           O  
ATOM   2414  ND2 ASN   152      47.532  31.557  49.878  1.00  0.00           N  
ATOM   2415 HD21 ASN   152      48.024  31.110  50.641  1.00  0.00           H  
ATOM   2416 HD22 ASN   152      47.178  32.506  49.964  1.00  0.00           H  
ATOM   2417  C   ASN   152      45.538  31.286  45.316  1.00  0.00           C  
ATOM   2418  O   ASN   152      44.597  30.531  45.069  1.00  0.00           O  
ATOM   2419  N   ARG   153      45.683  32.467  44.696  1.00  0.00           N  
ATOM   2420  H   ARG   153      46.498  33.014  44.927  1.00  0.00           H  
ATOM   2421  CA  ARG   153      44.782  32.971  43.644  1.00  0.00           C  
ATOM   2422  HA  ARG   153      43.746  32.910  43.988  1.00  0.00           H  
ATOM   2423  CB  ARG   153      45.118  34.443  43.364  1.00  0.00           C  
ATOM   2424  HB2 ARG   153      44.950  35.013  44.280  1.00  0.00           H  
ATOM   2425  HB3 ARG   153      46.172  34.530  43.094  1.00  0.00           H  
ATOM   2426  CG  ARG   153      44.269  35.051  42.237  1.00  0.00           C  
ATOM   2427  HG2 ARG   153      44.469  34.549  41.289  1.00  0.00           H  
ATOM   2428  HG3 ARG   153      43.213  34.947  42.480  1.00  0.00           H  
ATOM   2429  CD  ARG   153      44.630  36.528  42.099  1.00  0.00           C  
ATOM   2430  HD2 ARG   153      44.511  37.004  43.074  1.00  0.00           H  
ATOM   2431  HD3 ARG   153      45.674  36.612  41.792  1.00  0.00           H  
ATOM   2432  NE  ARG   153      43.784  37.224  41.119  1.00  0.00           N  
ATOM   2433  HE  ARG   153      43.186  36.690  40.502  1.00  0.00           H  
ATOM   2434  CZ  ARG   153      43.715  38.532  40.989  1.00  0.00           C  
ATOM   2435  NH1 ARG   153      44.412  39.340  41.731  1.00  0.00           N  
ATOM   2436 HH11 ARG   153      44.926  39.004  42.513  1.00  0.00           H  
ATOM   2437 HH12 ARG   153      44.181  40.343  41.713  1.00  0.00           H  
ATOM   2438  NH2 ARG   153      42.923  39.062  40.119  1.00  0.00           N  
ATOM   2439 HH21 ARG   153      42.345  38.473  39.533  1.00  0.00           H  
ATOM   2440 HH22 ARG   153      42.767  40.070  40.208  1.00  0.00           H  
ATOM   2441  C   ARG   153      44.865  32.133  42.370  1.00  0.00           C  
ATOM   2442  O   ARG   153      43.841  31.687  41.859  1.00  0.00           O  
ATOM   2443  N   ALA   154      46.078  31.882  41.876  1.00  0.00           N  
ATOM   2444  H   ALA   154      46.889  32.259  42.353  1.00  0.00           H  
ATOM   2445  CA  ALA   154      46.288  31.102  40.661  1.00  0.00           C  
ATOM   2446  HA  ALA   154      45.754  31.585  39.843  1.00  0.00           H  
ATOM   2447  CB  ALA   154      47.783  31.105  40.328  1.00  0.00           C  
ATOM   2448  HB1 ALA   154      48.349  30.621  41.125  1.00  0.00           H  
ATOM   2449  HB2 ALA   154      47.946  30.576  39.387  1.00  0.00           H  
ATOM   2450  HB3 ALA   154      48.135  32.130  40.209  1.00  0.00           H  
ATOM   2451  C   ALA   154      45.711  29.683  40.807  1.00  0.00           C  
ATOM   2452  O   ALA   154      44.996  29.220  39.923  1.00  0.00           O  
ATOM   2453  N   LYS   155      45.909  29.032  41.961  1.00  0.00           N  
ATOM   2454  H   LYS   155      46.521  29.463  42.649  1.00  0.00           H  
ATOM   2455  CA  LYS   155      45.307  27.736  42.300  1.00  0.00           C  
ATOM   2456  HA  LYS   155      45.620  27.008  41.549  1.00  0.00           H  
ATOM   2457  CB  LYS   155      45.820  27.272  43.674  1.00  0.00           C  
ATOM   2458  HB2 LYS   155      46.911  27.273  43.667  1.00  0.00           H  
ATOM   2459  HB3 LYS   155      45.474  27.957  44.450  1.00  0.00           H  
ATOM   2460  CG  LYS   155      45.336  25.850  43.987  1.00  0.00           C  
ATOM   2461  HG2 LYS   155      44.246  25.818  43.989  1.00  0.00           H  
ATOM   2462  HG3 LYS   155      45.700  25.185  43.208  1.00  0.00           H  
ATOM   2463  CD  LYS   155      45.822  25.362  45.352  1.00  0.00           C  
ATOM   2464  HD2 LYS   155      46.908  25.455  45.422  1.00  0.00           H  
ATOM   2465  HD3 LYS   155      45.361  25.977  46.126  1.00  0.00           H  
ATOM   2466  CE  LYS   155      45.425  23.892  45.533  1.00  0.00           C  
ATOM   2467  HE2 LYS   155      44.466  23.713  45.038  1.00  0.00           H  
ATOM   2468  HE3 LYS   155      46.177  23.262  45.047  1.00  0.00           H  
ATOM   2469  NZ  LYS   155      45.303  23.552  46.965  1.00  0.00           N  
ATOM   2470  HZ1 LYS   155      44.494  24.024  47.360  1.00  0.00           H  
ATOM   2471  HZ2 LYS   155      45.147  22.555  47.106  1.00  0.00           H  
ATOM   2472  HZ3 LYS   155      46.132  23.836  47.481  1.00  0.00           H  
ATOM   2473  C   LYS   155      43.779  27.774  42.264  1.00  0.00           C  
ATOM   2474  O   LYS   155      43.187  26.850  41.704  1.00  0.00           O  
ATOM   2475  N   ARG   156      43.131  28.813  42.814  1.00  0.00           N  
ATOM   2476  H   ARG   156      43.677  29.537  43.269  1.00  0.00           H  
ATOM   2477  CA  ARG   156      41.665  28.969  42.727  1.00  0.00           C  
ATOM   2478  HA  ARG   156      41.194  28.079  43.139  1.00  0.00           H  
ATOM   2479  CB  ARG   156      41.168  30.204  43.502  1.00  0.00           C  
ATOM   2480  HB2 ARG   156      41.775  31.077  43.263  1.00  0.00           H  
ATOM   2481  HB3 ARG   156      40.151  30.406  43.170  1.00  0.00           H  
ATOM   2482  CG  ARG   156      41.117  30.011  45.023  1.00  0.00           C  
ATOM   2483  HG2 ARG   156      40.593  29.083  45.245  1.00  0.00           H  
ATOM   2484  HG3 ARG   156      42.124  29.935  45.429  1.00  0.00           H  
ATOM   2485  CD  ARG   156      40.357  31.164  45.701  1.00  0.00           C  
ATOM   2486  HD2 ARG   156      39.413  31.329  45.178  1.00  0.00           H  
ATOM   2487  HD3 ARG   156      40.103  30.866  46.720  1.00  0.00           H  
ATOM   2488  NE  ARG   156      41.129  32.421  45.734  1.00  0.00           N  
ATOM   2489  HE  ARG   156      40.889  33.160  45.071  1.00  0.00           H  
ATOM   2490  CZ  ARG   156      42.029  32.764  46.632  1.00  0.00           C  
ATOM   2491  NH1 ARG   156      42.422  31.972  47.585  1.00  0.00           N  
ATOM   2492 HH11 ARG   156      42.009  31.067  47.675  1.00  0.00           H  
ATOM   2493 HH12 ARG   156      43.071  32.356  48.265  1.00  0.00           H  
ATOM   2494  NH2 ARG   156      42.560  33.942  46.606  1.00  0.00           N  
ATOM   2495 HH21 ARG   156      42.180  34.591  45.911  1.00  0.00           H  
ATOM   2496 HH22 ARG   156      43.173  34.229  47.356  1.00  0.00           H  
ATOM   2497  C   ARG   156      41.199  29.045  41.273  1.00  0.00           C  
ATOM   2498  O   ARG   156      40.397  28.214  40.849  1.00  0.00           O  
ATOM   2499  N   VAL   157      41.765  29.973  40.501  1.00  0.00           N  
ATOM   2500  H   VAL   157      42.425  30.606  40.944  1.00  0.00           H  
ATOM   2501  CA  VAL   157      41.439  30.194  39.080  1.00  0.00           C  
ATOM   2502  HA  VAL   157      40.382  30.446  39.002  1.00  0.00           H  
ATOM   2503  CB  VAL   157      42.254  31.395  38.548  1.00  0.00           C  
ATOM   2504  HB  VAL   157      43.307  31.237  38.779  1.00  0.00           H  
ATOM   2505  CG1 VAL   157      42.127  31.592  37.035  1.00  0.00           C  
ATOM   2506 HG11 VAL   157      41.083  31.727  36.760  1.00  0.00           H  
ATOM   2507 HG12 VAL   157      42.688  32.476  36.733  1.00  0.00           H  
ATOM   2508 HG13 VAL   157      42.540  30.736  36.505  1.00  0.00           H  
ATOM   2509  CG2 VAL   157      41.801  32.704  39.212  1.00  0.00           C  
ATOM   2510 HG21 VAL   157      41.913  32.648  40.295  1.00  0.00           H  
ATOM   2511 HG22 VAL   157      42.409  33.536  38.854  1.00  0.00           H  
ATOM   2512 HG23 VAL   157      40.755  32.905  38.981  1.00  0.00           H  
ATOM   2513  C   VAL   157      41.652  28.921  38.245  1.00  0.00           C  
ATOM   2514  O   VAL   157      40.753  28.501  37.519  1.00  0.00           O  
ATOM   2515  N   ILE   158      42.799  28.249  38.396  1.00  0.00           N  
ATOM   2516  H   ILE   158      43.503  28.650  39.008  1.00  0.00           H  
ATOM   2517  CA  ILE   158      43.136  26.991  37.704  1.00  0.00           C  
ATOM   2518  HA  ILE   158      43.021  27.139  36.630  1.00  0.00           H  
ATOM   2519  CB  ILE   158      44.616  26.629  37.985  1.00  0.00           C  
ATOM   2520  HB  ILE   158      44.789  26.701  39.060  1.00  0.00           H  
ATOM   2521  CG2 ILE   158      44.967  25.194  37.552  1.00  0.00           C  
ATOM   2522 HG21 ILE   158      44.776  25.081  36.487  1.00  0.00           H  
ATOM   2523 HG22 ILE   158      46.016  24.975  37.746  1.00  0.00           H  
ATOM   2524 HG23 ILE   158      44.381  24.464  38.109  1.00  0.00           H  
ATOM   2525  CG1 ILE   158      45.544  27.628  37.254  1.00  0.00           C  
ATOM   2526 HG12 ILE   158      45.509  27.428  36.186  1.00  0.00           H  
ATOM   2527 HG13 ILE   158      45.189  28.647  37.404  1.00  0.00           H  
ATOM   2528  CD1 ILE   158      46.998  27.576  37.740  1.00  0.00           C  
ATOM   2529 HD11 ILE   158      47.453  26.625  37.475  1.00  0.00           H  
ATOM   2530 HD12 ILE   158      47.573  28.375  37.272  1.00  0.00           H  
ATOM   2531 HD13 ILE   158      47.028  27.701  38.821  1.00  0.00           H  
ATOM   2532  C   ILE   158      42.187  25.848  38.098  1.00  0.00           C  
ATOM   2533  O   ILE   158      41.758  25.074  37.241  1.00  0.00           O  
ATOM   2534  N   THR   159      41.822  25.739  39.378  1.00  0.00           N  
ATOM   2535  H   THR   159      42.187  26.410  40.045  1.00  0.00           H  
ATOM   2536  CA  THR   159      40.899  24.693  39.852  1.00  0.00           C  
ATOM   2537  HA  THR   159      41.250  23.733  39.477  1.00  0.00           H  
ATOM   2538  CB  THR   159      40.886  24.605  41.386  1.00  0.00           C  
ATOM   2539  HB  THR   159      40.526  25.545  41.806  1.00  0.00           H  
ATOM   2540  CG2 THR   159      40.020  23.460  41.910  1.00  0.00           C  
ATOM   2541 HG21 THR   159      40.335  22.517  41.465  1.00  0.00           H  
ATOM   2542 HG22 THR   159      40.121  23.395  42.994  1.00  0.00           H  
ATOM   2543 HG23 THR   159      38.972  23.641  41.669  1.00  0.00           H  
ATOM   2544  OG1 THR   159      42.202  24.370  41.846  1.00  0.00           O  
ATOM   2545  HG1 THR   159      42.650  25.236  41.785  1.00  0.00           H  
ATOM   2546  C   THR   159      39.496  24.903  39.278  1.00  0.00           C  
ATOM   2547  O   THR   159      38.911  23.958  38.752  1.00  0.00           O  
ATOM   2548  N   THR   160      38.998  26.144  39.256  1.00  0.00           N  
ATOM   2549  H   THR   160      39.509  26.889  39.723  1.00  0.00           H  
ATOM   2550  CA  THR   160      37.742  26.496  38.575  1.00  0.00           C  
ATOM   2551  HA  THR   160      36.963  25.818  38.930  1.00  0.00           H  
ATOM   2552  CB  THR   160      37.316  27.922  38.968  1.00  0.00           C  
ATOM   2553  HB  THR   160      38.186  28.579  38.952  1.00  0.00           H  
ATOM   2554  CG2 THR   160      36.230  28.534  38.090  1.00  0.00           C  
ATOM   2555 HG21 THR   160      35.393  27.841  38.004  1.00  0.00           H  
ATOM   2556 HG22 THR   160      35.887  29.470  38.530  1.00  0.00           H  
ATOM   2557 HG23 THR   160      36.627  28.745  37.097  1.00  0.00           H  
ATOM   2558  OG1 THR   160      36.781  27.889  40.273  1.00  0.00           O  
ATOM   2559  HG1 THR   160      35.928  27.422  40.222  1.00  0.00           H  
ATOM   2560  C   THR   160      37.811  26.296  37.052  1.00  0.00           C  
ATOM   2561  O   THR   160      36.820  25.864  36.467  1.00  0.00           O  
ATOM   2562  N   PHE   161      38.958  26.494  36.386  1.00  0.00           N  
ATOM   2563  H   PHE   161      39.739  26.933  36.863  1.00  0.00           H  
ATOM   2564  CA  PHE   161      39.121  26.086  34.978  1.00  0.00           C  
ATOM   2565  HA  PHE   161      38.293  26.506  34.409  1.00  0.00           H  
ATOM   2566  CB  PHE   161      40.432  26.634  34.383  1.00  0.00           C  
ATOM   2567  HB2 PHE   161      41.225  26.564  35.127  1.00  0.00           H  
ATOM   2568  HB3 PHE   161      40.728  25.995  33.550  1.00  0.00           H  
ATOM   2569  CG  PHE   161      40.361  28.049  33.834  1.00  0.00           C  
ATOM   2570  CD1 PHE   161      39.486  28.348  32.771  1.00  0.00           C  
ATOM   2571  HD1 PHE   161      38.839  27.582  32.372  1.00  0.00           H  
ATOM   2572  CE1 PHE   161      39.467  29.636  32.206  1.00  0.00           C  
ATOM   2573  HE1 PHE   161      38.794  29.867  31.392  1.00  0.00           H  
ATOM   2574  CZ  PHE   161      40.337  30.626  32.691  1.00  0.00           C  
ATOM   2575  HZ  PHE   161      40.337  31.611  32.248  1.00  0.00           H  
ATOM   2576  CE2 PHE   161      41.214  30.334  33.747  1.00  0.00           C  
ATOM   2577  HE2 PHE   161      41.886  31.099  34.113  1.00  0.00           H  
ATOM   2578  CD2 PHE   161      41.227  29.049  34.319  1.00  0.00           C  
ATOM   2579  HD2 PHE   161      41.915  28.827  35.120  1.00  0.00           H  
ATOM   2580  C   PHE   161      39.040  24.560  34.773  1.00  0.00           C  
ATOM   2581  O   PHE   161      38.557  24.117  33.726  1.00  0.00           O  
ATOM   2582  N   ARG   162      39.452  23.739  35.747  1.00  0.00           N  
ATOM   2583  H   ARG   162      39.884  24.155  36.567  1.00  0.00           H  
ATOM   2584  CA  ARG   162      39.305  22.272  35.687  1.00  0.00           C  
ATOM   2585  HA  ARG   162      39.549  21.947  34.675  1.00  0.00           H  
ATOM   2586  CB  ARG   162      40.332  21.619  36.628  1.00  0.00           C  
ATOM   2587  HB2 ARG   162      41.328  21.915  36.294  1.00  0.00           H  
ATOM   2588  HB3 ARG   162      40.188  21.989  37.643  1.00  0.00           H  
ATOM   2589  CG  ARG   162      40.250  20.081  36.645  1.00  0.00           C  
ATOM   2590  HG2 ARG   162      39.390  19.776  37.243  1.00  0.00           H  
ATOM   2591  HG3 ARG   162      40.110  19.712  35.628  1.00  0.00           H  
ATOM   2592  CD  ARG   162      41.516  19.421  37.215  1.00  0.00           C  
ATOM   2593  HD2 ARG   162      41.322  18.354  37.328  1.00  0.00           H  
ATOM   2594  HD3 ARG   162      42.319  19.525  36.482  1.00  0.00           H  
ATOM   2595  NE  ARG   162      41.962  20.018  38.493  1.00  0.00           N  
ATOM   2596  HE  ARG   162      42.451  20.891  38.430  1.00  0.00           H  
ATOM   2597  CZ  ARG   162      41.822  19.517  39.709  1.00  0.00           C  
ATOM   2598  NH1 ARG   162      41.242  18.386  39.966  1.00  0.00           N  
ATOM   2599 HH11 ARG   162      40.940  17.757  39.230  1.00  0.00           H  
ATOM   2600 HH12 ARG   162      41.190  18.081  40.929  1.00  0.00           H  
ATOM   2601  NH2 ARG   162      42.279  20.158  40.745  1.00  0.00           N  
ATOM   2602 HH21 ARG   162      42.774  21.024  40.673  1.00  0.00           H  
ATOM   2603 HH22 ARG   162      42.154  19.716  41.654  1.00  0.00           H  
ATOM   2604  C   ARG   162      37.861  21.810  35.934  1.00  0.00           C  
ATOM   2605  O   ARG   162      37.350  21.006  35.154  1.00  0.00           O  
ATOM   2606  N   THR   163      37.183  22.319  36.965  1.00  0.00           N  
ATOM   2607  H   THR   163      37.655  22.970  37.587  1.00  0.00           H  
ATOM   2608  CA  THR   163      35.811  21.887  37.314  1.00  0.00           C  
ATOM   2609  HA  THR   163      35.717  20.820  37.113  1.00  0.00           H  
ATOM   2610  CB  THR   163      35.512  22.086  38.808  1.00  0.00           C  
ATOM   2611  HB  THR   163      34.530  21.661  39.013  1.00  0.00           H  
ATOM   2612  CG2 THR   163      36.525  21.402  39.725  1.00  0.00           C  
ATOM   2613 HG21 THR   163      37.508  21.858  39.620  1.00  0.00           H  
ATOM   2614 HG22 THR   163      36.197  21.502  40.760  1.00  0.00           H  
ATOM   2615 HG23 THR   163      36.586  20.342  39.477  1.00  0.00           H  
ATOM   2616  OG1 THR   163      35.476  23.456  39.135  1.00  0.00           O  
ATOM   2617  HG1 THR   163      34.641  23.582  39.625  1.00  0.00           H  
ATOM   2618  C   THR   163      34.709  22.584  36.508  1.00  0.00           C  
ATOM   2619  O   THR   163      33.682  21.969  36.223  1.00  0.00           O  
ATOM   2620  N   GLY   164      34.901  23.851  36.125  1.00  0.00           N  
ATOM   2621  H   GLY   164      35.775  24.298  36.379  1.00  0.00           H  
ATOM   2622  CA  GLY   164      33.856  24.718  35.566  1.00  0.00           C  
ATOM   2623  HA2 GLY   164      34.331  25.554  35.055  1.00  0.00           H  
ATOM   2624  HA3 GLY   164      33.261  24.161  34.843  1.00  0.00           H  
ATOM   2625  C   GLY   164      32.899  25.294  36.616  1.00  0.00           C  
ATOM   2626  O   GLY   164      31.765  25.626  36.285  1.00  0.00           O  
ATOM   2627  N   THR   165      33.309  25.355  37.888  1.00  0.00           N  
ATOM   2628  H   THR   165      34.252  25.059  38.101  1.00  0.00           H  
ATOM   2629  CA  THR   165      32.415  25.639  39.027  1.00  0.00           C  
ATOM   2630  HA  THR   165      31.555  26.201  38.662  1.00  0.00           H  
ATOM   2631  CB  THR   165      31.876  24.337  39.647  1.00  0.00           C  
ATOM   2632  HB  THR   165      31.186  24.599  40.450  1.00  0.00           H  
ATOM   2633  CG2 THR   165      31.126  23.441  38.660  1.00  0.00           C  
ATOM   2634 HG21 THR   165      31.814  23.022  37.927  1.00  0.00           H  
ATOM   2635 HG22 THR   165      30.645  22.626  39.197  1.00  0.00           H  
ATOM   2636 HG23 THR   165      30.361  24.022  38.146  1.00  0.00           H  
ATOM   2637  OG1 THR   165      32.932  23.577  40.190  1.00  0.00           O  
ATOM   2638  HG1 THR   165      32.795  23.594  41.171  1.00  0.00           H  
ATOM   2639  C   THR   165      33.076  26.503  40.109  1.00  0.00           C  
ATOM   2640  O   THR   165      34.303  26.618  40.187  1.00  0.00           O  
ATOM   2641  N   TRP   166      32.252  27.130  40.956  1.00  0.00           N  
ATOM   2642  H   TRP   166      31.255  26.999  40.851  1.00  0.00           H  
ATOM   2643  CA  TRP   166      32.676  28.110  41.965  1.00  0.00           C  
ATOM   2644  HA  TRP   166      33.439  28.747  41.515  1.00  0.00           H  
ATOM   2645  CB  TRP   166      31.482  29.004  42.331  1.00  0.00           C  
ATOM   2646  HB2 TRP   166      30.684  28.378  42.735  1.00  0.00           H  
ATOM   2647  HB3 TRP   166      31.784  29.690  43.124  1.00  0.00           H  
ATOM   2648  CG  TRP   166      30.932  29.850  41.224  1.00  0.00           C  
ATOM   2649  CD1 TRP   166      29.712  29.714  40.657  1.00  0.00           C  
ATOM   2650  HD1 TRP   166      28.985  28.957  40.933  1.00  0.00           H  
ATOM   2651  NE1 TRP   166      29.525  30.708  39.715  1.00  0.00           N  
ATOM   2652  HE1 TRP   166      28.665  30.831  39.195  1.00  0.00           H  
ATOM   2653  CE2 TRP   166      30.622  31.538  39.627  1.00  0.00           C  
ATOM   2654  CZ2 TRP   166      30.904  32.675  38.856  1.00  0.00           C  
ATOM   2655  HZ2 TRP   166      30.169  33.055  38.161  1.00  0.00           H  
ATOM   2656  CH2 TRP   166      32.139  33.325  39.022  1.00  0.00           C  
ATOM   2657  HH2 TRP   166      32.370  34.210  38.447  1.00  0.00           H  
ATOM   2658  CZ3 TRP   166      33.072  32.829  39.949  1.00  0.00           C  
ATOM   2659  HZ3 TRP   166      34.020  33.334  40.077  1.00  0.00           H  
ATOM   2660  CE3 TRP   166      32.778  31.687  40.720  1.00  0.00           C  
ATOM   2661  HE3 TRP   166      33.499  31.327  41.439  1.00  0.00           H  
ATOM   2662  CD2 TRP   166      31.545  31.012  40.580  1.00  0.00           C  
ATOM   2663  C   TRP   166      33.312  27.525  43.238  1.00  0.00           C  
ATOM   2664  O   TRP   166      33.673  28.296  44.122  1.00  0.00           O  
ATOM   2665  N   ASP   167      33.480  26.205  43.376  1.00  0.00           N  
ATOM   2666  H   ASP   167      33.125  25.600  42.644  1.00  0.00           H  
ATOM   2667  CA  ASP   167      33.932  25.544  44.620  1.00  0.00           C  
ATOM   2668  HA  ASP   167      33.184  25.731  45.392  1.00  0.00           H  
ATOM   2669  CB  ASP   167      34.009  24.024  44.415  1.00  0.00           C  
ATOM   2670  HB2 ASP   167      34.817  23.803  43.716  1.00  0.00           H  
ATOM   2671  HB3 ASP   167      34.254  23.550  45.366  1.00  0.00           H  
ATOM   2672  CG  ASP   167      32.718  23.419  43.868  1.00  0.00           C  
ATOM   2673  OD1 ASP   167      32.042  22.668  44.603  1.00  0.00           O  
ATOM   2674  OD2 ASP   167      32.394  23.648  42.680  1.00  0.00           O  
ATOM   2675  C   ASP   167      35.282  26.038  45.180  1.00  0.00           C  
ATOM   2676  O   ASP   167      35.540  25.899  46.374  1.00  0.00           O  
ATOM   2677  N   ALA   168      36.126  26.653  44.347  1.00  0.00           N  
ATOM   2678  H   ALA   168      35.856  26.727  43.377  1.00  0.00           H  
ATOM   2679  CA  ALA   168      37.359  27.321  44.769  1.00  0.00           C  
ATOM   2680  HA  ALA   168      37.928  26.634  45.396  1.00  0.00           H  
ATOM   2681  CB  ALA   168      38.171  27.607  43.501  1.00  0.00           C  
ATOM   2682  HB1 ALA   168      37.625  28.284  42.844  1.00  0.00           H  
ATOM   2683  HB2 ALA   168      39.110  28.074  43.778  1.00  0.00           H  
ATOM   2684  HB3 ALA   168      38.379  26.678  42.967  1.00  0.00           H  
ATOM   2685  C   ALA   168      37.135  28.611  45.601  1.00  0.00           C  
ATOM   2686  O   ALA   168      38.072  29.098  46.232  1.00  0.00           O  
ATOM   2687  N   TYR   169      35.911  29.151  45.603  1.00  0.00           N  
ATOM   2688  H   TYR   169      35.216  28.683  45.036  1.00  0.00           H  
ATOM   2689  CA  TYR   169      35.484  30.382  46.289  1.00  0.00           C  
ATOM   2690  HA  TYR   169      36.289  30.746  46.930  1.00  0.00           H  
ATOM   2691  CB  TYR   169      35.170  31.466  45.238  1.00  0.00           C  
ATOM   2692  HB2 TYR   169      34.376  31.104  44.583  1.00  0.00           H  
ATOM   2693  HB3 TYR   169      34.776  32.340  45.758  1.00  0.00           H  
ATOM   2694  CG  TYR   169      36.340  31.912  44.375  1.00  0.00           C  
ATOM   2695  CD1 TYR   169      36.732  31.150  43.257  1.00  0.00           C  
ATOM   2696  HD1 TYR   169      36.194  30.247  43.001  1.00  0.00           H  
ATOM   2697  CE1 TYR   169      37.833  31.553  42.477  1.00  0.00           C  
ATOM   2698  HE1 TYR   169      38.153  30.958  41.635  1.00  0.00           H  
ATOM   2699  CZ  TYR   169      38.533  32.737  42.795  1.00  0.00           C  
ATOM   2700  OH  TYR   169      39.612  33.094  42.050  1.00  0.00           O  
ATOM   2701  HH  TYR   169      39.958  33.986  42.288  1.00  0.00           H  
ATOM   2702  CE2 TYR   169      38.111  33.524  43.887  1.00  0.00           C  
ATOM   2703  HE2 TYR   169      38.624  34.446  44.118  1.00  0.00           H  
ATOM   2704  CD2 TYR   169      37.023  33.107  44.677  1.00  0.00           C  
ATOM   2705  HD2 TYR   169      36.710  33.713  45.515  1.00  0.00           H  
ATOM   2706  C   TYR   169      34.244  30.161  47.180  1.00  0.00           C  
ATOM   2707  O   TYR   169      34.122  30.786  48.234  1.00  0.00           O  
ATOM   2708  N   ALA   170      33.332  29.261  46.786  1.00  0.00           N  
ATOM   2709  H   ALA   170      33.504  28.798  45.902  1.00  0.00           H  
ATOM   2710  CA  ALA   170      32.027  28.983  47.406  1.00  0.00           C  
ATOM   2711  HA  ALA   170      31.565  29.944  47.629  1.00  0.00           H  
ATOM   2712  CB  ALA   170      31.144  28.278  46.364  1.00  0.00           C  
ATOM   2713  HB1 ALA   170      31.553  27.295  46.130  1.00  0.00           H  
ATOM   2714  HB2 ALA   170      30.134  28.158  46.757  1.00  0.00           H  
ATOM   2715  HB3 ALA   170      31.093  28.876  45.454  1.00  0.00           H  
ATOM   2716  C   ALA   170      32.087  28.233  48.760  1.00  0.00           C  
ATOM   2717  O   ALA   170      31.290  27.333  49.034  1.00  0.00           O  
ATOM   2718  N   ALA   171      33.041  28.616  49.607  1.00  0.00           N  
ATOM   2719  H   ALA   171      33.656  29.347  49.278  1.00  0.00           H  
ATOM   2720  CA  ALA   171      33.236  28.133  50.972  1.00  0.00           C  
ATOM   2721  HA  ALA   171      32.283  27.772  51.362  1.00  0.00           H  
ATOM   2722  CB  ALA   171      34.214  26.953  50.919  1.00  0.00           C  
ATOM   2723  HB1 ALA   171      35.190  27.289  50.567  1.00  0.00           H  
ATOM   2724  HB2 ALA   171      34.322  26.520  51.915  1.00  0.00           H  
ATOM   2725  HB3 ALA   171      33.832  26.188  50.243  1.00  0.00           H  
ATOM   2726  C   ALA   171      33.736  29.232  51.936  1.00  0.00           C  
ATOM   2727  O   ALA   171      33.759  29.007  53.143  1.00  0.00           O  
ATOM   2728  N   ASP   172      34.140  30.412  51.448  1.00  0.00           N  
ATOM   2729  H   ASP   172      34.104  30.586  50.453  1.00  0.00           H  
ATOM   2730  CA  ASP   172      34.797  31.426  52.287  1.00  0.00           C  
ATOM   2731  HA  ASP   172      35.628  30.946  52.808  1.00  0.00           H  
ATOM   2732  CB  ASP   172      35.382  32.519  51.381  1.00  0.00           C  
ATOM   2733  HB2 ASP   172      35.925  32.050  50.558  1.00  0.00           H  
ATOM   2734  HB3 ASP   172      34.574  33.122  50.961  1.00  0.00           H  
ATOM   2735  CG  ASP   172      36.359  33.405  52.153  1.00  0.00           C  
ATOM   2736  OD1 ASP   172      37.235  32.853  52.855  1.00  0.00           O  
ATOM   2737  OD2 ASP   172      36.232  34.646  52.090  1.00  0.00           O  
ATOM   2738  C   ASP   172      33.867  32.024  53.365  1.00  0.00           C  
ATOM   2739  O   ASP   172      34.208  32.067  54.548  1.00  0.00           O  
ATOM   2740  N   GLU   173      32.637  32.393  52.989  1.00  0.00           N  
ATOM   2741  H   GLU   173      32.406  32.366  52.008  1.00  0.00           H  
ATOM   2742  CA  GLU   173      31.631  32.915  53.930  1.00  0.00           C  
ATOM   2743  HA  GLU   173      32.086  33.740  54.478  1.00  0.00           H  
ATOM   2744  CB  GLU   173      30.432  33.489  53.149  1.00  0.00           C  
ATOM   2745  HB2 GLU   173      30.794  33.997  52.257  1.00  0.00           H  
ATOM   2746  HB3 GLU   173      29.830  32.648  52.802  1.00  0.00           H  
ATOM   2747  CG  GLU   173      29.525  34.445  53.959  1.00  0.00           C  
ATOM   2748  HG2 GLU   173      28.510  34.335  53.567  1.00  0.00           H  
ATOM   2749  HG3 GLU   173      29.498  34.138  55.004  1.00  0.00           H  
ATOM   2750  CD  GLU   173      29.915  35.935  53.856  1.00  0.00           C  
ATOM   2751  OE1 GLU   173      30.081  36.436  52.723  1.00  0.00           O  
ATOM   2752  OE2 GLU   173      29.969  36.640  54.889  1.00  0.00           O  
ATOM   2753  C   GLU   173      31.190  31.861  54.972  1.00  0.00           C  
ATOM   2754  O   GLU   173      30.687  32.220  56.031  1.00  0.00           O  
ATOM   2755  N   VAL   174      31.440  30.560  54.759  1.00  0.00           N  
ATOM   2756  H   VAL   174      31.952  30.300  53.926  1.00  0.00           H  
ATOM   2757  CA  VAL   174      31.140  29.508  55.757  1.00  0.00           C  
ATOM   2758  HA  VAL   174      30.100  29.620  56.063  1.00  0.00           H  
ATOM   2759  CB  VAL   174      31.302  28.093  55.156  1.00  0.00           C  
ATOM   2760  HB  VAL   174      32.351  27.924  54.922  1.00  0.00           H  
ATOM   2761  CG1 VAL   174      30.861  26.987  56.124  1.00  0.00           C  
ATOM   2762 HG11 VAL   174      29.833  27.156  56.446  1.00  0.00           H  
ATOM   2763 HG12 VAL   174      30.927  26.016  55.634  1.00  0.00           H  
ATOM   2764 HG13 VAL   174      31.513  26.963  56.995  1.00  0.00           H  
ATOM   2765  CG2 VAL   174      30.476  27.924  53.871  1.00  0.00           C  
ATOM   2766 HG21 VAL   174      30.802  28.631  53.110  1.00  0.00           H  
ATOM   2767 HG22 VAL   174      30.609  26.918  53.473  1.00  0.00           H  
ATOM   2768 HG23 VAL   174      29.418  28.087  54.082  1.00  0.00           H  
ATOM   2769  C   VAL   174      31.997  29.673  57.024  1.00  0.00           C  
ATOM   2770  O   VAL   174      31.565  29.327  58.127  1.00  0.00           O  
ATOM   2771  N   TRP   175      33.191  30.261  56.903  1.00  0.00           N  
ATOM   2772  H   TRP   175      33.504  30.527  55.976  1.00  0.00           H  
ATOM   2773  CA  TRP   175      34.025  30.656  58.044  1.00  0.00           C  
ATOM   2774  HA  TRP   175      33.965  29.883  58.811  1.00  0.00           H  
ATOM   2775  CB  TRP   175      35.484  30.745  57.587  1.00  0.00           C  
ATOM   2776  HB2 TRP   175      35.591  31.572  56.883  1.00  0.00           H  
ATOM   2777  HB3 TRP   175      36.109  30.965  58.453  1.00  0.00           H  
ATOM   2778  CG  TRP   175      35.994  29.490  56.942  1.00  0.00           C  
ATOM   2779  CD1 TRP   175      36.077  29.282  55.610  1.00  0.00           C  
ATOM   2780  HD1 TRP   175      35.800  30.012  54.856  1.00  0.00           H  
ATOM   2781  NE1 TRP   175      36.510  27.996  55.362  1.00  0.00           N  
ATOM   2782  HE1 TRP   175      36.582  27.614  54.430  1.00  0.00           H  
ATOM   2783  CE2 TRP   175      36.746  27.306  56.532  1.00  0.00           C  
ATOM   2784  CZ2 TRP   175      37.199  26.006  56.804  1.00  0.00           C  
ATOM   2785  HZ2 TRP   175      37.455  25.339  55.994  1.00  0.00           H  
ATOM   2786  CH2 TRP   175      37.332  25.594  58.142  1.00  0.00           C  
ATOM   2787  HH2 TRP   175      37.696  24.602  58.378  1.00  0.00           H  
ATOM   2788  CZ3 TRP   175      36.994  26.478  59.183  1.00  0.00           C  
ATOM   2789  HZ3 TRP   175      37.097  26.155  60.211  1.00  0.00           H  
ATOM   2790  CE3 TRP   175      36.538  27.781  58.898  1.00  0.00           C  
ATOM   2791  HE3 TRP   175      36.296  28.453  59.709  1.00  0.00           H  
ATOM   2792  CD2 TRP   175      36.412  28.234  57.566  1.00  0.00           C  
ATOM   2793  C   TRP   175      33.546  31.965  58.690  1.00  0.00           C  
ATOM   2794  O   TRP   175      33.614  32.099  59.911  1.00  0.00           O  
ATOM   2795  N   VAL   176      32.990  32.895  57.902  1.00  0.00           N  
ATOM   2796  H   VAL   176      32.942  32.705  56.910  1.00  0.00           H  
ATOM   2797  CA  VAL   176      32.360  34.132  58.405  1.00  0.00           C  
ATOM   2798  HA  VAL   176      33.061  34.617  59.079  1.00  0.00           H  
ATOM   2799  CB  VAL   176      32.059  35.128  57.263  1.00  0.00           C  
ATOM   2800  HB  VAL   176      31.361  34.672  56.564  1.00  0.00           H  
ATOM   2801  CG1 VAL   176      31.427  36.419  57.796  1.00  0.00           C  
ATOM   2802 HG11 VAL   176      32.035  36.847  58.589  1.00  0.00           H  
ATOM   2803 HG12 VAL   176      31.339  37.147  56.990  1.00  0.00           H  
ATOM   2804 HG13 VAL   176      30.425  36.215  58.172  1.00  0.00           H  
ATOM   2805  CG2 VAL   176      33.336  35.498  56.494  1.00  0.00           C  
ATOM   2806 HG21 VAL   176      33.782  34.611  56.045  1.00  0.00           H  
ATOM   2807 HG22 VAL   176      33.086  36.196  55.693  1.00  0.00           H  
ATOM   2808 HG23 VAL   176      34.058  35.968  57.162  1.00  0.00           H  
ATOM   2809  C   VAL   176      31.098  33.815  59.219  1.00  0.00           C  
ATOM   2810  O   VAL   176      30.951  34.293  60.340  1.00  0.00           O  
ATOM   2811  N   VAL   177      30.234  32.929  58.716  1.00  0.00           N  
ATOM   2812  H   VAL   177      30.390  32.611  57.763  1.00  0.00           H  
ATOM   2813  CA  VAL   177      29.083  32.371  59.449  1.00  0.00           C  
ATOM   2814  HA  VAL   177      28.477  33.195  59.827  1.00  0.00           H  
ATOM   2815  CB  VAL   177      28.205  31.523  58.504  1.00  0.00           C  
ATOM   2816  HB  VAL   177      28.835  30.789  57.998  1.00  0.00           H  
ATOM   2817  CG1 VAL   177      27.086  30.767  59.236  1.00  0.00           C  
ATOM   2818 HG11 VAL   177      26.477  31.465  59.810  1.00  0.00           H  
ATOM   2819 HG12 VAL   177      26.455  30.248  58.514  1.00  0.00           H  
ATOM   2820 HG13 VAL   177      27.509  30.020  59.908  1.00  0.00           H  
ATOM   2821  CG2 VAL   177      27.536  32.411  57.446  1.00  0.00           C  
ATOM   2822 HG21 VAL   177      28.288  32.947  56.867  1.00  0.00           H  
ATOM   2823 HG22 VAL   177      26.955  31.796  56.758  1.00  0.00           H  
ATOM   2824 HG23 VAL   177      26.878  33.136  57.924  1.00  0.00           H  
ATOM   2825  C   VAL   177      29.539  31.559  60.666  1.00  0.00           C  
ATOM   2826  O   VAL   177      28.930  31.665  61.729  1.00  0.00           O  
ATOM   2827  N   GLY   178      30.643  30.811  60.548  1.00  0.00           N  
ATOM   2828  H   GLY   178      31.063  30.723  59.631  1.00  0.00           H  
ATOM   2829  CA  GLY   178      31.265  30.081  61.657  1.00  0.00           C  
ATOM   2830  HA2 GLY   178      30.575  29.321  62.025  1.00  0.00           H  
ATOM   2831  HA3 GLY   178      32.165  29.586  61.296  1.00  0.00           H  
ATOM   2832  C   GLY   178      31.656  30.993  62.824  1.00  0.00           C  
ATOM   2833  O   GLY   178      31.236  30.757  63.957  1.00  0.00           O  
ATOM   2834  N   MET   179      32.382  32.089  62.564  1.00  0.00           N  
ATOM   2835  H   MET   179      32.725  32.249  61.621  1.00  0.00           H  
ATOM   2836  CA  MET   179      32.626  33.091  63.610  1.00  0.00           C  
ATOM   2837  HA  MET   179      32.969  32.550  64.491  1.00  0.00           H  
ATOM   2838  CB  MET   179      33.763  34.058  63.245  1.00  0.00           C  
ATOM   2839  HB2 MET   179      33.994  34.646  64.135  1.00  0.00           H  
ATOM   2840  HB3 MET   179      34.653  33.479  62.992  1.00  0.00           H  
ATOM   2841  CG  MET   179      33.473  35.033  62.103  1.00  0.00           C  
ATOM   2842  HG2 MET   179      33.400  34.465  61.179  1.00  0.00           H  
ATOM   2843  HG3 MET   179      32.523  35.535  62.284  1.00  0.00           H  
ATOM   2844  SD  MET   179      34.754  36.303  61.912  1.00  0.00           S  
ATOM   2845  CE  MET   179      34.092  37.194  60.481  1.00  0.00           C  
ATOM   2846  HE1 MET   179      33.057  37.479  60.673  1.00  0.00           H  
ATOM   2847  HE2 MET   179      34.684  38.092  60.299  1.00  0.00           H  
ATOM   2848  HE3 MET   179      34.138  36.556  59.600  1.00  0.00           H  
ATOM   2849  C   MET   179      31.334  33.813  64.027  1.00  0.00           C  
ATOM   2850  O   MET   179      31.183  34.128  65.201  1.00  0.00           O  
ATOM   2851  N   GLY   180      30.366  34.001  63.125  1.00  0.00           N  
ATOM   2852  H   GLY   180      30.560  33.762  62.159  1.00  0.00           H  
ATOM   2853  CA  GLY   180      29.066  34.615  63.419  1.00  0.00           C  
ATOM   2854  HA2 GLY   180      29.227  35.632  63.771  1.00  0.00           H  
ATOM   2855  HA3 GLY   180      28.487  34.655  62.497  1.00  0.00           H  
ATOM   2856  C   GLY   180      28.235  33.868  64.468  1.00  0.00           C  
ATOM   2857  O   GLY   180      27.673  34.502  65.364  1.00  0.00           O  
ATOM   2858  N   ILE   181      28.189  32.532  64.428  1.00  0.00           N  
ATOM   2859  H   ILE   181      28.619  32.054  63.640  1.00  0.00           H  
ATOM   2860  CA  ILE   181      27.547  31.740  65.495  1.00  0.00           C  
ATOM   2861  HA  ILE   181      26.613  32.239  65.760  1.00  0.00           H  
ATOM   2862  CB  ILE   181      27.162  30.319  65.020  1.00  0.00           C  
ATOM   2863  HB  ILE   181      26.666  29.833  65.862  1.00  0.00           H  
ATOM   2864  CG2 ILE   181      26.132  30.417  63.880  1.00  0.00           C  
ATOM   2865 HG21 ILE   181      26.604  30.795  62.972  1.00  0.00           H  
ATOM   2866 HG22 ILE   181      25.702  29.438  63.674  1.00  0.00           H  
ATOM   2867 HG23 ILE   181      25.322  31.089  64.166  1.00  0.00           H  
ATOM   2868  CG1 ILE   181      28.369  29.440  64.624  1.00  0.00           C  
ATOM   2869 HG12 ILE   181      28.823  29.840  63.718  1.00  0.00           H  
ATOM   2870 HG13 ILE   181      29.111  29.463  65.420  1.00  0.00           H  
ATOM   2871  CD1 ILE   181      28.015  27.968  64.378  1.00  0.00           C  
ATOM   2872 HD11 ILE   181      27.375  27.871  63.501  1.00  0.00           H  
ATOM   2873 HD12 ILE   181      28.932  27.405  64.200  1.00  0.00           H  
ATOM   2874 HD13 ILE   181      27.509  27.556  65.251  1.00  0.00           H  
ATOM   2875  C   ILE   181      28.385  31.732  66.785  1.00  0.00           C  
ATOM   2876  O   ILE   181      27.825  31.774  67.881  1.00  0.00           O  
ATOM   2877  N   VAL   182      29.719  31.774  66.683  1.00  0.00           N  
ATOM   2878  H   VAL   182      30.134  31.729  65.759  1.00  0.00           H  
ATOM   2879  CA  VAL   182      30.609  31.927  67.848  1.00  0.00           C  
ATOM   2880  HA  VAL   182      30.324  31.184  68.591  1.00  0.00           H  
ATOM   2881  CB  VAL   182      32.075  31.640  67.458  1.00  0.00           C  
ATOM   2882  HB  VAL   182      32.325  32.205  66.565  1.00  0.00           H  
ATOM   2883  CG1 VAL   182      33.085  32.016  68.547  1.00  0.00           C  
ATOM   2884 HG11 VAL   182      32.818  31.540  69.492  1.00  0.00           H  
ATOM   2885 HG12 VAL   182      34.086  31.699  68.253  1.00  0.00           H  
ATOM   2886 HG13 VAL   182      33.099  33.097  68.676  1.00  0.00           H  
ATOM   2887  CG2 VAL   182      32.258  30.145  67.163  1.00  0.00           C  
ATOM   2888 HG21 VAL   182      31.572  29.826  66.379  1.00  0.00           H  
ATOM   2889 HG22 VAL   182      33.275  29.958  66.818  1.00  0.00           H  
ATOM   2890 HG23 VAL   182      32.069  29.557  68.061  1.00  0.00           H  
ATOM   2891  C   VAL   182      30.428  33.290  68.531  1.00  0.00           C  
ATOM   2892  O   VAL   182      30.458  33.347  69.757  1.00  0.00           O  
ATOM   2893  N   MET   183      30.141  34.369  67.794  1.00  0.00           N  
ATOM   2894  H   MET   183      30.190  34.282  66.783  1.00  0.00           H  
ATOM   2895  CA  MET   183      29.806  35.681  68.368  1.00  0.00           C  
ATOM   2896  HA  MET   183      30.638  36.013  68.989  1.00  0.00           H  
ATOM   2897  CB  MET   183      29.588  36.724  67.259  1.00  0.00           C  
ATOM   2898  HB2 MET   183      28.854  36.348  66.551  1.00  0.00           H  
ATOM   2899  HB3 MET   183      29.185  37.635  67.702  1.00  0.00           H  
ATOM   2900  CG  MET   183      30.870  37.091  66.504  1.00  0.00           C  
ATOM   2901  HG2 MET   183      31.451  37.771  67.119  1.00  0.00           H  
ATOM   2902  HG3 MET   183      31.475  36.202  66.349  1.00  0.00           H  
ATOM   2903  SD  MET   183      30.578  37.872  64.897  1.00  0.00           S  
ATOM   2904  CE  MET   183      32.287  38.232  64.424  1.00  0.00           C  
ATOM   2905  HE1 MET   183      32.865  37.308  64.401  1.00  0.00           H  
ATOM   2906  HE2 MET   183      32.295  38.686  63.435  1.00  0.00           H  
ATOM   2907  HE3 MET   183      32.730  38.922  65.144  1.00  0.00           H  
ATOM   2908  C   MET   183      28.568  35.611  69.275  1.00  0.00           C  
ATOM   2909  O   MET   183      28.605  36.149  70.381  1.00  0.00           O  
ATOM   2910  N   SER   184      27.509  34.892  68.870  1.00  0.00           N  
ATOM   2911  H   SER   184      27.527  34.466  67.953  1.00  0.00           H  
ATOM   2912  CA  SER   184      26.345  34.647  69.740  1.00  0.00           C  
ATOM   2913  HA  SER   184      25.911  35.604  70.030  1.00  0.00           H  
ATOM   2914  CB  SER   184      25.261  33.822  69.033  1.00  0.00           C  
ATOM   2915  HB2 SER   184      25.679  32.878  68.681  1.00  0.00           H  
ATOM   2916  HB3 SER   184      24.474  33.597  69.755  1.00  0.00           H  
ATOM   2917  OG  SER   184      24.680  34.514  67.947  1.00  0.00           O  
ATOM   2918  HG  SER   184      23.770  34.165  67.869  1.00  0.00           H  
ATOM   2919  C   SER   184      26.739  33.907  71.020  1.00  0.00           C  
ATOM   2920  O   SER   184      26.336  34.306  72.112  1.00  0.00           O  
ATOM   2921  N   LEU   185      27.553  32.851  70.905  1.00  0.00           N  
ATOM   2922  H   LEU   185      27.863  32.583  69.978  1.00  0.00           H  
ATOM   2923  CA  LEU   185      28.012  32.064  72.055  1.00  0.00           C  
ATOM   2924  HA  LEU   185      27.141  31.763  72.637  1.00  0.00           H  
ATOM   2925  CB  LEU   185      28.737  30.797  71.559  1.00  0.00           C  
ATOM   2926  HB2 LEU   185      29.565  31.104  70.919  1.00  0.00           H  
ATOM   2927  HB3 LEU   185      29.162  30.277  72.418  1.00  0.00           H  
ATOM   2928  CG  LEU   185      27.841  29.811  70.781  1.00  0.00           C  
ATOM   2929  HG  LEU   185      27.309  30.337  69.991  1.00  0.00           H  
ATOM   2930  CD1 LEU   185      28.698  28.722  70.132  1.00  0.00           C  
ATOM   2931 HD11 LEU   185      29.241  28.166  70.897  1.00  0.00           H  
ATOM   2932 HD12 LEU   185      28.059  28.043  69.569  1.00  0.00           H  
ATOM   2933 HD13 LEU   185      29.408  29.179  69.443  1.00  0.00           H  
ATOM   2934  CD2 LEU   185      26.812  29.128  71.684  1.00  0.00           C  
ATOM   2935 HD21 LEU   185      26.131  29.868  72.102  1.00  0.00           H  
ATOM   2936 HD22 LEU   185      26.220  28.424  71.098  1.00  0.00           H  
ATOM   2937 HD23 LEU   185      27.312  28.597  72.494  1.00  0.00           H  
ATOM   2938  C   LEU   185      28.895  32.885  73.012  1.00  0.00           C  
ATOM   2939  O   LEU   185      28.742  32.759  74.225  1.00  0.00           O  
ATOM   2940  N   ILE   186      29.764  33.760  72.492  1.00  0.00           N  
ATOM   2941  H   ILE   186      29.860  33.784  71.482  1.00  0.00           H  
ATOM   2942  CA  ILE   186      30.587  34.684  73.291  1.00  0.00           C  
ATOM   2943  HA  ILE   186      31.120  34.105  74.046  1.00  0.00           H  
ATOM   2944  CB  ILE   186      31.643  35.380  72.393  1.00  0.00           C  
ATOM   2945  HB  ILE   186      31.144  35.744  71.493  1.00  0.00           H  
ATOM   2946  CG2 ILE   186      32.301  36.587  73.088  1.00  0.00           C  
ATOM   2947 HG21 ILE   186      32.800  36.266  74.003  1.00  0.00           H  
ATOM   2948 HG22 ILE   186      33.027  37.065  72.432  1.00  0.00           H  
ATOM   2949 HG23 ILE   186      31.556  37.342  73.332  1.00  0.00           H  
ATOM   2950  CG1 ILE   186      32.733  34.362  71.983  1.00  0.00           C  
ATOM   2951 HG12 ILE   186      33.318  34.085  72.862  1.00  0.00           H  
ATOM   2952 HG13 ILE   186      32.262  33.454  71.610  1.00  0.00           H  
ATOM   2953  CD1 ILE   186      33.686  34.867  70.891  1.00  0.00           C  
ATOM   2954 HD11 ILE   186      34.306  35.681  71.264  1.00  0.00           H  
ATOM   2955 HD12 ILE   186      34.344  34.053  70.586  1.00  0.00           H  
ATOM   2956 HD13 ILE   186      33.114  35.208  70.027  1.00  0.00           H  
ATOM   2957  C   ILE   186      29.704  35.680  74.056  1.00  0.00           C  
ATOM   2958  O   ILE   186      29.876  35.830  75.266  1.00  0.00           O  
ATOM   2959  N   VAL   187      28.729  36.316  73.392  1.00  0.00           N  
ATOM   2960  H   VAL   187      28.633  36.147  72.394  1.00  0.00           H  
ATOM   2961  CA  VAL   187      27.782  37.243  74.044  1.00  0.00           C  
ATOM   2962  HA  VAL   187      28.349  38.046  74.516  1.00  0.00           H  
ATOM   2963  CB  VAL   187      26.819  37.879  73.018  1.00  0.00           C  
ATOM   2964  HB  VAL   187      26.385  37.093  72.399  1.00  0.00           H  
ATOM   2965  CG1 VAL   187      25.669  38.664  73.668  1.00  0.00           C  
ATOM   2966 HG11 VAL   187      26.071  39.425  74.340  1.00  0.00           H  
ATOM   2967 HG12 VAL   187      25.068  39.147  72.898  1.00  0.00           H  
ATOM   2968 HG13 VAL   187      25.021  37.994  74.232  1.00  0.00           H  
ATOM   2969  CG2 VAL   187      27.569  38.860  72.112  1.00  0.00           C  
ATOM   2970 HG21 VAL   187      28.406  38.362  71.628  1.00  0.00           H  
ATOM   2971 HG22 VAL   187      26.901  39.237  71.338  1.00  0.00           H  
ATOM   2972 HG23 VAL   187      27.944  39.694  72.704  1.00  0.00           H  
ATOM   2973  C   VAL   187      27.011  36.537  75.162  1.00  0.00           C  
ATOM   2974  O   VAL   187      26.995  37.022  76.293  1.00  0.00           O  
ATOM   2975  N   LEU   188      26.417  35.373  74.880  1.00  0.00           N  
ATOM   2976  H   LEU   188      26.478  35.010  73.932  1.00  0.00           H  
ATOM   2977  CA  LEU   188      25.667  34.604  75.879  1.00  0.00           C  
ATOM   2978  HA  LEU   188      24.902  35.250  76.311  1.00  0.00           H  
ATOM   2979  CB  LEU   188      24.973  33.400  75.209  1.00  0.00           C  
ATOM   2980  HB2 LEU   188      25.558  33.057  74.354  1.00  0.00           H  
ATOM   2981  HB3 LEU   188      24.942  32.580  75.929  1.00  0.00           H  
ATOM   2982  CG  LEU   188      23.518  33.677  74.778  1.00  0.00           C  
ATOM   2983  HG  LEU   188      22.940  33.934  75.665  1.00  0.00           H  
ATOM   2984  CD1 LEU   188      23.361  34.810  73.761  1.00  0.00           C  
ATOM   2985 HD11 LEU   188      23.906  34.573  72.849  1.00  0.00           H  
ATOM   2986 HD12 LEU   188      22.306  34.943  73.521  1.00  0.00           H  
ATOM   2987 HD13 LEU   188      23.738  35.742  74.177  1.00  0.00           H  
ATOM   2988  CD2 LEU   188      22.914  32.410  74.168  1.00  0.00           C  
ATOM   2989 HD21 LEU   188      22.978  31.590  74.882  1.00  0.00           H  
ATOM   2990 HD22 LEU   188      21.866  32.582  73.923  1.00  0.00           H  
ATOM   2991 HD23 LEU   188      23.455  32.139  73.261  1.00  0.00           H  
ATOM   2992  C   LEU   188      26.559  34.166  77.052  1.00  0.00           C  
ATOM   2993  O   LEU   188      26.123  34.272  78.195  1.00  0.00           O  
ATOM   2994  N   ALA   189      27.798  33.727  76.804  1.00  0.00           N  
ATOM   2995  H   ALA   189      28.105  33.644  75.840  1.00  0.00           H  
ATOM   2996  CA  ALA   189      28.727  33.317  77.859  1.00  0.00           C  
ATOM   2997  HA  ALA   189      28.235  32.564  78.476  1.00  0.00           H  
ATOM   2998  CB  ALA   189      29.959  32.672  77.211  1.00  0.00           C  
ATOM   2999  HB1 ALA   189      30.459  33.388  76.557  1.00  0.00           H  
ATOM   3000  HB2 ALA   189      30.654  32.350  77.987  1.00  0.00           H  
ATOM   3001  HB3 ALA   189      29.656  31.804  76.625  1.00  0.00           H  
ATOM   3002  C   ALA   189      29.122  34.477  78.791  1.00  0.00           C  
ATOM   3003  O   ALA   189      29.027  34.334  80.013  1.00  0.00           O  
ATOM   3004  N   ILE   190      29.522  35.629  78.232  1.00  0.00           N  
ATOM   3005  H   ILE   190      29.562  35.687  77.217  1.00  0.00           H  
ATOM   3006  CA  ILE   190      29.905  36.815  79.019  1.00  0.00           C  
ATOM   3007  HA  ILE   190      30.682  36.529  79.728  1.00  0.00           H  
ATOM   3008  CB  ILE   190      30.469  37.939  78.113  1.00  0.00           C  
ATOM   3009  HB  ILE   190      29.714  38.183  77.362  1.00  0.00           H  
ATOM   3010  CG2 ILE   190      30.761  39.204  78.945  1.00  0.00           C  
ATOM   3011 HG21 ILE   190      31.451  38.972  79.757  1.00  0.00           H  
ATOM   3012 HG22 ILE   190      31.212  39.981  78.330  1.00  0.00           H  
ATOM   3013 HG23 ILE   190      29.847  39.620  79.366  1.00  0.00           H  
ATOM   3014  CG1 ILE   190      31.767  37.513  77.389  1.00  0.00           C  
ATOM   3015 HG12 ILE   190      32.597  37.550  78.089  1.00  0.00           H  
ATOM   3016 HG13 ILE   190      31.681  36.489  77.032  1.00  0.00           H  
ATOM   3017  CD1 ILE   190      32.105  38.398  76.182  1.00  0.00           C  
ATOM   3018 HD11 ILE   190      32.289  39.424  76.494  1.00  0.00           H  
ATOM   3019 HD12 ILE   190      33.007  38.020  75.700  1.00  0.00           H  
ATOM   3020 HD13 ILE   190      31.281  38.382  75.470  1.00  0.00           H  
ATOM   3021  C   ILE   190      28.709  37.320  79.837  1.00  0.00           C  
ATOM   3022  O   ILE   190      28.844  37.580  81.034  1.00  0.00           O  
ATOM   3023  N   VAL   191      27.531  37.433  79.212  1.00  0.00           N  
ATOM   3024  H   VAL   191      27.478  37.198  78.224  1.00  0.00           H  
ATOM   3025  CA  VAL   191      26.320  37.929  79.880  1.00  0.00           C  
ATOM   3026  HA  VAL   191      26.570  38.868  80.370  1.00  0.00           H  
ATOM   3027  CB  VAL   191      25.206  38.223  78.855  1.00  0.00           C  
ATOM   3028  HB  VAL   191      25.057  37.346  78.225  1.00  0.00           H  
ATOM   3029  CG1 VAL   191      23.863  38.572  79.513  1.00  0.00           C  
ATOM   3030 HG11 VAL   191      23.989  39.410  80.199  1.00  0.00           H  
ATOM   3031 HG12 VAL   191      23.136  38.837  78.746  1.00  0.00           H  
ATOM   3032 HG13 VAL   191      23.477  37.713  80.062  1.00  0.00           H  
ATOM   3033  CG2 VAL   191      25.600  39.417  77.972  1.00  0.00           C  
ATOM   3034 HG21 VAL   191      26.550  39.231  77.473  1.00  0.00           H  
ATOM   3035 HG22 VAL   191      24.843  39.578  77.206  1.00  0.00           H  
ATOM   3036 HG23 VAL   191      25.702  40.314  78.580  1.00  0.00           H  
ATOM   3037  C   VAL   191      25.865  36.975  80.986  1.00  0.00           C  
ATOM   3038  O   VAL   191      25.682  37.413  82.120  1.00  0.00           O  
ATOM   3039  N   PHE   192      25.732  35.675  80.700  1.00  0.00           N  
ATOM   3040  H   PHE   192      25.940  35.354  79.759  1.00  0.00           H  
ATOM   3041  CA  PHE   192      25.283  34.681  81.681  1.00  0.00           C  
ATOM   3042  HA  PHE   192      24.306  34.981  82.063  1.00  0.00           H  
ATOM   3043  CB  PHE   192      25.132  33.314  80.994  1.00  0.00           C  
ATOM   3044  HB2 PHE   192      24.387  33.400  80.202  1.00  0.00           H  
ATOM   3045  HB3 PHE   192      26.081  33.049  80.525  1.00  0.00           H  
ATOM   3046  CG  PHE   192      24.729  32.181  81.921  1.00  0.00           C  
ATOM   3047  CD1 PHE   192      23.369  31.948  82.204  1.00  0.00           C  
ATOM   3048  HD1 PHE   192      22.609  32.577  81.764  1.00  0.00           H  
ATOM   3049  CE1 PHE   192      22.997  30.893  83.058  1.00  0.00           C  
ATOM   3050  HE1 PHE   192      21.952  30.714  83.271  1.00  0.00           H  
ATOM   3051  CZ  PHE   192      23.982  30.072  83.634  1.00  0.00           C  
ATOM   3052  HZ  PHE   192      23.695  29.262  84.289  1.00  0.00           H  
ATOM   3053  CE2 PHE   192      25.340  30.306  83.358  1.00  0.00           C  
ATOM   3054  HE2 PHE   192      26.098  29.678  83.806  1.00  0.00           H  
ATOM   3055  CD2 PHE   192      25.713  31.356  82.500  1.00  0.00           C  
ATOM   3056  HD2 PHE   192      26.758  31.531  82.291  1.00  0.00           H  
ATOM   3057  C   PHE   192      26.226  34.590  82.887  1.00  0.00           C  
ATOM   3058  O   PHE   192      25.770  34.679  84.027  1.00  0.00           O  
ATOM   3059  N   GLY   193      27.537  34.459  82.648  1.00  0.00           N  
ATOM   3060  H   GLY   193      27.863  34.443  81.686  1.00  0.00           H  
ATOM   3061  CA  GLY   193      28.523  34.291  83.717  1.00  0.00           C  
ATOM   3062  HA2 GLY   193      28.292  33.390  84.286  1.00  0.00           H  
ATOM   3063  HA3 GLY   193      29.511  34.184  83.271  1.00  0.00           H  
ATOM   3064  C   GLY   193      28.555  35.479  84.680  1.00  0.00           C  
ATOM   3065  O   GLY   193      28.485  35.297  85.895  1.00  0.00           O  
ATOM   3066  N   ASN   194      28.604  36.703  84.150  1.00  0.00           N  
ATOM   3067  H   ASN   194      28.634  36.804  83.141  1.00  0.00           H  
ATOM   3068  CA  ASN   194      28.683  37.905  84.980  1.00  0.00           C  
ATOM   3069  HA  ASN   194      29.380  37.708  85.797  1.00  0.00           H  
ATOM   3070  CB  ASN   194      29.285  39.042  84.149  1.00  0.00           C  
ATOM   3071  HB2 ASN   194      28.712  39.197  83.235  1.00  0.00           H  
ATOM   3072  HB3 ASN   194      29.266  39.956  84.737  1.00  0.00           H  
ATOM   3073  CG  ASN   194      30.737  38.745  83.822  1.00  0.00           C  
ATOM   3074  OD1 ASN   194      31.582  38.728  84.697  1.00  0.00           O  
ATOM   3075  ND2 ASN   194      31.047  38.426  82.591  1.00  0.00           N  
ATOM   3076 HD21 ASN   194      32.023  38.241  82.377  1.00  0.00           H  
ATOM   3077 HD22 ASN   194      30.323  38.345  81.890  1.00  0.00           H  
ATOM   3078  C   ASN   194      27.347  38.264  85.655  1.00  0.00           C  
ATOM   3079  O   ASN   194      27.357  38.657  86.823  1.00  0.00           O  
ATOM   3080  N   VAL   195      26.194  38.051  85.000  1.00  0.00           N  
ATOM   3081  H   VAL   195      26.223  37.725  84.037  1.00  0.00           H  
ATOM   3082  CA  VAL   195      24.878  38.177  85.662  1.00  0.00           C  
ATOM   3083  HA  VAL   195      24.804  39.174  86.095  1.00  0.00           H  
ATOM   3084  CB  VAL   195      23.708  38.004  84.667  1.00  0.00           C  
ATOM   3085  HB  VAL   195      23.884  37.120  84.054  1.00  0.00           H  
ATOM   3086  CG1 VAL   195      22.338  37.841  85.345  1.00  0.00           C  
ATOM   3087 HG11 VAL   195      22.152  38.671  86.028  1.00  0.00           H  
ATOM   3088 HG12 VAL   195      21.552  37.816  84.591  1.00  0.00           H  
ATOM   3089 HG13 VAL   195      22.296  36.903  85.899  1.00  0.00           H  
ATOM   3090  CG2 VAL   195      23.597  39.236  83.761  1.00  0.00           C  
ATOM   3091 HG21 VAL   195      24.545  39.407  83.260  1.00  0.00           H  
ATOM   3092 HG22 VAL   195      22.832  39.072  83.002  1.00  0.00           H  
ATOM   3093 HG23 VAL   195      23.343  40.117  84.350  1.00  0.00           H  
ATOM   3094  C   VAL   195      24.753  37.190  86.824  1.00  0.00           C  
ATOM   3095  O   VAL   195      24.305  37.583  87.901  1.00  0.00           O  
ATOM   3096  N   LEU   196      25.179  35.934  86.649  1.00  0.00           N  
ATOM   3097  H   LEU   196      25.521  35.656  85.732  1.00  0.00           H  
ATOM   3098  CA  LEU   196      25.130  34.913  87.698  1.00  0.00           C  
ATOM   3099  HA  LEU   196      24.103  34.860  88.063  1.00  0.00           H  
ATOM   3100  CB  LEU   196      25.491  33.557  87.061  1.00  0.00           C  
ATOM   3101  HB2 LEU   196      24.815  33.371  86.225  1.00  0.00           H  
ATOM   3102  HB3 LEU   196      26.503  33.624  86.660  1.00  0.00           H  
ATOM   3103  CG  LEU   196      25.428  32.352  88.014  1.00  0.00           C  
ATOM   3104  HG  LEU   196      26.083  32.537  88.861  1.00  0.00           H  
ATOM   3105  CD1 LEU   196      24.011  32.087  88.527  1.00  0.00           C  
ATOM   3106 HD11 LEU   196      23.329  31.951  87.688  1.00  0.00           H  
ATOM   3107 HD12 LEU   196      24.004  31.188  89.142  1.00  0.00           H  
ATOM   3108 HD13 LEU   196      23.675  32.924  89.136  1.00  0.00           H  
ATOM   3109  CD2 LEU   196      25.915  31.097  87.291  1.00  0.00           C  
ATOM   3110 HD21 LEU   196      26.942  31.245  86.955  1.00  0.00           H  
ATOM   3111 HD22 LEU   196      25.891  30.247  87.971  1.00  0.00           H  
ATOM   3112 HD23 LEU   196      25.279  30.891  86.429  1.00  0.00           H  
ATOM   3113  C   LEU   196      26.021  35.275  88.903  1.00  0.00           C  
ATOM   3114  O   LEU   196      25.574  35.173  90.046  1.00  0.00           O  
ATOM   3115  N   VAL   197      27.241  35.771  88.659  1.00  0.00           N  
ATOM   3116  H   VAL   197      27.554  35.799  87.693  1.00  0.00           H  
ATOM   3117  CA  VAL   197      28.160  36.264  89.707  1.00  0.00           C  
ATOM   3118  HA  VAL   197      28.310  35.470  90.438  1.00  0.00           H  
ATOM   3119  CB  VAL   197      29.536  36.615  89.098  1.00  0.00           C  
ATOM   3120  HB  VAL   197      29.389  37.216  88.200  1.00  0.00           H  
ATOM   3121  CG1 VAL   197      30.455  37.394  90.050  1.00  0.00           C  
ATOM   3122 HG11 VAL   197      30.574  36.855  90.990  1.00  0.00           H  
ATOM   3123 HG12 VAL   197      31.432  37.534  89.586  1.00  0.00           H  
ATOM   3124 HG13 VAL   197      30.043  38.383  90.250  1.00  0.00           H  
ATOM   3125  CG2 VAL   197      30.277  35.328  88.719  1.00  0.00           C  
ATOM   3126 HG21 VAL   197      29.672  34.724  88.046  1.00  0.00           H  
ATOM   3127 HG22 VAL   197      31.210  35.579  88.214  1.00  0.00           H  
ATOM   3128 HG23 VAL   197      30.484  34.745  89.613  1.00  0.00           H  
ATOM   3129  C   VAL   197      27.574  37.451  90.477  1.00  0.00           C  
ATOM   3130  O   VAL   197      27.539  37.422  91.709  1.00  0.00           O  
ATOM   3131  N   ILE   198      27.070  38.473  89.774  1.00  0.00           N  
ATOM   3132  H   ILE   198      27.131  38.441  88.759  1.00  0.00           H  
ATOM   3133  CA  ILE   198      26.459  39.657  90.401  1.00  0.00           C  
ATOM   3134  HA  ILE   198      27.172  40.086  91.108  1.00  0.00           H  
ATOM   3135  CB  ILE   198      26.136  40.727  89.330  1.00  0.00           C  
ATOM   3136  HB  ILE   198      25.594  40.241  88.516  1.00  0.00           H  
ATOM   3137  CG2 ILE   198      25.246  41.858  89.886  1.00  0.00           C  
ATOM   3138 HG21 ILE   198      25.735  42.328  90.740  1.00  0.00           H  
ATOM   3139 HG22 ILE   198      25.062  42.604  89.115  1.00  0.00           H  
ATOM   3140 HG23 ILE   198      24.277  41.465  90.196  1.00  0.00           H  
ATOM   3141  CG1 ILE   198      27.446  41.328  88.768  1.00  0.00           C  
ATOM   3142 HG12 ILE   198      27.893  41.997  89.505  1.00  0.00           H  
ATOM   3143 HG13 ILE   198      28.158  40.527  88.579  1.00  0.00           H  
ATOM   3144  CD1 ILE   198      27.256  42.084  87.447  1.00  0.00           C  
ATOM   3145 HD11 ILE   198      26.650  42.977  87.593  1.00  0.00           H  
ATOM   3146 HD12 ILE   198      28.229  42.389  87.067  1.00  0.00           H  
ATOM   3147 HD13 ILE   198      26.781  41.434  86.712  1.00  0.00           H  
ATOM   3148  C   ILE   198      25.220  39.255  91.212  1.00  0.00           C  
ATOM   3149  O   ILE   198      25.070  39.678  92.357  1.00  0.00           O  
ATOM   3150  N   THR   199      24.357  38.401  90.656  1.00  0.00           N  
ATOM   3151  H   THR   199      24.544  38.078  89.713  1.00  0.00           H  
ATOM   3152  CA  THR   199      23.122  37.949  91.321  1.00  0.00           C  
ATOM   3153  HA  THR   199      22.560  38.829  91.634  1.00  0.00           H  
ATOM   3154  CB  THR   199      22.229  37.149  90.359  1.00  0.00           C  
ATOM   3155  HB  THR   199      22.728  36.218  90.086  1.00  0.00           H  
ATOM   3156  CG2 THR   199      20.857  36.836  90.952  1.00  0.00           C  
ATOM   3157 HG21 THR   199      20.338  37.764  91.195  1.00  0.00           H  
ATOM   3158 HG22 THR   199      20.267  36.278  90.224  1.00  0.00           H  
ATOM   3159 HG23 THR   199      20.961  36.239  91.854  1.00  0.00           H  
ATOM   3160  OG1 THR   199      21.980  37.896  89.193  1.00  0.00           O  
ATOM   3161  HG1 THR   199      22.788  37.856  88.652  1.00  0.00           H  
ATOM   3162  C   THR   199      23.426  37.130  92.580  1.00  0.00           C  
ATOM   3163  O   THR   199      22.745  37.288  93.593  1.00  0.00           O  
ATOM   3164  N   ALA   200      24.483  36.309  92.569  1.00  0.00           N  
ATOM   3165  H   ALA   200      25.001  36.183  91.705  1.00  0.00           H  
ATOM   3166  CA  ALA   200      24.939  35.586  93.755  1.00  0.00           C  
ATOM   3167  HA  ALA   200      24.114  34.992  94.145  1.00  0.00           H  
ATOM   3168  CB  ALA   200      26.066  34.628  93.346  1.00  0.00           C  
ATOM   3169  HB1 ALA   200      26.910  35.183  92.938  1.00  0.00           H  
ATOM   3170  HB2 ALA   200      26.403  34.063  94.214  1.00  0.00           H  
ATOM   3171  HB3 ALA   200      25.700  33.930  92.592  1.00  0.00           H  
ATOM   3172  C   ALA   200      25.358  36.546  94.879  1.00  0.00           C  
ATOM   3173  O   ALA   200      24.859  36.431  96.000  1.00  0.00           O  
ATOM   3174  N   ILE   201      26.212  37.529  94.579  1.00  0.00           N  
ATOM   3175  H   ILE   201      26.562  37.589  93.627  1.00  0.00           H  
ATOM   3176  CA  ILE   201      26.688  38.512  95.566  1.00  0.00           C  
ATOM   3177  HA  ILE   201      27.043  37.970  96.441  1.00  0.00           H  
ATOM   3178  CB  ILE   201      27.890  39.299  94.985  1.00  0.00           C  
ATOM   3179  HB  ILE   201      27.573  39.763  94.049  1.00  0.00           H  
ATOM   3180  CG2 ILE   201      28.347  40.412  95.948  1.00  0.00           C  
ATOM   3181 HG21 ILE   201      28.585  39.991  96.925  1.00  0.00           H  
ATOM   3182 HG22 ILE   201      29.227  40.918  95.555  1.00  0.00           H  
ATOM   3183 HG23 ILE   201      27.565  41.163  96.058  1.00  0.00           H  
ATOM   3184  CG1 ILE   201      29.079  38.346  94.692  1.00  0.00           C  
ATOM   3185 HG12 ILE   201      29.562  38.065  95.628  1.00  0.00           H  
ATOM   3186 HG13 ILE   201      28.718  37.432  94.224  1.00  0.00           H  
ATOM   3187  CD1 ILE   201      30.132  38.933  93.743  1.00  0.00           C  
ATOM   3188 HD11 ILE   201      30.637  39.775  94.210  1.00  0.00           H  
ATOM   3189 HD12 ILE   201      30.875  38.170  93.512  1.00  0.00           H  
ATOM   3190 HD13 ILE   201      29.659  39.259  92.817  1.00  0.00           H  
ATOM   3191  C   ILE   201      25.540  39.418  96.061  1.00  0.00           C  
ATOM   3192  O   ILE   201      25.514  39.791  97.236  1.00  0.00           O  
ATOM   3193  N   ALA   202      24.565  39.732  95.201  1.00  0.00           N  
ATOM   3194  H   ALA   202      24.682  39.459  94.230  1.00  0.00           H  
ATOM   3195  CA  ALA   202      23.376  40.517  95.541  1.00  0.00           C  
ATOM   3196  HA  ALA   202      23.692  41.391  96.114  1.00  0.00           H  
ATOM   3197  CB  ALA   202      22.742  41.010  94.235  1.00  0.00           C  
ATOM   3198  HB1 ALA   202      22.416  40.162  93.632  1.00  0.00           H  
ATOM   3199  HB2 ALA   202      21.879  41.638  94.460  1.00  0.00           H  
ATOM   3200  HB3 ALA   202      23.465  41.598  93.669  1.00  0.00           H  
ATOM   3201  C   ALA   202      22.339  39.762  96.400  1.00  0.00           C  
ATOM   3202  O   ALA   202      21.660  40.397  97.214  1.00  0.00           O  
ATOM   3203  N   LYS   203      22.192  38.436  96.232  1.00  0.00           N  
ATOM   3204  H   LYS   203      22.717  37.996  95.481  1.00  0.00           H  
ATOM   3205  CA  LYS   203      21.275  37.599  97.032  1.00  0.00           C  
ATOM   3206  HA  LYS   203      20.388  38.191  97.264  1.00  0.00           H  
ATOM   3207  CB  LYS   203      20.823  36.361  96.224  1.00  0.00           C  
ATOM   3208  HB2 LYS   203      20.413  36.688  95.267  1.00  0.00           H  
ATOM   3209  HB3 LYS   203      21.683  35.718  96.026  1.00  0.00           H  
ATOM   3210  CG  LYS   203      19.741  35.559  96.978  1.00  0.00           C  
ATOM   3211  HG2 LYS   203      20.109  35.296  97.970  1.00  0.00           H  
ATOM   3212  HG3 LYS   203      18.858  36.189  97.097  1.00  0.00           H  
ATOM   3213  CD  LYS   203      19.332  34.252  96.282  1.00  0.00           C  
ATOM   3214  HD2 LYS   203      18.943  34.468  95.286  1.00  0.00           H  
ATOM   3215  HD3 LYS   203      20.202  33.604  96.197  1.00  0.00           H  
ATOM   3216  CE  LYS   203      18.245  33.566  97.120  1.00  0.00           C  
ATOM   3217  HE2 LYS   203      18.517  33.621  98.179  1.00  0.00           H  
ATOM   3218  HE3 LYS   203      17.318  34.133  96.994  1.00  0.00           H  
ATOM   3219  NZ  LYS   203      18.008  32.150  96.752  1.00  0.00           N  
ATOM   3220  HZ1 LYS   203      18.674  31.511  97.194  1.00  0.00           H  
ATOM   3221  HZ2 LYS   203      17.092  31.867  97.080  1.00  0.00           H  
ATOM   3222  HZ3 LYS   203      17.987  31.995  95.747  1.00  0.00           H  
ATOM   3223  C   LYS   203      21.881  37.189  98.378  1.00  0.00           C  
ATOM   3224  O   LYS   203      21.244  37.383  99.416  1.00  0.00           O  
ATOM   3225  N   PHE   204      23.062  36.567  98.358  1.00  0.00           N  
ATOM   3226  H   PHE   204      23.565  36.514  97.479  1.00  0.00           H  
ATOM   3227  CA  PHE   204      23.627  35.868  99.515  1.00  0.00           C  
ATOM   3228  HA  PHE   204      22.808  35.530 100.151  1.00  0.00           H  
ATOM   3229  CB  PHE   204      24.386  34.615  99.061  1.00  0.00           C  
ATOM   3230  HB2 PHE   204      25.178  34.908  98.374  1.00  0.00           H  
ATOM   3231  HB3 PHE   204      24.861  34.160  99.930  1.00  0.00           H  
ATOM   3232  CG  PHE   204      23.507  33.572  98.401  1.00  0.00           C  
ATOM   3233  CD1 PHE   204      23.447  33.478  96.998  1.00  0.00           C  
ATOM   3234  HD1 PHE   204      24.040  34.137  96.387  1.00  0.00           H  
ATOM   3235  CE1 PHE   204      22.629  32.513  96.388  1.00  0.00           C  
ATOM   3236  HE1 PHE   204      22.592  32.433  95.310  1.00  0.00           H  
ATOM   3237  CZ  PHE   204      21.877  31.633  97.182  1.00  0.00           C  
ATOM   3238  HZ  PHE   204      21.261  30.883  96.717  1.00  0.00           H  
ATOM   3239  CE2 PHE   204      21.932  31.723  98.583  1.00  0.00           C  
ATOM   3240  HE2 PHE   204      21.356  31.036  99.189  1.00  0.00           H  
ATOM   3241  CD2 PHE   204      22.743  32.694  99.193  1.00  0.00           C  
ATOM   3242  HD2 PHE   204      22.784  32.757 100.272  1.00  0.00           H  
ATOM   3243  C   PHE   204      24.525  36.775 100.354  1.00  0.00           C  
ATOM   3244  O   PHE   204      25.625  37.147  99.950  1.00  0.00           O  
ATOM   3245  N   GLU   205      24.105  37.061 101.584  1.00  0.00           N  
ATOM   3246  H   GLU   205      23.192  36.715 101.876  1.00  0.00           H  
ATOM   3247  CA  GLU   205      24.835  37.942 102.502  1.00  0.00           C  
ATOM   3248  HA  GLU   205      25.016  38.889 101.992  1.00  0.00           H  
ATOM   3249  CB  GLU   205      23.924  38.208 103.701  1.00  0.00           C  
ATOM   3250  HB2 GLU   205      22.912  38.410 103.346  1.00  0.00           H  
ATOM   3251  HB3 GLU   205      23.896  37.318 104.333  1.00  0.00           H  
ATOM   3252  CG  GLU   205      24.379  39.411 104.523  1.00  0.00           C  
ATOM   3253  HG2 GLU   205      25.409  39.271 104.850  1.00  0.00           H  
ATOM   3254  HG3 GLU   205      24.331  40.313 103.908  1.00  0.00           H  
ATOM   3255  CD  GLU   205      23.467  39.548 105.735  1.00  0.00           C  
ATOM   3256  OE1 GLU   205      23.740  38.875 106.753  1.00  0.00           O  
ATOM   3257  OE2 GLU   205      22.456  40.288 105.648  1.00  0.00           O  
ATOM   3258  C   GLU   205      26.208  37.376 102.926  1.00  0.00           C  
ATOM   3259  O   GLU   205      27.135  38.125 103.238  1.00  0.00           O  
ATOM   3260  N   ARG   206      26.385  36.049 102.850  1.00  0.00           N  
ATOM   3261  H   ARG   206      25.573  35.494 102.615  1.00  0.00           H  
ATOM   3262  CA  ARG   206      27.687  35.370 102.991  1.00  0.00           C  
ATOM   3263  HA  ARG   206      28.109  35.609 103.970  1.00  0.00           H  
ATOM   3264  CB  ARG   206      27.453  33.850 102.902  1.00  0.00           C  
ATOM   3265  HB2 ARG   206      26.732  33.557 103.667  1.00  0.00           H  
ATOM   3266  HB3 ARG   206      27.035  33.608 101.924  1.00  0.00           H  
ATOM   3267  CG  ARG   206      28.742  33.038 103.108  1.00  0.00           C  
ATOM   3268  HG2 ARG   206      29.475  33.308 102.348  1.00  0.00           H  
ATOM   3269  HG3 ARG   206      29.157  33.257 104.093  1.00  0.00           H  
ATOM   3270  CD  ARG   206      28.480  31.535 102.992  1.00  0.00           C  
ATOM   3271  HD2 ARG   206      27.791  31.222 103.778  1.00  0.00           H  
ATOM   3272  HD3 ARG   206      28.011  31.329 102.028  1.00  0.00           H  
ATOM   3273  NE  ARG   206      29.746  30.787 103.070  1.00  0.00           N  
ATOM   3274  HE  ARG   206      30.382  30.835 102.276  1.00  0.00           H  
ATOM   3275  CZ  ARG   206      30.241  30.132 104.098  1.00  0.00           C  
ATOM   3276  NH1 ARG   206      29.635  30.021 105.240  1.00  0.00           N  
ATOM   3277 HH11 ARG   206      28.748  30.479 105.404  1.00  0.00           H  
ATOM   3278 HH12 ARG   206      30.112  29.533 105.990  1.00  0.00           H  
ATOM   3279  NH2 ARG   206      31.403  29.570 103.986  1.00  0.00           N  
ATOM   3280 HH21 ARG   206      31.898  29.705 103.106  1.00  0.00           H  
ATOM   3281 HH22 ARG   206      31.806  29.093 104.775  1.00  0.00           H  
ATOM   3282  C   ARG   206      28.714  35.837 101.948  1.00  0.00           C  
ATOM   3283  O   ARG   206      29.903  35.887 102.240  1.00  0.00           O  
ATOM   3284  N   LEU   207      28.271  36.198 100.741  1.00  0.00           N  
ATOM   3285  H   LEU   207      27.270  36.227 100.585  1.00  0.00           H  
ATOM   3286  CA  LEU   207      29.138  36.650  99.649  1.00  0.00           C  
ATOM   3287  HA  LEU   207      30.098  36.144  99.753  1.00  0.00           H  
ATOM   3288  CB  LEU   207      28.527  36.233  98.291  1.00  0.00           C  
ATOM   3289  HB2 LEU   207      27.519  36.642  98.226  1.00  0.00           H  
ATOM   3290  HB3 LEU   207      29.111  36.675  97.485  1.00  0.00           H  
ATOM   3291  CG  LEU   207      28.459  34.712  98.043  1.00  0.00           C  
ATOM   3292  HG  LEU   207      27.881  34.235  98.835  1.00  0.00           H  
ATOM   3293  CD1 LEU   207      27.778  34.430  96.705  1.00  0.00           C  
ATOM   3294 HD11 LEU   207      28.342  34.884  95.890  1.00  0.00           H  
ATOM   3295 HD12 LEU   207      27.715  33.353  96.543  1.00  0.00           H  
ATOM   3296 HD13 LEU   207      26.771  34.837  96.718  1.00  0.00           H  
ATOM   3297  CD2 LEU   207      29.842  34.061  97.974  1.00  0.00           C  
ATOM   3298 HD21 LEU   207      30.351  34.135  98.933  1.00  0.00           H  
ATOM   3299 HD22 LEU   207      29.726  33.006  97.728  1.00  0.00           H  
ATOM   3300 HD23 LEU   207      30.440  34.528  97.191  1.00  0.00           H  
ATOM   3301  C   LEU   207      29.480  38.153  99.714  1.00  0.00           C  
ATOM   3302  O   LEU   207      30.152  38.649  98.815  1.00  0.00           O  
ATOM   3303  N   GLN   208      29.092  38.885 100.764  1.00  0.00           N  
ATOM   3304  H   GLN   208      28.549  38.429 101.488  1.00  0.00           H  
ATOM   3305  CA  GLN   208      29.414  40.311 100.957  1.00  0.00           C  
ATOM   3306  HA  GLN   208      29.384  40.794  99.980  1.00  0.00           H  
ATOM   3307  CB  GLN   208      28.317  40.962 101.826  1.00  0.00           C  
ATOM   3308  HB2 GLN   208      28.233  40.405 102.758  1.00  0.00           H  
ATOM   3309  HB3 GLN   208      28.607  41.981 102.085  1.00  0.00           H  
ATOM   3310  CG  GLN   208      26.938  41.001 101.133  1.00  0.00           C  
ATOM   3311  HG2 GLN   208      26.728  40.052 100.639  1.00  0.00           H  
ATOM   3312  HG3 GLN   208      26.172  41.150 101.894  1.00  0.00           H  
ATOM   3313  CD  GLN   208      26.818  42.150 100.133  1.00  0.00           C  
ATOM   3314  OE1 GLN   208      27.160  43.289 100.420  1.00  0.00           O  
ATOM   3315  NE2 GLN   208      26.346  41.925  98.929  1.00  0.00           N  
ATOM   3316 HE21 GLN   208      26.274  42.712  98.311  1.00  0.00           H  
ATOM   3317 HE22 GLN   208      26.051  41.001  98.618  1.00  0.00           H  
ATOM   3318  C   GLN   208      30.848  40.548 101.499  1.00  0.00           C  
ATOM   3319  O   GLN   208      31.050  41.299 102.459  1.00  0.00           O  
ATOM   3320  N   THR   209      31.853  39.885 100.914  1.00  0.00           N  
ATOM   3321  H   THR   209      31.627  39.326 100.102  1.00  0.00           H  
ATOM   3322  CA  THR   209      33.281  39.997 101.291  1.00  0.00           C  
ATOM   3323  HA  THR   209      33.331  40.211 102.359  1.00  0.00           H  
ATOM   3324  CB  THR   209      34.048  38.676 101.066  1.00  0.00           C  
ATOM   3325  HB  THR   209      34.968  38.715 101.650  1.00  0.00           H  
ATOM   3326  CG2 THR   209      33.275  37.422 101.476  1.00  0.00           C  
ATOM   3327 HG21 THR   209      32.425  37.257 100.813  1.00  0.00           H  
ATOM   3328 HG22 THR   209      33.932  36.553 101.432  1.00  0.00           H  
ATOM   3329 HG23 THR   209      32.912  37.530 102.499  1.00  0.00           H  
ATOM   3330  OG1 THR   209      34.402  38.526  99.713  1.00  0.00           O  
ATOM   3331  HG1 THR   209      34.612  37.597  99.559  1.00  0.00           H  
ATOM   3332  C   THR   209      33.994  41.147 100.558  1.00  0.00           C  
ATOM   3333  O   THR   209      33.516  41.628  99.531  1.00  0.00           O  
ATOM   3334  N   VAL   210      35.168  41.571 101.050  1.00  0.00           N  
ATOM   3335  H   VAL   210      35.519  41.150 101.896  1.00  0.00           H  
ATOM   3336  CA  VAL   210      36.005  42.606 100.401  1.00  0.00           C  
ATOM   3337  HA  VAL   210      35.401  43.503 100.261  1.00  0.00           H  
ATOM   3338  CB  VAL   210      37.204  42.982 101.299  1.00  0.00           C  
ATOM   3339  HB  VAL   210      37.720  42.068 101.594  1.00  0.00           H  
ATOM   3340  CG1 VAL   210      38.212  43.903 100.604  1.00  0.00           C  
ATOM   3341 HG11 VAL   210      37.717  44.796 100.224  1.00  0.00           H  
ATOM   3342 HG12 VAL   210      38.995  44.188 101.307  1.00  0.00           H  
ATOM   3343 HG13 VAL   210      38.692  43.374  99.781  1.00  0.00           H  
ATOM   3344  CG2 VAL   210      36.716  43.695 102.568  1.00  0.00           C  
ATOM   3345 HG21 VAL   210      36.048  43.050 103.138  1.00  0.00           H  
ATOM   3346 HG22 VAL   210      37.570  43.945 103.200  1.00  0.00           H  
ATOM   3347 HG23 VAL   210      36.194  44.615 102.305  1.00  0.00           H  
ATOM   3348  C   VAL   210      36.454  42.172  98.998  1.00  0.00           C  
ATOM   3349  O   VAL   210      36.195  42.886  98.030  1.00  0.00           O  
ATOM   3350  N   THR   211      37.006  40.960  98.857  1.00  0.00           N  
ATOM   3351  H   THR   211      37.280  40.448  99.681  1.00  0.00           H  
ATOM   3352  CA  THR   211      37.329  40.359  97.550  1.00  0.00           C  
ATOM   3353  HA  THR   211      38.118  40.940  97.074  1.00  0.00           H  
ATOM   3354  CB  THR   211      37.830  38.916  97.735  1.00  0.00           C  
ATOM   3355  HB  THR   211      37.045  38.332  98.218  1.00  0.00           H  
ATOM   3356  CG2 THR   211      38.203  38.220  96.426  1.00  0.00           C  
ATOM   3357 HG21 THR   211      38.969  38.796  95.904  1.00  0.00           H  
ATOM   3358 HG22 THR   211      38.572  37.219  96.643  1.00  0.00           H  
ATOM   3359 HG23 THR   211      37.327  38.122  95.785  1.00  0.00           H  
ATOM   3360  OG1 THR   211      38.970  38.891  98.565  1.00  0.00           O  
ATOM   3361  HG1 THR   211      39.606  39.553  98.177  1.00  0.00           H  
ATOM   3362  C   THR   211      36.120  40.354  96.610  1.00  0.00           C  
ATOM   3363  O   THR   211      36.240  40.698  95.434  1.00  0.00           O  
ATOM   3364  N   ASN   212      34.931  40.020  97.118  1.00  0.00           N  
ATOM   3365  H   ASN   212      34.869  39.740  98.089  1.00  0.00           H  
ATOM   3366  CA  ASN   212      33.718  39.967  96.308  1.00  0.00           C  
ATOM   3367  HA  ASN   212      33.953  39.425  95.396  1.00  0.00           H  
ATOM   3368  CB  ASN   212      32.640  39.162  97.039  1.00  0.00           C  
ATOM   3369  HB2 ASN   212      32.504  39.560  98.042  1.00  0.00           H  
ATOM   3370  HB3 ASN   212      31.698  39.275  96.504  1.00  0.00           H  
ATOM   3371  CG  ASN   212      32.942  37.673  97.125  1.00  0.00           C  
ATOM   3372  OD1 ASN   212      34.012  37.176  96.817  1.00  0.00           O  
ATOM   3373  ND2 ASN   212      31.977  36.897  97.545  1.00  0.00           N  
ATOM   3374 HD21 ASN   212      32.140  35.906  97.533  1.00  0.00           H  
ATOM   3375 HD22 ASN   212      31.109  37.331  97.830  1.00  0.00           H  
ATOM   3376  C   ASN   212      33.214  41.357  95.882  1.00  0.00           C  
ATOM   3377  O   ASN   212      32.597  41.474  94.824  1.00  0.00           O  
ATOM   3378  N   TYR   213      33.500  42.423  96.637  1.00  0.00           N  
ATOM   3379  H   TYR   213      33.982  42.283  97.520  1.00  0.00           H  
ATOM   3380  CA  TYR   213      33.218  43.799  96.198  1.00  0.00           C  
ATOM   3381  HA  TYR   213      32.188  43.859  95.841  1.00  0.00           H  
ATOM   3382  CB  TYR   213      33.366  44.791  97.368  1.00  0.00           C  
ATOM   3383  HB2 TYR   213      34.263  44.558  97.939  1.00  0.00           H  
ATOM   3384  HB3 TYR   213      33.520  45.780  96.937  1.00  0.00           H  
ATOM   3385  CG  TYR   213      32.186  44.898  98.332  1.00  0.00           C  
ATOM   3386  CD1 TYR   213      31.315  43.811  98.565  1.00  0.00           C  
ATOM   3387  HD1 TYR   213      31.486  42.852  98.098  1.00  0.00           H  
ATOM   3388  CE1 TYR   213      30.200  43.958  99.408  1.00  0.00           C  
ATOM   3389  HE1 TYR   213      29.533  43.128  99.564  1.00  0.00           H  
ATOM   3390  CZ  TYR   213      29.946  45.195 100.033  1.00  0.00           C  
ATOM   3391  OH  TYR   213      28.865  45.333 100.845  1.00  0.00           O  
ATOM   3392  HH  TYR   213      28.195  44.644 100.673  1.00  0.00           H  
ATOM   3393  CE2 TYR   213      30.829  46.278  99.833  1.00  0.00           C  
ATOM   3394  HE2 TYR   213      30.625  47.223 100.316  1.00  0.00           H  
ATOM   3395  CD2 TYR   213      31.944  46.128  98.984  1.00  0.00           C  
ATOM   3396  HD2 TYR   213      32.608  46.967  98.817  1.00  0.00           H  
ATOM   3397  C   TYR   213      34.114  44.182  95.006  1.00  0.00           C  
ATOM   3398  O   TYR   213      33.633  44.805  94.058  1.00  0.00           O  
ATOM   3399  N   PHE   214      35.375  43.736  94.982  1.00  0.00           N  
ATOM   3400  H   PHE   214      35.744  43.252  95.793  1.00  0.00           H  
ATOM   3401  CA  PHE   214      36.232  43.876  93.800  1.00  0.00           C  
ATOM   3402  HA  PHE   214      36.160  44.906  93.451  1.00  0.00           H  
ATOM   3403  CB  PHE   214      37.699  43.618  94.176  1.00  0.00           C  
ATOM   3404  HB2 PHE   214      37.815  42.566  94.437  1.00  0.00           H  
ATOM   3405  HB3 PHE   214      38.314  43.807  93.296  1.00  0.00           H  
ATOM   3406  CG  PHE   214      38.238  44.477  95.314  1.00  0.00           C  
ATOM   3407  CD1 PHE   214      37.991  45.864  95.347  1.00  0.00           C  
ATOM   3408  HD1 PHE   214      37.396  46.324  94.578  1.00  0.00           H  
ATOM   3409  CE1 PHE   214      38.529  46.668  96.366  1.00  0.00           C  
ATOM   3410  HE1 PHE   214      38.346  47.733  96.365  1.00  0.00           H  
ATOM   3411  CZ  PHE   214      39.315  46.083  97.373  1.00  0.00           C  
ATOM   3412  HZ  PHE   214      39.739  46.693  98.156  1.00  0.00           H  
ATOM   3413  CE2 PHE   214      39.558  44.700  97.356  1.00  0.00           C  
ATOM   3414  HE2 PHE   214      40.165  44.250  98.130  1.00  0.00           H  
ATOM   3415  CD2 PHE   214      39.025  43.899  96.328  1.00  0.00           C  
ATOM   3416  HD2 PHE   214      39.234  42.839  96.317  1.00  0.00           H  
ATOM   3417  C   PHE   214      35.745  43.006  92.626  1.00  0.00           C  
ATOM   3418  O   PHE   214      35.558  43.524  91.529  1.00  0.00           O  
ATOM   3419  N   ILE   215      35.403  41.731  92.848  1.00  0.00           N  
ATOM   3420  H   ILE   215      35.607  41.337  93.762  1.00  0.00           H  
ATOM   3421  CA  ILE   215      34.784  40.866  91.818  1.00  0.00           C  
ATOM   3422  HA  ILE   215      35.468  40.797  90.973  1.00  0.00           H  
ATOM   3423  CB  ILE   215      34.561  39.444  92.388  1.00  0.00           C  
ATOM   3424  HB  ILE   215      34.071  39.564  93.349  1.00  0.00           H  
ATOM   3425  CG2 ILE   215      33.614  38.573  91.543  1.00  0.00           C  
ATOM   3426 HG21 ILE   215      33.952  38.533  90.506  1.00  0.00           H  
ATOM   3427 HG22 ILE   215      33.581  37.564  91.952  1.00  0.00           H  
ATOM   3428 HG23 ILE   215      32.603  38.978  91.568  1.00  0.00           H  
ATOM   3429  CG1 ILE   215      35.896  38.701  92.636  1.00  0.00           C  
ATOM   3430 HG12 ILE   215      36.575  39.348  93.191  1.00  0.00           H  
ATOM   3431 HG13 ILE   215      35.696  37.831  93.264  1.00  0.00           H  
ATOM   3432  CD1 ILE   215      36.622  38.218  91.373  1.00  0.00           C  
ATOM   3433 HD11 ILE   215      36.766  39.040  90.674  1.00  0.00           H  
ATOM   3434 HD12 ILE   215      37.596  37.815  91.650  1.00  0.00           H  
ATOM   3435 HD13 ILE   215      36.045  37.433  90.885  1.00  0.00           H  
ATOM   3436  C   ILE   215      33.479  41.467  91.262  1.00  0.00           C  
ATOM   3437  O   ILE   215      33.194  41.320  90.077  1.00  0.00           O  
ATOM   3438  N   THR   216      32.710  42.202  92.072  1.00  0.00           N  
ATOM   3439  H   THR   216      32.965  42.254  93.051  1.00  0.00           H  
ATOM   3440  CA  THR   216      31.507  42.915  91.610  1.00  0.00           C  
ATOM   3441  HA  THR   216      30.862  42.201  91.096  1.00  0.00           H  
ATOM   3442  CB  THR   216      30.709  43.494  92.789  1.00  0.00           C  
ATOM   3443  HB  THR   216      31.320  44.214  93.330  1.00  0.00           H  
ATOM   3444  CG2 THR   216      29.411  44.179  92.359  1.00  0.00           C  
ATOM   3445 HG21 THR   216      28.812  43.494  91.759  1.00  0.00           H  
ATOM   3446 HG22 THR   216      28.844  44.469  93.244  1.00  0.00           H  
ATOM   3447 HG23 THR   216      29.629  45.075  91.779  1.00  0.00           H  
ATOM   3448  OG1 THR   216      30.331  42.463  93.668  1.00  0.00           O  
ATOM   3449  HG1 THR   216      31.138  42.067  94.039  1.00  0.00           H  
ATOM   3450  C   THR   216      31.850  44.016  90.601  1.00  0.00           C  
ATOM   3451  O   THR   216      31.146  44.154  89.603  1.00  0.00           O  
ATOM   3452  N   SER   217      32.943  44.765  90.800  1.00  0.00           N  
ATOM   3453  H   SER   217      33.514  44.575  91.616  1.00  0.00           H  
ATOM   3454  CA  SER   217      33.446  45.732  89.806  1.00  0.00           C  
ATOM   3455  HA  SER   217      32.652  46.441  89.570  1.00  0.00           H  
ATOM   3456  CB  SER   217      34.630  46.524  90.378  1.00  0.00           C  
ATOM   3457  HB2 SER   217      34.277  47.120  91.219  1.00  0.00           H  
ATOM   3458  HB3 SER   217      35.396  45.844  90.743  1.00  0.00           H  
ATOM   3459  OG  SER   217      35.203  47.379  89.405  1.00  0.00           O  
ATOM   3460  HG  SER   217      36.062  47.001  89.119  1.00  0.00           H  
ATOM   3461  C   SER   217      33.846  45.046  88.498  1.00  0.00           C  
ATOM   3462  O   SER   217      33.429  45.485  87.425  1.00  0.00           O  
ATOM   3463  N   LEU   218      34.585  43.934  88.598  1.00  0.00           N  
ATOM   3464  H   LEU   218      34.866  43.634  89.524  1.00  0.00           H  
ATOM   3465  CA  LEU   218      35.049  43.145  87.454  1.00  0.00           C  
ATOM   3466  HA  LEU   218      35.664  43.785  86.819  1.00  0.00           H  
ATOM   3467  CB  LEU   218      35.900  41.968  87.976  1.00  0.00           C  
ATOM   3468  HB2 LEU   218      36.697  42.353  88.609  1.00  0.00           H  
ATOM   3469  HB3 LEU   218      35.271  41.332  88.596  1.00  0.00           H  
ATOM   3470  CG  LEU   218      36.529  41.088  86.882  1.00  0.00           C  
ATOM   3471  HG  LEU   218      35.761  40.744  86.192  1.00  0.00           H  
ATOM   3472  CD1 LEU   218      37.599  41.861  86.118  1.00  0.00           C  
ATOM   3473 HD11 LEU   218      38.356  42.253  86.796  1.00  0.00           H  
ATOM   3474 HD12 LEU   218      38.071  41.213  85.383  1.00  0.00           H  
ATOM   3475 HD13 LEU   218      37.138  42.680  85.572  1.00  0.00           H  
ATOM   3476  CD2 LEU   218      37.179  39.866  87.533  1.00  0.00           C  
ATOM   3477 HD21 LEU   218      36.415  39.257  88.014  1.00  0.00           H  
ATOM   3478 HD22 LEU   218      37.677  39.272  86.769  1.00  0.00           H  
ATOM   3479 HD23 LEU   218      37.915  40.180  88.269  1.00  0.00           H  
ATOM   3480  C   LEU   218      33.861  42.662  86.615  1.00  0.00           C  
ATOM   3481  O   LEU   218      33.770  42.967  85.429  1.00  0.00           O  
ATOM   3482  N   ALA   219      32.901  42.003  87.268  1.00  0.00           N  
ATOM   3483  H   ALA   219      33.039  41.798  88.251  1.00  0.00           H  
ATOM   3484  CA  ALA   219      31.702  41.488  86.624  1.00  0.00           C  
ATOM   3485  HA  ALA   219      32.016  40.861  85.790  1.00  0.00           H  
ATOM   3486  CB  ALA   219      30.951  40.614  87.634  1.00  0.00           C  
ATOM   3487  HB1 ALA   219      30.630  41.216  88.485  1.00  0.00           H  
ATOM   3488  HB2 ALA   219      30.080  40.170  87.151  1.00  0.00           H  
ATOM   3489  HB3 ALA   219      31.603  39.812  87.982  1.00  0.00           H  
ATOM   3490  C   ALA   219      30.809  42.598  86.044  1.00  0.00           C  
ATOM   3491  O   ALA   219      30.184  42.385  85.009  1.00  0.00           O  
ATOM   3492  N   CYS   220      30.748  43.791  86.653  1.00  0.00           N  
ATOM   3493  H   CYS   220      31.257  43.925  87.518  1.00  0.00           H  
ATOM   3494  CA  CYS   220      30.026  44.928  86.068  1.00  0.00           C  
ATOM   3495  HA  CYS   220      29.022  44.602  85.791  1.00  0.00           H  
ATOM   3496  CB  CYS   220      29.895  46.067  87.091  1.00  0.00           C  
ATOM   3497  HB2 CYS   220      30.870  46.292  87.526  1.00  0.00           H  
ATOM   3498  HB3 CYS   220      29.526  46.959  86.580  1.00  0.00           H  
ATOM   3499  SG  CYS   220      28.714  45.619  88.399  1.00  0.00           S  
ATOM   3500  HG  CYS   220      29.506  44.694  88.967  1.00  0.00           H  
ATOM   3501  C   CYS   220      30.689  45.431  84.774  1.00  0.00           C  
ATOM   3502  O   CYS   220      29.984  45.687  83.799  1.00  0.00           O  
ATOM   3503  N   ALA   221      32.019  45.556  84.745  1.00  0.00           N  
ATOM   3504  H   ALA   221      32.557  45.303  85.567  1.00  0.00           H  
ATOM   3505  CA  ALA   221      32.754  45.966  83.546  1.00  0.00           C  
ATOM   3506  HA  ALA   221      32.330  46.896  83.167  1.00  0.00           H  
ATOM   3507  CB  ALA   221      34.213  46.225  83.942  1.00  0.00           C  
ATOM   3508  HB1 ALA   221      34.669  45.313  84.329  1.00  0.00           H  
ATOM   3509  HB2 ALA   221      34.770  46.554  83.066  1.00  0.00           H  
ATOM   3510  HB3 ALA   221      34.262  47.000  84.706  1.00  0.00           H  
ATOM   3511  C   ALA   221      32.636  44.916  82.425  1.00  0.00           C  
ATOM   3512  O   ALA   221      32.244  45.240  81.303  1.00  0.00           O  
ATOM   3513  N   ASP   222      32.888  43.648  82.755  1.00  0.00           N  
ATOM   3514  H   ASP   222      33.226  43.458  83.695  1.00  0.00           H  
ATOM   3515  CA  ASP   222      32.771  42.507  81.843  1.00  0.00           C  
ATOM   3516  HA  ASP   222      33.431  42.668  80.989  1.00  0.00           H  
ATOM   3517  CB  ASP   222      33.230  41.239  82.590  1.00  0.00           C  
ATOM   3518  HB2 ASP   222      32.729  41.193  83.557  1.00  0.00           H  
ATOM   3519  HB3 ASP   222      32.907  40.369  82.023  1.00  0.00           H  
ATOM   3520  CG  ASP   222      34.749  41.127  82.795  1.00  0.00           C  
ATOM   3521  OD1 ASP   222      35.524  41.850  82.120  1.00  0.00           O  
ATOM   3522  OD2 ASP   222      35.181  40.214  83.530  1.00  0.00           O  
ATOM   3523  C   ASP   222      31.346  42.340  81.282  1.00  0.00           C  
ATOM   3524  O   ASP   222      31.173  42.108  80.083  1.00  0.00           O  
ATOM   3525  N   LEU   223      30.309  42.520  82.111  1.00  0.00           N  
ATOM   3526  H   LEU   223      30.500  42.676  83.096  1.00  0.00           H  
ATOM   3527  CA  LEU   223      28.911  42.460  81.675  1.00  0.00           C  
ATOM   3528  HA  LEU   223      28.776  41.520  81.138  1.00  0.00           H  
ATOM   3529  CB  LEU   223      27.986  42.460  82.906  1.00  0.00           C  
ATOM   3530  HB2 LEU   223      28.228  41.596  83.519  1.00  0.00           H  
ATOM   3531  HB3 LEU   223      28.189  43.358  83.492  1.00  0.00           H  
ATOM   3532  CG  LEU   223      26.481  42.421  82.594  1.00  0.00           C  
ATOM   3533  HG  LEU   223      26.195  43.330  82.070  1.00  0.00           H  
ATOM   3534  CD1 LEU   223      26.095  41.207  81.748  1.00  0.00           C  
ATOM   3535 HD11 LEU   223      26.441  40.294  82.232  1.00  0.00           H  
ATOM   3536 HD12 LEU   223      25.015  41.173  81.623  1.00  0.00           H  
ATOM   3537 HD13 LEU   223      26.550  41.283  80.762  1.00  0.00           H  
ATOM   3538  CD2 LEU   223      25.688  42.352  83.900  1.00  0.00           C  
ATOM   3539 HD21 LEU   223      25.951  43.200  84.532  1.00  0.00           H  
ATOM   3540 HD22 LEU   223      24.621  42.389  83.683  1.00  0.00           H  
ATOM   3541 HD23 LEU   223      25.920  41.427  84.427  1.00  0.00           H  
ATOM   3542  C   LEU   223      28.549  43.590  80.703  1.00  0.00           C  
ATOM   3543  O   LEU   223      27.916  43.325  79.682  1.00  0.00           O  
ATOM   3544  N   VAL   224      28.937  44.840  80.983  1.00  0.00           N  
ATOM   3545  H   VAL   224      29.475  45.011  81.829  1.00  0.00           H  
ATOM   3546  CA  VAL   224      28.659  45.965  80.068  1.00  0.00           C  
ATOM   3547  HA  VAL   224      27.598  45.946  79.820  1.00  0.00           H  
ATOM   3548  CB  VAL   224      28.947  47.327  80.731  1.00  0.00           C  
ATOM   3549  HB  VAL   224      29.965  47.333  81.119  1.00  0.00           H  
ATOM   3550  CG1 VAL   224      28.774  48.504  79.760  1.00  0.00           C  
ATOM   3551 HG11 VAL   224      27.764  48.508  79.348  1.00  0.00           H  
ATOM   3552 HG12 VAL   224      28.957  49.443  80.282  1.00  0.00           H  
ATOM   3553 HG13 VAL   224      29.488  48.429  78.941  1.00  0.00           H  
ATOM   3554  CG2 VAL   224      27.965  47.576  81.887  1.00  0.00           C  
ATOM   3555 HG21 VAL   224      28.022  46.770  82.615  1.00  0.00           H  
ATOM   3556 HG22 VAL   224      28.220  48.509  82.390  1.00  0.00           H  
ATOM   3557 HG23 VAL   224      26.945  47.638  81.508  1.00  0.00           H  
ATOM   3558  C   VAL   224      29.408  45.788  78.743  1.00  0.00           C  
ATOM   3559  O   VAL   224      28.825  46.028  77.685  1.00  0.00           O  
ATOM   3560  N   MET   225      30.640  45.267  78.772  1.00  0.00           N  
ATOM   3561  H   MET   225      31.079  45.113  79.676  1.00  0.00           H  
ATOM   3562  CA  MET   225      31.389  44.893  77.566  1.00  0.00           C  
ATOM   3563  HA  MET   225      31.512  45.788  76.960  1.00  0.00           H  
ATOM   3564  CB  MET   225      32.789  44.407  77.989  1.00  0.00           C  
ATOM   3565  HB2 MET   225      33.152  45.059  78.778  1.00  0.00           H  
ATOM   3566  HB3 MET   225      32.731  43.405  78.409  1.00  0.00           H  
ATOM   3567  CG  MET   225      33.840  44.451  76.873  1.00  0.00           C  
ATOM   3568  HG2 MET   225      33.800  45.428  76.392  1.00  0.00           H  
ATOM   3569  HG3 MET   225      34.825  44.356  77.333  1.00  0.00           H  
ATOM   3570  SD  MET   225      33.709  43.176  75.597  1.00  0.00           S  
ATOM   3571  CE  MET   225      34.153  41.709  76.558  1.00  0.00           C  
ATOM   3572  HE1 MET   225      33.441  41.562  77.368  1.00  0.00           H  
ATOM   3573  HE2 MET   225      34.137  40.833  75.912  1.00  0.00           H  
ATOM   3574  HE3 MET   225      35.154  41.828  76.974  1.00  0.00           H  
ATOM   3575  C   MET   225      30.609  43.859  76.726  1.00  0.00           C  
ATOM   3576  O   MET   225      30.318  44.098  75.550  1.00  0.00           O  
ATOM   3577  N   GLY   226      30.153  42.766  77.350  1.00  0.00           N  
ATOM   3578  H   GLY   226      30.412  42.632  78.325  1.00  0.00           H  
ATOM   3579  CA  GLY   226      29.345  41.728  76.696  1.00  0.00           C  
ATOM   3580  HA2 GLY   226      29.902  41.319  75.853  1.00  0.00           H  
ATOM   3581  HA3 GLY   226      29.171  40.927  77.413  1.00  0.00           H  
ATOM   3582  C   GLY   226      27.969  42.186  76.190  1.00  0.00           C  
ATOM   3583  O   GLY   226      27.493  41.666  75.181  1.00  0.00           O  
ATOM   3584  N   LEU   227      27.330  43.158  76.853  1.00  0.00           N  
ATOM   3585  H   LEU   227      27.750  43.493  77.715  1.00  0.00           H  
ATOM   3586  CA  LEU   227      26.030  43.716  76.448  1.00  0.00           C  
ATOM   3587  HA  LEU   227      25.418  42.916  76.033  1.00  0.00           H  
ATOM   3588  CB  LEU   227      25.314  44.313  77.677  1.00  0.00           C  
ATOM   3589  HB2 LEU   227      26.012  44.980  78.186  1.00  0.00           H  
ATOM   3590  HB3 LEU   227      24.476  44.920  77.332  1.00  0.00           H  
ATOM   3591  CG  LEU   227      24.769  43.289  78.687  1.00  0.00           C  
ATOM   3592  HG  LEU   227      25.558  42.602  78.981  1.00  0.00           H  
ATOM   3593  CD1 LEU   227      24.269  44.023  79.932  1.00  0.00           C  
ATOM   3594 HD11 LEU   227      23.461  44.705  79.667  1.00  0.00           H  
ATOM   3595 HD12 LEU   227      23.912  43.304  80.668  1.00  0.00           H  
ATOM   3596 HD13 LEU   227      25.090  44.593  80.368  1.00  0.00           H  
ATOM   3597  CD2 LEU   227      23.597  42.477  78.129  1.00  0.00           C  
ATOM   3598 HD21 LEU   227      23.922  41.897  77.267  1.00  0.00           H  
ATOM   3599 HD22 LEU   227      23.238  41.789  78.893  1.00  0.00           H  
ATOM   3600 HD23 LEU   227      22.788  43.143  77.828  1.00  0.00           H  
ATOM   3601  C   LEU   227      26.121  44.793  75.356  1.00  0.00           C  
ATOM   3602  O   LEU   227      25.196  44.900  74.553  1.00  0.00           O  
ATOM   3603  N   ALA   228      27.180  45.608  75.335  1.00  0.00           N  
ATOM   3604  H   ALA   228      27.876  45.497  76.066  1.00  0.00           H  
ATOM   3605  CA  ALA   228      27.214  46.845  74.545  1.00  0.00           C  
ATOM   3606  HA  ALA   228      26.313  46.908  73.933  1.00  0.00           H  
ATOM   3607  CB  ALA   228      27.174  48.029  75.518  1.00  0.00           C  
ATOM   3608  HB1 ALA   228      28.061  48.019  76.151  1.00  0.00           H  
ATOM   3609  HB2 ALA   228      27.145  48.964  74.957  1.00  0.00           H  
ATOM   3610  HB3 ALA   228      26.286  47.963  76.147  1.00  0.00           H  
ATOM   3611  C   ALA   228      28.391  46.959  73.562  1.00  0.00           C  
ATOM   3612  O   ALA   228      28.247  47.641  72.546  1.00  0.00           O  
ATOM   3613  N   VAL   229      29.526  46.297  73.807  1.00  0.00           N  
ATOM   3614  H   VAL   229      29.597  45.733  74.649  1.00  0.00           H  
ATOM   3615  CA  VAL   229      30.672  46.302  72.879  1.00  0.00           C  
ATOM   3616  HA  VAL   229      30.677  47.244  72.334  1.00  0.00           H  
ATOM   3617  CB  VAL   229      32.022  46.217  73.621  1.00  0.00           C  
ATOM   3618  HB  VAL   229      32.073  45.280  74.169  1.00  0.00           H  
ATOM   3619  CG1 VAL   229      33.214  46.262  72.659  1.00  0.00           C  
ATOM   3620 HG11 VAL   229      33.208  47.187  72.082  1.00  0.00           H  
ATOM   3621 HG12 VAL   229      34.143  46.211  73.230  1.00  0.00           H  
ATOM   3622 HG13 VAL   229      33.200  45.410  71.981  1.00  0.00           H  
ATOM   3623  CG2 VAL   229      32.166  47.365  74.623  1.00  0.00           C  
ATOM   3624 HG21 VAL   229      31.341  47.363  75.332  1.00  0.00           H  
ATOM   3625 HG22 VAL   229      33.090  47.229  75.179  1.00  0.00           H  
ATOM   3626 HG23 VAL   229      32.191  48.321  74.099  1.00  0.00           H  
ATOM   3627  C   VAL   229      30.526  45.174  71.859  1.00  0.00           C  
ATOM   3628  O   VAL   229      30.409  45.427  70.656  1.00  0.00           O  
ATOM   3629  N   VAL   230      30.464  43.931  72.351  1.00  0.00           N  
ATOM   3630  H   VAL   230      30.542  43.827  73.358  1.00  0.00           H  
ATOM   3631  CA  VAL   230      30.482  42.707  71.529  1.00  0.00           C  
ATOM   3632  HA  VAL   230      31.400  42.734  70.940  1.00  0.00           H  
ATOM   3633  CB  VAL   230      30.551  41.430  72.402  1.00  0.00           C  
ATOM   3634  HB  VAL   230      29.621  41.309  72.952  1.00  0.00           H  
ATOM   3635  CG1 VAL   230      30.777  40.168  71.567  1.00  0.00           C  
ATOM   3636 HG11 VAL   230      31.761  40.220  71.105  1.00  0.00           H  
ATOM   3637 HG12 VAL   230      30.735  39.290  72.210  1.00  0.00           H  
ATOM   3638 HG13 VAL   230      30.014  40.067  70.797  1.00  0.00           H  
ATOM   3639  CG2 VAL   230      31.692  41.483  73.422  1.00  0.00           C  
ATOM   3640 HG21 VAL   230      31.494  42.263  74.152  1.00  0.00           H  
ATOM   3641 HG22 VAL   230      31.768  40.537  73.956  1.00  0.00           H  
ATOM   3642 HG23 VAL   230      32.640  41.691  72.923  1.00  0.00           H  
ATOM   3643  C   VAL   230      29.323  42.632  70.517  1.00  0.00           C  
ATOM   3644  O   VAL   230      29.599  42.348  69.350  1.00  0.00           O  
ATOM   3645  N   PRO   231      28.046  42.916  70.866  1.00  0.00           N  
ATOM   3646  CD  PRO   231      27.508  43.193  72.192  1.00  0.00           C  
ATOM   3647  HD2 PRO   231      27.415  44.272  72.330  1.00  0.00           H  
ATOM   3648  HD3 PRO   231      28.110  42.774  72.993  1.00  0.00           H  
ATOM   3649  CG  PRO   231      26.125  42.552  72.186  1.00  0.00           C  
ATOM   3650  HG2 PRO   231      25.464  42.980  72.935  1.00  0.00           H  
ATOM   3651  HG3 PRO   231      26.215  41.475  72.327  1.00  0.00           H  
ATOM   3652  CB  PRO   231      25.651  42.857  70.768  1.00  0.00           C  
ATOM   3653  HB2 PRO   231      25.261  43.876  70.732  1.00  0.00           H  
ATOM   3654  HB3 PRO   231      24.892  42.147  70.441  1.00  0.00           H  
ATOM   3655  CA  PRO   231      26.929  42.744  69.926  1.00  0.00           C  
ATOM   3656  HA  PRO   231      26.984  41.738  69.507  1.00  0.00           H  
ATOM   3657  C   PRO   231      26.922  43.752  68.766  1.00  0.00           C  
ATOM   3658  O   PRO   231      26.382  43.456  67.699  1.00  0.00           O  
ATOM   3659  N   PHE   232      27.527  44.929  68.960  1.00  0.00           N  
ATOM   3660  H   PHE   232      27.976  45.092  69.850  1.00  0.00           H  
ATOM   3661  CA  PHE   232      27.713  45.940  67.913  1.00  0.00           C  
ATOM   3662  HA  PHE   232      26.808  46.013  67.307  1.00  0.00           H  
ATOM   3663  CB  PHE   232      27.970  47.308  68.563  1.00  0.00           C  
ATOM   3664  HB2 PHE   232      28.687  47.189  69.375  1.00  0.00           H  
ATOM   3665  HB3 PHE   232      28.432  47.961  67.822  1.00  0.00           H  
ATOM   3666  CG  PHE   232      26.731  48.001  69.106  1.00  0.00           C  
ATOM   3667  CD1 PHE   232      26.217  49.132  68.443  1.00  0.00           C  
ATOM   3668  HD1 PHE   232      26.690  49.495  67.541  1.00  0.00           H  
ATOM   3669  CE1 PHE   232      25.091  49.803  68.951  1.00  0.00           C  
ATOM   3670  HE1 PHE   232      24.706  50.671  68.433  1.00  0.00           H  
ATOM   3671  CZ  PHE   232      24.474  49.348  70.129  1.00  0.00           C  
ATOM   3672  HZ  PHE   232      23.619  49.876  70.529  1.00  0.00           H  
ATOM   3673  CE2 PHE   232      24.974  48.211  70.789  1.00  0.00           C  
ATOM   3674  HE2 PHE   232      24.506  47.863  71.701  1.00  0.00           H  
ATOM   3675  CD2 PHE   232      26.101  47.541  70.279  1.00  0.00           C  
ATOM   3676  HD2 PHE   232      26.492  46.684  70.805  1.00  0.00           H  
ATOM   3677  C   PHE   232      28.858  45.548  66.970  1.00  0.00           C  
ATOM   3678  O   PHE   232      28.671  45.543  65.753  1.00  0.00           O  
ATOM   3679  N   GLY   233      30.007  45.132  67.521  1.00  0.00           N  
ATOM   3680  H   GLY   233      30.105  45.164  68.529  1.00  0.00           H  
ATOM   3681  CA  GLY   233      31.133  44.629  66.727  1.00  0.00           C  
ATOM   3682  HA2 GLY   233      31.470  45.407  66.040  1.00  0.00           H  
ATOM   3683  HA3 GLY   233      31.954  44.376  67.397  1.00  0.00           H  
ATOM   3684  C   GLY   233      30.768  43.381  65.914  1.00  0.00           C  
ATOM   3685  O   GLY   233      31.125  43.283  64.742  1.00  0.00           O  
ATOM   3686  N   ALA   234      29.987  42.464  66.497  1.00  0.00           N  
ATOM   3687  H   ALA   234      29.758  42.579  67.479  1.00  0.00           H  
ATOM   3688  CA  ALA   234      29.457  41.288  65.805  1.00  0.00           C  
ATOM   3689  HA  ALA   234      30.294  40.682  65.455  1.00  0.00           H  
ATOM   3690  CB  ALA   234      28.622  40.464  66.794  1.00  0.00           C  
ATOM   3691  HB1 ALA   234      27.778  41.051  67.156  1.00  0.00           H  
ATOM   3692  HB2 ALA   234      28.244  39.572  66.293  1.00  0.00           H  
ATOM   3693  HB3 ALA   234      29.231  40.160  67.642  1.00  0.00           H  
ATOM   3694  C   ALA   234      28.611  41.668  64.579  1.00  0.00           C  
ATOM   3695  O   ALA   234      28.811  41.116  63.498  1.00  0.00           O  
ATOM   3696  N   ALA   235      27.692  42.630  64.726  1.00  0.00           N  
ATOM   3697  H   ALA   235      27.575  43.064  65.632  1.00  0.00           H  
ATOM   3698  CA  ALA   235      26.873  43.107  63.616  1.00  0.00           C  
ATOM   3699  HA  ALA   235      26.343  42.256  63.187  1.00  0.00           H  
ATOM   3700  CB  ALA   235      25.831  44.098  64.153  1.00  0.00           C  
ATOM   3701  HB1 ALA   235      26.324  44.964  64.597  1.00  0.00           H  
ATOM   3702  HB2 ALA   235      25.193  44.435  63.335  1.00  0.00           H  
ATOM   3703  HB3 ALA   235      25.213  43.613  64.909  1.00  0.00           H  
ATOM   3704  C   ALA   235      27.743  43.709  62.498  1.00  0.00           C  
ATOM   3705  O   ALA   235      27.675  43.241  61.365  1.00  0.00           O  
ATOM   3706  N   HIE   236      28.611  44.670  62.833  1.00  0.00           N  
ATOM   3707  H   HIE   236      28.636  44.962  63.805  1.00  0.00           H  
ATOM   3708  CA  HIE   236      29.485  45.384  61.888  1.00  0.00           C  
ATOM   3709  HA  HIE   236      28.861  45.904  61.162  1.00  0.00           H  
ATOM   3710  CB  HIE   236      30.266  46.420  62.720  1.00  0.00           C  
ATOM   3711  HB2 HIE   236      29.540  47.085  63.189  1.00  0.00           H  
ATOM   3712  HB3 HIE   236      30.774  45.891  63.529  1.00  0.00           H  
ATOM   3713  CG  HIE   236      31.310  47.298  62.062  1.00  0.00           C  
ATOM   3714  ND1 HIE   236      32.064  48.223  62.779  1.00  0.00           N  
ATOM   3715  CE1 HIE   236      32.913  48.784  61.913  1.00  0.00           C  
ATOM   3716  HE1 HIE   236      33.670  49.507  62.182  1.00  0.00           H  
ATOM   3717  NE2 HIE   236      32.744  48.257  60.691  1.00  0.00           N  
ATOM   3718  HE2 HIE   236      33.355  48.428  59.903  1.00  0.00           H  
ATOM   3719  CD2 HIE   236      31.728  47.327  60.760  1.00  0.00           C  
ATOM   3720  HD2 HIE   236      31.346  46.732  59.948  1.00  0.00           H  
ATOM   3721  C   HIE   236      30.402  44.439  61.096  1.00  0.00           C  
ATOM   3722  O   HIE   236      30.487  44.533  59.867  1.00  0.00           O  
ATOM   3723  N   ILE   237      31.048  43.484  61.772  1.00  0.00           N  
ATOM   3724  H   ILE   237      30.940  43.449  62.783  1.00  0.00           H  
ATOM   3725  CA  ILE   237      31.931  42.501  61.126  1.00  0.00           C  
ATOM   3726  HA  ILE   237      32.660  43.044  60.524  1.00  0.00           H  
ATOM   3727  CB  ILE   237      32.710  41.696  62.197  1.00  0.00           C  
ATOM   3728  HB  ILE   237      31.994  41.318  62.929  1.00  0.00           H  
ATOM   3729  CG2 ILE   237      33.448  40.491  61.583  1.00  0.00           C  
ATOM   3730 HG21 ILE   237      34.113  40.825  60.786  1.00  0.00           H  
ATOM   3731 HG22 ILE   237      34.032  39.968  62.338  1.00  0.00           H  
ATOM   3732 HG23 ILE   237      32.729  39.782  61.173  1.00  0.00           H  
ATOM   3733  CG1 ILE   237      33.731  42.614  62.917  1.00  0.00           C  
ATOM   3734 HG12 ILE   237      34.556  42.844  62.241  1.00  0.00           H  
ATOM   3735 HG13 ILE   237      33.254  43.558  63.179  1.00  0.00           H  
ATOM   3736  CD1 ILE   237      34.297  42.021  64.215  1.00  0.00           C  
ATOM   3737 HD11 ILE   237      34.922  41.154  64.005  1.00  0.00           H  
ATOM   3738 HD12 ILE   237      34.907  42.773  64.716  1.00  0.00           H  
ATOM   3739 HD13 ILE   237      33.482  41.729  64.879  1.00  0.00           H  
ATOM   3740  C   ILE   237      31.152  41.603  60.147  1.00  0.00           C  
ATOM   3741  O   ILE   237      31.672  41.281  59.080  1.00  0.00           O  
ATOM   3742  N   LEU   238      29.906  41.227  60.460  1.00  0.00           N  
ATOM   3743  H   LEU   238      29.515  41.537  61.344  1.00  0.00           H  
ATOM   3744  CA  LEU   238      29.078  40.379  59.591  1.00  0.00           C  
ATOM   3745  HA  LEU   238      29.721  39.629  59.130  1.00  0.00           H  
ATOM   3746  CB  LEU   238      28.024  39.650  60.445  1.00  0.00           C  
ATOM   3747  HB2 LEU   238      27.452  40.400  60.994  1.00  0.00           H  
ATOM   3748  HB3 LEU   238      27.334  39.126  59.782  1.00  0.00           H  
ATOM   3749  CG  LEU   238      28.611  38.632  61.447  1.00  0.00           C  
ATOM   3750  HG  LEU   238      29.390  39.102  62.044  1.00  0.00           H  
ATOM   3751  CD1 LEU   238      27.503  38.147  62.384  1.00  0.00           C  
ATOM   3752 HD11 LEU   238      26.726  37.639  61.813  1.00  0.00           H  
ATOM   3753 HD12 LEU   238      27.925  37.468  63.123  1.00  0.00           H  
ATOM   3754 HD13 LEU   238      27.085  39.007  62.907  1.00  0.00           H  
ATOM   3755  CD2 LEU   238      29.222  37.414  60.750  1.00  0.00           C  
ATOM   3756 HD21 LEU   238      30.066  37.722  60.138  1.00  0.00           H  
ATOM   3757 HD22 LEU   238      29.595  36.714  61.496  1.00  0.00           H  
ATOM   3758 HD23 LEU   238      28.479  36.918  60.125  1.00  0.00           H  
ATOM   3759  C   LEU   238      28.431  41.147  58.423  1.00  0.00           C  
ATOM   3760  O   LEU   238      28.478  40.664  57.287  1.00  0.00           O  
ATOM   3761  N   THR   239      27.876  42.345  58.659  1.00  0.00           N  
ATOM   3762  H   THR   239      27.879  42.705  59.612  1.00  0.00           H  
ATOM   3763  CA  THR   239      27.274  43.208  57.617  1.00  0.00           C  
ATOM   3764  HA  THR   239      26.671  42.580  56.963  1.00  0.00           H  
ATOM   3765  CB  THR   239      26.343  44.284  58.208  1.00  0.00           C  
ATOM   3766  HB  THR   239      25.894  44.843  57.387  1.00  0.00           H  
ATOM   3767  CG2 THR   239      25.198  43.695  59.031  1.00  0.00           C  
ATOM   3768 HG21 THR   239      25.583  43.138  59.883  1.00  0.00           H  
ATOM   3769 HG22 THR   239      24.564  44.503  59.395  1.00  0.00           H  
ATOM   3770 HG23 THR   239      24.602  43.030  58.406  1.00  0.00           H  
ATOM   3771  OG1 THR   239      27.056  45.196  59.008  1.00  0.00           O  
ATOM   3772  HG1 THR   239      27.213  46.006  58.495  1.00  0.00           H  
ATOM   3773  C   THR   239      28.307  43.900  56.726  1.00  0.00           C  
ATOM   3774  O   THR   239      27.934  44.489  55.710  1.00  0.00           O  
ATOM   3775  N   LYS   240      29.597  43.818  57.083  1.00  0.00           N  
ATOM   3776  H   LYS   240      29.780  43.384  57.981  1.00  0.00           H  
ATOM   3777  CA  LYS   240      30.742  44.446  56.400  1.00  0.00           C  
ATOM   3778  HA  LYS   240      31.623  44.179  56.984  1.00  0.00           H  
ATOM   3779  CB  LYS   240      30.939  43.857  54.977  1.00  0.00           C  
ATOM   3780  HB2 LYS   240      30.293  44.409  54.294  1.00  0.00           H  
ATOM   3781  HB3 LYS   240      31.964  44.069  54.670  1.00  0.00           H  
ATOM   3782  CG  LYS   240      30.655  42.353  54.734  1.00  0.00           C  
ATOM   3783  HG2 LYS   240      29.581  42.173  54.831  1.00  0.00           H  
ATOM   3784  HG3 LYS   240      30.945  42.128  53.707  1.00  0.00           H  
ATOM   3785  CD  LYS   240      31.410  41.384  55.660  1.00  0.00           C  
ATOM   3786  HD2 LYS   240      32.460  41.675  55.703  1.00  0.00           H  
ATOM   3787  HD3 LYS   240      31.013  41.482  56.664  1.00  0.00           H  
ATOM   3788  CE  LYS   240      31.345  39.903  55.234  1.00  0.00           C  
ATOM   3789  HE2 LYS   240      31.824  39.797  54.256  1.00  0.00           H  
ATOM   3790  HE3 LYS   240      31.934  39.325  55.959  1.00  0.00           H  
ATOM   3791  NZ  LYS   240      29.965  39.352  55.176  1.00  0.00           N  
ATOM   3792  HZ1 LYS   240      29.460  39.673  54.364  1.00  0.00           H  
ATOM   3793  HZ2 LYS   240      29.995  38.326  55.116  1.00  0.00           H  
ATOM   3794  HZ3 LYS   240      29.429  39.608  55.998  1.00  0.00           H  
ATOM   3795  C   LYS   240      30.700  45.994  56.422  1.00  0.00           C  
ATOM   3796  O   LYS   240      31.341  46.641  55.592  1.00  0.00           O  
ATOM   3797  N   THR   241      29.946  46.590  57.353  1.00  0.00           N  
ATOM   3798  H   THR   241      29.508  45.992  58.042  1.00  0.00           H  
ATOM   3799  CA  THR   241      29.534  48.014  57.378  1.00  0.00           C  
ATOM   3800  HA  THR   241      30.317  48.636  56.945  1.00  0.00           H  
ATOM   3801  CB  THR   241      28.228  48.228  56.582  1.00  0.00           C  
ATOM   3802  HB  THR   241      27.880  49.247  56.757  1.00  0.00           H  
ATOM   3803  CG2 THR   241      28.387  48.045  55.074  1.00  0.00           C  
ATOM   3804 HG21 THR   241      28.613  47.006  54.840  1.00  0.00           H  
ATOM   3805 HG22 THR   241      27.459  48.328  54.576  1.00  0.00           H  
ATOM   3806 HG23 THR   241      29.191  48.684  54.713  1.00  0.00           H  
ATOM   3807  OG1 THR   241      27.225  47.330  57.014  1.00  0.00           O  
ATOM   3808  HG1 THR   241      26.403  47.561  56.544  1.00  0.00           H  
ATOM   3809  C   THR   241      29.259  48.505  58.805  1.00  0.00           C  
ATOM   3810  O   THR   241      28.787  47.732  59.633  1.00  0.00           O  
ATOM   3811  N   TRP   242      29.486  49.793  59.095  1.00  0.00           N  
ATOM   3812  H   TRP   242      29.855  50.407  58.378  1.00  0.00           H  
ATOM   3813  CA  TRP   242      28.871  50.452  60.260  1.00  0.00           C  
ATOM   3814  HA  TRP   242      28.676  49.704  61.030  1.00  0.00           H  
ATOM   3815  CB  TRP   242      29.834  51.480  60.867  1.00  0.00           C  
ATOM   3816  HB2 TRP   242      30.780  50.980  61.080  1.00  0.00           H  
ATOM   3817  HB3 TRP   242      30.031  52.257  60.133  1.00  0.00           H  
ATOM   3818  CG  TRP   242      29.373  52.141  62.133  1.00  0.00           C  
ATOM   3819  CD1 TRP   242      29.075  53.452  62.275  1.00  0.00           C  
ATOM   3820  HD1 TRP   242      29.153  54.191  61.482  1.00  0.00           H  
ATOM   3821  NE1 TRP   242      28.739  53.719  63.589  1.00  0.00           N  
ATOM   3822  HE1 TRP   242      28.578  54.664  63.936  1.00  0.00           H  
ATOM   3823  CE2 TRP   242      28.852  52.592  64.377  1.00  0.00           C  
ATOM   3824  CZ2 TRP   242      28.684  52.355  65.750  1.00  0.00           C  
ATOM   3825  HZ2 TRP   242      28.395  53.153  66.413  1.00  0.00           H  
ATOM   3826  CH2 TRP   242      28.922  51.069  66.261  1.00  0.00           C  
ATOM   3827  HH2 TRP   242      28.838  50.880  67.323  1.00  0.00           H  
ATOM   3828  CZ3 TRP   242      29.300  50.032  65.390  1.00  0.00           C  
ATOM   3829  HZ3 TRP   242      29.516  49.048  65.785  1.00  0.00           H  
ATOM   3830  CE3 TRP   242      29.452  50.277  64.011  1.00  0.00           C  
ATOM   3831  HE3 TRP   242      29.788  49.482  63.364  1.00  0.00           H  
ATOM   3832  CD2 TRP   242      29.240  51.561  63.469  1.00  0.00           C  
ATOM   3833  C   TRP   242      27.519  51.071  59.863  1.00  0.00           C  
ATOM   3834  O   TRP   242      27.274  51.331  58.685  1.00  0.00           O  
ATOM   3835  N   THR   243      26.622  51.283  60.831  1.00  0.00           N  
ATOM   3836  H   THR   243      26.854  50.964  61.760  1.00  0.00           H  
ATOM   3837  CA  THR   243      25.211  51.647  60.570  1.00  0.00           C  
ATOM   3838  HA  THR   243      25.125  52.064  59.567  1.00  0.00           H  
ATOM   3839  CB  THR   243      24.324  50.391  60.632  1.00  0.00           C  
ATOM   3840  HB  THR   243      23.282  50.685  60.499  1.00  0.00           H  
ATOM   3841  CG2 THR   243      24.664  49.341  59.573  1.00  0.00           C  
ATOM   3842 HG21 THR   243      25.647  48.909  59.763  1.00  0.00           H  
ATOM   3843 HG22 THR   243      23.918  48.547  59.594  1.00  0.00           H  
ATOM   3844 HG23 THR   243      24.663  49.805  58.586  1.00  0.00           H  
ATOM   3845  OG1 THR   243      24.474  49.785  61.894  1.00  0.00           O  
ATOM   3846  HG1 THR   243      23.836  49.072  61.963  1.00  0.00           H  
ATOM   3847  C   THR   243      24.628  52.706  61.516  1.00  0.00           C  
ATOM   3848  O   THR   243      23.505  53.166  61.296  1.00  0.00           O  
ATOM   3849  N   PHE   244      25.362  53.119  62.557  1.00  0.00           N  
ATOM   3850  H   PHE   244      26.279  52.718  62.682  1.00  0.00           H  
ATOM   3851  CA  PHE   244      24.859  54.030  63.598  1.00  0.00           C  
ATOM   3852  HA  PHE   244      23.775  54.110  63.503  1.00  0.00           H  
ATOM   3853  CB  PHE   244      25.132  53.426  64.985  1.00  0.00           C  
ATOM   3854  HB2 PHE   244      26.206  53.414  65.159  1.00  0.00           H  
ATOM   3855  HB3 PHE   244      24.691  54.080  65.738  1.00  0.00           H  
ATOM   3856  CG  PHE   244      24.574  52.030  65.202  1.00  0.00           C  
ATOM   3857  CD1 PHE   244      25.395  50.898  65.039  1.00  0.00           C  
ATOM   3858  HD1 PHE   244      26.429  51.011  64.748  1.00  0.00           H  
ATOM   3859  CE1 PHE   244      24.874  49.609  65.249  1.00  0.00           C  
ATOM   3860  HE1 PHE   244      25.509  48.744  65.116  1.00  0.00           H  
ATOM   3861  CZ  PHE   244      23.531  49.447  65.631  1.00  0.00           C  
ATOM   3862  HZ  PHE   244      23.133  48.455  65.796  1.00  0.00           H  
ATOM   3863  CE2 PHE   244      22.707  50.574  65.796  1.00  0.00           C  
ATOM   3864  HE2 PHE   244      21.674  50.452  66.087  1.00  0.00           H  
ATOM   3865  CD2 PHE   244      23.228  51.863  65.579  1.00  0.00           C  
ATOM   3866  HD2 PHE   244      22.590  52.727  65.702  1.00  0.00           H  
ATOM   3867  C   PHE   244      25.392  55.472  63.498  1.00  0.00           C  
ATOM   3868  O   PHE   244      24.949  56.333  64.255  1.00  0.00           O  
ATOM   3869  N   GLY   245      26.320  55.764  62.582  1.00  0.00           N  
ATOM   3870  H   GLY   245      26.627  55.042  61.945  1.00  0.00           H  
ATOM   3871  CA  GLY   245      26.941  57.087  62.453  1.00  0.00           C  
ATOM   3872  HA2 GLY   245      27.291  57.206  61.434  1.00  0.00           H  
ATOM   3873  HA3 GLY   245      26.199  57.865  62.636  1.00  0.00           H  
ATOM   3874  C   GLY   245      28.137  57.332  63.378  1.00  0.00           C  
ATOM   3875  O   GLY   245      28.419  56.545  64.290  1.00  0.00           O  
ATOM   3876  N   ASN   246      28.857  58.430  63.130  1.00  0.00           N  
ATOM   3877  H   ASN   246      28.510  59.064  62.412  1.00  0.00           H  
ATOM   3878  CA  ASN   246      30.135  58.740  63.785  1.00  0.00           C  
ATOM   3879  HA  ASN   246      30.793  57.873  63.687  1.00  0.00           H  
ATOM   3880  CB  ASN   246      30.813  59.926  63.071  1.00  0.00           C  
ATOM   3881  HB2 ASN   246      30.075  60.639  62.704  1.00  0.00           H  
ATOM   3882  HB3 ASN   246      31.471  60.440  63.772  1.00  0.00           H  
ATOM   3883  CG  ASN   246      31.688  59.434  61.933  1.00  0.00           C  
ATOM   3884  OD1 ASN   246      32.790  58.967  62.154  1.00  0.00           O  
ATOM   3885  ND2 ASN   246      31.227  59.491  60.709  1.00  0.00           N  
ATOM   3886 HD21 ASN   246      31.756  58.988  60.010  1.00  0.00           H  
ATOM   3887 HD22 ASN   246      30.345  59.958  60.506  1.00  0.00           H  
ATOM   3888  C   ASN   246      29.983  58.980  65.295  1.00  0.00           C  
ATOM   3889  O   ASN   246      30.737  58.401  66.074  1.00  0.00           O  
ATOM   3890  N   PHE   247      28.960  59.731  65.728  1.00  0.00           N  
ATOM   3891  H   PHE   247      28.373  60.180  65.042  1.00  0.00           H  
ATOM   3892  CA  PHE   247      28.697  59.962  67.157  1.00  0.00           C  
ATOM   3893  HA  PHE   247      29.542  60.508  67.584  1.00  0.00           H  
ATOM   3894  CB  PHE   247      27.425  60.815  67.327  1.00  0.00           C  
ATOM   3895  HB2 PHE   247      27.612  61.812  66.925  1.00  0.00           H  
ATOM   3896  HB3 PHE   247      26.619  60.370  66.740  1.00  0.00           H  
ATOM   3897  CG  PHE   247      26.956  60.939  68.770  1.00  0.00           C  
ATOM   3898  CD1 PHE   247      27.495  61.933  69.608  1.00  0.00           C  
ATOM   3899  HD1 PHE   247      28.216  62.637  69.220  1.00  0.00           H  
ATOM   3900  CE1 PHE   247      27.113  62.002  70.961  1.00  0.00           C  
ATOM   3901  HE1 PHE   247      27.537  62.763  71.601  1.00  0.00           H  
ATOM   3902  CZ  PHE   247      26.199  61.069  71.486  1.00  0.00           C  
ATOM   3903  HZ  PHE   247      25.927  61.110  72.531  1.00  0.00           H  
ATOM   3904  CE2 PHE   247      25.656  60.076  70.652  1.00  0.00           C  
ATOM   3905  HE2 PHE   247      24.977  59.336  71.056  1.00  0.00           H  
ATOM   3906  CD2 PHE   247      26.026  60.019  69.297  1.00  0.00           C  
ATOM   3907  HD2 PHE   247      25.620  59.240  68.668  1.00  0.00           H  
ATOM   3908  C   PHE   247      28.571  58.648  67.944  1.00  0.00           C  
ATOM   3909  O   PHE   247      29.169  58.503  69.010  1.00  0.00           O  
ATOM   3910  N   TRP   248      27.827  57.673  67.410  1.00  0.00           N  
ATOM   3911  H   TRP   248      27.391  57.829  66.513  1.00  0.00           H  
ATOM   3912  CA  TRP   248      27.645  56.371  68.053  1.00  0.00           C  
ATOM   3913  HA  TRP   248      27.546  56.535  69.126  1.00  0.00           H  
ATOM   3914  CB  TRP   248      26.337  55.732  67.578  1.00  0.00           C  
ATOM   3915  HB2 TRP   248      26.321  55.727  66.488  1.00  0.00           H  
ATOM   3916  HB3 TRP   248      26.314  54.694  67.915  1.00  0.00           H  
ATOM   3917  CG  TRP   248      25.098  56.403  68.102  1.00  0.00           C  
ATOM   3918  CD1 TRP   248      24.193  57.095  67.373  1.00  0.00           C  
ATOM   3919  HD1 TRP   248      24.249  57.249  66.303  1.00  0.00           H  
ATOM   3920  NE1 TRP   248      23.190  57.570  68.196  1.00  0.00           N  
ATOM   3921  HE1 TRP   248      22.393  58.090  67.858  1.00  0.00           H  
ATOM   3922  CE2 TRP   248      23.407  57.221  69.510  1.00  0.00           C  
ATOM   3923  CZ2 TRP   248      22.702  57.475  70.696  1.00  0.00           C  
ATOM   3924  HZ2 TRP   248      21.791  58.053  70.677  1.00  0.00           H  
ATOM   3925  CH2 TRP   248      23.201  56.970  71.909  1.00  0.00           C  
ATOM   3926  HH2 TRP   248      22.675  57.160  72.835  1.00  0.00           H  
ATOM   3927  CZ3 TRP   248      24.386  56.212  71.916  1.00  0.00           C  
ATOM   3928  HZ3 TRP   248      24.770  55.824  72.851  1.00  0.00           H  
ATOM   3929  CE3 TRP   248      25.078  55.953  70.716  1.00  0.00           C  
ATOM   3930  HE3 TRP   248      25.978  55.357  70.735  1.00  0.00           H  
ATOM   3931  CD2 TRP   248      24.614  56.460  69.482  1.00  0.00           C  
ATOM   3932  C   TRP   248      28.848  55.434  67.887  1.00  0.00           C  
ATOM   3933  O   TRP   248      29.064  54.613  68.771  1.00  0.00           O  
ATOM   3934  N   CYX   249      29.669  55.575  66.838  1.00  0.00           N  
ATOM   3935  H   CYX   249      29.438  56.256  66.125  1.00  0.00           H  
ATOM   3936  CA  CYX   249      30.977  54.905  66.758  1.00  0.00           C  
ATOM   3937  HA  CYX   249      30.843  53.828  66.868  1.00  0.00           H  
ATOM   3938  CB  CYX   249      31.606  55.178  65.383  1.00  0.00           C  
ATOM   3939  HB2 CYX   249      30.982  54.747  64.603  1.00  0.00           H  
ATOM   3940  HB3 CYX   249      31.646  56.254  65.224  1.00  0.00           H  
ATOM   3941  SG  CYX   249      33.294  54.552  65.178  1.00  0.00           S  
ATOM   3942  C   CYX   249      31.905  55.380  67.892  1.00  0.00           C  
ATOM   3943  O   CYX   249      32.491  54.575  68.618  1.00  0.00           O  
ATOM   3944  N   GLU   250      31.977  56.695  68.113  1.00  0.00           N  
ATOM   3945  H   GLU   250      31.517  57.320  67.455  1.00  0.00           H  
ATOM   3946  CA  GLU   250      32.737  57.301  69.210  1.00  0.00           C  
ATOM   3947  HA  GLU   250      33.750  56.893  69.204  1.00  0.00           H  
ATOM   3948  CB  GLU   250      32.836  58.820  68.968  1.00  0.00           C  
ATOM   3949  HB2 GLU   250      31.853  59.224  68.722  1.00  0.00           H  
ATOM   3950  HB3 GLU   250      33.200  59.311  69.869  1.00  0.00           H  
ATOM   3951  CG  GLU   250      33.828  59.084  67.825  1.00  0.00           C  
ATOM   3952  HG2 GLU   250      34.798  58.688  68.129  1.00  0.00           H  
ATOM   3953  HG3 GLU   250      33.512  58.538  66.934  1.00  0.00           H  
ATOM   3954  CD  GLU   250      33.986  60.559  67.448  1.00  0.00           C  
ATOM   3955  OE1 GLU   250      35.144  60.999  67.267  1.00  0.00           O  
ATOM   3956  OE2 GLU   250      32.985  61.265  67.192  1.00  0.00           O  
ATOM   3957  C   GLU   250      32.141  56.961  70.587  1.00  0.00           C  
ATOM   3958  O   GLU   250      32.883  56.741  71.546  1.00  0.00           O  
ATOM   3959  N   PHE   251      30.816  56.837  70.707  1.00  0.00           N  
ATOM   3960  H   PHE   251      30.237  57.101  69.915  1.00  0.00           H  
ATOM   3961  CA  PHE   251      30.161  56.377  71.938  1.00  0.00           C  
ATOM   3962  HA  PHE   251      30.570  56.951  72.770  1.00  0.00           H  
ATOM   3963  CB  PHE   251      28.655  56.670  71.867  1.00  0.00           C  
ATOM   3964  HB2 PHE   251      28.492  57.575  71.283  1.00  0.00           H  
ATOM   3965  HB3 PHE   251      28.153  55.854  71.349  1.00  0.00           H  
ATOM   3966  CG  PHE   251      28.010  56.884  73.222  1.00  0.00           C  
ATOM   3967  CD1 PHE   251      27.755  58.195  73.672  1.00  0.00           C  
ATOM   3968  HD1 PHE   251      28.006  59.040  73.045  1.00  0.00           H  
ATOM   3969  CE1 PHE   251      27.170  58.410  74.933  1.00  0.00           C  
ATOM   3970  HE1 PHE   251      26.971  59.416  75.273  1.00  0.00           H  
ATOM   3971  CZ  PHE   251      26.841  57.313  75.748  1.00  0.00           C  
ATOM   3972  HZ  PHE   251      26.394  57.476  76.718  1.00  0.00           H  
ATOM   3973  CE2 PHE   251      27.093  56.004  75.303  1.00  0.00           C  
ATOM   3974  HE2 PHE   251      26.837  55.162  75.933  1.00  0.00           H  
ATOM   3975  CD2 PHE   251      27.677  55.789  74.041  1.00  0.00           C  
ATOM   3976  HD2 PHE   251      27.873  54.782  73.701  1.00  0.00           H  
ATOM   3977  C   PHE   251      30.447  54.891  72.233  1.00  0.00           C  
ATOM   3978  O   PHE   251      30.818  54.559  73.356  1.00  0.00           O  
ATOM   3979  N   TRP   252      30.356  54.005  71.233  1.00  0.00           N  
ATOM   3980  H   TRP   252      30.031  54.331  70.329  1.00  0.00           H  
ATOM   3981  CA  TRP   252      30.725  52.584  71.339  1.00  0.00           C  
ATOM   3982  HA  TRP   252      30.140  52.118  72.133  1.00  0.00           H  
ATOM   3983  CB  TRP   252      30.379  51.874  70.018  1.00  0.00           C  
ATOM   3984  HB2 TRP   252      29.294  51.835  69.918  1.00  0.00           H  
ATOM   3985  HB3 TRP   252      30.757  52.475  69.190  1.00  0.00           H  
ATOM   3986  CG  TRP   252      30.929  50.489  69.840  1.00  0.00           C  
ATOM   3987  CD1 TRP   252      30.371  49.350  70.309  1.00  0.00           C  
ATOM   3988  HD1 TRP   252      29.443  49.302  70.864  1.00  0.00           H  
ATOM   3989  NE1 TRP   252      31.171  48.270  69.985  1.00  0.00           N  
ATOM   3990  HE1 TRP   252      30.950  47.309  70.230  1.00  0.00           H  
ATOM   3991  CE2 TRP   252      32.312  48.664  69.323  1.00  0.00           C  
ATOM   3992  CZ2 TRP   252      33.422  47.962  68.832  1.00  0.00           C  
ATOM   3993  HZ2 TRP   252      33.505  46.896  68.975  1.00  0.00           H  
ATOM   3994  CH2 TRP   252      34.436  48.672  68.166  1.00  0.00           C  
ATOM   3995  HH2 TRP   252      35.303  48.151  67.782  1.00  0.00           H  
ATOM   3996  CZ3 TRP   252      34.323  50.063  67.997  1.00  0.00           C  
ATOM   3997  HZ3 TRP   252      35.100  50.605  67.475  1.00  0.00           H  
ATOM   3998  CE3 TRP   252      33.207  50.758  68.504  1.00  0.00           C  
ATOM   3999  HE3 TRP   252      33.137  51.826  68.360  1.00  0.00           H  
ATOM   4000  CD2 TRP   252      32.176  50.080  69.191  1.00  0.00           C  
ATOM   4001  C   TRP   252      32.203  52.411  71.718  1.00  0.00           C  
ATOM   4002  O   TRP   252      32.513  51.706  72.677  1.00  0.00           O  
ATOM   4003  N   THR   253      33.100  53.154  71.062  1.00  0.00           N  
ATOM   4004  H   THR   253      32.775  53.690  70.266  1.00  0.00           H  
ATOM   4005  CA  THR   253      34.536  53.186  71.397  1.00  0.00           C  
ATOM   4006  HA  THR   253      34.942  52.177  71.299  1.00  0.00           H  
ATOM   4007  CB  THR   253      35.307  54.119  70.443  1.00  0.00           C  
ATOM   4008  HB  THR   253      35.008  55.152  70.626  1.00  0.00           H  
ATOM   4009  CG2 THR   253      36.818  53.996  70.619  1.00  0.00           C  
ATOM   4010 HG21 THR   253      37.118  52.963  70.439  1.00  0.00           H  
ATOM   4011 HG22 THR   253      37.318  54.650  69.907  1.00  0.00           H  
ATOM   4012 HG23 THR   253      37.117  54.281  71.626  1.00  0.00           H  
ATOM   4013  OG1 THR   253      35.073  53.817  69.087  1.00  0.00           O  
ATOM   4014  HG1 THR   253      34.150  54.031  68.870  1.00  0.00           H  
ATOM   4015  C   THR   253      34.764  53.653  72.842  1.00  0.00           C  
ATOM   4016  O   THR   253      35.614  53.117  73.553  1.00  0.00           O  
ATOM   4017  N   SER   254      33.978  54.631  73.307  1.00  0.00           N  
ATOM   4018  H   SER   254      33.297  55.040  72.679  1.00  0.00           H  
ATOM   4019  CA  SER   254      34.034  55.117  74.691  1.00  0.00           C  
ATOM   4020  HA  SER   254      35.069  55.346  74.935  1.00  0.00           H  
ATOM   4021  CB  SER   254      33.216  56.400  74.864  1.00  0.00           C  
ATOM   4022  HB2 SER   254      32.159  56.202  74.687  1.00  0.00           H  
ATOM   4023  HB3 SER   254      33.338  56.740  75.888  1.00  0.00           H  
ATOM   4024  OG  SER   254      33.656  57.434  74.006  1.00  0.00           O  
ATOM   4025  HG  SER   254      33.459  57.168  73.086  1.00  0.00           H  
ATOM   4026  C   SER   254      33.560  54.071  75.706  1.00  0.00           C  
ATOM   4027  O   SER   254      34.133  53.985  76.790  1.00  0.00           O  
ATOM   4028  N   ILE   255      32.555  53.251  75.372  1.00  0.00           N  
ATOM   4029  H   ILE   255      32.112  53.375  74.467  1.00  0.00           H  
ATOM   4030  CA  ILE   255      32.133  52.116  76.209  1.00  0.00           C  
ATOM   4031  HA  ILE   255      32.009  52.472  77.232  1.00  0.00           H  
ATOM   4032  CB  ILE   255      30.772  51.544  75.742  1.00  0.00           C  
ATOM   4033  HB  ILE   255      30.845  51.295  74.683  1.00  0.00           H  
ATOM   4034  CG2 ILE   255      30.413  50.259  76.516  1.00  0.00           C  
ATOM   4035 HG21 ILE   255      30.340  50.468  77.583  1.00  0.00           H  
ATOM   4036 HG22 ILE   255      29.470  49.853  76.162  1.00  0.00           H  
ATOM   4037 HG23 ILE   255      31.167  49.489  76.359  1.00  0.00           H  
ATOM   4038  CG1 ILE   255      29.639  52.581  75.936  1.00  0.00           C  
ATOM   4039 HG12 ILE   255      29.429  52.699  77.000  1.00  0.00           H  
ATOM   4040 HG13 ILE   255      29.959  53.550  75.557  1.00  0.00           H  
ATOM   4041  CD1 ILE   255      28.340  52.214  75.205  1.00  0.00           C  
ATOM   4042 HD11 ILE   255      27.906  51.305  75.616  1.00  0.00           H  
ATOM   4043 HD12 ILE   255      27.616  53.017  75.330  1.00  0.00           H  
ATOM   4044 HD13 ILE   255      28.538  52.076  74.141  1.00  0.00           H  
ATOM   4045  C   ILE   255      33.225  51.036  76.250  1.00  0.00           C  
ATOM   4046  O   ILE   255      33.516  50.530  77.332  1.00  0.00           O  
ATOM   4047  N   ASP   256      33.850  50.706  75.117  1.00  0.00           N  
ATOM   4048  H   ASP   256      33.541  51.134  74.249  1.00  0.00           H  
ATOM   4049  CA  ASP   256      34.906  49.685  75.039  1.00  0.00           C  
ATOM   4050  HA  ASP   256      34.513  48.750  75.428  1.00  0.00           H  
ATOM   4051  CB  ASP   256      35.296  49.459  73.563  1.00  0.00           C  
ATOM   4052  HB2 ASP   256      34.385  49.310  72.981  1.00  0.00           H  
ATOM   4053  HB3 ASP   256      35.796  50.349  73.178  1.00  0.00           H  
ATOM   4054  CG  ASP   256      36.202  48.240  73.344  1.00  0.00           C  
ATOM   4055  OD1 ASP   256      36.483  47.514  74.317  1.00  0.00           O  
ATOM   4056  OD2 ASP   256      36.605  47.995  72.184  1.00  0.00           O  
ATOM   4057  C   ASP   256      36.111  50.036  75.925  1.00  0.00           C  
ATOM   4058  O   ASP   256      36.418  49.327  76.887  1.00  0.00           O  
ATOM   4059  N   VAL   257      36.723  51.204  75.698  1.00  0.00           N  
ATOM   4060  H   VAL   257      36.401  51.773  74.920  1.00  0.00           H  
ATOM   4061  CA  VAL   257      37.887  51.645  76.486  1.00  0.00           C  
ATOM   4062  HA  VAL   257      38.639  50.860  76.425  1.00  0.00           H  
ATOM   4063  CB  VAL   257      38.509  52.926  75.893  1.00  0.00           C  
ATOM   4064  HB  VAL   257      37.770  53.726  75.922  1.00  0.00           H  
ATOM   4065  CG1 VAL   257      39.749  53.362  76.687  1.00  0.00           C  
ATOM   4066 HG11 VAL   257      40.467  52.543  76.734  1.00  0.00           H  
ATOM   4067 HG12 VAL   257      40.222  54.210  76.198  1.00  0.00           H  
ATOM   4068 HG13 VAL   257      39.476  53.658  77.697  1.00  0.00           H  
ATOM   4069  CG2 VAL   257      38.950  52.741  74.435  1.00  0.00           C  
ATOM   4070 HG21 VAL   257      38.120  52.403  73.816  1.00  0.00           H  
ATOM   4071 HG22 VAL   257      39.306  53.689  74.034  1.00  0.00           H  
ATOM   4072 HG23 VAL   257      39.753  52.011  74.380  1.00  0.00           H  
ATOM   4073  C   VAL   257      37.541  51.803  77.977  1.00  0.00           C  
ATOM   4074  O   VAL   257      38.376  51.480  78.827  1.00  0.00           O  
ATOM   4075  N   LEU   258      36.313  52.223  78.318  1.00  0.00           N  
ATOM   4076  H   LEU   258      35.659  52.445  77.576  1.00  0.00           H  
ATOM   4077  CA  LEU   258      35.814  52.244  79.701  1.00  0.00           C  
ATOM   4078  HA  LEU   258      36.492  52.846  80.304  1.00  0.00           H  
ATOM   4079  CB  LEU   258      34.413  52.899  79.738  1.00  0.00           C  
ATOM   4080  HB2 LEU   258      34.520  53.959  79.512  1.00  0.00           H  
ATOM   4081  HB3 LEU   258      33.812  52.459  78.946  1.00  0.00           H  
ATOM   4082  CG  LEU   258      33.610  52.745  81.048  1.00  0.00           C  
ATOM   4083  HG  LEU   258      33.453  51.688  81.260  1.00  0.00           H  
ATOM   4084  CD1 LEU   258      34.304  53.391  82.244  1.00  0.00           C  
ATOM   4085 HD11 LEU   258      34.558  54.427  82.024  1.00  0.00           H  
ATOM   4086 HD12 LEU   258      33.658  53.347  83.121  1.00  0.00           H  
ATOM   4087 HD13 LEU   258      35.205  52.830  82.465  1.00  0.00           H  
ATOM   4088  CD2 LEU   258      32.234  53.399  80.908  1.00  0.00           C  
ATOM   4089 HD21 LEU   258      31.716  52.972  80.050  1.00  0.00           H  
ATOM   4090 HD22 LEU   258      31.646  53.203  81.805  1.00  0.00           H  
ATOM   4091 HD23 LEU   258      32.343  54.474  80.779  1.00  0.00           H  
ATOM   4092  C   LEU   258      35.808  50.838  80.318  1.00  0.00           C  
ATOM   4093  O   LEU   258      36.400  50.637  81.378  1.00  0.00           O  
ATOM   4094  N   CYS   259      35.158  49.869  79.672  1.00  0.00           N  
ATOM   4095  H   CYS   259      34.746  50.073  78.765  1.00  0.00           H  
ATOM   4096  CA  CYS   259      34.990  48.528  80.230  1.00  0.00           C  
ATOM   4097  HA  CYS   259      34.627  48.620  81.255  1.00  0.00           H  
ATOM   4098  CB  CYS   259      33.941  47.752  79.430  1.00  0.00           C  
ATOM   4099  HB2 CYS   259      34.262  47.643  78.391  1.00  0.00           H  
ATOM   4100  HB3 CYS   259      33.834  46.766  79.881  1.00  0.00           H  
ATOM   4101  SG  CYS   259      32.340  48.602  79.498  1.00  0.00           S  
ATOM   4102  HG  CYS   259      32.660  49.551  78.604  1.00  0.00           H  
ATOM   4103  C   CYS   259      36.313  47.756  80.300  1.00  0.00           C  
ATOM   4104  O   CYS   259      36.591  47.130  81.321  1.00  0.00           O  
ATOM   4105  N   VAL   260      37.158  47.840  79.267  1.00  0.00           N  
ATOM   4106  H   VAL   260      36.865  48.356  78.437  1.00  0.00           H  
ATOM   4107  CA  VAL   260      38.482  47.197  79.261  1.00  0.00           C  
ATOM   4108  HA  VAL   260      38.354  46.141  79.502  1.00  0.00           H  
ATOM   4109  CB  VAL   260      39.125  47.281  77.862  1.00  0.00           C  
ATOM   4110  HB  VAL   260      39.125  48.322  77.541  1.00  0.00           H  
ATOM   4111  CG1 VAL   260      40.570  46.765  77.829  1.00  0.00           C  
ATOM   4112 HG11 VAL   260      40.603  45.735  78.186  1.00  0.00           H  
ATOM   4113 HG12 VAL   260      40.951  46.796  76.808  1.00  0.00           H  
ATOM   4114 HG13 VAL   260      41.214  47.383  78.453  1.00  0.00           H  
ATOM   4115  CG2 VAL   260      38.324  46.442  76.860  1.00  0.00           C  
ATOM   4116 HG21 VAL   260      37.299  46.807  76.788  1.00  0.00           H  
ATOM   4117 HG22 VAL   260      38.766  46.522  75.867  1.00  0.00           H  
ATOM   4118 HG23 VAL   260      38.308  45.397  77.166  1.00  0.00           H  
ATOM   4119  C   VAL   260      39.385  47.786  80.348  1.00  0.00           C  
ATOM   4120  O   VAL   260      39.994  47.025  81.099  1.00  0.00           O  
ATOM   4121  N   THR   261      39.417  49.118  80.512  1.00  0.00           N  
ATOM   4122  H   THR   261      38.859  49.700  79.899  1.00  0.00           H  
ATOM   4123  CA  THR   261      40.194  49.745  81.602  1.00  0.00           C  
ATOM   4124  HA  THR   261      41.223  49.392  81.534  1.00  0.00           H  
ATOM   4125  CB  THR   261      40.210  51.284  81.530  1.00  0.00           C  
ATOM   4126  HB  THR   261      39.217  51.666  81.762  1.00  0.00           H  
ATOM   4127  CG2 THR   261      41.229  51.891  82.498  1.00  0.00           C  
ATOM   4128 HG21 THR   261      42.225  51.507  82.286  1.00  0.00           H  
ATOM   4129 HG22 THR   261      41.237  52.975  82.400  1.00  0.00           H  
ATOM   4130 HG23 THR   261      40.970  51.641  83.527  1.00  0.00           H  
ATOM   4131  OG1 THR   261      40.574  51.758  80.250  1.00  0.00           O  
ATOM   4132  HG1 THR   261      39.788  51.614  79.678  1.00  0.00           H  
ATOM   4133  C   THR   261      39.661  49.312  82.972  1.00  0.00           C  
ATOM   4134  O   THR   261      40.440  48.873  83.815  1.00  0.00           O  
ATOM   4135  N   ALA   262      38.341  49.373  83.187  1.00  0.00           N  
ATOM   4136  H   ALA   262      37.739  49.742  82.458  1.00  0.00           H  
ATOM   4137  CA  ALA   262      37.726  49.048  84.474  1.00  0.00           C  
ATOM   4138  HA  ALA   262      38.220  49.637  85.247  1.00  0.00           H  
ATOM   4139  CB  ALA   262      36.248  49.454  84.428  1.00  0.00           C  
ATOM   4140  HB1 ALA   262      35.733  48.909  83.637  1.00  0.00           H  
ATOM   4141  HB2 ALA   262      35.776  49.230  85.385  1.00  0.00           H  
ATOM   4142  HB3 ALA   262      36.163  50.524  84.236  1.00  0.00           H  
ATOM   4143  C   ALA   262      37.892  47.566  84.852  1.00  0.00           C  
ATOM   4144  O   ALA   262      38.154  47.261  86.018  1.00  0.00           O  
ATOM   4145  N   SER   263      37.781  46.652  83.883  1.00  0.00           N  
ATOM   4146  H   SER   263      37.539  46.970  82.949  1.00  0.00           H  
ATOM   4147  CA  SER   263      38.012  45.217  84.078  1.00  0.00           C  
ATOM   4148  HA  SER   263      37.389  44.875  84.903  1.00  0.00           H  
ATOM   4149  CB  SER   263      37.582  44.443  82.819  1.00  0.00           C  
ATOM   4150  HB2 SER   263      36.530  44.650  82.616  1.00  0.00           H  
ATOM   4151  HB3 SER   263      38.171  44.777  81.963  1.00  0.00           H  
ATOM   4152  OG  SER   263      37.747  43.049  82.981  1.00  0.00           O  
ATOM   4153  HG  SER   263      36.927  42.602  82.659  1.00  0.00           H  
ATOM   4154  C   SER   263      39.474  44.947  84.460  1.00  0.00           C  
ATOM   4155  O   SER   263      39.742  44.406  85.534  1.00  0.00           O  
ATOM   4156  N   ILE   264      40.437  45.416  83.656  1.00  0.00           N  
ATOM   4157  H   ILE   264      40.169  45.923  82.817  1.00  0.00           H  
ATOM   4158  CA  ILE   264      41.866  45.120  83.852  1.00  0.00           C  
ATOM   4159  HA  ILE   264      41.955  44.050  84.039  1.00  0.00           H  
ATOM   4160  CB  ILE   264      42.650  45.416  82.550  1.00  0.00           C  
ATOM   4161  HB  ILE   264      42.461  46.450  82.254  1.00  0.00           H  
ATOM   4162  CG2 ILE   264      44.162  45.256  82.786  1.00  0.00           C  
ATOM   4163 HG21 ILE   264      44.377  44.277  83.213  1.00  0.00           H  
ATOM   4164 HG22 ILE   264      44.712  45.385  81.857  1.00  0.00           H  
ATOM   4165 HG23 ILE   264      44.501  46.029  83.469  1.00  0.00           H  
ATOM   4166  CG1 ILE   264      42.163  44.476  81.417  1.00  0.00           C  
ATOM   4167 HG12 ILE   264      42.348  43.439  81.698  1.00  0.00           H  
ATOM   4168 HG13 ILE   264      41.086  44.589  81.292  1.00  0.00           H  
ATOM   4169  CD1 ILE   264      42.795  44.738  80.043  1.00  0.00           C  
ATOM   4170 HD11 ILE   264      43.840  44.436  80.034  1.00  0.00           H  
ATOM   4171 HD12 ILE   264      42.264  44.159  79.289  1.00  0.00           H  
ATOM   4172 HD13 ILE   264      42.714  45.796  79.794  1.00  0.00           H  
ATOM   4173  C   ILE   264      42.455  45.808  85.100  1.00  0.00           C  
ATOM   4174  O   ILE   264      43.210  45.179  85.844  1.00  0.00           O  
ATOM   4175  N   GLU   265      42.069  47.049  85.418  1.00  0.00           N  
ATOM   4176  H   GLU   265      41.469  47.566  84.780  1.00  0.00           H  
ATOM   4177  CA  GLU   265      42.424  47.660  86.711  1.00  0.00           C  
ATOM   4178  HA  GLU   265      43.503  47.599  86.852  1.00  0.00           H  
ATOM   4179  CB  GLU   265      42.014  49.140  86.757  1.00  0.00           C  
ATOM   4180  HB2 GLU   265      41.046  49.251  86.271  1.00  0.00           H  
ATOM   4181  HB3 GLU   265      41.890  49.451  87.794  1.00  0.00           H  
ATOM   4182  CG  GLU   265      43.034  50.076  86.094  1.00  0.00           C  
ATOM   4183  HG2 GLU   265      43.415  49.619  85.178  1.00  0.00           H  
ATOM   4184  HG3 GLU   265      42.508  50.992  85.812  1.00  0.00           H  
ATOM   4185  CD  GLU   265      44.204  50.447  87.024  1.00  0.00           C  
ATOM   4186  OE1 GLU   265      44.703  51.590  86.920  1.00  0.00           O  
ATOM   4187  OE2 GLU   265      44.643  49.613  87.860  1.00  0.00           O  
ATOM   4188  C   GLU   265      41.786  46.914  87.892  1.00  0.00           C  
ATOM   4189  O   GLU   265      42.418  46.764  88.938  1.00  0.00           O  
ATOM   4190  N   THR   266      40.573  46.369  87.739  1.00  0.00           N  
ATOM   4191  H   THR   266      40.087  46.474  86.855  1.00  0.00           H  
ATOM   4192  CA  THR   266      39.987  45.528  88.793  1.00  0.00           C  
ATOM   4193  HA  THR   266      40.090  46.068  89.733  1.00  0.00           H  
ATOM   4194  CB  THR   266      38.486  45.278  88.594  1.00  0.00           C  
ATOM   4195  HB  THR   266      38.312  44.678  87.702  1.00  0.00           H  
ATOM   4196  CG2 THR   266      37.910  44.567  89.809  1.00  0.00           C  
ATOM   4197 HG21 THR   266      38.132  45.125  90.719  1.00  0.00           H  
ATOM   4198 HG22 THR   266      36.840  44.497  89.683  1.00  0.00           H  
ATOM   4199 HG23 THR   266      38.314  43.561  89.890  1.00  0.00           H  
ATOM   4200  OG1 THR   266      37.747  46.481  88.506  1.00  0.00           O  
ATOM   4201  HG1 THR   266      37.937  46.839  87.613  1.00  0.00           H  
ATOM   4202  C   THR   266      40.755  44.207  88.961  1.00  0.00           C  
ATOM   4203  O   THR   266      40.953  43.777  90.096  1.00  0.00           O  
ATOM   4204  N   LEU   267      41.270  43.587  87.888  1.00  0.00           N  
ATOM   4205  H   LEU   267      41.054  43.961  86.968  1.00  0.00           H  
ATOM   4206  CA  LEU   267      42.181  42.430  87.991  1.00  0.00           C  
ATOM   4207  HA  LEU   267      41.683  41.646  88.560  1.00  0.00           H  
ATOM   4208  CB  LEU   267      42.538  41.880  86.594  1.00  0.00           C  
ATOM   4209  HB2 LEU   267      43.012  42.669  86.012  1.00  0.00           H  
ATOM   4210  HB3 LEU   267      43.280  41.093  86.729  1.00  0.00           H  
ATOM   4211  CG  LEU   267      41.377  41.295  85.772  1.00  0.00           C  
ATOM   4212  HG  LEU   267      40.629  42.057  85.584  1.00  0.00           H  
ATOM   4213  CD1 LEU   267      41.905  40.791  84.428  1.00  0.00           C  
ATOM   4214 HD11 LEU   267      42.639  40.000  84.579  1.00  0.00           H  
ATOM   4215 HD12 LEU   267      41.079  40.412  83.826  1.00  0.00           H  
ATOM   4216 HD13 LEU   267      42.373  41.614  83.888  1.00  0.00           H  
ATOM   4217  CD2 LEU   267      40.721  40.119  86.494  1.00  0.00           C  
ATOM   4218 HD21 LEU   267      40.185  40.479  87.370  1.00  0.00           H  
ATOM   4219 HD22 LEU   267      40.006  39.633  85.830  1.00  0.00           H  
ATOM   4220 HD23 LEU   267      41.483  39.411  86.803  1.00  0.00           H  
ATOM   4221  C   LEU   267      43.470  42.773  88.760  1.00  0.00           C  
ATOM   4222  O   LEU   267      43.930  41.978  89.584  1.00  0.00           O  
ATOM   4223  N   CYS   268      44.016  43.972  88.545  1.00  0.00           N  
ATOM   4224  H   CYS   268      43.615  44.549  87.812  1.00  0.00           H  
ATOM   4225  CA  CYS   268      45.146  44.500  89.309  1.00  0.00           C  
ATOM   4226  HA  CYS   268      45.967  43.787  89.259  1.00  0.00           H  
ATOM   4227  CB  CYS   268      45.599  45.797  88.622  1.00  0.00           C  
ATOM   4228  HB2 CYS   268      45.926  45.558  87.611  1.00  0.00           H  
ATOM   4229  HB3 CYS   268      44.770  46.500  88.558  1.00  0.00           H  
ATOM   4230  SG  CYS   268      46.961  46.580  89.520  1.00  0.00           S  
ATOM   4231  HG  CYS   268      47.008  47.699  88.783  1.00  0.00           H  
ATOM   4232  C   CYS   268      44.805  44.669  90.804  1.00  0.00           C  
ATOM   4233  O   CYS   268      45.538  44.177  91.667  1.00  0.00           O  
ATOM   4234  N   VAL   269      43.651  45.269  91.122  1.00  0.00           N  
ATOM   4235  H   VAL   269      43.097  45.666  90.367  1.00  0.00           H  
ATOM   4236  CA  VAL   269      43.147  45.389  92.504  1.00  0.00           C  
ATOM   4237  HA  VAL   269      43.906  45.897  93.099  1.00  0.00           H  
ATOM   4238  CB  VAL   269      41.864  46.248  92.551  1.00  0.00           C  
ATOM   4239  HB  VAL   269      41.149  45.865  91.825  1.00  0.00           H  
ATOM   4240  CG1 VAL   269      41.186  46.249  93.928  1.00  0.00           C  
ATOM   4241 HG11 VAL   269      41.892  46.567  94.695  1.00  0.00           H  
ATOM   4242 HG12 VAL   269      40.332  46.926  93.919  1.00  0.00           H  
ATOM   4243 HG13 VAL   269      40.822  45.251  94.171  1.00  0.00           H  
ATOM   4244  CG2 VAL   269      42.172  47.714  92.216  1.00  0.00           C  
ATOM   4245 HG21 VAL   269      42.643  47.792  91.238  1.00  0.00           H  
ATOM   4246 HG22 VAL   269      41.248  48.291  92.189  1.00  0.00           H  
ATOM   4247 HG23 VAL   269      42.844  48.141  92.960  1.00  0.00           H  
ATOM   4248  C   VAL   269      42.932  44.016  93.158  1.00  0.00           C  
ATOM   4249  O   VAL   269      43.310  43.838  94.313  1.00  0.00           O  
ATOM   4250  N   ILE   270      42.397  43.026  92.435  1.00  0.00           N  
ATOM   4251  H   ILE   270      42.082  43.244  91.494  1.00  0.00           H  
ATOM   4252  CA  ILE   270      42.197  41.653  92.937  1.00  0.00           C  
ATOM   4253  HA  ILE   270      41.645  41.709  93.875  1.00  0.00           H  
ATOM   4254  CB  ILE   270      41.341  40.837  91.936  1.00  0.00           C  
ATOM   4255  HB  ILE   270      41.733  41.009  90.932  1.00  0.00           H  
ATOM   4256  CG2 ILE   270      41.391  39.319  92.209  1.00  0.00           C  
ATOM   4257 HG21 ILE   270      41.070  39.113  93.231  1.00  0.00           H  
ATOM   4258 HG22 ILE   270      40.746  38.782  91.516  1.00  0.00           H  
ATOM   4259 HG23 ILE   270      42.402  38.939  92.065  1.00  0.00           H  
ATOM   4260  CG1 ILE   270      39.873  41.322  91.993  1.00  0.00           C  
ATOM   4261 HG12 ILE   270      39.389  40.923  92.886  1.00  0.00           H  
ATOM   4262 HG13 ILE   270      39.848  42.409  92.065  1.00  0.00           H  
ATOM   4263  CD1 ILE   270      39.055  40.933  90.757  1.00  0.00           C  
ATOM   4264 HD11 ILE   270      39.009  39.852  90.650  1.00  0.00           H  
ATOM   4265 HD12 ILE   270      38.041  41.319  90.860  1.00  0.00           H  
ATOM   4266 HD13 ILE   270      39.509  41.360  89.863  1.00  0.00           H  
ATOM   4267  C   ILE   270      43.535  40.968  93.263  1.00  0.00           C  
ATOM   4268  O   ILE   270      43.644  40.309  94.298  1.00  0.00           O  
ATOM   4269  N   ALA   271      44.573  41.145  92.438  1.00  0.00           N  
ATOM   4270  H   ALA   271      44.438  41.678  91.584  1.00  0.00           H  
ATOM   4271  CA  ALA   271      45.905  40.615  92.741  1.00  0.00           C  
ATOM   4272  HA  ALA   271      45.827  39.534  92.875  1.00  0.00           H  
ATOM   4273  CB  ALA   271      46.832  40.885  91.548  1.00  0.00           C  
ATOM   4274  HB1 ALA   271      46.964  41.958  91.406  1.00  0.00           H  
ATOM   4275  HB2 ALA   271      47.805  40.427  91.729  1.00  0.00           H  
ATOM   4276  HB3 ALA   271      46.401  40.457  90.642  1.00  0.00           H  
ATOM   4277  C   ALA   271      46.463  41.205  94.054  1.00  0.00           C  
ATOM   4278  O   ALA   271      46.959  40.467  94.910  1.00  0.00           O  
ATOM   4279  N   VAL   272      46.334  42.525  94.236  1.00  0.00           N  
ATOM   4280  H   VAL   272      45.907  43.062  93.486  1.00  0.00           H  
ATOM   4281  CA  VAL   272      46.748  43.244  95.455  1.00  0.00           C  
ATOM   4282  HA  VAL   272      47.790  43.005  95.663  1.00  0.00           H  
ATOM   4283  CB  VAL   272      46.643  44.768  95.225  1.00  0.00           C  
ATOM   4284  HB  VAL   272      45.651  45.008  94.844  1.00  0.00           H  
ATOM   4285  CG1 VAL   272      46.874  45.590  96.499  1.00  0.00           C  
ATOM   4286 HG11 VAL   272      47.842  45.335  96.927  1.00  0.00           H  
ATOM   4287 HG12 VAL   272      46.849  46.654  96.261  1.00  0.00           H  
ATOM   4288 HG13 VAL   272      46.086  45.390  97.225  1.00  0.00           H  
ATOM   4289  CG2 VAL   272      47.685  45.236  94.200  1.00  0.00           C  
ATOM   4290 HG21 VAL   272      47.569  44.693  93.262  1.00  0.00           H  
ATOM   4291 HG22 VAL   272      47.546  46.297  93.989  1.00  0.00           H  
ATOM   4292 HG23 VAL   272      48.691  45.074  94.585  1.00  0.00           H  
ATOM   4293  C   VAL   272      45.942  42.795  96.684  1.00  0.00           C  
ATOM   4294  O   VAL   272      46.529  42.509  97.729  1.00  0.00           O  
ATOM   4295  N   ASP   273      44.619  42.680  96.552  1.00  0.00           N  
ATOM   4296  H   ASP   273      44.208  42.953  95.664  1.00  0.00           H  
ATOM   4297  CA  ASP   273      43.694  42.208  97.591  1.00  0.00           C  
ATOM   4298  HA  ASP   273      43.708  42.899  98.434  1.00  0.00           H  
ATOM   4299  CB  ASP   273      42.272  42.181  97.004  1.00  0.00           C  
ATOM   4300  HB2 ASP   273      41.956  43.205  96.806  1.00  0.00           H  
ATOM   4301  HB3 ASP   273      42.286  41.649  96.055  1.00  0.00           H  
ATOM   4302  CG  ASP   273      41.250  41.505  97.921  1.00  0.00           C  
ATOM   4303  OD1 ASP   273      41.056  41.984  99.057  1.00  0.00           O  
ATOM   4304  OD2 ASP   273      40.640  40.498  97.498  1.00  0.00           O  
ATOM   4305  C   ASP   273      44.093  40.825  98.118  1.00  0.00           C  
ATOM   4306  O   ASP   273      44.359  40.662  99.312  1.00  0.00           O  
ATOM   4307  N   ARG   274      44.209  39.831  97.226  1.00  0.00           N  
ATOM   4308  H   ARG   274      44.013  40.038  96.248  1.00  0.00           H  
ATOM   4309  CA  ARG   274      44.556  38.459  97.625  1.00  0.00           C  
ATOM   4310  HA  ARG   274      43.914  38.182  98.461  1.00  0.00           H  
ATOM   4311  CB  ARG   274      44.306  37.473  96.471  1.00  0.00           C  
ATOM   4312  HB2 ARG   274      44.956  37.729  95.632  1.00  0.00           H  
ATOM   4313  HB3 ARG   274      44.582  36.474  96.813  1.00  0.00           H  
ATOM   4314  CG  ARG   274      42.848  37.426  95.970  1.00  0.00           C  
ATOM   4315  HG2 ARG   274      42.646  38.315  95.378  1.00  0.00           H  
ATOM   4316  HG3 ARG   274      42.736  36.565  95.310  1.00  0.00           H  
ATOM   4317  CD  ARG   274      41.774  37.357  97.065  1.00  0.00           C  
ATOM   4318  HD2 ARG   274      41.815  38.271  97.659  1.00  0.00           H  
ATOM   4319  HD3 ARG   274      40.800  37.320  96.580  1.00  0.00           H  
ATOM   4320  NE  ARG   274      41.926  36.178  97.936  1.00  0.00           N  
ATOM   4321  HE  ARG   274      42.412  35.370  97.567  1.00  0.00           H  
ATOM   4322  CZ  ARG   274      41.494  36.057  99.175  1.00  0.00           C  
ATOM   4323  NH1 ARG   274      40.758  36.936  99.788  1.00  0.00           N  
ATOM   4324 HH11 ARG   274      40.383  37.739  99.289  1.00  0.00           H  
ATOM   4325 HH12 ARG   274      40.455  36.731 100.730  1.00  0.00           H  
ATOM   4326  NH2 ARG   274      41.794  34.991  99.847  1.00  0.00           N  
ATOM   4327 HH21 ARG   274      42.292  34.246  99.373  1.00  0.00           H  
ATOM   4328 HH22 ARG   274      41.428  34.898 100.787  1.00  0.00           H  
ATOM   4329  C   ARG   274      45.976  38.352  98.179  1.00  0.00           C  
ATOM   4330  O   ARG   274      46.185  37.590  99.123  1.00  0.00           O  
ATOM   4331  N   TYR   275      46.932  39.139  97.675  1.00  0.00           N  
ATOM   4332  H   TYR   275      46.708  39.742  96.890  1.00  0.00           H  
ATOM   4333  CA  TYR   275      48.276  39.202  98.258  1.00  0.00           C  
ATOM   4334  HA  TYR   275      48.693  38.195  98.262  1.00  0.00           H  
ATOM   4335  CB  TYR   275      49.202  40.086  97.412  1.00  0.00           C  
ATOM   4336  HB2 TYR   275      49.370  39.595  96.453  1.00  0.00           H  
ATOM   4337  HB3 TYR   275      48.712  41.040  97.215  1.00  0.00           H  
ATOM   4338  CG  TYR   275      50.543  40.347  98.079  1.00  0.00           C  
ATOM   4339  CD1 TYR   275      51.475  39.299  98.205  1.00  0.00           C  
ATOM   4340  HD1 TYR   275      51.252  38.327  97.803  1.00  0.00           H  
ATOM   4341  CE1 TYR   275      52.684  39.495  98.894  1.00  0.00           C  
ATOM   4342  HE1 TYR   275      53.384  38.681  99.011  1.00  0.00           H  
ATOM   4343  CZ  TYR   275      52.963  40.750  99.470  1.00  0.00           C  
ATOM   4344  OH  TYR   275      54.126  40.929 100.144  1.00  0.00           O  
ATOM   4345  HH  TYR   275      54.622  40.089 100.196  1.00  0.00           H  
ATOM   4346  CE2 TYR   275      52.035  41.806  99.347  1.00  0.00           C  
ATOM   4347  HE2 TYR   275      52.252  42.759  99.803  1.00  0.00           H  
ATOM   4348  CD2 TYR   275      50.824  41.603  98.653  1.00  0.00           C  
ATOM   4349  HD2 TYR   275      50.102  42.407  98.585  1.00  0.00           H  
ATOM   4350  C   TYR   275      48.250  39.673  99.719  1.00  0.00           C  
ATOM   4351  O   TYR   275      48.782  38.977 100.589  1.00  0.00           O  
ATOM   4352  N   PHE   276      47.612  40.810 100.021  1.00  0.00           N  
ATOM   4353  H   PHE   276      47.163  41.341  99.278  1.00  0.00           H  
ATOM   4354  CA  PHE   276      47.544  41.313 101.398  1.00  0.00           C  
ATOM   4355  HA  PHE   276      48.548  41.262 101.822  1.00  0.00           H  
ATOM   4356  CB  PHE   276      47.114  42.785 101.417  1.00  0.00           C  
ATOM   4357  HB2 PHE   276      46.273  42.929 100.735  1.00  0.00           H  
ATOM   4358  HB3 PHE   276      46.769  43.033 102.421  1.00  0.00           H  
ATOM   4359  CG  PHE   276      48.240  43.748 101.080  1.00  0.00           C  
ATOM   4360  CD1 PHE   276      48.229  44.484  99.881  1.00  0.00           C  
ATOM   4361  HD1 PHE   276      47.410  44.368  99.187  1.00  0.00           H  
ATOM   4362  CE1 PHE   276      49.276  45.378  99.589  1.00  0.00           C  
ATOM   4363  HE1 PHE   276      49.263  45.948  98.672  1.00  0.00           H  
ATOM   4364  CZ  PHE   276      50.338  45.541 100.496  1.00  0.00           C  
ATOM   4365  HZ  PHE   276      51.139  46.233 100.273  1.00  0.00           H  
ATOM   4366  CE2 PHE   276      50.351  44.813 101.698  1.00  0.00           C  
ATOM   4367  HE2 PHE   276      51.161  44.946 102.402  1.00  0.00           H  
ATOM   4368  CD2 PHE   276      49.303  43.921 101.990  1.00  0.00           C  
ATOM   4369  HD2 PHE   276      49.314  43.371 102.919  1.00  0.00           H  
ATOM   4370  C   PHE   276      46.665  40.445 102.311  1.00  0.00           C  
ATOM   4371  O   PHE   276      47.032  40.252 103.471  1.00  0.00           O  
ATOM   4372  N   ALA   277      45.578  39.855 101.803  1.00  0.00           N  
ATOM   4373  H   ALA   277      45.282  40.100 100.861  1.00  0.00           H  
ATOM   4374  CA  ALA   277      44.739  38.924 102.561  1.00  0.00           C  
ATOM   4375  HA  ALA   277      44.388  39.428 103.462  1.00  0.00           H  
ATOM   4376  CB  ALA   277      43.519  38.564 101.703  1.00  0.00           C  
ATOM   4377  HB1 ALA   277      43.835  38.034 100.804  1.00  0.00           H  
ATOM   4378  HB2 ALA   277      42.844  37.928 102.276  1.00  0.00           H  
ATOM   4379  HB3 ALA   277      42.987  39.471 101.413  1.00  0.00           H  
ATOM   4380  C   ALA   277      45.498  37.654 103.001  1.00  0.00           C  
ATOM   4381  O   ALA   277      45.308  37.184 104.120  1.00  0.00           O  
ATOM   4382  N   ILE   278      46.370  37.102 102.146  1.00  0.00           N  
ATOM   4383  H   ILE   278      46.435  37.497 101.212  1.00  0.00           H  
ATOM   4384  CA  ILE   278      47.176  35.903 102.454  1.00  0.00           C  
ATOM   4385  HA  ILE   278      46.577  35.230 103.068  1.00  0.00           H  
ATOM   4386  CB  ILE   278      47.519  35.162 101.136  1.00  0.00           C  
ATOM   4387  HB  ILE   278      47.961  35.882 100.444  1.00  0.00           H  
ATOM   4388  CG2 ILE   278      48.546  34.033 101.358  1.00  0.00           C  
ATOM   4389 HG21 ILE   278      48.190  33.338 102.119  1.00  0.00           H  
ATOM   4390 HG22 ILE   278      48.735  33.493 100.431  1.00  0.00           H  
ATOM   4391 HG23 ILE   278      49.501  34.448 101.681  1.00  0.00           H  
ATOM   4392  CG1 ILE   278      46.222  34.598 100.500  1.00  0.00           C  
ATOM   4393 HG12 ILE   278      45.825  33.802 101.129  1.00  0.00           H  
ATOM   4394 HG13 ILE   278      45.465  35.381 100.457  1.00  0.00           H  
ATOM   4395  CD1 ILE   278      46.392  34.072  99.068  1.00  0.00           C  
ATOM   4396 HD11 ILE   278      47.006  33.172  99.058  1.00  0.00           H  
ATOM   4397 HD12 ILE   278      45.413  33.825  98.659  1.00  0.00           H  
ATOM   4398 HD13 ILE   278      46.853  34.837  98.443  1.00  0.00           H  
ATOM   4399  C   ILE   278      48.428  36.246 103.284  1.00  0.00           C  
ATOM   4400  O   ILE   278      48.826  35.483 104.167  1.00  0.00           O  
ATOM   4401  N   THR   279      49.058  37.392 103.014  1.00  0.00           N  
ATOM   4402  H   THR   279      48.709  37.953 102.245  1.00  0.00           H  
ATOM   4403  CA  THR   279      50.310  37.811 103.671  1.00  0.00           C  
ATOM   4404  HA  THR   279      50.961  36.944 103.791  1.00  0.00           H  
ATOM   4405  CB  THR   279      51.052  38.841 102.802  1.00  0.00           C  
ATOM   4406  HB  THR   279      50.440  39.739 102.703  1.00  0.00           H  
ATOM   4407  CG2 THR   279      52.419  39.243 103.356  1.00  0.00           C  
ATOM   4408 HG21 THR   279      53.002  38.351 103.586  1.00  0.00           H  
ATOM   4409 HG22 THR   279      52.949  39.841 102.616  1.00  0.00           H  
ATOM   4410 HG23 THR   279      52.300  39.836 104.262  1.00  0.00           H  
ATOM   4411  OG1 THR   279      51.261  38.306 101.522  1.00  0.00           O  
ATOM   4412  HG1 THR   279      50.452  38.475 101.012  1.00  0.00           H  
ATOM   4413  C   THR   279      50.077  38.408 105.057  1.00  0.00           C  
ATOM   4414  O   THR   279      50.865  38.192 105.979  1.00  0.00           O  
ATOM   4415  N   SER   280      49.017  39.204 105.225  1.00  0.00           N  
ATOM   4416  H   SER   280      48.357  39.316 104.460  1.00  0.00           H  
ATOM   4417  CA  SER   280      48.863  40.079 106.390  1.00  0.00           C  
ATOM   4418  HA  SER   280      49.321  39.581 107.236  1.00  0.00           H  
ATOM   4419  CB  SER   280      49.655  41.373 106.135  1.00  0.00           C  
ATOM   4420  HB2 SER   280      50.562  41.134 105.577  1.00  0.00           H  
ATOM   4421  HB3 SER   280      49.062  42.071 105.542  1.00  0.00           H  
ATOM   4422  OG  SER   280      50.047  41.971 107.355  1.00  0.00           O  
ATOM   4423  HG  SER   280      50.989  42.234 107.262  1.00  0.00           H  
ATOM   4424  C   SER   280      47.396  40.319 106.799  1.00  0.00           C  
ATOM   4425  O   SER   280      46.994  41.474 106.956  1.00  0.00           O  
ATOM   4426  N   PRO   281      46.576  39.262 107.001  1.00  0.00           N  
ATOM   4427  CD  PRO   281      46.973  37.862 107.077  1.00  0.00           C  
ATOM   4428  HD2 PRO   281      47.924  37.736 107.589  1.00  0.00           H  
ATOM   4429  HD3 PRO   281      47.029  37.439 106.073  1.00  0.00           H  
ATOM   4430  CG  PRO   281      45.868  37.169 107.867  1.00  0.00           C  
ATOM   4431  HG2 PRO   281      46.039  37.299 108.937  1.00  0.00           H  
ATOM   4432  HG3 PRO   281      45.795  36.111 107.615  1.00  0.00           H  
ATOM   4433  CB  PRO   281      44.621  37.941 107.439  1.00  0.00           C  
ATOM   4434  HB2 PRO   281      43.848  37.902 108.207  1.00  0.00           H  
ATOM   4435  HB3 PRO   281      44.236  37.524 106.507  1.00  0.00           H  
ATOM   4436  CA  PRO   281      45.123  39.371 107.191  1.00  0.00           C  
ATOM   4437  HA  PRO   281      44.672  39.728 106.265  1.00  0.00           H  
ATOM   4438  C   PRO   281      44.703  40.319 108.327  1.00  0.00           C  
ATOM   4439  O   PRO   281      43.717  41.041 108.186  1.00  0.00           O  
ATOM   4440  N   PHE   282      45.470  40.373 109.422  1.00  0.00           N  
ATOM   4441  H   PHE   282      46.239  39.723 109.493  1.00  0.00           H  
ATOM   4442  CA  PHE   282      45.219  41.265 110.560  1.00  0.00           C  
ATOM   4443  HA  PHE   282      44.205  41.088 110.920  1.00  0.00           H  
ATOM   4444  CB  PHE   282      46.200  40.929 111.699  1.00  0.00           C  
ATOM   4445  HB2 PHE   282      47.187  41.323 111.451  1.00  0.00           H  
ATOM   4446  HB3 PHE   282      45.870  41.439 112.606  1.00  0.00           H  
ATOM   4447  CG  PHE   282      46.345  39.445 111.998  1.00  0.00           C  
ATOM   4448  CD1 PHE   282      45.363  38.774 112.750  1.00  0.00           C  
ATOM   4449  HD1 PHE   282      44.511  39.315 113.136  1.00  0.00           H  
ATOM   4450  CE1 PHE   282      45.492  37.398 113.012  1.00  0.00           C  
ATOM   4451  HE1 PHE   282      44.741  36.889 113.602  1.00  0.00           H  
ATOM   4452  CZ  PHE   282      46.600  36.687 112.519  1.00  0.00           C  
ATOM   4453  HZ  PHE   282      46.702  35.631 112.727  1.00  0.00           H  
ATOM   4454  CE2 PHE   282      47.581  37.352 111.763  1.00  0.00           C  
ATOM   4455  HE2 PHE   282      48.436  36.805 111.387  1.00  0.00           H  
ATOM   4456  CD2 PHE   282      47.457  38.729 111.507  1.00  0.00           C  
ATOM   4457  HD2 PHE   282      48.225  39.236 110.941  1.00  0.00           H  
ATOM   4458  C   PHE   282      45.316  42.751 110.164  1.00  0.00           C  
ATOM   4459  O   PHE   282      44.371  43.519 110.357  1.00  0.00           O  
ATOM   4460  N   LYS   283      46.437  43.150 109.544  1.00  0.00           N  
ATOM   4461  H   LYS   283      47.139  42.451 109.347  1.00  0.00           H  
ATOM   4462  CA  LYS   283      46.654  44.519 109.048  1.00  0.00           C  
ATOM   4463  HA  LYS   283      46.419  45.230 109.843  1.00  0.00           H  
ATOM   4464  CB  LYS   283      48.121  44.713 108.630  1.00  0.00           C  
ATOM   4465  HB2 LYS   283      48.414  43.901 107.966  1.00  0.00           H  
ATOM   4466  HB3 LYS   283      48.195  45.649 108.074  1.00  0.00           H  
ATOM   4467  CG  LYS   283      49.078  44.786 109.836  1.00  0.00           C  
ATOM   4468  HG2 LYS   283      48.869  45.696 110.395  1.00  0.00           H  
ATOM   4469  HG3 LYS   283      48.898  43.935 110.494  1.00  0.00           H  
ATOM   4470  CD  LYS   283      50.566  44.774 109.445  1.00  0.00           C  
ATOM   4471  HD2 LYS   283      51.166  44.930 110.343  1.00  0.00           H  
ATOM   4472  HD3 LYS   283      50.807  43.787 109.055  1.00  0.00           H  
ATOM   4473  CE  LYS   283      50.939  45.836 108.401  1.00  0.00           C  
ATOM   4474  HE2 LYS   283      50.224  45.798 107.575  1.00  0.00           H  
ATOM   4475  HE3 LYS   283      50.883  46.831 108.854  1.00  0.00           H  
ATOM   4476  NZ  LYS   283      52.292  45.606 107.851  1.00  0.00           N  
ATOM   4477  HZ1 LYS   283      52.403  44.662 107.499  1.00  0.00           H  
ATOM   4478  HZ2 LYS   283      52.489  46.250 107.087  1.00  0.00           H  
ATOM   4479  HZ3 LYS   283      53.023  45.755 108.541  1.00  0.00           H  
ATOM   4480  C   LYS   283      45.716  44.846 107.886  1.00  0.00           C  
ATOM   4481  O   LYS   283      45.148  45.931 107.870  1.00  0.00           O  
ATOM   4482  N   TYR   284      45.506  43.902 106.968  1.00  0.00           N  
ATOM   4483  H   TYR   284      46.029  43.039 107.062  1.00  0.00           H  
ATOM   4484  CA  TYR   284      44.562  43.993 105.849  1.00  0.00           C  
ATOM   4485  HA  TYR   284      44.877  44.793 105.179  1.00  0.00           H  
ATOM   4486  CB  TYR   284      44.625  42.665 105.074  1.00  0.00           C  
ATOM   4487  HB2 TYR   284      45.565  42.627 104.523  1.00  0.00           H  
ATOM   4488  HB3 TYR   284      44.654  41.854 105.795  1.00  0.00           H  
ATOM   4489  CG  TYR   284      43.484  42.367 104.121  1.00  0.00           C  
ATOM   4490  CD1 TYR   284      43.514  42.849 102.799  1.00  0.00           C  
ATOM   4491  HD1 TYR   284      44.331  43.469 102.462  1.00  0.00           H  
ATOM   4492  CE1 TYR   284      42.485  42.505 101.900  1.00  0.00           C  
ATOM   4493  HE1 TYR   284      42.516  42.851 100.878  1.00  0.00           H  
ATOM   4494  CZ  TYR   284      41.415  41.688 102.325  1.00  0.00           C  
ATOM   4495  OH  TYR   284      40.426  41.331 101.465  1.00  0.00           O  
ATOM   4496  HH  TYR   284      40.657  41.587 100.537  1.00  0.00           H  
ATOM   4497  CE2 TYR   284      41.381  41.217 103.653  1.00  0.00           C  
ATOM   4498  HE2 TYR   284      40.562  40.589 103.965  1.00  0.00           H  
ATOM   4499  CD2 TYR   284      42.417  41.549 104.547  1.00  0.00           C  
ATOM   4500  HD2 TYR   284      42.396  41.164 105.557  1.00  0.00           H  
ATOM   4501  C   TYR   284      43.144  44.341 106.326  1.00  0.00           C  
ATOM   4502  O   TYR   284      42.614  45.381 105.943  1.00  0.00           O  
ATOM   4503  N   GLN   285      42.563  43.552 107.236  1.00  0.00           N  
ATOM   4504  H   GLN   285      43.048  42.714 107.545  1.00  0.00           H  
ATOM   4505  CA  GLN   285      41.218  43.811 107.759  1.00  0.00           C  
ATOM   4506  HA  GLN   285      40.545  43.940 106.908  1.00  0.00           H  
ATOM   4507  CB  GLN   285      40.749  42.585 108.558  1.00  0.00           C  
ATOM   4508  HB2 GLN   285      40.786  41.719 107.894  1.00  0.00           H  
ATOM   4509  HB3 GLN   285      41.426  42.407 109.396  1.00  0.00           H  
ATOM   4510  CG  GLN   285      39.313  42.741 109.086  1.00  0.00           C  
ATOM   4511  HG2 GLN   285      39.325  43.345 109.993  1.00  0.00           H  
ATOM   4512  HG3 GLN   285      38.707  43.253 108.338  1.00  0.00           H  
ATOM   4513  CD  GLN   285      38.648  41.402 109.389  1.00  0.00           C  
ATOM   4514  OE1 GLN   285      37.558  41.105 108.920  1.00  0.00           O  
ATOM   4515  NE2 GLN   285      39.273  40.523 110.142  1.00  0.00           N  
ATOM   4516 HE21 GLN   285      38.825  39.635 110.284  1.00  0.00           H  
ATOM   4517 HE22 GLN   285      40.151  40.762 110.566  1.00  0.00           H  
ATOM   4518  C   GLN   285      41.142  45.106 108.588  1.00  0.00           C  
ATOM   4519  O   GLN   285      40.125  45.799 108.554  1.00  0.00           O  
ATOM   4520  N   SER   286      42.216  45.468 109.299  1.00  0.00           N  
ATOM   4521  H   SER   286      43.008  44.836 109.334  1.00  0.00           H  
ATOM   4522  CA  SER   286      42.294  46.736 110.035  1.00  0.00           C  
ATOM   4523  HA  SER   286      41.402  46.821 110.656  1.00  0.00           H  
ATOM   4524  CB  SER   286      43.514  46.712 110.968  1.00  0.00           C  
ATOM   4525  HB2 SER   286      43.468  45.822 111.598  1.00  0.00           H  
ATOM   4526  HB3 SER   286      44.425  46.665 110.371  1.00  0.00           H  
ATOM   4527  OG  SER   286      43.556  47.862 111.796  1.00  0.00           O  
ATOM   4528  HG  SER   286      42.836  47.787 112.436  1.00  0.00           H  
ATOM   4529  C   SER   286      42.322  47.960 109.101  1.00  0.00           C  
ATOM   4530  O   SER   286      41.592  48.922 109.339  1.00  0.00           O  
ATOM   4531  N   LEU   287      43.124  47.930 108.028  1.00  0.00           N  
ATOM   4532  H   LEU   287      43.682  47.094 107.881  1.00  0.00           H  
ATOM   4533  CA  LEU   287      43.393  49.078 107.147  1.00  0.00           C  
ATOM   4534  HA  LEU   287      43.157  49.991 107.694  1.00  0.00           H  
ATOM   4535  CB  LEU   287      44.899  49.117 106.793  1.00  0.00           C  
ATOM   4536  HB2 LEU   287      45.259  48.106 106.608  1.00  0.00           H  
ATOM   4537  HB3 LEU   287      45.023  49.662 105.857  1.00  0.00           H  
ATOM   4538  CG  LEU   287      45.810  49.818 107.821  1.00  0.00           C  
ATOM   4539  HG  LEU   287      45.501  50.861 107.901  1.00  0.00           H  
ATOM   4540  CD1 LEU   287      45.792  49.205 109.221  1.00  0.00           C  
ATOM   4541 HD11 LEU   287      46.049  48.148 109.169  1.00  0.00           H  
ATOM   4542 HD12 LEU   287      46.497  49.740 109.856  1.00  0.00           H  
ATOM   4543 HD13 LEU   287      44.802  49.321 109.660  1.00  0.00           H  
ATOM   4544  CD2 LEU   287      47.253  49.781 107.315  1.00  0.00           C  
ATOM   4545 HD21 LEU   287      47.318  50.259 106.338  1.00  0.00           H  
ATOM   4546 HD22 LEU   287      47.901  50.325 108.003  1.00  0.00           H  
ATOM   4547 HD23 LEU   287      47.599  48.751 107.234  1.00  0.00           H  
ATOM   4548  C   LEU   287      42.527  49.133 105.871  1.00  0.00           C  
ATOM   4549  O   LEU   287      42.645  50.118 105.135  1.00  0.00           O  
ATOM   4550  N   LEU   288      41.683  48.135 105.578  1.00  0.00           N  
ATOM   4551  H   LEU   288      41.705  47.309 106.166  1.00  0.00           H  
ATOM   4552  CA  LEU   288      40.882  48.049 104.344  1.00  0.00           C  
ATOM   4553  HA  LEU   288      40.943  49.005 103.829  1.00  0.00           H  
ATOM   4554  CB  LEU   288      41.508  46.993 103.403  1.00  0.00           C  
ATOM   4555  HB2 LEU   288      42.584  46.961 103.581  1.00  0.00           H  
ATOM   4556  HB3 LEU   288      41.117  46.003 103.645  1.00  0.00           H  
ATOM   4557  CG  LEU   288      41.313  47.277 101.901  1.00  0.00           C  
ATOM   4558  HG  LEU   288      41.862  48.187 101.650  1.00  0.00           H  
ATOM   4559  CD1 LEU   288      41.896  46.127 101.080  1.00  0.00           C  
ATOM   4560 HD11 LEU   288      41.344  45.207 101.284  1.00  0.00           H  
ATOM   4561 HD12 LEU   288      41.828  46.350 100.015  1.00  0.00           H  
ATOM   4562 HD13 LEU   288      42.942  45.975 101.341  1.00  0.00           H  
ATOM   4563  CD2 LEU   288      39.859  47.476 101.473  1.00  0.00           C  
ATOM   4564 HD21 LEU   288      39.447  48.373 101.929  1.00  0.00           H  
ATOM   4565 HD22 LEU   288      39.804  47.585 100.392  1.00  0.00           H  
ATOM   4566 HD23 LEU   288      39.265  46.613 101.778  1.00  0.00           H  
ATOM   4567  C   LEU   288      39.385  47.817 104.644  1.00  0.00           C  
ATOM   4568  O   LEU   288      38.860  46.712 104.530  1.00  0.00           O  
ATOM   4569  N   THR   289      38.681  48.891 105.013  1.00  0.00           N  
ATOM   4570  H   THR   289      39.159  49.769 105.122  1.00  0.00           H  
ATOM   4571  CA  THR   289      37.222  48.870 105.229  1.00  0.00           C  
ATOM   4572  HA  THR   289      36.996  48.030 105.887  1.00  0.00           H  
ATOM   4573  CB  THR   289      36.721  50.156 105.923  1.00  0.00           C  
ATOM   4574  HB  THR   289      35.700  49.981 106.266  1.00  0.00           H  
ATOM   4575  CG2 THR   289      37.563  50.576 107.128  1.00  0.00           C  
ATOM   4576 HG21 THR   289      38.554  50.906 106.814  1.00  0.00           H  
ATOM   4577 HG22 THR   289      37.068  51.391 107.655  1.00  0.00           H  
ATOM   4578 HG23 THR   289      37.666  49.737 107.814  1.00  0.00           H  
ATOM   4579  OG1 THR   289      36.699  51.251 105.029  1.00  0.00           O  
ATOM   4580  HG1 THR   289      36.508  52.055 105.554  1.00  0.00           H  
ATOM   4581  C   THR   289      36.451  48.660 103.915  1.00  0.00           C  
ATOM   4582  O   THR   289      36.931  49.024 102.836  1.00  0.00           O  
ATOM   4583  N   LYS   290      35.196  48.178 103.988  1.00  0.00           N  
ATOM   4584  H   LYS   290      34.867  47.845 104.883  1.00  0.00           H  
ATOM   4585  CA  LYS   290      34.273  48.126 102.828  1.00  0.00           C  
ATOM   4586  HA  LYS   290      34.659  47.419 102.092  1.00  0.00           H  
ATOM   4587  CB  LYS   290      32.862  47.682 103.271  1.00  0.00           C  
ATOM   4588  HB2 LYS   290      32.617  48.120 104.241  1.00  0.00           H  
ATOM   4589  HB3 LYS   290      32.146  48.075 102.546  1.00  0.00           H  
ATOM   4590  CG  LYS   290      32.669  46.156 103.322  1.00  0.00           C  
ATOM   4591  HG2 LYS   290      32.981  45.735 102.364  1.00  0.00           H  
ATOM   4592  HG3 LYS   290      33.280  45.724 104.115  1.00  0.00           H  
ATOM   4593  CD  LYS   290      31.184  45.817 103.555  1.00  0.00           C  
ATOM   4594  HD2 LYS   290      30.902  46.031 104.588  1.00  0.00           H  
ATOM   4595  HD3 LYS   290      30.577  46.451 102.907  1.00  0.00           H  
ATOM   4596  CE  LYS   290      30.851  44.365 103.189  1.00  0.00           C  
ATOM   4597  HE2 LYS   290      29.813  44.330 102.844  1.00  0.00           H  
ATOM   4598  HE3 LYS   290      31.477  44.058 102.346  1.00  0.00           H  
ATOM   4599  NZ  LYS   290      31.009  43.417 104.315  1.00  0.00           N  
ATOM   4600  HZ1 LYS   290      30.307  43.567 105.027  1.00  0.00           H  
ATOM   4601  HZ2 LYS   290      30.935  42.465 103.963  1.00  0.00           H  
ATOM   4602  HZ3 LYS   290      31.917  43.497 104.773  1.00  0.00           H  
ATOM   4603  C   LYS   290      34.161  49.475 102.099  1.00  0.00           C  
ATOM   4604  O   LYS   290      34.092  49.515 100.871  1.00  0.00           O  
ATOM   4605  N   ASN   291      34.186  50.582 102.839  1.00  0.00           N  
ATOM   4606  H   ASN   291      34.243  50.486 103.839  1.00  0.00           H  
ATOM   4607  CA  ASN   291      34.075  51.923 102.264  1.00  0.00           C  
ATOM   4608  HA  ASN   291      33.325  51.888 101.472  1.00  0.00           H  
ATOM   4609  CB  ASN   291      33.540  52.885 103.339  1.00  0.00           C  
ATOM   4610  HB2 ASN   291      34.254  52.955 104.158  1.00  0.00           H  
ATOM   4611  HB3 ASN   291      33.399  53.878 102.912  1.00  0.00           H  
ATOM   4612  CG  ASN   291      32.198  52.398 103.869  1.00  0.00           C  
ATOM   4613  OD1 ASN   291      31.396  51.836 103.140  1.00  0.00           O  
ATOM   4614  ND2 ASN   291      31.952  52.515 105.150  1.00  0.00           N  
ATOM   4615 HD21 ASN   291      31.112  52.059 105.494  1.00  0.00           H  
ATOM   4616 HD22 ASN   291      32.542  53.074 105.753  1.00  0.00           H  
ATOM   4617  C   ASN   291      35.380  52.373 101.586  1.00  0.00           C  
ATOM   4618  O   ASN   291      35.326  52.985 100.522  1.00  0.00           O  
ATOM   4619  N   LYS   292      36.554  51.981 102.102  1.00  0.00           N  
ATOM   4620  H   LYS   292      36.555  51.478 102.985  1.00  0.00           H  
ATOM   4621  CA  LYS   292      37.833  52.146 101.389  1.00  0.00           C  
ATOM   4622  HA  LYS   292      37.906  53.184 101.058  1.00  0.00           H  
ATOM   4623  CB  LYS   292      38.992  51.878 102.360  1.00  0.00           C  
ATOM   4624  HB2 LYS   292      38.861  52.523 103.232  1.00  0.00           H  
ATOM   4625  HB3 LYS   292      38.954  50.840 102.695  1.00  0.00           H  
ATOM   4626  CG  LYS   292      40.374  52.159 101.742  1.00  0.00           C  
ATOM   4627  HG2 LYS   292      40.591  51.403 100.986  1.00  0.00           H  
ATOM   4628  HG3 LYS   292      40.381  53.145 101.274  1.00  0.00           H  
ATOM   4629  CD  LYS   292      41.446  52.112 102.838  1.00  0.00           C  
ATOM   4630  HD2 LYS   292      41.325  52.974 103.498  1.00  0.00           H  
ATOM   4631  HD3 LYS   292      41.283  51.208 103.418  1.00  0.00           H  
ATOM   4632  CE  LYS   292      42.875  52.090 102.277  1.00  0.00           C  
ATOM   4633  HE2 LYS   292      42.961  51.249 101.583  1.00  0.00           H  
ATOM   4634  HE3 LYS   292      43.064  53.012 101.719  1.00  0.00           H  
ATOM   4635  NZ  LYS   292      43.869  51.936 103.368  1.00  0.00           N  
ATOM   4636  HZ1 LYS   292      43.603  51.178 103.994  1.00  0.00           H  
ATOM   4637  HZ2 LYS   292      44.808  51.757 103.014  1.00  0.00           H  
ATOM   4638  HZ3 LYS   292      43.958  52.782 103.922  1.00  0.00           H  
ATOM   4639  C   LYS   292      37.896  51.286 100.118  1.00  0.00           C  
ATOM   4640  O   LYS   292      38.356  51.776  99.091  1.00  0.00           O  
ATOM   4641  N   ALA   293      37.360  50.061 100.138  1.00  0.00           N  
ATOM   4642  H   ALA   293      37.047  49.686 101.026  1.00  0.00           H  
ATOM   4643  CA  ALA   293      37.208  49.239  98.931  1.00  0.00           C  
ATOM   4644  HA  ALA   293      38.193  49.107  98.480  1.00  0.00           H  
ATOM   4645  CB  ALA   293      36.679  47.852  99.325  1.00  0.00           C  
ATOM   4646  HB1 ALA   293      35.676  47.924  99.739  1.00  0.00           H  
ATOM   4647  HB2 ALA   293      36.643  47.210  98.444  1.00  0.00           H  
ATOM   4648  HB3 ALA   293      37.337  47.395 100.063  1.00  0.00           H  
ATOM   4649  C   ALA   293      36.313  49.925  97.875  1.00  0.00           C  
ATOM   4650  O   ALA   293      36.688  49.996  96.703  1.00  0.00           O  
ATOM   4651  N   ARG   294      35.180  50.518  98.290  1.00  0.00           N  
ATOM   4652  H   ARG   294      34.895  50.369  99.254  1.00  0.00           H  
ATOM   4653  CA  ARG   294      34.339  51.365  97.422  1.00  0.00           C  
ATOM   4654  HA  ARG   294      34.038  50.784  96.547  1.00  0.00           H  
ATOM   4655  CB  ARG   294      33.076  51.833  98.165  1.00  0.00           C  
ATOM   4656  HB2 ARG   294      33.321  52.112  99.188  1.00  0.00           H  
ATOM   4657  HB3 ARG   294      32.685  52.718  97.659  1.00  0.00           H  
ATOM   4658  CG  ARG   294      31.968  50.774  98.170  1.00  0.00           C  
ATOM   4659  HG2 ARG   294      31.723  50.527  97.135  1.00  0.00           H  
ATOM   4660  HG3 ARG   294      32.308  49.871  98.678  1.00  0.00           H  
ATOM   4661  CD  ARG   294      30.715  51.318  98.869  1.00  0.00           C  
ATOM   4662  HD2 ARG   294      30.852  51.269  99.952  1.00  0.00           H  
ATOM   4663  HD3 ARG   294      30.567  52.359  98.581  1.00  0.00           H  
ATOM   4664  NE  ARG   294      29.527  50.549  98.474  1.00  0.00           N  
ATOM   4665  HE  ARG   294      29.667  49.710  97.918  1.00  0.00           H  
ATOM   4666  CZ  ARG   294      28.263  50.866  98.661  1.00  0.00           C  
ATOM   4667  NH1 ARG   294      27.866  51.929  99.294  1.00  0.00           N  
ATOM   4668 HH11 ARG   294      28.516  52.619  99.636  1.00  0.00           H  
ATOM   4669 HH12 ARG   294      26.867  52.084  99.359  1.00  0.00           H  
ATOM   4670  NH2 ARG   294      27.337  50.098  98.184  1.00  0.00           N  
ATOM   4671 HH21 ARG   294      27.618  49.346  97.566  1.00  0.00           H  
ATOM   4672 HH22 ARG   294      26.373  50.372  98.313  1.00  0.00           H  
ATOM   4673  C   ARG   294      35.088  52.575  96.857  1.00  0.00           C  
ATOM   4674  O   ARG   294      34.928  52.863  95.677  1.00  0.00           O  
ATOM   4675  N   VAL   295      35.913  53.261  97.653  1.00  0.00           N  
ATOM   4676  H   VAL   295      35.947  53.009  98.634  1.00  0.00           H  
ATOM   4677  CA  VAL   295      36.735  54.394  97.180  1.00  0.00           C  
ATOM   4678  HA  VAL   295      36.075  55.114  96.695  1.00  0.00           H  
ATOM   4679  CB  VAL   295      37.421  55.120  98.357  1.00  0.00           C  
ATOM   4680  HB  VAL   295      37.882  54.385  99.016  1.00  0.00           H  
ATOM   4681  CG1 VAL   295      38.506  56.113  97.919  1.00  0.00           C  
ATOM   4682 HG11 VAL   295      38.090  56.824  97.205  1.00  0.00           H  
ATOM   4683 HG12 VAL   295      38.890  56.653  98.785  1.00  0.00           H  
ATOM   4684 HG13 VAL   295      39.340  55.584  97.456  1.00  0.00           H  
ATOM   4685  CG2 VAL   295      36.386  55.922  99.158  1.00  0.00           C  
ATOM   4686 HG21 VAL   295      35.572  55.278  99.483  1.00  0.00           H  
ATOM   4687 HG22 VAL   295      36.856  56.356 100.040  1.00  0.00           H  
ATOM   4688 HG23 VAL   295      35.972  56.722  98.542  1.00  0.00           H  
ATOM   4689  C   VAL   295      37.741  53.960  96.107  1.00  0.00           C  
ATOM   4690  O   VAL   295      37.853  54.640  95.091  1.00  0.00           O  
ATOM   4691  N   ILE   296      38.412  52.814  96.274  1.00  0.00           N  
ATOM   4692  H   ILE   296      38.291  52.304  97.143  1.00  0.00           H  
ATOM   4693  CA  ILE   296      39.317  52.259  95.250  1.00  0.00           C  
ATOM   4694  HA  ILE   296      40.064  53.013  95.003  1.00  0.00           H  
ATOM   4695  CB  ILE   296      40.047  51.005  95.794  1.00  0.00           C  
ATOM   4696  HB  ILE   296      39.295  50.340  96.221  1.00  0.00           H  
ATOM   4697  CG2 ILE   296      40.760  50.207  94.686  1.00  0.00           C  
ATOM   4698 HG21 ILE   296      41.412  50.858  94.102  1.00  0.00           H  
ATOM   4699 HG22 ILE   296      41.356  49.405  95.124  1.00  0.00           H  
ATOM   4700 HG23 ILE   296      40.031  49.750  94.016  1.00  0.00           H  
ATOM   4701  CG1 ILE   296      41.042  51.350  96.928  1.00  0.00           C  
ATOM   4702 HG12 ILE   296      40.514  51.872  97.722  1.00  0.00           H  
ATOM   4703 HG13 ILE   296      41.415  50.416  97.352  1.00  0.00           H  
ATOM   4704  CD1 ILE   296      42.254  52.207  96.529  1.00  0.00           C  
ATOM   4705 HD11 ILE   296      41.930  53.174  96.146  1.00  0.00           H  
ATOM   4706 HD12 ILE   296      42.877  52.374  97.408  1.00  0.00           H  
ATOM   4707 HD13 ILE   296      42.852  51.696  95.774  1.00  0.00           H  
ATOM   4708  C   ILE   296      38.564  51.974  93.942  1.00  0.00           C  
ATOM   4709  O   ILE   296      39.001  52.407  92.878  1.00  0.00           O  
ATOM   4710  N   ILE   297      37.403  51.314  94.003  1.00  0.00           N  
ATOM   4711  H   ILE   297      37.084  50.970  94.902  1.00  0.00           H  
ATOM   4712  CA  ILE   297      36.592  51.047  92.803  1.00  0.00           C  
ATOM   4713  HA  ILE   297      37.246  50.618  92.045  1.00  0.00           H  
ATOM   4714  CB  ILE   297      35.489  50.013  93.130  1.00  0.00           C  
ATOM   4715  HB  ILE   297      34.972  50.343  94.033  1.00  0.00           H  
ATOM   4716  CG2 ILE   297      34.420  49.901  92.027  1.00  0.00           C  
ATOM   4717 HG21 ILE   297      34.882  49.639  91.076  1.00  0.00           H  
ATOM   4718 HG22 ILE   297      33.691  49.137  92.296  1.00  0.00           H  
ATOM   4719 HG23 ILE   297      33.890  50.847  91.915  1.00  0.00           H  
ATOM   4720  CG1 ILE   297      36.091  48.615  93.419  1.00  0.00           C  
ATOM   4721 HG12 ILE   297      36.606  48.644  94.379  1.00  0.00           H  
ATOM   4722 HG13 ILE   297      35.276  47.896  93.519  1.00  0.00           H  
ATOM   4723  CD1 ILE   297      37.083  48.085  92.367  1.00  0.00           C  
ATOM   4724 HD11 ILE   297      38.058  48.553  92.505  1.00  0.00           H  
ATOM   4725 HD12 ILE   297      37.198  47.007  92.470  1.00  0.00           H  
ATOM   4726 HD13 ILE   297      36.731  48.299  91.360  1.00  0.00           H  
ATOM   4727  C   ILE   297      36.056  52.338  92.165  1.00  0.00           C  
ATOM   4728  O   ILE   297      36.077  52.460  90.941  1.00  0.00           O  
ATOM   4729  N   LEU   298      35.648  53.335  92.954  1.00  0.00           N  
ATOM   4730  H   LEU   298      35.622  53.183  93.956  1.00  0.00           H  
ATOM   4731  CA  LEU   298      35.259  54.650  92.436  1.00  0.00           C  
ATOM   4732  HA  LEU   298      34.459  54.504  91.709  1.00  0.00           H  
ATOM   4733  CB  LEU   298      34.716  55.502  93.599  1.00  0.00           C  
ATOM   4734  HB2 LEU   298      33.844  54.999  94.019  1.00  0.00           H  
ATOM   4735  HB3 LEU   298      35.479  55.551  94.376  1.00  0.00           H  
ATOM   4736  CG  LEU   298      34.328  56.945  93.225  1.00  0.00           C  
ATOM   4737  HG  LEU   298      35.205  57.470  92.848  1.00  0.00           H  
ATOM   4738  CD1 LEU   298      33.219  57.002  92.172  1.00  0.00           C  
ATOM   4739 HD11 LEU   298      32.348  56.442  92.511  1.00  0.00           H  
ATOM   4740 HD12 LEU   298      32.934  58.038  91.993  1.00  0.00           H  
ATOM   4741 HD13 LEU   298      33.577  56.583  91.231  1.00  0.00           H  
ATOM   4742  CD2 LEU   298      33.838  57.681  94.473  1.00  0.00           C  
ATOM   4743 HD21 LEU   298      34.621  57.677  95.232  1.00  0.00           H  
ATOM   4744 HD22 LEU   298      33.602  58.715  94.219  1.00  0.00           H  
ATOM   4745 HD23 LEU   298      32.946  57.196  94.869  1.00  0.00           H  
ATOM   4746  C   LEU   298      36.423  55.330  91.691  1.00  0.00           C  
ATOM   4747  O   LEU   298      36.222  55.852  90.597  1.00  0.00           O  
ATOM   4748  N   MET   299      37.644  55.270  92.231  1.00  0.00           N  
ATOM   4749  H   MET   299      37.753  54.823  93.136  1.00  0.00           H  
ATOM   4750  CA  MET   299      38.844  55.773  91.550  1.00  0.00           C  
ATOM   4751  HA  MET   299      38.671  56.814  91.275  1.00  0.00           H  
ATOM   4752  CB  MET   299      40.055  55.730  92.498  1.00  0.00           C  
ATOM   4753  HB2 MET   299      40.142  54.741  92.946  1.00  0.00           H  
ATOM   4754  HB3 MET   299      40.964  55.932  91.930  1.00  0.00           H  
ATOM   4755  CG  MET   299      39.933  56.785  93.605  1.00  0.00           C  
ATOM   4756  HG2 MET   299      39.970  57.772  93.144  1.00  0.00           H  
ATOM   4757  HG3 MET   299      38.967  56.681  94.097  1.00  0.00           H  
ATOM   4758  SD  MET   299      41.222  56.693  94.878  1.00  0.00           S  
ATOM   4759  CE  MET   299      40.795  58.164  95.846  1.00  0.00           C  
ATOM   4760  HE1 MET   299      39.751  58.113  96.151  1.00  0.00           H  
ATOM   4761  HE2 MET   299      41.428  58.210  96.731  1.00  0.00           H  
ATOM   4762  HE3 MET   299      40.951  59.057  95.243  1.00  0.00           H  
ATOM   4763  C   MET   299      39.121  55.022  90.238  1.00  0.00           C  
ATOM   4764  O   MET   299      39.362  55.672  89.222  1.00  0.00           O  
ATOM   4765  N   VAL   300      39.000  53.688  90.212  1.00  0.00           N  
ATOM   4766  H   VAL   300      38.827  53.207  91.091  1.00  0.00           H  
ATOM   4767  CA  VAL   300      39.138  52.877  88.984  1.00  0.00           C  
ATOM   4768  HA  VAL   300      40.123  53.066  88.556  1.00  0.00           H  
ATOM   4769  CB  VAL   300      39.049  51.367  89.304  1.00  0.00           C  
ATOM   4770  HB  VAL   300      38.197  51.187  89.959  1.00  0.00           H  
ATOM   4771  CG1 VAL   300      38.867  50.493  88.055  1.00  0.00           C  
ATOM   4772 HG11 VAL   300      39.619  50.750  87.310  1.00  0.00           H  
ATOM   4773 HG12 VAL   300      38.966  49.438  88.315  1.00  0.00           H  
ATOM   4774 HG13 VAL   300      37.875  50.638  87.629  1.00  0.00           H  
ATOM   4775  CG2 VAL   300      40.321  50.903  90.026  1.00  0.00           C  
ATOM   4776 HG21 VAL   300      40.458  51.460  90.951  1.00  0.00           H  
ATOM   4777 HG22 VAL   300      40.247  49.843  90.269  1.00  0.00           H  
ATOM   4778 HG23 VAL   300      41.193  51.062  89.391  1.00  0.00           H  
ATOM   4779  C   VAL   300      38.119  53.282  87.912  1.00  0.00           C  
ATOM   4780  O   VAL   300      38.496  53.510  86.761  1.00  0.00           O  
ATOM   4781  N   TRP   301      36.837  53.425  88.260  1.00  0.00           N  
ATOM   4782  H   TRP   301      36.572  53.225  89.220  1.00  0.00           H  
ATOM   4783  CA  TRP   301      35.784  53.809  87.306  1.00  0.00           C  
ATOM   4784  HA  TRP   301      35.932  53.240  86.387  1.00  0.00           H  
ATOM   4785  CB  TRP   301      34.416  53.396  87.865  1.00  0.00           C  
ATOM   4786  HB2 TRP   301      34.349  53.675  88.918  1.00  0.00           H  
ATOM   4787  HB3 TRP   301      33.643  53.954  87.334  1.00  0.00           H  
ATOM   4788  CG  TRP   301      34.098  51.933  87.711  1.00  0.00           C  
ATOM   4789  CD1 TRP   301      34.668  50.922  88.406  1.00  0.00           C  
ATOM   4790  HD1 TRP   301      35.423  51.041  89.169  1.00  0.00           H  
ATOM   4791  NE1 TRP   301      34.167  49.710  87.980  1.00  0.00           N  
ATOM   4792  HE1 TRP   301      34.480  48.814  88.355  1.00  0.00           H  
ATOM   4793  CE2 TRP   301      33.256  49.871  86.961  1.00  0.00           C  
ATOM   4794  CZ2 TRP   301      32.499  48.965  86.205  1.00  0.00           C  
ATOM   4795  HZ2 TRP   301      32.589  47.904  86.387  1.00  0.00           H  
ATOM   4796  CH2 TRP   301      31.653  49.456  85.197  1.00  0.00           C  
ATOM   4797  HH2 TRP   301      31.075  48.769  84.591  1.00  0.00           H  
ATOM   4798  CZ3 TRP   301      31.576  50.841  84.961  1.00  0.00           C  
ATOM   4799  HZ3 TRP   301      30.935  51.212  84.172  1.00  0.00           H  
ATOM   4800  CE3 TRP   301      32.343  51.743  85.727  1.00  0.00           C  
ATOM   4801  HE3 TRP   301      32.287  52.803  85.524  1.00  0.00           H  
ATOM   4802  CD2 TRP   301      33.201  51.284  86.752  1.00  0.00           C  
ATOM   4803  C   TRP   301      35.838  55.292  86.887  1.00  0.00           C  
ATOM   4804  O   TRP   301      35.330  55.635  85.815  1.00  0.00           O  
ATOM   4805  N   ILE   302      36.495  56.165  87.663  1.00  0.00           N  
ATOM   4806  H   ILE   302      36.803  55.848  88.577  1.00  0.00           H  
ATOM   4807  CA  ILE   302      36.867  57.527  87.239  1.00  0.00           C  
ATOM   4808  HA  ILE   302      36.026  57.963  86.697  1.00  0.00           H  
ATOM   4809  CB  ILE   302      37.146  58.430  88.467  1.00  0.00           C  
ATOM   4810  HB  ILE   302      37.789  57.884  89.158  1.00  0.00           H  
ATOM   4811  CG2 ILE   302      37.870  59.736  88.077  1.00  0.00           C  
ATOM   4812 HG21 ILE   302      37.286  60.282  87.334  1.00  0.00           H  
ATOM   4813 HG22 ILE   302      38.016  60.369  88.950  1.00  0.00           H  
ATOM   4814 HG23 ILE   302      38.858  59.521  87.669  1.00  0.00           H  
ATOM   4815  CG1 ILE   302      35.814  58.765  89.180  1.00  0.00           C  
ATOM   4816 HG12 ILE   302      35.243  59.472  88.576  1.00  0.00           H  
ATOM   4817 HG13 ILE   302      35.214  57.860  89.274  1.00  0.00           H  
ATOM   4818  CD1 ILE   302      35.992  59.342  90.591  1.00  0.00           C  
ATOM   4819 HD11 ILE   302      36.452  60.329  90.549  1.00  0.00           H  
ATOM   4820 HD12 ILE   302      35.016  59.438  91.065  1.00  0.00           H  
ATOM   4821 HD13 ILE   302      36.614  58.676  91.189  1.00  0.00           H  
ATOM   4822  C   ILE   302      38.042  57.487  86.249  1.00  0.00           C  
ATOM   4823  O   ILE   302      37.927  58.039  85.155  1.00  0.00           O  
ATOM   4824  N   VAL   303      39.143  56.794  86.572  1.00  0.00           N  
ATOM   4825  H   VAL   303      39.178  56.344  87.484  1.00  0.00           H  
ATOM   4826  CA  VAL   303      40.310  56.637  85.675  1.00  0.00           C  
ATOM   4827  HA  VAL   303      40.719  57.622  85.456  1.00  0.00           H  
ATOM   4828  CB  VAL   303      41.417  55.800  86.356  1.00  0.00           C  
ATOM   4829  HB  VAL   303      40.968  54.912  86.804  1.00  0.00           H  
ATOM   4830  CG1 VAL   303      42.521  55.341  85.392  1.00  0.00           C  
ATOM   4831 HG11 VAL   303      42.948  56.194  84.867  1.00  0.00           H  
ATOM   4832 HG12 VAL   303      43.306  54.824  85.948  1.00  0.00           H  
ATOM   4833 HG13 VAL   303      42.121  54.632  84.666  1.00  0.00           H  
ATOM   4834  CG2 VAL   303      42.092  56.625  87.460  1.00  0.00           C  
ATOM   4835 HG21 VAL   303      41.354  56.968  88.183  1.00  0.00           H  
ATOM   4836 HG22 VAL   303      42.820  56.006  87.985  1.00  0.00           H  
ATOM   4837 HG23 VAL   303      42.598  57.490  87.031  1.00  0.00           H  
ATOM   4838  C   VAL   303      39.895  56.025  84.335  1.00  0.00           C  
ATOM   4839  O   VAL   303      40.286  56.519  83.279  1.00  0.00           O  
ATOM   4840  N   SER   304      39.012  55.029  84.370  1.00  0.00           N  
ATOM   4841  H   SER   304      38.763  54.657  85.280  1.00  0.00           H  
ATOM   4842  CA  SER   304      38.440  54.385  83.182  1.00  0.00           C  
ATOM   4843  HA  SER   304      39.256  54.075  82.532  1.00  0.00           H  
ATOM   4844  CB  SER   304      37.668  53.132  83.597  1.00  0.00           C  
ATOM   4845  HB2 SER   304      36.781  53.414  84.166  1.00  0.00           H  
ATOM   4846  HB3 SER   304      37.364  52.598  82.698  1.00  0.00           H  
ATOM   4847  OG  SER   304      38.477  52.277  84.378  1.00  0.00           O  
ATOM   4848  HG  SER   304      38.569  52.657  85.271  1.00  0.00           H  
ATOM   4849  C   SER   304      37.534  55.306  82.349  1.00  0.00           C  
ATOM   4850  O   SER   304      37.286  55.023  81.181  1.00  0.00           O  
ATOM   4851  N   GLY   305      37.051  56.424  82.905  1.00  0.00           N  
ATOM   4852  H   GLY   305      37.275  56.605  83.877  1.00  0.00           H  
ATOM   4853  CA  GLY   305      36.400  57.507  82.156  1.00  0.00           C  
ATOM   4854  HA2 GLY   305      35.769  57.093  81.370  1.00  0.00           H  
ATOM   4855  HA3 GLY   305      35.770  58.068  82.845  1.00  0.00           H  
ATOM   4856  C   GLY   305      37.396  58.491  81.523  1.00  0.00           C  
ATOM   4857  O   GLY   305      37.150  59.009  80.432  1.00  0.00           O  
ATOM   4858  N   LEU   306      38.540  58.717  82.180  1.00  0.00           N  
ATOM   4859  H   LEU   306      38.666  58.256  83.074  1.00  0.00           H  
ATOM   4860  CA  LEU   306      39.641  59.556  81.688  1.00  0.00           C  
ATOM   4861  HA  LEU   306      39.224  60.471  81.268  1.00  0.00           H  
ATOM   4862  CB  LEU   306      40.570  59.936  82.863  1.00  0.00           C  
ATOM   4863  HB2 LEU   306      40.602  59.124  83.589  1.00  0.00           H  
ATOM   4864  HB3 LEU   306      41.580  60.059  82.470  1.00  0.00           H  
ATOM   4865  CG  LEU   306      40.199  61.251  83.574  1.00  0.00           C  
ATOM   4866  HG  LEU   306      40.237  62.062  82.848  1.00  0.00           H  
ATOM   4867  CD1 LEU   306      38.814  61.248  84.221  1.00  0.00           C  
ATOM   4868 HD11 LEU   306      38.752  60.451  84.960  1.00  0.00           H  
ATOM   4869 HD12 LEU   306      38.634  62.204  84.710  1.00  0.00           H  
ATOM   4870 HD13 LEU   306      38.046  61.100  83.463  1.00  0.00           H  
ATOM   4871  CD2 LEU   306      41.225  61.544  84.671  1.00  0.00           C  
ATOM   4872 HD21 LEU   306      42.224  61.598  84.237  1.00  0.00           H  
ATOM   4873 HD22 LEU   306      40.999  62.501  85.141  1.00  0.00           H  
ATOM   4874 HD23 LEU   306      41.203  60.757  85.425  1.00  0.00           H  
ATOM   4875  C   LEU   306      40.439  58.890  80.551  1.00  0.00           C  
ATOM   4876  O   LEU   306      40.967  59.606  79.703  1.00  0.00           O  
ATOM   4877  N   THR   307      40.509  57.556  80.483  1.00  0.00           N  
ATOM   4878  H   THR   307      40.155  57.003  81.258  1.00  0.00           H  
ATOM   4879  CA  THR   307      41.063  56.838  79.314  1.00  0.00           C  
ATOM   4880  HA  THR   307      41.987  57.326  79.007  1.00  0.00           H  
ATOM   4881  CB  THR   307      41.394  55.371  79.646  1.00  0.00           C  
ATOM   4882  HB  THR   307      41.719  54.873  78.731  1.00  0.00           H  
ATOM   4883  CG2 THR   307      42.511  55.234  80.678  1.00  0.00           C  
ATOM   4884 HG21 THR   307      42.195  55.641  81.637  1.00  0.00           H  
ATOM   4885 HG22 THR   307      42.763  54.180  80.800  1.00  0.00           H  
ATOM   4886 HG23 THR   307      43.397  55.765  80.333  1.00  0.00           H  
ATOM   4887  OG1 THR   307      40.260  54.703  80.142  1.00  0.00           O  
ATOM   4888  HG1 THR   307      40.476  53.760  80.198  1.00  0.00           H  
ATOM   4889  C   THR   307      40.128  56.857  78.098  1.00  0.00           C  
ATOM   4890  O   THR   307      40.604  56.720  76.970  1.00  0.00           O  
ATOM   4891  N   SER   308      38.818  57.032  78.300  1.00  0.00           N  
ATOM   4892  H   SER   308      38.511  57.171  79.251  1.00  0.00           H  
ATOM   4893  CA  SER   308      37.775  56.768  77.299  1.00  0.00           C  
ATOM   4894  HA  SER   308      38.247  56.397  76.388  1.00  0.00           H  
ATOM   4895  CB  SER   308      36.870  55.632  77.800  1.00  0.00           C  
ATOM   4896  HB2 SER   308      36.129  55.412  77.034  1.00  0.00           H  
ATOM   4897  HB3 SER   308      37.471  54.742  77.974  1.00  0.00           H  
ATOM   4898  OG  SER   308      36.215  55.977  79.008  1.00  0.00           O  
ATOM   4899  HG  SER   308      36.674  55.515  79.745  1.00  0.00           H  
ATOM   4900  C   SER   308      37.000  58.028  76.878  1.00  0.00           C  
ATOM   4901  O   SER   308      37.441  58.763  75.994  1.00  0.00           O  
ATOM   4902  N   PHE   309      35.846  58.287  77.501  1.00  0.00           N  
ATOM   4903  H   PHE   309      35.589  57.638  78.234  1.00  0.00           H  
ATOM   4904  CA  PHE   309      34.877  59.317  77.117  1.00  0.00           C  
ATOM   4905  HA  PHE   309      34.465  59.064  76.137  1.00  0.00           H  
ATOM   4906  CB  PHE   309      33.727  59.349  78.143  1.00  0.00           C  
ATOM   4907  HB2 PHE   309      34.137  59.281  79.152  1.00  0.00           H  
ATOM   4908  HB3 PHE   309      33.229  60.317  78.069  1.00  0.00           H  
ATOM   4909  CG  PHE   309      32.669  58.273  77.956  1.00  0.00           C  
ATOM   4910  CD1 PHE   309      31.487  58.572  77.249  1.00  0.00           C  
ATOM   4911  HD1 PHE   309      31.328  59.566  76.854  1.00  0.00           H  
ATOM   4912  CE1 PHE   309      30.522  57.574  77.021  1.00  0.00           C  
ATOM   4913  HE1 PHE   309      29.628  57.801  76.455  1.00  0.00           H  
ATOM   4914  CZ  PHE   309      30.737  56.267  77.489  1.00  0.00           C  
ATOM   4915  HZ  PHE   309      30.013  55.492  77.278  1.00  0.00           H  
ATOM   4916  CE2 PHE   309      31.911  55.966  78.199  1.00  0.00           C  
ATOM   4917  HE2 PHE   309      32.101  54.949  78.513  1.00  0.00           H  
ATOM   4918  CD2 PHE   309      32.868  56.967  78.446  1.00  0.00           C  
ATOM   4919  HD2 PHE   309      33.778  56.713  78.968  1.00  0.00           H  
ATOM   4920  C   PHE   309      35.506  60.709  76.987  1.00  0.00           C  
ATOM   4921  O   PHE   309      35.160  61.429  76.053  1.00  0.00           O  
ATOM   4922  N   LEU   310      36.427  61.090  77.883  1.00  0.00           N  
ATOM   4923  H   LEU   310      36.697  60.433  78.605  1.00  0.00           H  
ATOM   4924  CA  LEU   310      37.061  62.413  77.846  1.00  0.00           C  
ATOM   4925  HA  LEU   310      36.255  63.143  77.753  1.00  0.00           H  
ATOM   4926  CB  LEU   310      37.741  62.702  79.202  1.00  0.00           C  
ATOM   4927  HB2 LEU   310      36.961  62.856  79.949  1.00  0.00           H  
ATOM   4928  HB3 LEU   310      38.297  61.824  79.523  1.00  0.00           H  
ATOM   4929  CG  LEU   310      38.680  63.926  79.210  1.00  0.00           C  
ATOM   4930  HG  LEU   310      39.417  63.832  78.413  1.00  0.00           H  
ATOM   4931  CD1 LEU   310      37.912  65.234  79.023  1.00  0.00           C  
ATOM   4932 HD11 LEU   310      37.190  65.368  79.830  1.00  0.00           H  
ATOM   4933 HD12 LEU   310      38.608  66.072  79.022  1.00  0.00           H  
ATOM   4934 HD13 LEU   310      37.386  65.224  78.070  1.00  0.00           H  
ATOM   4935  CD2 LEU   310      39.437  63.990  80.535  1.00  0.00           C  
ATOM   4936 HD21 LEU   310      40.045  63.093  80.650  1.00  0.00           H  
ATOM   4937 HD22 LEU   310      40.094  64.860  80.543  1.00  0.00           H
[truncated: 203,408 more chars]
